# Supplementary material for: Chromosomal-level genome assembly of the high-quality Xian/Indica rice (Oryza sativa L.) Xiangyaxiangzhan
Source: BMC Plant Biol. 2023 Feb 14;23:94. doi: 10.1186/s12870-023-04114-0 (PMC9926808; doi:10.1186/s12870-023-04114-0)
Supplement: Supplementary file 1 — Additional file 1: Table S1. Statistics for SMART Sequencing. [file 12870_2023_4114_MOESM1_ESM.xlsx]

## Sheet: Sheet1
Table S1 Statistics for SMART Sequencing.
Read_type	Read_base	Read_Number	Read_length(max)	Read_length(mean)	Read_length(N50)
Polymerase	231308727660	2400221	411250	96369	161744
Insertsize	58585667055	2400221	364838	24408	25095
Subreads	230569213894	12037743	364838	19153	21280
