# Supplementary material for: Chromosomal-level genome assembly of the high-quality Xian/Indica rice (Oryza sativa L.) Xiangyaxiangzhan
Source: BMC Plant Biol. 2023 Feb 14;23:94. doi: 10.1186/s12870-023-04114-0 (PMC9926808; doi:10.1186/s12870-023-04114-0)
Supplement: Supplementary file 2 — Additional file 2: Table S2. Statistics for draft genome assembled using Pacbio data. [file 12870_2023_4114_MOESM2_ESM.xlsx]

## Sheet: Sheet1
Table S2 Statistics for draft genome assembled using Pacbio data.
Software	Total length	Contig N50
FALCON_v1	468162422	1434837
FALCON_v2	445267420	1365750
Canu	541531796	954205
HiCanu	707295641	913378
Hifiasm_v1	427913561	2818994
Hifiasm_v2	428266284	2782491
