# Supplementary material for: Chromosomal-level genome assembly of the high-quality Xian/Indica rice (Oryza sativa L.) Xiangyaxiangzhan
Source: BMC Plant Biol. 2023 Feb 14;23:94. doi: 10.1186/s12870-023-04114-0 (PMC9926808; doi:10.1186/s12870-023-04114-0)
Supplement: Supplementary file 3 — Additional file 3: Table S3. Mapping rate of XYXZ Illumina short reads to R498 and Nipponbare. [file 12870_2023_4114_MOESM3_ESM.xlsx]

## Sheet: Sheet1
Table S3 Mapping rate of XYXZ Illumina short reads to R498 and Nipponbare.
Genome	mapped	Coverage	Coverage at least 4X	Coverage at least 10X	Coverage at least 20X
R498	0.9929	0.9685	0.9579	0.9478	0.9358
Nipponbare	0.9869	0.962	0.9509	0.9399	0.9274
