# Supplementary material for: Chromosomal-level genome assembly of the high-quality Xian/Indica rice (Oryza sativa L.) Xiangyaxiangzhan
Source: BMC Plant Biol. 2023 Feb 14;23:94. doi: 10.1186/s12870-023-04114-0 (PMC9926808; doi:10.1186/s12870-023-04114-0)
Supplement: Supplementary file 4 — Additional file 4: Table S4. Evaluation of assembly results. [file 12870_2023_4114_MOESM4_ESM.xlsx]

## Sheet: Sheet1
Table S4 Evaluation of assembly results.
Feature	Statistics
BUSCO evaluation	C:98.9%[S:96.4%,D:2.5%],F:0.2%,M:0.9%,n:1614a
CEGMA %Completeness	98.79
BWA reads mapping rate (%)	99.6
BWA genome coverage (%)	99.56
a:C: Complete BUSCOs; S：Complete and single-copy BUSCOs; D：Complete Duplicated BUSCOs; F：Fragmented BUSCOs; M：Missing BUSCOs; n：Total BUSCO groups searched.
