# Supplementary material for: Chromosomal-level genome assembly of the high-quality Xian/Indica rice (Oryza sativa L.) Xiangyaxiangzhan
Source: BMC Plant Biol. 2023 Feb 14;23:94. doi: 10.1186/s12870-023-04114-0 (PMC9926808; doi:10.1186/s12870-023-04114-0)
Supplement: Supplementary file 5 — Additional file 5: Table S5. Statistics for repeat sequence. [file 12870_2023_4114_MOESM5_ESM.xlsx]

## Sheet: Sheet1
Table S5 Statistics for repeat sequence.
Type	Repeat Size(bp)	% of genome
Trf	18800787	4.76
Repeatmasker	170538347	43.17
Proteinmask	33822199	8.56
Totala	177335313	44.89
a: non redundant results obtained by the above methods.
