# Supplementary material for: Chromosomal-level genome assembly of the high-quality Xian/Indica rice (Oryza sativa L.) Xiangyaxiangzhan
Source: BMC Plant Biol. 2023 Feb 14;23:94. doi: 10.1186/s12870-023-04114-0 (PMC9926808; doi:10.1186/s12870-023-04114-0)
Supplement: Supplementary file 7 — Additional file 7: Table S6. Statistics for gene structure annotation. [file 12870_2023_4114_MOESM7_ESM.xlsx]

## Sheet: Sheet1
Table S6 Statistics for gene structure annotation.
Species	Number	Average transcript length(bp)	Average CDS length(bp)	Average exons per gene	Average exon length(bp)	Average intron length(bp)
XYXZ	39722	2958.82	1070.71	4.22	253.95	587.05
ZS97	60788	2507.51	1238.09	3.9	317.44	437.69
MH63	60042	2508.26	1228.97	3.95	311.08	433.56
Nipponbare	35218	2201.98	1007.9	3.83	263.1	421.8
R498	38240	2299.95	1090.3	3.99	273.56	405.16
O. rufipogon	36552	3211.91	1142.92	4.73	241.43	554.1
