# Supplementary material for: Chromosomal-level genome assembly of the high-quality Xian/Indica rice (Oryza sativa L.) Xiangyaxiangzhan
Source: BMC Plant Biol. 2023 Feb 14;23:94. doi: 10.1186/s12870-023-04114-0 (PMC9926808; doi:10.1186/s12870-023-04114-0)
Supplement: Supplementary file 9 — Additional file 9: Table S8. Statistics for non-coding RNA. [file 12870_2023_4114_MOESM9_ESM.xlsx]

## Sheet: Sheet1
Table S8 Statistics for non-coding RNA.
Type		Copy number	Average length(bp)	Total length(bp)	% of genome
miRNA		6728	154.2	1037470	0.26
tRNA		638	75.29	48035	0.01216
rRNA	rRNA	734	172.86	126877	0.032117
	18S	25	1706	42650	0.010796
	28S	97	145.72	14135	0.003578
	5.8S	22	159	3498	0.000885
	5S	590	112.87	66594	0.016858
snRNA	snRNA	687	116.71	80177	0.020296
	CD-box	530	107.3	56869	0.014396
	HACA-box	64	144.2	9229	0.002336
	splicing	89	148.54	13220	0.003346
	scaRNA	4	214.75	859	0.000217
	Unknown	0	0	0	0
