# Supplementary material for: Chromosomal-level genome assembly of the high-quality Xian/Indica rice (Oryza sativa L.) Xiangyaxiangzhan
Source: BMC Plant Biol. 2023 Feb 14;23:94. doi: 10.1186/s12870-023-04114-0 (PMC9926808; doi:10.1186/s12870-023-04114-0)
Supplement: Supplementary file 10 — Additional file 10: Table S9. GO terms for specific families in XYXZ. [file 12870_2023_4114_MOESM10_ESM.xlsx]

## Sheet: Sheet1
Table S9 GO terms for specific families in XYXZ.
GO Class	GO_Name	GO_ID	P_value	Corrected p-value(BH method)	Enrichment Score	Hits Genes Counts in Selected Set	Hits Genes Counts in Background	All Genes Counts in Selected Set	All Genes Counts in Background	Genes Of Selected Set in GO term
Biological process	Negative regulation of translation	GO:0017148	1.74194e-13	6.00969e-11	14.0327	15	137	121	15508	Os03g2775,Os03g1872,Os03g3192,Os03g3185,Os07g1731,Os12g1741,Os12g1737,Os11g1929,Os03g2905,Os04g0113,Os10g1283,Os10g1287,Os10g1289,Os10g1290,Os10g1295,
Biological process	Negative regulation of cellular amide metabolic process	GO:0034249	1.94067e-13	3.34766e-11	13.931	15	138	121	15508	Os03g2775,Os03g1872,Os03g3192,Os03g3185,Os07g1731,Os12g1741,Os12g1737,Os11g1929,Os03g2905,Os04g0113,Os10g1283,Os10g1287,Os10g1289,Os10g1290,Os10g1295,
Biological process	RNA phosphodiester bond hydrolysis	GO:0090501	7.14617e-12	8.2181e-10	7.51587	19	324	121	15508	Os06g2212,Os12g1945,Os12g0149,Os08g1760,Os05g1406,Os09g0220,Os11g0776,Os01g1622,Os06g2922,Os04g2843,Os08g1272,Os11g1885,Os04g1049,Os10g1283,Os10g1287,Os10g1289,Os10g1290,Os10g1295,Os10g1294,
Biological process	Modulation of process of other organism	GO:0035821	2.74045e-10	2.36364e-08	28.4812	8	36	121	15508	Os03g2775,Os03g1872,Os03g3192,Os03g3185,Os12g1741,Os12g1737,Os03g2905,Os04g0113,
Biological process	Regulation of translation	GO:0006417	1.18092e-09	8.14834e-08	7.59873	15	253	121	15508	Os03g2775,Os03g1872,Os03g3192,Os03g3185,Os07g1731,Os12g1741,Os12g1737,Os11g1929,Os03g2905,Os04g0113,Os10g1283,Os10g1287,Os10g1289,Os10g1290,Os10g1295,
Biological process	Regulation of cellular amide metabolic process	GO:0034248	1.18092e-09	8.14834e-08	7.59873	15	253	121	15508	Os03g2775,Os03g1872,Os03g3192,Os03g3185,Os07g1731,Os12g1741,Os12g1737,Os11g1929,Os03g2905,Os04g0113,Os10g1283,Os10g1287,Os10g1289,Os10g1290,Os10g1295,
Biological process	Negative regulation of cellular protein metabolic process	GO:0032269	1.24692e-09	6.14555e-08	7.56882	15	254	121	15508	Os03g2775,Os03g1872,Os03g3192,Os03g3185,Os07g1731,Os12g1741,Os12g1737,Os11g1929,Os03g2905,Os04g0113,Os10g1283,Os10g1287,Os10g1289,Os10g1290,Os10g1295,
Biological process	Negative regulation of protein metabolic process	GO:0051248	1.31629e-09	5.6765e-08	7.53913	15	255	121	15508	Os03g2775,Os03g1872,Os03g3192,Os03g3185,Os07g1731,Os12g1741,Os12g1737,Os11g1929,Os03g2905,Os04g0113,Os10g1283,Os10g1287,Os10g1289,Os10g1290,Os10g1295,
Biological process	Negative regulation of cellular macromolecule biosynthetic process	GO:2000113	5.20797e-09	1.99639e-07	6.8173	15	282	121	15508	Os03g2775,Os03g1872,Os03g3192,Os03g3185,Os07g1731,Os12g1741,Os12g1737,Os11g1929,Os03g2905,Os04g0113,Os10g1283,Os10g1287,Os10g1289,Os10g1290,Os10g1295,
Biological process	Nucleic acid phosphodiester bond hydrolysis	GO:0090305	1.51943e-08	5.24202e-07	4.76544	19	511	121	15508	Os06g2212,Os12g1945,Os12g0149,Os08g1760,Os05g1406,Os09g0220,Os11g0776,Os01g1622,Os06g2922,Os04g2843,Os08g1272,Os11g1885,Os04g1049,Os10g1283,Os10g1287,Os10g1289,Os10g1290,Os10g1295,Os10g1294,
Biological process	Negative regulation of macromolecule biosynthetic process	GO:0010558	1.70603e-08	5.35074e-07	6.24182	15	308	121	15508	Os03g2775,Os03g1872,Os03g3192,Os03g3185,Os07g1731,Os12g1741,Os12g1737,Os11g1929,Os03g2905,Os04g0113,Os10g1283,Os10g1287,Os10g1289,Os10g1290,Os10g1295,
Biological process	Negative regulation of cellular biosynthetic process	GO:0031327	2.40066e-08	6.90188e-07	6.0838	15	316	121	15508	Os03g2775,Os03g1872,Os03g3192,Os03g3185,Os07g1731,Os12g1741,Os12g1737,Os11g1929,Os03g2905,Os04g0113,Os10g1283,Os10g1287,Os10g1289,Os10g1290,Os10g1295,
Biological process	Negative regulation of biosynthetic process	GO:0009890	2.83691e-08	7.52873e-07	6.00775	15	320	121	15508	Os03g2775,Os03g1872,Os03g3192,Os03g3185,Os07g1731,Os12g1741,Os12g1737,Os11g1929,Os03g2905,Os04g0113,Os10g1283,Os10g1287,Os10g1289,Os10g1290,Os10g1295,
Biological process	RNA phosphodiester bond hydrolysis, endonucleolytic	GO:0090502	3.68248e-08	9.07468e-07	7.08999	13	235	121	15508	Os06g2212,Os12g1945,Os12g0149,Os08g1760,Os05g1406,Os09g0220,Os11g0776,Os01g1622,Os06g2922,Os04g2843,Os08g1272,Os11g1885,Os04g1049,
Biological process	Negative regulation of gene expression	GO:0010629	5.83924e-08	1.34303e-06	5.68781	15	338	121	15508	Os03g2775,Os03g1872,Os03g3192,Os03g3185,Os07g1731,Os12g1741,Os12g1737,Os11g1929,Os03g2905,Os04g0113,Os10g1283,Os10g1287,Os10g1289,Os10g1290,Os10g1295,
Biological process	Posttranscriptional regulation of gene expression	GO:0010608	6.30898e-08	1.36037e-06	5.65435	15	340	121	15508	Os03g2775,Os03g1872,Os03g3192,Os03g3185,Os07g1731,Os12g1741,Os12g1737,Os11g1929,Os03g2905,Os04g0113,Os10g1283,Os10g1287,Os10g1289,Os10g1290,Os10g1295,
Biological process	Exonucleolytic catabolism of deadenylated mRNA	GO:0043928	1.08518e-07	2.20228e-06	40.0517	5	16	121	15508	Os10g1283,Os10g1287,Os10g1289,Os10g1290,Os10g1295,
Biological process	Nuclear-transcribed mRNA catabolic process, exonucleolytic	GO:0000291	8.00223e-07	1.53376e-05	27.862	5	23	121	15508	Os10g1283,Os10g1287,Os10g1289,Os10g1290,Os10g1295,
Biological process	Negative regulation of nitrogen compound metabolic process	GO:0051172	2.11212e-06	3.83517e-05	4.29125	15	448	121	15508	Os03g2775,Os03g1872,Os03g3192,Os03g3185,Os07g1731,Os12g1741,Os12g1737,Os11g1929,Os03g2905,Os04g0113,Os10g1283,Os10g1287,Os10g1289,Os10g1290,Os10g1295,
Biological process	Negative regulation of cellular metabolic process	GO:0031324	3.60608e-06	6.22049e-05	4.10786	15	468	121	15508	Os03g2775,Os03g1872,Os03g3192,Os03g3185,Os07g1731,Os12g1741,Os12g1737,Os11g1929,Os03g2905,Os04g0113,Os10g1283,Os10g1287,Os10g1289,Os10g1290,Os10g1295,
Biological process	RNA phosphodiester bond hydrolysis, exonucleolytic	GO:0090503	4.70264e-06	7.72577e-05	13.732	6	56	121	15508	Os10g1283,Os10g1287,Os10g1289,Os10g1290,Os10g1295,Os10g1294,
Biological process	Plant-type cell wall organization	GO:0009664	7.79076e-06	0.000122173	12.6064	6	61	121	15508	Os02g1125,Os02g1128,Os02g1127,Os02g1123,Os02g1131,Os02g1132,
Biological process	Nuclear-transcribed mRNA catabolic process, deadenylation-dependent decay	GO:0000288	1.40748e-05	0.000211123	16.0207	5	40	121	15508	Os10g1283,Os10g1287,Os10g1289,Os10g1290,Os10g1295,
Biological process	Regulation of cellular protein metabolic process	GO:0032268	3.03102e-05	0.00043571	3.433	15	560	121	15508	Os03g2775,Os03g1872,Os03g3192,Os03g3185,Os07g1731,Os12g1741,Os12g1737,Os11g1929,Os03g2905,Os04g0113,Os10g1283,Os10g1287,Os10g1289,Os10g1290,Os10g1295,
Biological process	Telomere maintenance	GO:0000723	3.85667e-05	0.00053222	13.0781	5	49	121	15508	Os02g1297,Os04g0959,Os04g0958,Os12g1126,Os09g0034,
Biological process	Regulation of protein metabolic process	GO:0051246	4.90031e-05	0.000650233	3.29192	15	584	121	15508	Os03g2775,Os03g1872,Os03g3192,Os03g3185,Os07g1731,Os12g1741,Os12g1737,Os11g1929,Os03g2905,Os04g0113,Os10g1283,Os10g1287,Os10g1289,Os10g1290,Os10g1295,
Biological process	Telomere organization	GO:0032200	5.15925e-05	0.000659237	12.3236	5	52	121	15508	Os02g1297,Os04g0959,Os04g0958,Os12g1126,Os09g0034,
Biological process	Translation	GO:0006412	0.000127787	0.00157452	2.49592	20	1027	121	15508	Os03g2775,Os06g0509,Os03g1872,Os03g3192,Os03g3185,Os05g1822,Os07g1731,Os12g1741,Os04g2593,Os12g1737,Os11g1929,Os10g0278,Os11g0685,Os03g2905,Os04g0113,Os10g1283,Os10g1287,Os10g1289,Os10g1290,Os10g1295,
Biological process	Negative regulation of cellular process	GO:0048523	0.000133998	0.00159412	3.00857	15	639	121	15508	Os03g2775,Os03g1872,Os03g3192,Os03g3185,Os07g1731,Os12g1741,Os12g1737,Os11g1929,Os03g2905,Os04g0113,Os10g1283,Os10g1287,Os10g1289,Os10g1290,Os10g1295,
Biological process	Negative regulation of macromolecule metabolic process	GO:0010605	0.000138675	0.00159476	2.99919	15	641	121	15508	Os03g2775,Os03g1872,Os03g3192,Os03g3185,Os07g1731,Os12g1741,Os12g1737,Os11g1929,Os03g2905,Os04g0113,Os10g1283,Os10g1287,Os10g1289,Os10g1290,Os10g1295,
Biological process	peptide biosynthetic process	GO:0043043	0.000157344	0.00175109	2.45763	20	1043	121	15508	Os03g2775,Os06g0509,Os03g1872,Os03g3192,Os03g3185,Os05g1822,Os07g1731,Os12g1741,Os04g2593,Os12g1737,Os11g1929,Os10g0278,Os11g0685,Os03g2905,Os04g0113,Os10g1283,Os10g1287,Os10g1289,Os10g1290,Os10g1295,
Biological process	Negative regulation of metabolic process	GO:0009892	0.000187587	0.00202242	2.91727	15	659	121	15508	Os03g2775,Os03g1872,Os03g3192,Os03g3185,Os07g1731,Os12g1741,Os12g1737,Os11g1929,Os03g2905,Os04g0113,Os10g1283,Os10g1287,Os10g1289,Os10g1290,Os10g1295,
Biological process	mRNA destabilization	GO:0061157	0.000214853	0.0022462	9.15466	5	70	121	15508	Os10g1283,Os10g1287,Os10g1289,Os10g1290,Os10g1295,
Biological process	Positive regulation of mRNA catabolic process	GO:0061014	0.000245318	0.00248925	8.90037	5	72	121	15508	Os10g1283,Os10g1287,Os10g1289,Os10g1290,Os10g1295,
Biological process	RNA destabilization	GO:0050779	0.000245318	0.00248925	8.90037	5	72	121	15508	Os10g1283,Os10g1287,Os10g1289,Os10g1290,Os10g1295,
Biological process	DNA geometric change	GO:0032392	0.00027896	0.00267337	8.65982	5	74	121	15508	Os02g1297,Os04g0959,Os04g0958,Os12g1126,Os09g0034,
Biological process	DNA duplex unwinding	GO:0032508	0.00027896	0.00267337	8.65982	5	74	121	15508	Os02g1297,Os04g0959,Os04g0958,Os12g1126,Os09g0034,
Biological process	amide biosynthetic process	GO:0043604	0.000333104	0.00302423	2.32183	20	1104	121	15508	Os03g2775,Os06g0509,Os03g1872,Os03g3192,Os03g3185,Os05g1822,Os07g1731,Os12g1741,Os04g2593,Os12g1737,Os11g1929,Os10g0278,Os11g0685,Os03g2905,Os04g0113,Os10g1283,Os10g1287,Os10g1289,Os10g1290,Os10g1295,
Biological process	Regulation of mRNA catabolic process	GO:0061013	0.000378384	0.00326356	8.11173	5	79	121	15508	Os10g1283,Os10g1287,Os10g1289,Os10g1290,Os10g1295,
Biological process	Positive regulation of mRNA metabolic process	GO:1903313	0.000378384	0.00326356	8.11173	5	79	121	15508	Os10g1283,Os10g1287,Os10g1289,Os10g1290,Os10g1295,
Biological process	Regulation of mRNA stability	GO:0043488	0.000378384	0.00326356	8.11173	5	79	121	15508	Os10g1283,Os10g1287,Os10g1289,Os10g1290,Os10g1295,
Biological process	Regulation of RNA stability	GO:0043487	0.000449665	0.00360778	7.81496	5	82	121	15508	Os10g1283,Os10g1287,Os10g1289,Os10g1290,Os10g1295,
Biological process	peptide metabolic process	GO:0006518	0.000470498	0.00368913	2.26041	20	1134	121	15508	Os03g2775,Os06g0509,Os03g1872,Os03g3192,Os03g3185,Os05g1822,Os07g1731,Os12g1741,Os04g2593,Os12g1737,Os11g1929,Os10g0278,Os11g0685,Os03g2905,Os04g0113,Os10g1283,Os10g1287,Os10g1289,Os10g1290,Os10g1295,
Biological process	Plant-type cell wall organization or biogenesis	GO:0071669	0.000586121	0.00449359	5.82569	6	132	121	15508	Os02g1125,Os02g1128,Os02g1127,Os02g1123,Os02g1131,Os02g1132,
Biological process	Nuclear-transcribed mRNA catabolic process	GO:0000956	0.000724895	0.00543671	7.04205	5	91	121	15508	Os10g1283,Os10g1287,Os10g1289,Os10g1290,Os10g1295,
Biological process	Cellular amide metabolic process	GO:0043603	0.00106037	0.00778358	2.06877	21	1301	121	15508	Os03g2775,Os06g0509,Os03g1872,Os03g3192,Os03g3185,Os04g0035,Os05g1822,Os07g1731,Os12g1741,Os04g2593,Os12g1737,Os11g1929,Os10g0278,Os11g0685,Os03g2905,Os04g0113,Os10g1283,Os10g1287,Os10g1289,Os10g1290,Os10g1295,
Biological process	Regulation of mRNA metabolic process	GO:1903311	0.00214272	0.0150865	5.52437	5	116	121	15508	Os10g1283,Os10g1287,Os10g1289,Os10g1290,Os10g1295,
Biological process	Negative regulation of biological process	GO:0048519	0.00394187	0.0271989	2.15766	15	891	121	15508	Os03g2775,Os03g1872,Os03g3192,Os03g3185,Os07g1731,Os12g1741,Os12g1737,Os11g1929,Os03g2905,Os04g0113,Os10g1283,Os10g1287,Os10g1289,Os10g1290,Os10g1295,
Biological process	Positive regulation of cellular catabolic process	GO:0031331	0.00399285	0.0270104	4.78229	5	134	121	15508	Os10g1283,Os10g1287,Os10g1289,Os10g1290,Os10g1295,
Biological process	mRNA catabolic process	GO:0006402	0.00480648	0.0312875	4.57733	5	140	121	15508	Os10g1283,Os10g1287,Os10g1289,Os10g1290,Os10g1295,
Biological process	Positive regulation of catabolic process	GO:0009896	0.00525463	0.0335713	4.4813	5	143	121	15508	Os10g1283,Os10g1287,Os10g1289,Os10g1290,Os10g1295,
Biological process	DNA conformation change	GO:0071103	0.00677595	0.0410123	4.21596	5	152	121	15508	Os02g1297,Os04g0959,Os04g0958,Os12g1126,Os09g0034,
Biological process	Regulation of cellular catabolic process	GO:0031329	0.00794696	0.0472707	4.05586	5	158	121	15508	Os10g1283,Os10g1287,Os10g1289,Os10g1290,Os10g1295,
Biological process	Cellular nitrogen compound metabolic process	GO:0034641	0.00923614	0.0522372	1.28208	60	5998	121	15508	Os09g0323,Os05g1992,Os06g2212,Os03g2775,Os12g1945,Os04g2643,Os06g1827,Os06g0509,Os03g1872,Os03g3192,Os03g3185,Os02g1297,Os12g0149,Os08g1760,Os04g0035,Os08g1740,Os05g1406,Os11g0288,Os05g1822,Os09g0220,Os11g2492,Os07g1731,Os12g1741,Os04g2593,Os11g0776,Os01g1622,Os11g0176,evm.TU.Hic_asm_10.1398.2,Os12g2160,Os12g2162,Os12g1737,Os03g0386,Os11g1929,Os06g2922,Os04g2843,Os10g0278,Os11g0685,Os03g2905,Os11…
Biological process	RNA catabolic process	GO:0006401	0.0109531	0.0599814	3.74752	5	171	121	15508	Os10g1283,Os10g1287,Os10g1289,Os10g1290,Os10g1295,
Biological process	cell wall organization	GO:0071555	0.0122238	0.0648801	3.15161	6	244	121	15508	Os02g1125,Os02g1128,Os02g1127,Os02g1123,Os02g1131,Os02g1132,
Biological process	Regulation of catabolic process	GO:0009894	0.0122917	0.0642522	3.64106	5	176	121	15508	Os10g1283,Os10g1287,Os10g1289,Os10g1290,Os10g1295,
Biological process	External encapsulating structure organization	GO:0045229	0.0176934	0.0911076	2.90186	6	265	121	15508	Os02g1125,Os02g1128,Os02g1127,Os02g1123,Os02g1131,Os02g1132,
Biological process	Regulation of cellular macromolecule biosynthetic process	GO:2000112	0.022614	0.114733	1.44679	29	2569	121	15508	Os03g2775,Os03g1872,Os03g3192,Os03g3185,Os08g1740,Os11g0288,Os11g2492,Os07g1731,Os12g1741,Os11g0176,evm.TU.Hic_asm_10.1398.2,Os12g2160,Os12g2162,Os12g1737,Os03g0386,Os11g1929,Os03g2905,Os11g2292,Os04g0113,Os10g0823,Os12g0273,Os10g1283,Os10g1287,Os10g1289,Os12g1176,Os12g1175,Os10g1290,Os10g1295,Os12g1159,
Biological process	Regulation of macromolecule biosynthetic process	GO:0010556	0.023495	0.117475	1.44229	29	2577	121	15508	Os03g2775,Os03g1872,Os03g3192,Os03g3185,Os08g1740,Os11g0288,Os11g2492,Os07g1731,Os12g1741,Os11g0176,evm.TU.Hic_asm_10.1398.2,Os12g2160,Os12g2162,Os12g1737,Os03g0386,Os11g1929,Os03g2905,Os11g2292,Os04g0113,Os10g0823,Os12g0273,Os10g1283,Os10g1287,Os10g1289,Os12g1176,Os12g1175,Os10g1290,Os10g1295,Os12g1159,
Biological process	Regulation of cellular biosynthetic process	GO:0031326	0.0260589	0.128433	1.43009	29	2599	121	15508	Os03g2775,Os03g1872,Os03g3192,Os03g3185,Os08g1740,Os11g0288,Os11g2492,Os07g1731,Os12g1741,Os11g0176,evm.TU.Hic_asm_10.1398.2,Os12g2160,Os12g2162,Os12g1737,Os03g0386,Os11g1929,Os03g2905,Os11g2292,Os04g0113,Os10g0823,Os12g0273,Os10g1283,Os10g1287,Os10g1289,Os12g1176,Os12g1175,Os10g1290,Os10g1295,Os12g1159,
Biological process	Nucleobase-containing compound catabolic process	GO:0034655	0.0266632	0.129561	2.98059	5	215	121	15508	Os10g1283,Os10g1287,Os10g1289,Os10g1290,Os10g1295,
Biological process	Regulation of biosynthetic process	GO:0009889	0.0279303	0.133833	1.42188	29	2614	121	15508	Os03g2775,Os03g1872,Os03g3192,Os03g3185,Os08g1740,Os11g0288,Os11g2492,Os07g1731,Os12g1741,Os11g0176,evm.TU.Hic_asm_10.1398.2,Os12g2160,Os12g2162,Os12g1737,Os03g0386,Os11g1929,Os03g2905,Os11g2292,Os04g0113,Os10g0823,Os12g0273,Os10g1283,Os10g1287,Os10g1289,Os12g1176,Os12g1175,Os10g1290,Os10g1295,Os12g1159,
Biological process	Organonitrogen compound biosynthetic process	GO:1901566	0.0399163	0.178846	1.48865	21	1808	121	15508	Os03g2775,Os04g2643,Os06g0509,Os03g1872,Os03g3192,Os03g3185,Os05g1822,Os07g1731,Os12g1741,Os04g2593,Os12g1737,Os11g1929,Os10g0278,Os11g0685,Os03g2905,Os04g0113,Os10g1283,Os10g1287,Os10g1289,Os10g1290,Os10g1295,
Biological process	DNA recombination	GO:0006310	0.0411447	0.181986	2.64804	5	242	121	15508	Os02g1297,Os04g0959,Os04g0958,Os12g1126,Os09g0034,
Biological process	heterocycle catabolic process	GO:0046700	0.0475171	0.207511	2.54296	5	252	121	15508	Os10g1283,Os10g1287,Os10g1289,Os10g1290,Os10g1295,
Cellular component	Box C/D RNP complex	GO:0031428	1.99333e-08	1.11626e-06	54.0953	5	13	88	12377	Os08g0074,Os03g2156,Os06g1665,Os06g1678,Os03g2257,
Cellular component	CCR4-NOT complex	GO:0030014	4.64428e-07	1.3004e-05	20.0925	6	42	88	12377	Os10g1283,Os10g1287,Os10g1289,Os10g1290,Os10g1295,Os10g1294,
Cellular component	sno(s)RNA-containing ribonucleoprotein complex	GO:0005732	1.1561e-06	2.15805e-05	26.0459	5	27	88	12377	Os08g0074,Os03g2156,Os06g1665,Os06g1678,Os03g2257,
Cellular component	Small-subunit processome	GO:0032040	1.41423e-05	0.000197992	15.9827	5	44	88	12377	Os08g0074,Os03g2156,Os06g1665,Os06g1678,Os03g2257,
Cellular component	P-body	GO:0000932	5.51844e-05	0.000618066	12.1248	5	58	88	12377	Os10g1283,Os10g1287,Os10g1289,Os10g1290,Os10g1295,
Cellular component	cytoplasmic ribonucleoprotein granule	GO:0036464	0.000118735	0.0011082	10.3417	5	68	88	12377	Os10g1283,Os10g1287,Os10g1289,Os10g1290,Os10g1295,
Cellular component	Ribonucleoprotein granule	GO:0035770	0.000177455	0.00141964	9.50322	5	74	88	12377	Os10g1283,Os10g1287,Os10g1289,Os10g1290,Os10g1295,
Cellular component	Preribosome	GO:0030684	0.000442917	0.00310042	7.81376	5	90	88	12377	Os08g0074,Os03g2156,Os06g1665,Os06g1678,Os03g2257,
Molecular function	RNA glycosylase activity	GO:0030597	3.59168e-12	6.71645e-10	25.6151	10	37	174	16491	Os03g2775,Os03g1872,Os03g3192,Os03g3185,Os07g1731,Os12g1741,Os12g1737,Os11g1929,Os03g2905,Os04g0113,
Molecular function	rRNA N-glycosylase activity	GO:0030598	3.59168e-12	6.71645e-10	25.6151	10	37	174	16491	Os03g2775,Os03g1872,Os03g3192,Os03g3185,Os07g1731,Os12g1741,Os12g1737,Os11g1929,Os03g2905,Os04g0113,
Molecular function	Catalytic activity, acting on RNA	GO:0140098	7.11825e-11	4.43704e-09	3.88118	31	757	174	16491	Os09g0323,Os06g2212,Os03g2775,Os12g1945,Os03g1872,Os03g3192,Os03g3185,Os12g0149,Os08g1760,Os05g1406,Os09g0220,Os07g1731,Os12g1741,Os11g0776,Os01g1622,Os12g1737,Os11g1929,Os06g2922,Os04g2843,Os11g0685,Os03g2905,Os08g1272,Os04g0113,Os11g1885,Os04g1049,Os10g1283,Os10g1287,Os10g1289,Os10g1290,Os10g1295,Os10g1294,
Molecular function	Ribonuclease activity	GO:0004540	2.40764e-10	1.12557e-08	6.20945	19	290	174	16491	Os06g2212,Os12g1945,Os12g0149,Os08g1760,Os05g1406,Os09g0220,Os11g0776,Os01g1622,Os06g2922,Os04g2843,Os08g1272,Os11g1885,Os04g1049,Os10g1283,Os10g1287,Os10g1289,Os10g1290,Os10g1295,Os10g1294,
Molecular function	Catalytic activity, acting on a nucleic acid	GO:0140640	7.33274e-10	2.74245e-08	3.05462	37	1148	174	16491	Os09g0323,Os06g2212,Os03g2775,Os12g1945,Os03g1872,Os03g3192,Os03g3185,Os02g1297,Os12g0149,Os08g1760,Os05g1406,Os09g0220,Os07g1731,Os12g1741,Os11g0776,Os01g1622,Os12g1737,Os11g1929,Os06g2922,Os04g2843,Os11g0685,Os03g2905,Os04g0959,Os04g0958,Os08g1272,Os04g0113,Os04g0578,Os11g1885,Os04g1049,Os12g1126,Os09g0034,Os10g1283,Os10g1287,Os10g1289,Os10g1290,Os10g1295,Os10g1294,
Molecular function	Catalytic activity, acting on a rRNA	GO:0140102	1.04062e-09	3.24326e-08	15.0438	10	63	174	16491	Os03g2775,Os03g1872,Os03g3192,Os03g3185,Os07g1731,Os12g1741,Os12g1737,Os11g1929,Os03g2905,Os04g0113,
Molecular function	RNA-DNA hybrid ribonuclease activity	GO:0004523	1.83383e-09	4.89896e-08	9.12656	13	135	174	16491	Os06g2212,Os12g1945,Os12g0149,Os08g1760,Os05g1406,Os09g0220,Os11g0776,Os01g1622,Os06g2922,Os04g2843,Os08g1272,Os11g1885,Os04g1049,
Molecular function	Toxin activity	GO:0090729	1.87848e-09	4.39095e-08	22.3002	8	34	174	16491	Os03g2775,Os03g1872,Os03g3192,Os03g3185,Os12g1741,Os12g1737,Os03g2905,Os04g0113,
Molecular function	Hydrolase activity, hydrolyzing N-glycosyl compounds	GO:0016799	1.46601e-08	3.04604e-07	11.558	10	82	174	16491	Os03g2775,Os03g1872,Os03g3192,Os03g3185,Os07g1731,Os12g1741,Os12g1737,Os11g1929,Os03g2905,Os04g0113,
Molecular function	Transition metal ion binding	GO:0046914	3.24536e-08	6.06882e-07	2.75511	35	1204	174	16491	Os10g1893,Os11g1251,Os10g0596,Os05g0268,Os05g1045,Os11g0437,Os10g1374,Os07g1192,Os02g2679,Os08g1912,Os07g0827,Os07g0829,Os08g1482,Os07g1217,Os06g1506,Os09g0273,Os07g1259,Os12g1358,Os07g1264,Os10g1070,Os02g3642,Os11g0176,evm.TU.Hic_asm_10.1398.2,Os11g1446,Os04g0641,Os04g0684,Os04g0658,Os06g1662,Os10g0471,Os01g4180,Os11g2292,Os02g1982,Os01g2301,Os10g0823,Os02g1139,
Molecular function	Endoribonuclease activity, producing 5'-phosphomonoesters	GO:0016891	4.57228e-08	7.77287e-07	7.00049	13	176	174	16491	Os06g2212,Os12g1945,Os12g0149,Os08g1760,Os05g1406,Os09g0220,Os11g0776,Os01g1622,Os06g2922,Os04g2843,Os08g1272,Os11g1885,Os04g1049,
Molecular function	Endonuclease activity, active with either ribo- or deoxyribonucleic acids and producing 5'-phosphomonoesters	GO:0016893	7.73015e-08	1.20462e-06	6.69612	13	184	174	16491	Os06g2212,Os12g1945,Os12g0149,Os08g1760,Os05g1406,Os09g0220,Os11g0776,Os01g1622,Os06g2922,Os04g2843,Os08g1272,Os11g1885,Os04g1049,
Molecular function	poly(A)-specific ribonuclease activity	GO:0004535	1.10092e-07	1.58363e-06	24.7241	6	23	174	16491	Os10g1283,Os10g1287,Os10g1289,Os10g1290,Os10g1295,Os10g1294,
Molecular function	Nuclease activity	GO:0004518	2.76066e-07	3.68745e-06	4.01951	19	448	174	16491	Os06g2212,Os12g1945,Os12g0149,Os08g1760,Os05g1406,Os09g0220,Os11g0776,Os01g1622,Os06g2922,Os04g2843,Os08g1272,Os11g1885,Os04g1049,Os10g1283,Os10g1287,Os10g1289,Os10g1290,Os10g1295,Os10g1294,
Molecular function	Endoribonuclease activity	GO:0004521	5.50545e-07	6.86346e-06	5.65177	13	218	174	16491	Os06g2212,Os12g1945,Os12g0149,Os08g1760,Os05g1406,Os09g0220,Os11g0776,Os01g1622,Os06g2922,Os04g2843,Os08g1272,Os11g1885,Os04g1049,
Molecular function	zinc ion binding	GO:0008270	9.26466e-07	1.08281e-05	3.07797	24	739	174	16491	Os11g1251,Os10g0596,Os05g1045,Os07g1192,Os02g2679,Os07g0827,Os08g1482,Os07g1217,Os06g1506,Os09g0273,Os10g1070,Os11g0176,evm.TU.Hic_asm_10.1398.2,Os11g1446,Os04g0641,Os04g0684,Os04g0658,Os06g1662,Os10g0471,Os11g2292,Os02g1982,Os01g2301,Os10g0823,Os02g1139,
Molecular function	3'-5'-exoribonuclease activity	GO:0000175	3.6079e-06	3.96869e-05	14.2164	6	40	174	16491	Os10g1283,Os10g1287,Os10g1289,Os10g1290,Os10g1295,Os10g1294,
Molecular function	Exoribonuclease activity, producing 5'-phosphomonoesters	GO:0016896	9.49458e-06	9.86381e-05	12.099	6	47	174	16491	Os10g1283,Os10g1287,Os10g1289,Os10g1290,Os10g1295,Os10g1294,
Molecular function	Exoribonuclease activity	GO:0004532	9.49458e-06	9.86381e-05	12.099	6	47	174	16491	Os10g1283,Os10g1287,Os10g1289,Os10g1290,Os10g1295,Os10g1294,
Molecular function	SnoRNA binding	GO:0030515	1.19407e-05	0.000111646	16.3407	5	29	174	16491	Os08g0074,Os03g2156,Os06g1665,Os06g1678,Os03g2257,
Molecular function	nucleic acid binding	GO:0003676	2.79569e-05	0.000248949	1.50789	75	4714	174	16491	Os09g0323,Os06g2212,Os11g1253,Os11g1251,Os10g0596,Os10g0115,Os12g1945,Os08g0074,Os05g2374,Os05g1045,Os07g0278,Os12g0149,Os08g1760,Os12g1054,Os08g1740,Os12g2371,Os01g0894,Os01g0895,Os07g1192,Os02g2679,Os05g1406,Os11g0288,Os05g1822,Os09g0220,Os07g0827,Os11g2492,Os09g0624,Os07g0891,Os07g0329,Os08g1482,Os07g1217,Os06g1506,Os09g0273,Os04g2584,Os10g1070,Os11g0776,Os01g1622,Os03g2156,Os12g2160,Os12g2162…
Molecular function	Endonuclease activity	GO:0004519	3.36507e-05	0.000286031	3.87448	13	318	174	16491	Os06g2212,Os12g1945,Os12g0149,Os08g1760,Os05g1406,Os09g0220,Os11g0776,Os01g1622,Os06g2922,Os04g2843,Os08g1272,Os11g1885,Os04g1049,
Molecular function	Exonuclease activity, active with either ribo- or deoxyribonucleic acids and producing 5'-phosphomonoesters	GO:0016796	6.80843e-05	0.000553555	8.61599	6	66	174	16491	Os10g1283,Os10g1287,Os10g1289,Os10g1290,Os10g1295,Os10g1294,
Molecular function	heterocyclic compound binding	GO:1901363	7.91363e-05	0.000616604	1.30059	109	7943	174	16491	Os09g0323,Os09g1650,Os09g1647,Os10g1893,Os06g2212,Os11g1253,Os11g1251,Os10g0596,Os10g0115,Os06g2235,Os05g0268,Os12g1945,Os08g0074,Os07g0699,Os05g2374,Os05g1045,Os07g0278,Os11g0437,Os02g1297,Os12g0149,Os08g1760,Os12g1054,Os01g1767,Os08g1740,Os12g2371,Os01g0894,Os01g0895,Os07g1192,Os02g2679,Os05g1406,Os11g0288,Os05g1822,Os09g0220,Os07g0827,Os07g0829,Os11g2492,Os09g0624,Os07g0891,Os07g0329,Os08g1482…
Molecular function	Organic cyclic compound binding	GO:0097159	8.54881e-05	0.000639451	1.29863	109	7955	174	16491	Os09g0323,Os09g1650,Os09g1647,Os10g1893,Os06g2212,Os11g1253,Os11g1251,Os10g0596,Os10g0115,Os06g2235,Os05g0268,Os12g1945,Os08g0074,Os07g0699,Os05g2374,Os05g1045,Os07g0278,Os11g0437,Os02g1297,Os12g0149,Os08g1760,Os12g1054,Os01g1767,Os08g1740,Os12g2371,Os01g0894,Os01g0895,Os07g1192,Os02g2679,Os05g1406,Os11g0288,Os05g1822,Os09g0220,Os07g0827,Os07g0829,Os11g2492,Os09g0624,Os07g0891,Os07g0329,Os08g1482…
Molecular function	DNA helicase activity	GO:0003678	0.000107184	0.000770901	10.5307	5	45	174	16491	Os02g1297,Os04g0959,Os04g0958,Os12g1126,Os09g0034,
Molecular function	3'-5' exonuclease activity	GO:0008408	0.000111125	0.000769642	7.89799	6	72	174	16491	Os10g1283,Os10g1287,Os10g1289,Os10g1290,Os10g1295,Os10g1294,
Molecular function	Exonuclease activity	GO:0004527	0.00178858	0.0111488	4.69963	6	121	174	16491	Os10g1283,Os10g1287,Os10g1289,Os10g1290,Os10g1295,Os10g1294,
Molecular function	Binding	GO:0005488	0.00211269	0.012346	1.14767	136	11231	174	16491	Os09g0323,Os09g1650,Os09g1647,Os10g1893,Os06g2212,Os11g1253,Os11g1251,Os10g0596,Os10g0115,Os06g2235,Os05g0268,Os04g0847,Os01g3121,Os12g1945,Os07g1626,Os08g0074,Os07g0699,Os05g2374,Os05g1045,Os07g0278,Os11g0437,Os10g1374,Os02g1297,Os12g0149,Os08g1760,Os12g1054,Os01g1767,Os08g1740,Os12g2371,Os01g0894,Os01g0895,Os07g1192,Os02g2679,Os05g1406,Os12g2295,Os08g1912,Os11g0288,Os05g1822,Os09g0220,Os07g0827…
Molecular function	Monooxygenase activity	GO:0004497	0.00496234	0.0281199	2.63266	10	360	174	16491	Os10g1893,Os05g0268,Os11g0437,Os01g1767,Os07g0829,Os07g1259,Os07g1264,Os07g0088,Os07g0092,Os07g0090,
Molecular function	Oxidoreductase activity, acting on paired donors, with incorporation or reduction of molecular oxygen	GO:0016705	0.0149003	0.0733253	2.23002	10	425	174	16491	Os10g1893,Os05g0268,Os11g0437,Os01g1767,Os07g0829,Os07g1259,Os07g1264,Os07g0088,Os07g0092,Os07g0090,
Molecular function	Hydrolase activity, acting on glycosyl bonds	GO:0016798	0.0152113	0.0729361	2.04185	12	557	174	16491	Os07g2053,Os03g2775,Os03g1872,Os03g3192,Os03g3185,Os07g2045,Os07g1731,Os12g1741,Os12g1737,Os11g1929,Os03g2905,Os04g0113,
Molecular function	Transporter activity	GO:0005215	0.0225406	0.0957975	2.50351	7	265	174	16491	Os11g2184,Os11g2188,Os08g1912,Os01g2572,Os04g1185,Os04g1183,Os06g2506,
Molecular function	ATP hydrolysis activity	GO:0016887	0.0268825	0.111712	2.41248	7	275	174	16491	Os09g1650,Os09g1647,Os02g1297,Os04g0959,Os04g0958,Os12g1126,Os09g0034,
Molecular function	ATPase, acting on DNA	GO:0008094	0.0413541	0.151632	2.64737	5	179	174	16491	Os02g1297,Os04g0959,Os04g0958,Os12g1126,Os09g0034,
