# Supplementary material for: Chromosomal-level genome assembly of the high-quality Xian/Indica rice (Oryza sativa L.) Xiangyaxiangzhan
Source: BMC Plant Biol. 2023 Feb 14;23:94. doi: 10.1186/s12870-023-04114-0 (PMC9926808; doi:10.1186/s12870-023-04114-0)
Supplement: Supplementary file 11 — Additional file 11: Table S10. Expenssion genes in XYXZ. [file 12870_2023_4114_MOESM11_ESM.xlsx]

## Sheet: Sheet1
Table S10 Expenssion genes in XYXZ.
Gene	start	end	strand	NR	Swissprot	IPRSCAN	GO	KEGG	KEGG_pathway(pathway|description;)
Os01g0026	160346	165515	+	hypothetical protein OsI_00025 [Oryza sativa Indica Group];	DNA excision repair protein CSB OS=Oryza sativa subsp. japonica OX=39947 GN=CSB PE=2 SV=1;	;Helicase superfamily 1/2, ATP-binding domain;Helicase superfamily 1/2, ATP-binding domain;SNF2-related, N-terminal domain;;Helicase, C-terminal;Helicase, C-terminal;Helicase, C-terminal;	molecular_function:ATP binding "Interacting selectively and non-covalently with ATP, adenosine 5'-triphosphate, a universally important coenzyme and enzyme regulator." [ISBN:0198506732](GO:0005524);	K10841 DNA excision repair protein ERCC-6 | (RefSeq) protein CHROMATIN REMODELING 8 (A);	03420|Nucleotide excision repair;
Os01g0032	199999	201980	+	uncharacterized protein LOC4326768 isoform X2 [Oryza sativa Japonica Group];	NA	Integrator complex subunit 7;	biological_process:snRNA processing "Any process involved in the conversion of a primary small nuclear RNA [snRNA] transcript into a mature snRNA molecule." [GOC:jl](GO:0016180),cellular_component:integrator complex "A protein complex that stably associates with the C-terminus of RNA polymerase II and mediates 3'-end processing of small nuclear RNAs generated by RNA polymerase II." [PMID:16239144…	K13144 integrator complex subunit 7 | (RefSeq) uncharacterized protein LOC4326768 isoform X1 (A);	NA
Os01g0033	202132	204423	+	uncharacterized protein LOC4326768 isoform X1 [Oryza sativa Japonica Group];	NA	Integrator complex subunit 7;	biological_process:snRNA processing "Any process involved in the conversion of a primary small nuclear RNA [snRNA] transcript into a mature snRNA molecule." [GOC:jl](GO:0016180),cellular_component:integrator complex "A protein complex that stably associates with the C-terminus of RNA polymerase II and mediates 3'-end processing of small nuclear RNAs generated by RNA polymerase II." [PMID:16239144…	K13144 integrator complex subunit 7 | (RefSeq) uncharacterized protein LOC4326768 isoform X1 (A);	NA
Os01g0044	270071	277326	+	something about silencing protein 10 isoform X4 [Oryza sativa Japonica Group];	Something about silencing protein 10 OS=Drosophila melanogaster OX=7227 GN=Sas10 PE=1 SV=2;	Sas10/Utp3/C1D;;;Sas10 C-terminal domain;	NA	K14767 U3 small nucleolar RNA-associated protein 3 | (RAP-DB) Os01g0104800; Sas10/Utp3 family protein. (A);	NA
Os01g0052	347230	347679	+	hypothetical protein OsJ_28204 [Oryza sativa Japonica Group];	NA	Nitrate regulatory gene2 protein;;Domain of unknown function DUF630;	biological_process:cellular response to nitrate "Any process that results in a change in state or activity of a cell [in terms of movement, secretion, enzyme production, gene expression, etc.] as a result of a nitrate stimulus." [GOC:mah](GO:0071249);	NA	NA
Os01g0096	652397	653461	-	hypothetical protein OsI_00102 [Oryza sativa Indica Group];	NA	;;	NA	NA	NA
Os01g0112	767680	770962	+	putative receptor serine/threonine kinase PR5K [Oryza sativa Japonica Group];	Zeamatin OS=Zea mays OX=4577 GN=Zlp PE=1 SV=2;	Thaumatin family;Thaumatin family;Thaumatin family;;Thaumatin family;Thaumatin family;Thaumatin family;Thaumatin family;Thaumatin family;Thaumatin family;	NA	K04733 interleukin-1 receptor-associated kinase 4 [EC:2.7.11.1] | (RefSeq) LOC109742393; G-type lectin S-receptor-like serine/threonine-protein kinase At1g34300 (A);	04010|MAPK signaling pathway;04064|NF-kappa B signaling pathway;04620|Toll-like receptor signaling pathway;04621|NOD-like receptor signaling pathway;04624|;04722|Neurotrophin signaling pathway;05133|Pertussis;05140|Leishmaniasis;05142|Chagas disease (American trypanosomiasis);05145|Toxoplasmosis;05152|Tuberculosis;05161|Hepatitis B;05162|Measles;05164|Influenza A;05168|Herpes simplex infection;05…
Os01g0115	783479	786297	+	Os01g0113650 [Oryza sativa Japonica Group];	PR5-like receptor kinase OS=Arabidopsis thaliana OX=3702 GN=PR5K PE=1 SV=1;	Thaumatin family;Thaumatin family;Protein kinase domain;Thaumatin family;Thaumatin family;Thaumatin family;Thaumatin family;Thaumatin family;Thaumatin family;Thaumatin family;Thaumatin family;;Protein kinase domain;Protein kinase domain;	molecular_function:protein kinase activity "Catalysis of the phosphorylation of an amino acid residue in a protein, usually according to the reaction: a protein + ATP = a phosphoprotein + ADP." [MetaCyc:PROTEIN-KINASE-RXN](GO:0004672),molecular_function:ATP binding "Interacting selectively and non-covalently with ATP, adenosine 5'-triphosphate, a universally important coenzyme and enzyme regulato…	K04733 interleukin-1 receptor-associated kinase 4 [EC:2.7.11.1] | (RefSeq) LOC109742393; G-type lectin S-receptor-like serine/threonine-protein kinase At1g34300 (A);	04010|MAPK signaling pathway;04064|NF-kappa B signaling pathway;04620|Toll-like receptor signaling pathway;04621|NOD-like receptor signaling pathway;04624|;04722|Neurotrophin signaling pathway;05133|Pertussis;05140|Leishmaniasis;05142|Chagas disease (American trypanosomiasis);05145|Toxoplasmosis;05152|Tuberculosis;05161|Hepatitis B;05162|Measles;05164|Influenza A;05168|Herpes simplex infection;05…
Os01g0171	1257649	1262018	+	beta-glucuronosyltransferase GlcAT14A [Oryza sativa Japonica Group];	Beta-glucuronosyltransferase GlcAT14A OS=Arabidopsis thaliana OX=3702 GN=GLCAT14A PE=2 SV=1;	;;Glycosyl transferase, family 14;	molecular_function:acetylglucosaminyltransferase activity "Catalysis of the transfer of an N-acetylglucosaminyl residue from UDP-N-acetyl-glucosamine to a sugar." [ISBN:0198506732](GO:0008375),cellular_component:membrane "A lipid bilayer along with all the proteins and protein complexes embedded in it an attached to it." [GOC:dos, GOC:mah, ISBN:0815316194](GO:0016020);	K20891 beta-glucuronosyltransferase [EC:2.4.1.-] | (RefSeq) GT14A1; glycosyltransferase CAZy family 14 (A);	NA
Os01g0172	1263773	1267805	+	hypothetical protein [Oryza sativa Japonica Group];	Putative E3 ubiquitin-protein ligase SINA-like 6 OS=Arabidopsis thaliana OX=3702 GN=At5g37870 PE=3 SV=1;	;;Seven-in-absentia protein, TRAF-like domain;Seven-in-absentia protein, TRAF-like domain;Zinc finger, SIAH-type;;;Zinc finger, SIAH-type;	cellular_component:nucleus "A membrane-bounded organelle of eukaryotic cells in which chromosomes are housed and replicated. In most cells, the nucleus contains all of the cell's chromosomes except the organellar chromosomes, and is the site of RNA synthesis and processing. In some species, or in specialized cell types, RNA metabolism or DNA replication may be absent." [GOC:go_curators](GO:000563…	K04506 E3 ubiquitin-protein ligase SIAH1 [EC:2.3.2.27] | (RAP-DB) Os01g0121950; Hypothetical conserved gene. (A);	04013|MAPK signaling pathway - fly;04115|p53 signaling pathway;04120|Ubiquitin mediated proteolysis;04310|Wnt signaling pathway;
Os01g0173	1275048	1276951	+	putative E3 ubiquitin-protein ligase SINA-like 6 [Oryza sativa Japonica Group];	E3 ubiquitin-protein ligase SINA-like 10 OS=Arabidopsis thaliana OX=3702 GN=At5g37930 PE=2 SV=1;	Seven-in-absentia protein, TRAF-like domain;Zinc finger, SIAH-type;;;	cellular_component:nucleus "A membrane-bounded organelle of eukaryotic cells in which chromosomes are housed and replicated. In most cells, the nucleus contains all of the cell's chromosomes except the organellar chromosomes, and is the site of RNA synthesis and processing. In some species, or in specialized cell types, RNA metabolism or DNA replication may be absent." [GOC:go_curators](GO:000563…	K04506 E3 ubiquitin-protein ligase SIAH1 [EC:2.3.2.27] | (RefSeq) putative E3 ubiquitin-protein ligase SINA-like 6 (A);	04013|MAPK signaling pathway - fly;04115|p53 signaling pathway;04120|Ubiquitin mediated proteolysis;04310|Wnt signaling pathway;
Os01g0174	1279251	1280747	+	E3 ubiquitin-protein ligase SINA-like 10 [Oryza sativa Japonica Group];	E3 ubiquitin-protein ligase SINA-like 10 OS=Arabidopsis thaliana OX=3702 GN=At5g37930 PE=2 SV=1;	;Zinc finger, SIAH-type;;	molecular_function:zinc ion binding "Interacting selectively and non-covalently with zinc [Zn] ions." [GOC:ai](GO:0008270);	K04506 E3 ubiquitin-protein ligase SIAH1 [EC:2.3.2.27] | (RefSeq) putative E3 ubiquitin-protein ligase SINA-like 9 (A);	04013|MAPK signaling pathway - fly;04115|p53 signaling pathway;04120|Ubiquitin mediated proteolysis;04310|Wnt signaling pathway;
Os01g0187	1408078	1408800	+	hypothetical protein [Oryza sativa Japonica Group];	E3 ubiquitin-protein ligase SINA-like 11 OS=Arabidopsis thaliana OX=3702 GN=At5g62800 PE=2 SV=2;	Zinc finger, SIAH-type;;Seven-in-absentia protein, TRAF-like domain;;	cellular_component:nucleus "A membrane-bounded organelle of eukaryotic cells in which chromosomes are housed and replicated. In most cells, the nucleus contains all of the cell's chromosomes except the organellar chromosomes, and is the site of RNA synthesis and processing. In some species, or in specialized cell types, RNA metabolism or DNA replication may be absent." [GOC:go_curators](GO:000563…	K04506 E3 ubiquitin-protein ligase SIAH1 [EC:2.3.2.27] | (RefSeq) E3 ubiquitin-protein ligase SINA-like 10 (A);	04013|MAPK signaling pathway - fly;04115|p53 signaling pathway;04120|Ubiquitin mediated proteolysis;04310|Wnt signaling pathway;
Os01g0188	1422640	1423697	-	Os01g0125500, partial [Oryza sativa Japonica Group];	E3 ubiquitin-protein ligase SINA-like 11 OS=Arabidopsis thaliana OX=3702 GN=At5g62800 PE=2 SV=2;	;Zinc finger, SIAH-type;;Seven-in-absentia protein, TRAF-like domain;	cellular_component:nucleus "A membrane-bounded organelle of eukaryotic cells in which chromosomes are housed and replicated. In most cells, the nucleus contains all of the cell's chromosomes except the organellar chromosomes, and is the site of RNA synthesis and processing. In some species, or in specialized cell types, RNA metabolism or DNA replication may be absent." [GOC:go_curators](GO:000563…	K04506 E3 ubiquitin-protein ligase SIAH1 [EC:2.3.2.27] | (RefSeq) E3 ubiquitin-protein ligase SINA-like 10 (A);	04013|MAPK signaling pathway - fly;04115|p53 signaling pathway;04120|Ubiquitin mediated proteolysis;04310|Wnt signaling pathway;
Os01g0206	1560653	1566130	+	mannose-6-phosphate isomerase 1 isoform X1 [Oryza sativa Japonica Group];	Mannose-6-phosphate isomerase 1 OS=Arabidopsis thaliana OX=3702 GN=PMI1 PE=1 SV=1;	Mannose-6-phosphate isomerase, type I;Mannose-6-phosphate isomerase;Mannose-6-phosphate isomerase;Mannose-6-phosphate isomerase;Mannose-6-phosphate isomerase;Mannose-6-phosphate isomerase;Mannose-6-phosphate isomerase;Mannose-6-phosphate isomerase;Mannose-6-phosphate isomerase;;Mannose-6-phosphate isomerase;	molecular_function:mannose-6-phosphate isomerase activity "Catalysis of the reaction: D-mannose 6-phosphate = D-fructose 6-phosphate." [EC:5.3.1.8](GO:0004476),biological_process:carbohydrate metabolic process "The chemical reactions and pathways involving carbohydrates, any of a group of organic compounds based of the general formula Cx[H2O]y. Includes the formation of carbohydrate derivatives b…	K01809 mannose-6-phosphate isomerase [EC:5.3.1.8] | (RefSeq) mannose-6-phosphate isomerase 1 isoform X1 (A);	00051|Fructose and mannose metabolism;00520|Amino sugar and nucleotide sugar metabolism;01100|Metabolic pathways;01110|Biosynthesis of secondary metabolites;01130|Biosynthesis of antibiotics;
Os01g0310	2456562	2456996	-	hypothetical protein OsI_00352 [Oryza sativa Indica Group];	NA	Protein of unknown function DUF594;;;	NA	K11251 histone H2A | (RefSeq) LOC109771289; histone H2A, sperm-like (A);	04217|;05034|Alcoholism;05322|Systemic lupus erythematosus;
Os01g0311	2457051	2458599	-	uncharacterized protein LOC4325459 [Oryza sativa Japonica Group];	NA	;;Domain of unknown function DUF4220;;;	NA	NA	NA
Os01g0312	2458660	2458917	-	Os01g0143501 [Oryza sativa Japonica Group];	NA	;;	NA	NA	NA
Os01g0313	2461000	2462264	-	hypothetical protein OsI_00353 [Oryza sativa Indica Group];	NA	;;;Domain of unknown function DUF4220;;	NA	NA	NA
Os01g0314	2462316	2462591	-	Os01g0143650 [Oryza sativa Japonica Group];	NA	;Domain of unknown function DUF4220;;	NA	NA	NA
Os01g0319	2480213	2482299	-	uncharacterized protein LOC4325467 [Oryza sativa Japonica Group];	NA	;Low-temperature-induced 78kDa/65kDa;	biological_process:response to abscisic acid "Any process that results in a change in state or activity of a cell or an organism [in terms of movement, secretion, enzyme production, gene expression, etc.] as a result of an abscisic acid stimulus." [GOC:jl](GO:0009737);	NA	NA
Os01g0344	2684283	2684570	-	hypothetical protein OsI_00395 [Oryza sativa Indica Group];	NA	;;	NA	K14407 cleavage stimulation factor subunit 2 | (RefSeq) cleavage stimulating factor 64 (A);	03015|mRNA surveillance pathway;
Os01g0364	2792653	2795394	+	geranylgeranyl transferase type-1 subunit beta [Sorghum bicolor];	Very-long-chain (3R)-3-hydroxyacyl-CoA dehydratase PASTICCINO 2B OS=Oryza sativa subsp. japonica OX=39947 GN=PAS2B PE=2 SV=1;	Protein-tyrosine phosphatase-like, PTPLA;;Protein-tyrosine phosphatase-like, PTPLA;;Protein-tyrosine phosphatase-like, PTPLA;	NA	K10703 very-long-chain (3R)-3-hydroxyacyl-CoA dehydratase [EC:4.2.1.134] | (RAP-DB) Os01g0150200; Protein-tyrosine phosphatase-like, PTPLA domain containing protein. (A);	00062|Fatty acid elongation;01040|Biosynthesis of unsaturated fatty acids;01100|Metabolic pathways;01110|Biosynthesis of secondary metabolites;01212|Fatty acid metabolism;
Os01g0365	2797152	2799347	+	hypothetical protein OsJ_00389 [Oryza sativa Japonica Group];	Very-long-chain (3R)-3-hydroxyacyl-CoA dehydratase PASTICCINO 2A OS=Oryza sativa subsp. japonica OX=39947 GN=PAS2A PE=2 SV=2;	;Protein-tyrosine phosphatase-like, PTPLA;Protein-tyrosine phosphatase-like, PTPLA;;Protein-tyrosine phosphatase-like, PTPLA;	NA	K10703 very-long-chain (3R)-3-hydroxyacyl-CoA dehydratase [EC:4.2.1.134] | (RefSeq) very-long-chain (3R)-3-hydroxyacyl-CoA dehydratase PASTICCINO 2A-like (A);	00062|Fatty acid elongation;01040|Biosynthesis of unsaturated fatty acids;01100|Metabolic pathways;01110|Biosynthesis of secondary metabolites;01212|Fatty acid metabolism;
Os01g0366	2802674	2809710	+	tyrosine phosphatase -like [Oryza sativa Japonica Group];	Very-long-chain (3R)-3-hydroxyacyl-CoA dehydratase PASTICCINO 2A OS=Oryza sativa subsp. japonica OX=39947 GN=PAS2A PE=2 SV=2;	Protein-tyrosine phosphatase-like, PTPLA;Protein-tyrosine phosphatase-like, PTPLA;;;Protein-tyrosine phosphatase-like, PTPLA;	NA	K10703 very-long-chain (3R)-3-hydroxyacyl-CoA dehydratase [EC:4.2.1.134] | (RAP-DB) Os01g0150500; Similar to 3-hydroxyacyl-CoA dehydratase PASTICCINO 2A. (A);	00062|Fatty acid elongation;01040|Biosynthesis of unsaturated fatty acids;01100|Metabolic pathways;01110|Biosynthesis of secondary metabolites;01212|Fatty acid metabolism;
Os01g0367	2810360	2818931	+	hypothetical protein OsI_00416 [Oryza sativa Indica Group];	Very-long-chain (3R)-3-hydroxyacyl-CoA dehydratase PASTICCINO 2A OS=Oryza sativa subsp. japonica OX=39947 GN=PAS2A PE=2 SV=2;	Protein-tyrosine phosphatase-like, PTPLA;;;Protein-tyrosine phosphatase-like, PTPLA;Protein-tyrosine phosphatase-like, PTPLA;Protein-tyrosine phosphatase-like, PTPLA;;	NA	K10703 very-long-chain (3R)-3-hydroxyacyl-CoA dehydratase [EC:4.2.1.134] | (RAP-DB) Os01g0150800; Protein-tyrosine phosphatase-like, PTPLA domain containing protein. (A);	00062|Fatty acid elongation;01040|Biosynthesis of unsaturated fatty acids;01100|Metabolic pathways;01110|Biosynthesis of secondary metabolites;01212|Fatty acid metabolism;
Os01g0368	2826555	2829574	+	hypothetical protein OsI_00420 [Oryza sativa Indica Group];	Very-long-chain (3R)-3-hydroxyacyl-CoA dehydratase PASTICCINO 2A OS=Oryza sativa subsp. japonica OX=39947 GN=PAS2A PE=2 SV=2;	Protein-tyrosine phosphatase-like, PTPLA;;Protein-tyrosine phosphatase-like, PTPLA;	NA	K10703 very-long-chain (3R)-3-hydroxyacyl-CoA dehydratase [EC:4.2.1.134] | (RefSeq) very-long-chain (3R)-3-hydroxyacyl-CoA dehydratase PASTICCINO 2A-like (A);	00062|Fatty acid elongation;01040|Biosynthesis of unsaturated fatty acids;01100|Metabolic pathways;01110|Biosynthesis of secondary metabolites;01212|Fatty acid metabolism;
Os01g0394	3025836	3026331	+	hypothetical protein OsI_00461 [Oryza sativa Indica Group];	Auxin-responsive protein SAUR71 OS=Arabidopsis thaliana OX=3702 GN=SAUR71 PE=2 SV=1;	;Small auxin-up RNA;;	biological_process:response to auxin "Any process that results in a change in state or activity of a cell or an organism [in terms of movement, secretion, enzyme production, gene expression, etc.] as a result of an auxin stimulus." [GOC:jl](GO:0009733);	K14488 SAUR family protein | (RefSeq) auxin-responsive protein SAUR71-like (A);	04075|Plant hormone signal transduction;
Os01g0419	3099150	3099923	-	hypothetical protein OsI_00485 [Oryza sativa Indica Group];	Protein THYLAKOID ASSEMBLY 8, chloroplastic OS=Arabidopsis thaliana OX=3702 GN=THA8 PE=2 SV=1;	;;	NA	K01183 chitinase [EC:3.2.1.14] | (RefSeq) pentatricopeptide repeat-containing protein At1g62350 (A);	00520|Amino sugar and nucleotide sugar metabolism;01100|Metabolic pathways;
Os01g0427	3129960	3130741	-	hypothetical protein [Oryza sativa Japonica Group];	NA	NA	NA	NA	NA
Os01g0439	3219122	3222238	-	hypothetical protein TanjilG_10837 [Lupinus angustifolius];	Pyruvate decarboxylase 2 OS=Arabidopsis thaliana OX=3702 GN=PDC2 PE=2 SV=1;	;Thiamine pyrophosphate enzyme, N-terminal TPP-binding domain;;;;	molecular_function:thiamine pyrophosphate binding "Interacting selectively and non-covalently with thiamine pyrophosphate, the diphosphoric ester of thiamine. Acts as a coenzyme of several [de]carboxylases, transketolases, and alpha-oxoacid dehydrogenases." [CHEBI:45931, GOC:mlg](GO:0030976);	K01568 pyruvate decarboxylase [EC:4.1.1.1] | (RefSeq) pyruvate decarboxylase 1 (A);	00010|Glycolysis / Gluconeogenesis;01100|Metabolic pathways;01110|Biosynthesis of secondary metabolites;01130|Biosynthesis of antibiotics;
Os01g0468	3455336	3458639	-	UDP-xylose transporter 3 [Oryza sativa Japonica Group];	UDP-xylose transporter 3 OS=Arabidopsis thaliana OX=3702 GN=UXT3 PE=1 SV=1;	;Sugar phosphate transporter domain;;	NA	K15285 solute carrier family 35, member E3 | (RAP-DB) Os01g0167500; Protein of unknown function DUF250 domain containing protein. (A);	NA
Os01g0493	3655568	3662131	-	uncharacterized protein LOC4327635 [Oryza sativa Japonica Group];	NA	;;Neprosin;Neprosin activation peptide;	NA	K17679 ATP-dependent RNA helicase MSS116, mitochondrial [EC:3.6.4.13] | (RefSeq) probable DEAD-box ATP-dependent RNA helicase 48 (A);	NA
Os01g0495	3671171	3672261	+	universal stress protein PHOS32 [Oryza sativa Japonica Group];	Universal stress protein MJ0531 OS=Methanocaldococcus jannaschii (strain ATCC 43067 / DSM 2661 / JAL-1 / JCM 10045 / NBRC 100440) OX=243232 GN=MJ0531 PE=3 SV=1;	;Universal stress protein A family;Universal stress protein A family;Universal stress protein A family;UspA;;	NA	NA	NA
Os01g0503	3711008	3713882	-	hypothetical protein [Oryza sativa Japonica Group];	NA	NA	NA	NA	NA
Os01g0504	3715898	3716578	-	Os01g0171701 [Oryza sativa Japonica Group];	NA	NA	NA	NA	NA
Os01g0551	4044723	4050084	-	hypothetical protein OsI_00627 [Oryza sativa Indica Group];	NA	Uncharacterized protein At4g02000-like;;	NA	NA	NA
Os01g0579	4288134	4298566	-	probable carboxylesterase 7 [Oryza sativa Japonica Group];	Probable carboxylesterase 7 OS=Arabidopsis thaliana OX=3702 GN=CXE7 PE=2 SV=1;	;;	NA	K20506 tuliposide A-converting enzyme [EC:4.2.99.22] | (RefSeq) tuliposide A-converting enzyme 2, chloroplastic-like (A);	NA
Os01g0629	4679891	4680280	-	hypothetical protein [Oryza sativa Japonica Group];	Probable metal-nicotianamine transporter YSL7 OS=Arabidopsis thaliana OX=3702 GN=YSL7 PE=2 SV=1;	;Oligopeptide transporter, OPT superfamily;;	biological_process:transmembrane transport "The process in which a solute is transported across a lipid bilayer, from one side of a membrane to the other." [GOC:dph, GOC:jid](GO:0055085);	NA	NA
Os01g0631	4687083	4690786	-	uncharacterized protein LOC4326768 isoform X1 [Oryza sativa Japonica Group];	NA	Integrator complex subunit 7;	biological_process:snRNA processing "Any process involved in the conversion of a primary small nuclear RNA [snRNA] transcript into a mature snRNA molecule." [GOC:jl](GO:0016180),cellular_component:integrator complex "A protein complex that stably associates with the C-terminus of RNA polymerase II and mediates 3'-end processing of small nuclear RNAs generated by RNA polymerase II." [PMID:16239144…	K13144 integrator complex subunit 7 | (RefSeq) uncharacterized protein LOC4326768 isoform X1 (A);	NA
Os01g0635	4703286	4703723	+	OJ991113_30.21 [Oryza sativa Japonica Group];	Putative ribonuclease H protein At1g65750 OS=Arabidopsis thaliana OX=3702 GN=At1g65750 PE=3 SV=1;	Ribonuclease H domain;;	molecular_function:nucleic acid binding "Interacting selectively and non-covalently with any nucleic acid." [GOC:jl](GO:0003676),molecular_function:RNA-DNA hybrid ribonuclease activity "Catalysis of the endonucleolytic cleavage of RNA in RNA-DNA hybrids to 5'-phosphomonoesters." [EC:3.1.26.4](GO:0004523);	K17535 serine/threonine-protein kinase TNNI3K [EC:2.7.11.1] | (RefSeq) uncharacterized LOC105353223 (A);	NA
Os01g0697	5260940	5261509	-	unknown protein [Oryza sativa Japonica Group];	Probable RNA-dependent RNA polymerase 3 OS=Oryza sativa subsp. japonica OX=39947 GN=RDR3 PE=2 SV=2;	RNA-dependent RNA polymerase, eukaryotic-type;;	molecular_function:RNA-directed 5'-3' RNA polymerase activity "Catalysis of the reaction: nucleoside triphosphate + RNA[n] = diphosphate + RNA[n+1]; uses an RNA template, i.e. the catalysis of RNA-template-directed extension of the 3'-end of an RNA strand by one nucleotide at a time." [EC:2.7.7.48, GOC:mah, GOC:pf](GO:0003968);	K11699 RNA-dependent RNA polymerase [EC:2.7.7.48] | (RAP-DB) Os01g0197900, RDR3, RNA-DEPENDENT_RNA_POLYMERASE_3; RNA-dependent RNA polymerase, eukaryotic-type domain containing protein. (A);	NA
Os01g0698	5261521	5272978	-	probable RNA-dependent RNA polymerase 3 [Oryza sativa Japonica Group];	Probable RNA-dependent RNA polymerase 3 OS=Oryza sativa subsp. japonica OX=39947 GN=RDR3 PE=2 SV=2;	RNA-dependent RNA polymerase, eukaryotic-type;RNA-dependent RNA polymerase, eukaryotic-type;RNA-dependent RNA polymerase, eukaryotic-type;;;	molecular_function:RNA-directed 5'-3' RNA polymerase activity "Catalysis of the reaction: nucleoside triphosphate + RNA[n] = diphosphate + RNA[n+1]; uses an RNA template, i.e. the catalysis of RNA-template-directed extension of the 3'-end of an RNA strand by one nucleotide at a time." [EC:2.7.7.48, GOC:mah, GOC:pf](GO:0003968);	K11699 RNA-dependent RNA polymerase [EC:2.7.7.48] | (RefSeq) probable RNA-dependent RNA polymerase 3 (A);	NA
Os01g0700	5280770	5297390	-	probable RNA-dependent RNA polymerase 4 [Oryza sativa Japonica Group];	Probable RNA-dependent RNA polymerase 4 OS=Oryza sativa subsp. japonica OX=39947 GN=RDR4 PE=2 SV=2;	RNA-dependent RNA polymerase, eukaryotic-type;RNA-dependent RNA polymerase, eukaryotic-type;;RNA-dependent RNA polymerase, eukaryotic-type;;	molecular_function:RNA-directed 5'-3' RNA polymerase activity "Catalysis of the reaction: nucleoside triphosphate + RNA[n] = diphosphate + RNA[n+1]; uses an RNA template, i.e. the catalysis of RNA-template-directed extension of the 3'-end of an RNA strand by one nucleotide at a time." [EC:2.7.7.48, GOC:mah, GOC:pf](GO:0003968);	K11699 RNA-dependent RNA polymerase [EC:2.7.7.48] | (RefSeq) probable RNA-dependent RNA polymerase 4 isoform X1 (A);	NA
Os01g0707	5378995	5379423	+	hypothetical protein OsJ_00754 [Oryza sativa Japonica Group];	NA	NA	NA	K14407 cleavage stimulation factor subunit 2 | (RAP-DB) Os06g0248200; Hypothetical conserved gene. (A);	03015|mRNA surveillance pathway;
Os01g0725	5546349	5555569	-	MADS-box transcription factor 3 isoform X1 [Oryza sativa Japonica Group];	MADS-box transcription factor 3 OS=Oryza sativa subsp. japonica OX=39947 GN=MADS3 PE=2 SV=1;	;;Transcription factor, K-box;Transcription factor, K-box;Transcription factor, MADS-box;Transcription factor, MADS-box;Transcription factor, MADS-box;Transcription factor, MADS-box;Transcription factor, MADS-box;Transcription factor, MADS-box;	molecular_function:DNA binding "Any molecular function by which a gene product interacts selectively and non-covalently with DNA [deoxyribonucleic acid]." [GOC:dph, GOC:jl, GOC:tb, GOC:vw](GO:0003677),molecular_function:DNA-binding transcription factor activity "A protein or a member of a complex that interacts selectively and non-covalently with a specific DNA sequence [sometimes referred to as …	K09264 MADS-box transcription factor, plant | (RefSeq) MADS-box transcription factor 3 isoform X1 (A);	NA
Os01g0738	5715494	5718418	+	hypothetical protein OsI_00814 [Oryza sativa Indica Group];	G-type lectin S-receptor-like serine/threonine-protein kinase SD2-5 OS=Arabidopsis thaliana OX=3702 GN=SD25 PE=1 SV=1;	PAN/Apple domain;Bulb-type lectin domain;;Protein kinase domain;Bulb-type lectin domain;Protein kinase domain;Bulb-type lectin domain;Protein kinase domain;;PAN/Apple domain;	molecular_function:protein kinase activity "Catalysis of the phosphorylation of an amino acid residue in a protein, usually according to the reaction: a protein + ATP = a phosphoprotein + ADP." [MetaCyc:PROTEIN-KINASE-RXN](GO:0004672),molecular_function:ATP binding "Interacting selectively and non-covalently with ATP, adenosine 5'-triphosphate, a universally important coenzyme and enzyme regulato…	K04733 interleukin-1 receptor-associated kinase 4 [EC:2.7.11.1] | (RefSeq) G-type lectin S-receptor-like serine/threonine-protein kinase SD2-5 (A);	04010|MAPK signaling pathway;04064|NF-kappa B signaling pathway;04620|Toll-like receptor signaling pathway;04621|NOD-like receptor signaling pathway;04624|;04722|Neurotrophin signaling pathway;05133|Pertussis;05140|Leishmaniasis;05142|Chagas disease (American trypanosomiasis);05145|Toxoplasmosis;05152|Tuberculosis;05161|Hepatitis B;05162|Measles;05164|Influenza A;05168|Herpes simplex infection;05…
Os01g0753	5821830	5825352	-	peptide-N4-(N-acetyl-beta-glucosaminyl)asparagine amidase A-like, partial [Oryza sativa Japonica Group];	Peptide-N4-(N-acetyl-beta-glucosaminyl)asparagine amidase A OS=Prunus dulcis OX=3755 PE=1 SV=2;	;Peptide-N4-(N-acetyl-beta-glucosaminyl)asparagine amidase A;Peptide-N4-(N-acetyl-beta-glucosaminyl)asparagine amidase A;	NA	K01599 uroporphyrinogen decarboxylase [EC:4.1.1.37] | (RefSeq) hypothetical protein (A);	00860|Porphyrin and chlorophyll metabolism;01100|Metabolic pathways;01110|Biosynthesis of secondary metabolites;
Os01g0754	5825547	5827922	-	peptide-N4-(N-acetyl-beta-glucosaminyl)asparagine amidase A [Oryza sativa Japonica Group];	Peptide-N4-(N-acetyl-beta-glucosaminyl)asparagine amidase A OS=Prunus dulcis OX=3755 PE=1 SV=2;	;Peptide-N4-(N-acetyl-beta-glucosaminyl)asparagine amidase A;Peptide-N4-(N-acetyl-beta-glucosaminyl)asparagine amidase A;	NA	K01599 uroporphyrinogen decarboxylase [EC:4.1.1.37] | (RefSeq) hypothetical protein (A);	00860|Porphyrin and chlorophyll metabolism;01100|Metabolic pathways;01110|Biosynthesis of secondary metabolites;
Os01g0768	5965839	5969397	-	gibberellin 2-beta-dioxygenase 3-like [Oryza sativa Japonica Group];	Gibberellin 2-beta-dioxygenase 3 OS=Oryza sativa subsp. japonica OX=39947 GN=GA2OX3 PE=1 SV=1;	;Oxoglutarate/iron-dependent dioxygenase;;Oxoglutarate/iron-dependent dioxygenase;Non-haem dioxygenase N-terminal domain;	molecular_function:oxidoreductase activity "Catalysis of an oxidation-reduction [redox] reaction, a reversible chemical reaction in which the oxidation state of an atom or atoms within a molecule is altered. One substrate acts as a hydrogen or electron donor and becomes oxidized, while the other acts as hydrogen or electron acceptor and becomes reduced." [GOC:go_curators](GO:0016491),biological_p…	K04125 gibberellin 2beta-dioxygenase [EC:1.14.11.13] | (RAP-DB) Os01g0209700, GA2OX7, GIBBERELLIN_2-OXIDASE_7; Similar to GA 2-oxidase 5. (A);	00904|Diterpenoid biosynthesis;01110|Biosynthesis of secondary metabolites;
Os01g0778	6026324	6029567	-	cytochrome P450 710A1 [Oryza sativa Japonica Group];	Cytochrome P450 710A11 OS=Solanum lycopersicum OX=4081 GN=CYP710A11 PE=1 SV=1;	;;	NA	K09832 sterol 22-desaturase [EC:1.14.19.41] | (RAP-DB) Os01g0210900; Cytochrome P450 family protein. (A);	00100|Steroid biosynthesis;01100|Metabolic pathways;01110|Biosynthesis of secondary metabolites;
Os01g0779	6033537	6035809	-	cytochrome P450 710A1 [Oryza sativa Japonica Group];	Cytochrome P450 710A11 OS=Solanum lycopersicum OX=4081 GN=CYP710A11 PE=1 SV=1;	;;	NA	K09832 sterol 22-desaturase [EC:1.14.19.41] | (RAP-DB) Os01g0211000; Cytochrome P450 family protein. (A);	00100|Steroid biosynthesis;01100|Metabolic pathways;01110|Biosynthesis of secondary metabolites;
Os01g0780	6053852	6055741	-	cytochrome P450 710A1 [Oryza sativa Japonica Group];	Cytochrome P450 710A11 OS=Solanum lycopersicum OX=4081 GN=CYP710A11 PE=1 SV=1;	;;	NA	K09832 sterol 22-desaturase [EC:1.14.19.41] | (RAP-DB) Os01g0211200; Cytochrome P450 family protein. (A);	00100|Steroid biosynthesis;01100|Metabolic pathways;01110|Biosynthesis of secondary metabolites;
Os01g0782	6073661	6075405	-	hypothetical protein OsI_00867 [Oryza sativa Indica Group];	Cytochrome P450 710A11 OS=Solanum lycopersicum OX=4081 GN=CYP710A11 PE=1 SV=1;	;;	NA	K09832 sterol 22-desaturase [EC:1.14.19.41] | (RefSeq) cytochrome P450 710A1 (A);	00100|Steroid biosynthesis;01100|Metabolic pathways;01110|Biosynthesis of secondary metabolites;
Os01g0815	6428963	6429478	+	ervatamin-B [Oryza sativa Japonica Group];	Actinidain OS=Actinidia deliciosa OX=3627 PE=1 SV=1;	;;Cathepsin propeptide inhibitor domain (I29);;Cathepsin propeptide inhibitor domain (I29);	NA	K01365 cathepsin L [EC:3.4.22.15] | (RefSeq) oryzain alpha chain-like (A);	04140|Regulation of autophagy;04142|Lysosome;04145|Phagosome;04210|Apoptosis;04612|Antigen processing and presentation;05205|Proteoglycans in cancer;05323|Rheumatoid arthritis;05418|;
Os01g0822	6491777	6492787	+	transcription factor bHLH30 [Oryza sativa Japonica Group];	NA	;;Myc-type, basic helix-loop-helix (bHLH) domain;Myc-type, basic helix-loop-helix (bHLH) domain;	molecular_function:protein dimerization activity "The formation of a protein dimer, a macromolecular structure consists of two noncovalently associated identical or nonidentical subunits." [ISBN:0198506732](GO:0046983);	K22484 transcriptional regulator CBF1 | (RefSeq) transcription factor bHLH106-like (A);	NA
Os01g0824	6537227	6542234	+	protein RICE FLOWERING LOCUS T 1-like [Oryza sativa Japonica Group];	Protein RICE FLOWERING LOCUS T 1 OS=Oryza sativa subsp. japonica OX=39947 GN=RFT1 PE=1 SV=1;	Phosphatidylethanolamine-binding protein, eukaryotic;Protein FLOWERING LOCUS T;Phosphatidylethanolamine-binding protein;	molecular_function:phosphatidylethanolamine binding "Interacting selectively and non-covalently with phosphatidylethanolamine, any of a class of glycerophospholipids in which a phosphatidyl group is esterified to the hydroxyl group of ethanolamine." [ISBN:0198506732](GO:0008429),biological_process:regulation of flower development "Any process that modulates the frequency, rate or extent of flower…	K16223 protein FLOWERING LOCUS T | (RefSeq) protein HEADING DATE 3B-like (A);	04712|Circadian rhythm - plant;
Os01g0833	6594956	6595443	+	non-specific lipid-transfer protein A [Oryza sativa Japonica Group];	Non-specific lipid-transfer protein 1 OS=Hordeum vulgare OX=4513 GN=LTP1 PE=1 SV=1;	Bifunctional inhibitor/plant lipid transfer protein/seed storage helical domain;;;Plant lipid transfer protein/Par allergen;Plant lipid transfer protein/Par allergen;Plant lipid transfer protein/Par allergen;Plant lipid transfer protein/Par allergen;Plant lipid transfer protein/Par allergen;Bifunctional inhibitor/plant lipid transfer protein/seed storage helical domain;	biological_process:lipid transport "The directed movement of lipids into, out of or within a cell, or between cells, by means of some agent such as a transporter or pore. Lipids are compounds soluble in an organic solvent but not, or sparingly, in an aqueous solvent." [ISBN:0198506732](GO:0006869),molecular_function:lipid binding "Interacting selectively and non-covalently with a lipid." [GOC:ai]…	NA	NA
Os01g0834	6595891	6596553	-	hypothetical protein OsI_00924 [Oryza sativa Indica Group];	Endoglucanase 1 OS=Oryza sativa subsp. japonica OX=39947 GN=GLU7 PE=2 SV=1;	Glycoside hydrolase family 9;;;Carbohydrate binding domain CBM49;	molecular_function:hydrolase activity, hydrolyzing O-glycosyl compounds "Catalysis of the hydrolysis of any O-glycosyl bond." [GOC:mah](GO:0004553),biological_process:carbohydrate metabolic process "The chemical reactions and pathways involving carbohydrates, any of a group of organic compounds based of the general formula Cx[H2O]y. Includes the formation of carbohydrate derivatives by the additi…	K01179 endoglucanase [EC:3.2.1.4] | (RAP-DB) Os01g0219600; Similar to Endo-beta-1,4-glucanase precursor (EC 3.2.1.4). (A);	00500|Starch and sucrose metabolism;01100|Metabolic pathways;
Os01g0836	6603937	6605484	-	hypothetical protein OsI_00928 [Oryza sativa Indica Group];	Endoglucanase 2 OS=Oryza sativa subsp. japonica OX=39947 GN=GLU5 PE=1 SV=1;	Carbohydrate binding domain CBM49;Glycoside hydrolase family 9;;;Carbohydrate binding domain CBM49;	molecular_function:hydrolase activity, hydrolyzing O-glycosyl compounds "Catalysis of the hydrolysis of any O-glycosyl bond." [GOC:mah](GO:0004553),biological_process:carbohydrate metabolic process "The chemical reactions and pathways involving carbohydrates, any of a group of organic compounds based of the general formula Cx[H2O]y. Includes the formation of carbohydrate derivatives by the additi…	K01179 endoglucanase [EC:3.2.1.4] | (RefSeq) endoglucanase 2 (A);	00500|Starch and sucrose metabolism;01100|Metabolic pathways;
Os01g0851	6708314	6709291	-	uncharacterized protein LOC4326697 [Oryza sativa Japonica Group];	NA	;Peptidase C45;	NA	NA	NA
Os01g0852	6709993	6710902	-	Os01g0221900 [Oryza sativa Japonica Group];	NA	;	NA	NA	NA
Os01g0859	6755829	6758371	+	G-type lectin S-receptor-like serine/threonine-protein kinase At2g19130 [Oryza sativa Japonica Group];	G-type lectin S-receptor-like serine/threonine-protein kinase At2g19130 OS=Arabidopsis thaliana OX=3702 GN=At2g19130 PE=2 SV=1;	;Bulb-type lectin domain;PAN/Apple domain;PAN/Apple domain;Protein kinase domain;Protein kinase domain;Bulb-type lectin domain;Protein kinase domain;Bulb-type lectin domain;PAN/Apple domain;;	molecular_function:protein kinase activity "Catalysis of the phosphorylation of an amino acid residue in a protein, usually according to the reaction: a protein + ATP = a phosphoprotein + ADP." [MetaCyc:PROTEIN-KINASE-RXN](GO:0004672),molecular_function:ATP binding "Interacting selectively and non-covalently with ATP, adenosine 5'-triphosphate, a universally important coenzyme and enzyme regulato…	K04733 interleukin-1 receptor-associated kinase 4 [EC:2.7.11.1] | (RefSeq) G-type lectin S-receptor-like serine/threonine-protein kinase At2g19130 (A);	04010|MAPK signaling pathway;04064|NF-kappa B signaling pathway;04620|Toll-like receptor signaling pathway;04621|NOD-like receptor signaling pathway;04624|;04722|Neurotrophin signaling pathway;05133|Pertussis;05140|Leishmaniasis;05142|Chagas disease (American trypanosomiasis);05145|Toxoplasmosis;05152|Tuberculosis;05161|Hepatitis B;05162|Measles;05164|Influenza A;05168|Herpes simplex infection;05…
Os01g0861	6752272	6760561	+	G-type lectin S-receptor-like serine/threonine-protein kinase At2g19130 isoform X3 [Oryza sativa Japonica Group];	G-type lectin S-receptor-like serine/threonine-protein kinase RKS1 OS=Arabidopsis thaliana OX=3702 GN=RKS1 PE=3 SV=3;	;Bulb-type lectin domain;Bulb-type lectin domain;	NA	K04733 interleukin-1 receptor-associated kinase 4 [EC:2.7.11.1] | (RefSeq) G-type lectin S-receptor-like serine/threonine-protein kinase At2g19130 isoform X1 (A);	04010|MAPK signaling pathway;04064|NF-kappa B signaling pathway;04620|Toll-like receptor signaling pathway;04621|NOD-like receptor signaling pathway;04624|;04722|Neurotrophin signaling pathway;05133|Pertussis;05140|Leishmaniasis;05142|Chagas disease (American trypanosomiasis);05145|Toxoplasmosis;05152|Tuberculosis;05161|Hepatitis B;05162|Measles;05164|Influenza A;05168|Herpes simplex infection;05…
Os01g0894	7073489	7081209	+	Os01g0226800 [Oryza sativa Japonica Group];	Transcription factor GAMYB OS=Oryza sativa subsp. japonica OX=39947 GN=GAMYB PE=1 SV=1;	Myb-like transcription factor;Myb domain;;SANT/Myb domain;	NA	K09422 transcription factor MYB, plant | (RAP-DB) Os05g0490600; OSMYB5. (A);	NA
Os01g0895	7081213	7084091	+	Os05g0490600 [Oryza sativa Japonica Group];	Transcription factor GAMYB OS=Oryza sativa subsp. indica OX=39946 GN=GAM1 PE=2 SV=1;	SANT/Myb domain;SANT/Myb domain;Myb-like transcription factor;;Myb domain;	NA	K09422 transcription factor MYB, plant | (RAP-DB) Os05g0490600; OSMYB5. (A);	NA
Os01g0937	7404144	7407558	+	tRNase Z TRZ3, mitochondrial isoform X2 [Oryza sativa Japonica Group];	tRNAse Z TRZ4, mitochondrial OS=Arabidopsis thaliana OX=3702 GN=TRZ4 PE=2 SV=1;	tRNase Z endonuclease;;;	biological_process:tRNA processing "The process in which a pre-tRNA molecule is converted to a mature tRNA, ready for addition of an aminoacyl group." [GOC:jl, PMID:12533506](GO:0008033);	K00784 ribonuclease Z [EC:3.1.26.11] | (RefSeq) uncharacterized protein LOC4324278 (A);	03013|RNA transport;
Os01g0938	7408279	7411024	+	Os01g0232300 [Oryza sativa Japonica Group];	tRNase Z TRZ3, mitochondrial OS=Arabidopsis thaliana OX=3702 GN=TRZ3 PE=1 SV=1;	;;	NA	K00784 ribonuclease Z [EC:3.1.26.11] | (RefSeq) uncharacterized protein LOC4324278 (A);	03013|RNA transport;
Os01g0952	7520385	7520862	-	hypothetical protein OsI_01045 [Oryza sativa Indica Group];	DNA topoisomerase 2 OS=Pisum sativum OX=3888 GN=TOP2 PE=2 SV=1;	;DNA topoisomerase, type IIA, subunit B, domain 2;;	molecular_function:DNA binding "Any molecular function by which a gene product interacts selectively and non-covalently with DNA [deoxyribonucleic acid]." [GOC:dph, GOC:jl, GOC:tb, GOC:vw](GO:0003677),molecular_function:DNA topoisomerase type II [ATP-hydrolyzing] activity "Catalysis of a DNA topological transformation by transiently cleaving a pair of complementary DNA strands to form a gate thro…	K03164 DNA topoisomerase II [EC:5.6.2.2] | (RefSeq) DNA topoisomerase IV subunit A (A);	01524|;
Os01g0953	7520993	7523668	-	hypothetical protein OsI_01045 [Oryza sativa Indica Group];	DNA topoisomerase 2 OS=Arabidopsis thaliana OX=3702 GN=TOP2 PE=2 SV=2;	Histidine kinase/HSP90-like ATPase;;DNA topoisomerase, type IIA;;;;;	molecular_function:DNA binding "Any molecular function by which a gene product interacts selectively and non-covalently with DNA [deoxyribonucleic acid]." [GOC:dph, GOC:jl, GOC:tb, GOC:vw](GO:0003677),molecular_function:DNA topoisomerase type II [ATP-hydrolyzing] activity "Catalysis of a DNA topological transformation by transiently cleaving a pair of complementary DNA strands to form a gate thro…	K03164 DNA topoisomerase II [EC:5.6.2.2] | (RefSeq) DNA topoisomerase 2 isoform X2 (A);	01524|;
Os01g1026	8061777	8063458	-	hypothetical protein [Oryza sativa Japonica Group];	NA	;;Domain of unknown function DUF1618;	NA	K04688 ribosomal protein S6 kinase beta [EC:2.7.11.1] | (RefSeq) uncharacterized protein LOC4332748 (A);	01521|;01522|;04012|ErbB signaling pathway;04066|HIF-1 signaling pathway;04140|Regulation of autophagy;04150|mTOR signaling pathway;04151|PI3K-Akt signaling pathway;04152|AMPK signaling pathway;04211|Longevity regulating pathway;04212|Longevity regulating pathway - worm;04213|Longevity regulating pathway - multiple species;04350|TGF-beta signaling pathway;04371|;04666|Fc gamma R-mediated phagocyt…
Os01g1027	8063903	8066420	-	hypothetical protein [Oryza sativa Japonica Group];	NA	;;Domain of unknown function DUF1618;	NA	K04688 ribosomal protein S6 kinase beta [EC:2.7.11.1] | (RefSeq) uncharacterized protein LOC4332748 (A);	01521|;01522|;04012|ErbB signaling pathway;04066|HIF-1 signaling pathway;04140|Regulation of autophagy;04150|mTOR signaling pathway;04151|PI3K-Akt signaling pathway;04152|AMPK signaling pathway;04211|Longevity regulating pathway;04212|Longevity regulating pathway - worm;04213|Longevity regulating pathway - multiple species;04350|TGF-beta signaling pathway;04371|;04666|Fc gamma R-mediated phagocyt…
Os01g1040	8181114	8182406	+	high molecular mass early light-inducible protein HV58, chloroplastic [Oryza sativa Japonica Group];	High molecular mass early light-inducible protein HV58, chloroplastic OS=Hordeum vulgare OX=4513 PE=2 SV=1;	;Chlorophyll A-B binding protein;;	NA	K22139 mitochondrial pyruvate carrier 2 | (RefSeq) hypothetical protein (A);	NA
Os01g1135	8936103	8937491	-	Os01g0261600 [Oryza sativa Japonica Group];	Omega-hydroxypalmitate O-feruloyl transferase OS=Arabidopsis thaliana OX=3702 GN=HHT1 PE=1 SV=1;	;Transferase;;	molecular_function:transferase activity, transferring acyl groups other than amino-acyl groups "Catalysis of the transfer of an acyl group, other than amino-acyl, from one compound [donor] to another [acceptor]." [GOC:jl](GO:0016747);	K13065 shikimate O-hydroxycinnamoyltransferase [EC:2.3.1.133] | (RefSeq) uncharacterized protein LOC100382972 (A);	00940|Phenylpropanoid biosynthesis;00941|Flavonoid biosynthesis;00945|Stilbenoid, diarylheptanoid and gingerol biosynthesis;01100|Metabolic pathways;01110|Biosynthesis of secondary metabolites;
Os01g1136	8954745	8956133	+	Os01g0261600 [Oryza sativa Japonica Group];	Omega-hydroxypalmitate O-feruloyl transferase OS=Arabidopsis thaliana OX=3702 GN=HHT1 PE=1 SV=1;	;Transferase;;	molecular_function:transferase activity, transferring acyl groups other than amino-acyl groups "Catalysis of the transfer of an acyl group, other than amino-acyl, from one compound [donor] to another [acceptor]." [GOC:jl](GO:0016747);	K13065 shikimate O-hydroxycinnamoyltransferase [EC:2.3.1.133] | (RefSeq) uncharacterized protein LOC100382972 (A);	00940|Phenylpropanoid biosynthesis;00941|Flavonoid biosynthesis;00945|Stilbenoid, diarylheptanoid and gingerol biosynthesis;01100|Metabolic pathways;01110|Biosynthesis of secondary metabolites;
Os01g1147	9055517	9056905	+	Os01g0263600 [Oryza sativa Japonica Group];	Protein STABILIZED1 OS=Arabidopsis thaliana OX=3702 GN=STA1 PE=1 SV=1;	;HAT (Half-A-TPR) repeat;HAT (Half-A-TPR) repeat;HAT (Half-A-TPR) repeat;HAT (Half-A-TPR) repeat;HAT (Half-A-TPR) repeat;HAT (Half-A-TPR) repeat;HAT (Half-A-TPR) repeat;HAT (Half-A-TPR) repeat;HAT (Half-A-TPR) repeat;Tetratricopeptide repeat-containing domain;;Pre-mRNA-processing factor 6/Prp1/STA1;	biological_process:mRNA splicing, via spliceosome "The joining together of exons from one or more primary transcripts of messenger RNA [mRNA] and the excision of intron sequences, via a spliceosomal mechanism, so that mRNA consisting only of the joined exons is produced." [GOC:krc, ISBN:0198506732, ISBN:0879695897](GO:0000398),molecular_function:protein binding "Interacting selectively and non-co…	K12855 pre-mRNA-processing factor 6 | (RAP-DB) Os01g0263600; U5 snRNP-associated 102 kDa protein (U5-102 kDa protein). (A);	03040|Spliceosome;
Os01g1148	9056955	9057500	+	hypothetical protein OsJ_01197 [Oryza sativa Japonica Group];	Protein STABILIZED1 OS=Arabidopsis thaliana OX=3702 GN=STA1 PE=1 SV=1;	HAT (Half-A-TPR) repeat;HAT (Half-A-TPR) repeat;Pre-mRNA-processing factor 6/Prp1/STA1;;	biological_process:mRNA splicing, via spliceosome "The joining together of exons from one or more primary transcripts of messenger RNA [mRNA] and the excision of intron sequences, via a spliceosomal mechanism, so that mRNA consisting only of the joined exons is produced." [GOC:krc, ISBN:0198506732, ISBN:0879695897](GO:0000398),biological_process:RNA processing "Any process involved in the convers…	K12855 pre-mRNA-processing factor 6 | (RefSeq) LOW QUALITY PROTEIN: protein STABILIZED1 (A);	03040|Spliceosome;
Os01g1188	9368143	9375957	+	uncharacterized protein LOC4326262 isoform X1 [Oryza sativa Japonica Group];	Sulfoquinovosidase OS=Escherichia coli (strain K12) OX=83333 GN=yihQ PE=1 SV=3;	Glycoside hydrolase family 31;;;	molecular_function:hydrolase activity, hydrolyzing O-glycosyl compounds "Catalysis of the hydrolysis of any O-glycosyl bond." [GOC:mah](GO:0004553),biological_process:carbohydrate metabolic process "The chemical reactions and pathways involving carbohydrates, any of a group of organic compounds based of the general formula Cx[H2O]y. Includes the formation of carbohydrate derivatives by the additi…	K01187 alpha-glucosidase [EC:3.2.1.20] | (RefSeq) hypothetical protein (A);	00052|Galactose metabolism;00500|Starch and sucrose metabolism;01100|Metabolic pathways;
Os01g1215	9568250	9568806	+	hypothetical protein OsJ_01254 [Oryza sativa Japonica Group];	NA	;;	NA	NA	NA
Os01g1234	9827797	9828219	+	embryonic protein DC-8 [Oryza sativa Japonica Group];	NA	NA	NA	NA	NA
Os01g1235	9828386	9828625	+	hypothetical protein OsJ_01286 [Oryza sativa Japonica Group];	Late embryogenesis abundant protein ECP63 OS=Arabidopsis thaliana OX=3702 GN=ECP63 PE=2 SV=1;	NA	NA	NA	NA
Os01g1249	9928647	9929665	-	Os01g0278000 [Oryza sativa Japonica Group];	Calmodulin-binding protein 25 OS=Arabidopsis thaliana OX=3702 GN=CAMBP25 PE=1 SV=1;	VQ;;VQ motif-containing protein 15/22;	NA	NA	NA
Os01g1301	10362316	10363419	+	hypothetical protein OsI_01437 [Oryza sativa Indica Group];	Mitogen-activated protein kinase kinase 4 OS=Arabidopsis thaliana OX=3702 GN=MKK4 PE=1 SV=1;	Protein kinase domain;;Protein kinase domain;;	molecular_function:protein kinase activity "Catalysis of the phosphorylation of an amino acid residue in a protein, usually according to the reaction: a protein + ATP = a phosphoprotein + ADP." [MetaCyc:PROTEIN-KINASE-RXN](GO:0004672),molecular_function:ATP binding "Interacting selectively and non-covalently with ATP, adenosine 5'-triphosphate, a universally important coenzyme and enzyme regulato…	K20604 mitogen-activated protein kinase kinase 9 [EC:2.7.12.2] | (RefSeq) mitogen-activated protein kinase kinase 9-like (A);	04016|;
Os01g1326	10633720	10634296	-	uncharacterized protein LOC107278289 [Oryza sativa Japonica Group];	NA	;;	NA	NA	NA
Os01g1343	10864277	10864745	+	nuclear envelope-associated protein 2 isoform X3 [Oryza sativa Japonica Group];	Nuclear envelope-associated protein 3 OS=Arabidopsis thaliana OX=3702 GN=NEAP3 PE=1 SV=1;	NA	NA	K20827 RNA polymerase II-associated protein 2 [EC:3.1.3.16] | (RefSeq) hypothetical protein (A);	NA
Os01g1344	10864895	10865619	+	hypothetical protein OsI_01491 [Oryza sativa Indica Group];	Nuclear envelope-associated protein 2 OS=Arabidopsis thaliana OX=3702 GN=NEAP2 PE=1 SV=1;	NA	NA	K20827 RNA polymerase II-associated protein 2 [EC:3.1.3.16] | (RefSeq) hypothetical protein (A);	NA
Os01g1351	10968921	10969453	-	Protein kinase domain, putative [Oryza sativa Japonica Group];	NA	NA	NA	NA	NA
Os01g1356	11049786	11052826	-	MDIS1-interacting receptor like kinase 2 isoform X1 [Oryza sativa Japonica Group];	MDIS1-interacting receptor like kinase 2 OS=Arabidopsis thaliana OX=3702 GN=MIK2 PE=1 SV=3;	;;Protein kinase domain;Protein kinase domain;	molecular_function:protein kinase activity "Catalysis of the phosphorylation of an amino acid residue in a protein, usually according to the reaction: a protein + ATP = a phosphoprotein + ADP." [MetaCyc:PROTEIN-KINASE-RXN](GO:0004672),molecular_function:ATP binding "Interacting selectively and non-covalently with ATP, adenosine 5'-triphosphate, a universally important coenzyme and enzyme regulato…	K13415 protein brassinosteroid insensitive 1 [EC:2.7.10.1 2.7.11.1] | (RefSeq) protein BRASSINOSTEROID INSENSITIVE 1-like (A);	04075|Plant hormone signal transduction;
Os01g1365	11126306	11127568	-	uncharacterized protein LOC112937650 [Oryza sativa Japonica Group];	NA	;;	NA	NA	NA
Os01g1474	12251500	12259380	+	hypothetical protein OsI_01613 [Oryza sativa Indica Group];	Serine/arginine-rich-splicing factor SR34 OS=Arabidopsis thaliana OX=3702 GN=SR34 PE=1 SV=1;	RNA recognition motif domain;RNA recognition motif domain;RNA recognition motif domain;;;RNA recognition motif domain;RNA recognition motif domain;RNA recognition motif domain;	molecular_function:nucleic acid binding "Interacting selectively and non-covalently with any nucleic acid." [GOC:jl](GO:0003676);	K12890 splicing factor, arginine/serine-rich 1 | (RefSeq) serine/arginine-rich-splicing factor SR34-like (A);	03040|Spliceosome;04657|;05168|Herpes simplex infection;
Os01g1502	12609992	12610357	-	hypothetical protein [Oryza sativa Japonica Group];	NA	;;	NA	NA	NA
Os01g1503	12619949	12620611	-	hypothetical protein OsI_01640 [Oryza sativa Indica Group];	NA	;;	NA	NA	NA
Os01g1505	12635664	12637481	-	hypothetical protein [Oryza sativa Japonica Group];	NA	;;	NA	NA	NA
Os01g1519	12760942	12765072	-	uncharacterized protein LOC9266039 [Oryza sativa Japonica Group];	NA	;Protein of unknown function DUF3615;;	NA	NA	NA
Os01g1522	12778916	12812655	+	uncharacterized protein LOC9266039 [Oryza sativa Japonica Group];	NA	Protein of unknown function DUF3615;;;	NA	NA	NA
Os01g1546	13048578	13050016	+	hypothetical protein OsI_01708 [Oryza sativa Indica Group];	Fruit bromelain OS=Ananas comosus OX=4615 PE=1 SV=1;	Peptidase C1A, papain C-terminal;;Peptidase C1A, papain C-terminal;;Cathepsin propeptide inhibitor domain (I29);Cathepsin propeptide inhibitor domain (I29);Peptidase C1A, papain C-terminal;Peptidase C1A, papain C-terminal;Peptidase C1A, papain C-terminal;	biological_process:proteolysis "The hydrolysis of proteins into smaller polypeptides and/or amino acids by cleavage of their peptide bonds." [GOC:bf, GOC:mah](GO:0006508),molecular_function:cysteine-type peptidase activity "Catalysis of the hydrolysis of peptide bonds in a polypeptide chain by a mechanism in which the sulfhydryl group of a cysteine residue at the active center acts as a nucleophi…	K16292 KDEL-tailed cysteine endopeptidase [EC:3.4.22.-] | (RefSeq) senescence-specific cysteine protease SAG39-like (A);	NA
Os01g1553	13112386	13113122	-	retrotransposon protein, putative, unclassified [Oryza sativa Japonica Group];	NA	NA	NA	K01426 amidase [EC:3.5.1.4] | (RefSeq) uncharacterized protein LOC104249984 (A);	00330|Arginine and proline metabolism;00360|Phenylalanine metabolism;00380|Tryptophan metabolism;00627|Aminobenzoate degradation;00643|Styrene degradation;01100|Metabolic pathways;01120|Microbial metabolism in diverse environments;
Os01g1554	13135567	13135992	-	uncharacterized protein LOC4336360 isoform X2 [Oryza sativa Japonica Group];	NA	NA	NA	NA	NA
Os01g1587	13516666	13517469	+	hypothetical protein OsJ_01617 [Oryza sativa Japonica Group];	Putative ribonuclease H protein At1g65750 OS=Arabidopsis thaliana OX=3702 GN=At1g65750 PE=3 SV=1;	;Reverse transcriptase zinc-binding domain;;	NA	K04728 serine-protein kinase ATM [EC:2.7.11.1] | (RefSeq) serine/threonine-protein kinase ATM-like (A);	01524|;03440|Homologous recombination;04064|NF-kappa B signaling pathway;04068|FoxO signaling pathway;04110|Cell cycle;04115|p53 signaling pathway;04210|Apoptosis;04214|Apoptosis - fly;04218|;05165|;05166|HTLV-I infection;05170|;05202|Transcriptional misregulation in cancer;05206|MicroRNAs in cancer;
Os01g1607	13762722	13763565	+	OSJNBb0091E11.11 [Oryza sativa Japonica Group];	NA	NA	NA	K15397 3-ketoacyl-CoA synthase [EC:2.3.1.199] | (RefSeq) 3-ketoacyl-CoA synthase 6-like (A);	00062|Fatty acid elongation;01100|Metabolic pathways;01110|Biosynthesis of secondary metabolites;
Os01g1613	13947655	13948898	+	phosphoglycerate mutase family protein, expressed [Oryza sativa Japonica Group];	NA	NA	NA	NA	NA
Os01g1614	13950399	13952874	+	two-component response regulator ORR22 [Oryza sativa Japonica Group];	Two-component response regulator ORR22 OS=Oryza sativa subsp. japonica OX=39947 GN=RR22 PE=2 SV=1;	;;	NA	K14491 two-component response regulator ARR-B family | (RAP-DB) Os06g0183100, B-TYPE_RESPONSE_REGULATOR_2, ORR2; B-type response regulator, Cytokinin signaling (A);	04075|Plant hormone signal transduction;
Os01g1619	14002930	14003975	-	Putative reverse transcriptase [Oryza sativa Japonica Group];	LINE-1 retrotransposable element ORF2 protein OS=Homo sapiens OX=9606 PE=1 SV=1;	Reverse transcriptase domain;Reverse transcriptase domain;;;	NA	K19027 zinc finger FYVE domain-containing protein 26 | (RefSeq) uncharacterized protein LOC103652610 isoform X1 (A);	NA
Os01g1621	14006149	14008421	-	hypothetical protein OsI_33695 [Oryza sativa Indica Group];	NA	Ribonuclease H domain;;;	molecular_function:nucleic acid binding "Interacting selectively and non-covalently with any nucleic acid." [GOC:jl](GO:0003676),molecular_function:RNA-DNA hybrid ribonuclease activity "Catalysis of the endonucleolytic cleavage of RNA in RNA-DNA hybrids to 5'-phosphomonoesters." [EC:3.1.26.4](GO:0004523);	K04733 interleukin-1 receptor-associated kinase 4 [EC:2.7.11.1] | (RefSeq) cysteine-rich receptor-like protein kinase 10 (A);	04010|MAPK signaling pathway;04064|NF-kappa B signaling pathway;04620|Toll-like receptor signaling pathway;04621|NOD-like receptor signaling pathway;04624|;04722|Neurotrophin signaling pathway;05133|Pertussis;05140|Leishmaniasis;05142|Chagas disease (American trypanosomiasis);05145|Toxoplasmosis;05152|Tuberculosis;05161|Hepatitis B;05162|Measles;05164|Influenza A;05168|Herpes simplex infection;05…
Os01g1622	14008486	14010238	-	uncharacterized protein LOC107279669 [Oryza sativa Japonica Group];	Uncharacterized mitochondrial protein AtMg00310 OS=Arabidopsis thaliana OX=3702 GN=AtMg00310 PE=4 SV=1;	;Reverse transcriptase zinc-binding domain;;	NA	K22804 structural maintenance of chromosomes protein 6 | (RefSeq) structural maintenance of chromosomes protein 6B-like (A);	NA
Os01g1629	14162109	14162739	+	transposon protein, putative, CACTA, En/Spm sub-class [Oryza sativa Japonica Group];	NA	NA	NA	NA	NA
Os01g1636	14232168	14232497	+	Hypothetical protein [Oryza sativa Japonica Group];	NA	;	NA	NA	NA
Os01g1637	14232506	14233131	+	Hypothetical protein [Oryza sativa Japonica Group];	NA	;	NA	NA	NA
Os01g1644	14282794	14284825	-	OSJNBa0061G20.4 [Oryza sativa Japonica Group];	NA	NA	NA	NA	NA
Os01g1652	14338472	14339878	-	ervatamin-B [Oryza sativa Japonica Group];	Fruit bromelain OS=Ananas comosus OX=4615 PE=1 SV=1;	Peptidase C1A, papain C-terminal;Cathepsin propeptide inhibitor domain (I29);;Peptidase C1A, papain C-terminal;Peptidase C1A, papain C-terminal;Peptidase C1A, papain C-terminal;Peptidase C1A, papain C-terminal;Cathepsin propeptide inhibitor domain (I29);;	biological_process:proteolysis "The hydrolysis of proteins into smaller polypeptides and/or amino acids by cleavage of their peptide bonds." [GOC:bf, GOC:mah](GO:0006508),molecular_function:cysteine-type peptidase activity "Catalysis of the hydrolysis of peptide bonds in a polypeptide chain by a mechanism in which the sulfhydryl group of a cysteine residue at the active center acts as a nucleophi…	K16292 KDEL-tailed cysteine endopeptidase [EC:3.4.22.-] | (RefSeq) senescence-specific cysteine protease SAG39-like (A);	NA
Os01g1653	14361778	14363163	+	ervatamin-B [Oryza sativa Japonica Group];	Fruit bromelain OS=Ananas comosus OX=4615 PE=1 SV=1;	Peptidase C1A, papain C-terminal;Cathepsin propeptide inhibitor domain (I29);;;Cathepsin propeptide inhibitor domain (I29);Peptidase C1A, papain C-terminal;Peptidase C1A, papain C-terminal;Peptidase C1A, papain C-terminal;Peptidase C1A, papain C-terminal;	biological_process:proteolysis "The hydrolysis of proteins into smaller polypeptides and/or amino acids by cleavage of their peptide bonds." [GOC:bf, GOC:mah](GO:0006508),molecular_function:cysteine-type peptidase activity "Catalysis of the hydrolysis of peptide bonds in a polypeptide chain by a mechanism in which the sulfhydryl group of a cysteine residue at the active center acts as a nucleophi…	K16292 KDEL-tailed cysteine endopeptidase [EC:3.4.22.-] | (RefSeq) senescence-specific cysteine protease SAG39-like (A);	NA
Os01g1666	14481319	14481912	+	hypothetical protein OsI_01828 [Oryza sativa Indica Group];	NA	NA	NA	NA	NA
Os01g1677	14622473	14624079	-	pathogenesis-related protein 1 [Oryza sativa Japonica Group];	Pathogenesis-related protein PRMS OS=Zea mays OX=4577 GN=PRMS PE=2 SV=1;	;Cysteine-rich secretory protein-related;CAP domain;	NA	K13449 pathogenesis-related protein 1 | (RefSeq) pathogenesis-related protein PRB1-3-like (A);	04016|;04075|Plant hormone signal transduction;04626|Plant-pathogen interaction;
Os01g1713	15009039	15013963	-	hypothetical protein OsI_01887 [Oryza sativa Indica Group];	Disease resistance protein RGA2 OS=Solanum bulbocastanum OX=147425 GN=RGA2 PE=1 SV=1;	;;;;NB-ARC;;;Rx, N-terminal;;;	molecular_function:ADP binding "Interacting selectively and non-covalently with ADP, adenosine 5'-diphosphate." [GOC:jl](GO:0043531);	K15078 structure-specific endonuclease subunit SLX1 [EC:3.6.1.-] | (RefSeq) hypothetical protein (A);	03460|Fanconi anemia pathway;
Os01g1716	15028227	15029984	-	hypothetical protein OsJ_01740 [Oryza sativa Japonica Group];	Putative disease resistance protein RGA4 OS=Solanum bulbocastanum OX=147425 GN=RGA4 PE=2 SV=1;	;;	NA	K15078 structure-specific endonuclease subunit SLX1 [EC:3.6.1.-] | (RefSeq) putative disease resistance protein RGA3 (A);	03460|Fanconi anemia pathway;
Os01g1717	15030175	15031167	-	putative disease resistance protein RGA3 [Oryza sativa Japonica Group];	Putative disease resistance protein RGA4 OS=Solanum bulbocastanum OX=147425 GN=RGA4 PE=2 SV=1;	NB-ARC;;;;;;	molecular_function:ADP binding "Interacting selectively and non-covalently with ADP, adenosine 5'-diphosphate." [GOC:jl](GO:0043531);	K15078 structure-specific endonuclease subunit SLX1 [EC:3.6.1.-] | (RefSeq) putative disease resistance protein RGA3 (A);	03460|Fanconi anemia pathway;
Os01g1742	15310267	15311590	+	wall-associated receptor kinase 5 [Oryza sativa Japonica Group];	Wall-associated receptor kinase 5 OS=Arabidopsis thaliana OX=3702 GN=WAK5 PE=2 SV=1;	;Wall-associated receptor kinase, galacturonan-binding domain;;	molecular_function:polysaccharide binding "Interacting selectively and non-covalently with any polysaccharide, a polymer of many [typically more than 10] monosaccharide residues linked glycosidically." [CHEBI:18154, GOC:mah](GO:0030247);	K04733 interleukin-1 receptor-associated kinase 4 [EC:2.7.11.1] | (RefSeq) LOW QUALITY PROTEIN: putative wall-associated receptor kinase-like 16 (A);	04010|MAPK signaling pathway;04064|NF-kappa B signaling pathway;04620|Toll-like receptor signaling pathway;04621|NOD-like receptor signaling pathway;04624|;04722|Neurotrophin signaling pathway;05133|Pertussis;05140|Leishmaniasis;05142|Chagas disease (American trypanosomiasis);05145|Toxoplasmosis;05152|Tuberculosis;05161|Hepatitis B;05162|Measles;05164|Influenza A;05168|Herpes simplex infection;05…
Os01g1750	15532386	15542324	+	putative wall-associated kinase 4 [Oryza sativa Japonica Group];	Wall-associated receptor kinase 5 OS=Arabidopsis thaliana OX=3702 GN=WAK5 PE=2 SV=1;	;EGF-like calcium-binding domain;EGF-like calcium-binding domain;EGF-like domain;Protein kinase domain;EGF-like domain;EGF-like domain;;Wall-associated receptor kinase, galacturonan-binding domain;Protein kinase domain;Protein kinase domain;	molecular_function:protein kinase activity "Catalysis of the phosphorylation of an amino acid residue in a protein, usually according to the reaction: a protein + ATP = a phosphoprotein + ADP." [MetaCyc:PROTEIN-KINASE-RXN](GO:0004672),molecular_function:calcium ion binding "Interacting selectively and non-covalently with calcium ions [Ca2+]." [GOC:ai](GO:0005509),molecular_function:ATP binding "I…	K04733 interleukin-1 receptor-associated kinase 4 [EC:2.7.11.1] | (RefSeq) LOW QUALITY PROTEIN: putative wall-associated receptor kinase-like 16 (A);	04010|MAPK signaling pathway;04064|NF-kappa B signaling pathway;04620|Toll-like receptor signaling pathway;04621|NOD-like receptor signaling pathway;04624|;04722|Neurotrophin signaling pathway;05133|Pertussis;05140|Leishmaniasis;05142|Chagas disease (American trypanosomiasis);05145|Toxoplasmosis;05152|Tuberculosis;05161|Hepatitis B;05162|Measles;05164|Influenza A;05168|Herpes simplex infection;05…
Os01g1774	15763054	15766287	-	hypothetical protein OsI_06781 [Oryza sativa Indica Group];	NA	;;;;Ribonuclease H domain;	molecular_function:nucleic acid binding "Interacting selectively and non-covalently with any nucleic acid." [GOC:jl](GO:0003676),molecular_function:RNA-DNA hybrid ribonuclease activity "Catalysis of the endonucleolytic cleavage of RNA in RNA-DNA hybrids to 5'-phosphomonoesters." [EC:3.1.26.4](GO:0004523);	NA	NA
Os01g1776	15779754	15780139	-	Putative retroelement [Oryza sativa];	NA	NA	NA	NA	NA
Os01g1786	15867573	15892175	+	hypothetical protein OsI_01971 [Oryza sativa Indica Group];	Probable glutathione S-transferase GSTF1 OS=Oryza sativa subsp. japonica OX=39947 GN=GSTF1 PE=1 SV=2;	Glutathione S-transferase, N-terminal;Glutathione S-transferase, C-terminal-like;Ubiquitin domain;;;Glutathione S-transferase, N-terminal;Ubiquitin domain;Glutathione S-transferase, C-terminal-like;Ubiquitin domain;Ubiquitin domain;;Glutathione S-transferase, C-terminal;Glutathione S-transferase, C-terminal;;Glutathione S-transferase, N-terminal;Glutathione S-transferase, N-terminal;	molecular_function:protein binding "Interacting selectively and non-covalently with any protein or protein complex [a complex of two or more proteins that may include other nonprotein molecules]." [GOC:go_curators](GO:0005515);	K00799 glutathione S-transferase [EC:2.5.1.18] | (RAP-DB) Os01g0371500, GSTF10, PHI_GLUTATHIONE_S-TRANSFERASE_10; Similar to Glutathione-S-transferase 19E50. (A);	00480|Glutathione metabolism;00980|Metabolism of xenobiotics by cytochrome P450;00982|Drug metabolism - cytochrome P450;00983|Drug metabolism - other enzymes;01100|Metabolic pathways;01524|;05200|Pathways in cancer;05204|Chemical carcinogenesis;05225|;05418|;
Os01g1787	15899464	15900338	+	hypothetical protein OsI_01972 [Oryza sativa Indica Group];	Probable glutathione S-transferase GSTF1 OS=Oryza sativa subsp. japonica OX=39947 GN=GSTF1 PE=1 SV=2;	Glutathione S-transferase, N-terminal;Glutathione S-transferase, C-terminal;;;Glutathione S-transferase, C-terminal-like;Glutathione S-transferase, N-terminal;	molecular_function:protein binding "Interacting selectively and non-covalently with any protein or protein complex [a complex of two or more proteins that may include other nonprotein molecules]." [GOC:go_curators](GO:0005515);	K00799 glutathione S-transferase [EC:2.5.1.18] | (RAP-DB) Os01g0372400, GSTF13, PHI_GLUTATHIONE_S-TRANSFERASE_13; Glutathione S-transferase, C-terminal-like domain containing protein. (A);	00480|Glutathione metabolism;00980|Metabolism of xenobiotics by cytochrome P450;00982|Drug metabolism - cytochrome P450;00983|Drug metabolism - other enzymes;01100|Metabolic pathways;01524|;05200|Pathways in cancer;05204|Chemical carcinogenesis;05225|;05418|;
Os01g1796	15980664	15982851	+	Os01g0374600 [Oryza sativa Japonica Group];	Putative laccase-1 OS=Oryza sativa subsp. japonica OX=39947 GN=LAC1 PE=3 SV=1;	;;Multicopper oxidase, type 1;Multicopper oxidase, type 2;Multicopper oxidase, type 3;	molecular_function:copper ion binding "Interacting selectively and non-covalently with copper [Cu] ions." [GOC:ai](GO:0005507),molecular_function:oxidoreductase activity "Catalysis of an oxidation-reduction [redox] reaction, a reversible chemical reaction in which the oxidation state of an atom or atoms within a molecule is altered. One substrate acts as a hydrogen or electron donor and becomes o…	K05909 laccase [EC:1.10.3.2] | (RAP-DB) Os01g0374600; Similar to Laccase-21. (A);	NA
Os01g1825	16333021	16333353	-	PREDICTED: transcription factor MYB32-like [Oryza brachyantha];	NA	NA	NA	K09422 transcription factor MYB, plant | (RefSeq) transcription factor MYB32-like (A);	NA
Os01g1853	16684509	16685672	-	Os01g0385400, partial [Oryza sativa Japonica Group];	S-type anion channel SLAH3 OS=Arabidopsis thaliana OX=3702 GN=SLAH3 PE=1 SV=1;	;;Voltage-dependent anion channel;	cellular_component:integral component of membrane "The component of a membrane consisting of the gene products and protein complexes having at least some part of their peptide sequence embedded in the hydrophobic region of the membrane." [GOC:dos, GOC:go_curators](GO:0016021),biological_process:transmembrane transport "The process in which a solute is transported across a lipid bilayer, from one …	NA	NA
Os01g1854	16685727	16686568	-	S-type anion channel SLAH2 [Oryza sativa Japonica Group];	S-type anion channel SLAH3 OS=Arabidopsis thaliana OX=3702 GN=SLAH3 PE=1 SV=1;	;;	NA	NA	NA
Os01g1868	16930699	16933919	-	retrotransposon protein, putative, Ty1-copia subclass [Oryza sativa Japonica Group];	NA	;;	NA	K01568 pyruvate decarboxylase [EC:4.1.1.1] | (RefSeq) LOC109785840; pyruvate decarboxylase 2-like (A);	00010|Glycolysis / Gluconeogenesis;01100|Metabolic pathways;01110|Biosynthesis of secondary metabolites;01130|Biosynthesis of antibiotics;
Os01g1884	17327644	17330903	-	hypothetical protein OsI_02069 [Oryza sativa Indica Group];	NA	;;Sas10 C-terminal domain;	NA	K14767 U3 small nucleolar RNA-associated protein 3 | (RefSeq) something about silencing protein 10 isoform X1 (A);	NA
Os01g1902	18315552	18316657	+	hypothetical protein [Oryza sativa Japonica Group];	NA	NA	NA	NA	NA
Os01g1903	18459248	18462505	+	retrotransposon protein, putative, Ty3-gypsy sub-class [Oryza sativa Japonica Group];	NA	;Harbinger transposase-derived nuclease domain;;	NA	K23222 nuclease HARBI1 [EC:3.1.-.-] | (RefSeq) protein ALP1-like (A);	NA
Os01g1907	18518394	18519360	+	hypothetical protein [Oryza sativa Japonica Group];	NA	NA	NA	NA	NA
Os01g1922	18708982	18710384	-	hypothetical protein OsI_02086 [Oryza sativa Indica Group];	NA	NA	NA	NA	NA
Os01g1943	18901065	18901454	-	putative polyprotein [Oryza sativa Japonica Group];	NA	NA	NA	NA	NA
Os01g1948	18964992	18967343	-	ATP synthase CF1 alpha subunit [Festuca pratensis];	ATP synthase subunit alpha, chloroplastic OS=Oryza sativa subsp. japonica OX=39947 GN=atpA PE=3 SV=1;	ATPase, F1/V1/A1 complex, alpha/beta subunit, N-terminal domain;;;	biological_process:ATP metabolic process "The chemical reactions and pathways involving ATP, adenosine triphosphate, a universally important coenzyme and enzyme regulator." [GOC:go_curators](GO:0046034),biological_process:proton transmembrane transport "The directed movement of a proton across a membrane." [GO_REF:0000069, GOC:pr, GOC:TermGenie](GO:1902600);	K02111 F-type H+/Na+-transporting ATPase subunit alpha [EC:7.1.2.2 7.2.2.1] | (RefSeq) atpA; ATP synthase CF1 alpha subunit (A);	00190|Oxidative phosphorylation;00195|Photosynthesis;01100|Metabolic pathways;
Os01g1965	19134538	19143548	+	hypothetical protein OsI_02124 [Oryza sativa Indica Group];	Beta-glucosidase 1 OS=Oryza sativa subsp. japonica OX=39947 GN=BGLU1 PE=2 SV=1;	Glycoside hydrolase family 1;Glycoside hydrolase family 1;Glycoside hydrolase family 1;Glycoside hydrolase family 1;Glycoside hydrolase family 1;Glycoside hydrolase family 1;;Glycoside hydrolase family 1;	molecular_function:hydrolase activity, hydrolyzing O-glycosyl compounds "Catalysis of the hydrolysis of any O-glycosyl bond." [GOC:mah](GO:0004553),biological_process:carbohydrate metabolic process "The chemical reactions and pathways involving carbohydrates, any of a group of organic compounds based of the general formula Cx[H2O]y. Includes the formation of carbohydrate derivatives by the additi…	K05350 beta-glucosidase [EC:3.2.1.21] | (RAP-DB) Os01g0508000; Similar to Beta-glucosidase. (A);	00460|Cyanoamino acid metabolism;00500|Starch and sucrose metabolism;00940|Phenylpropanoid biosynthesis;01100|Metabolic pathways;01110|Biosynthesis of secondary metabolites;
Os01g1974	19319539	19321972	+	hypothetical protein [Oryza sativa Japonica Group];	NA	;;	NA	NA	NA
Os01g2016	19638003	19642043	+	uncharacterized protein LOC4323985 [Oryza sativa Japonica Group];	NA	;Protein of unknown function DUF789;;	NA	K18643 katanin p80 WD40 repeat-containing subunit B1 | (RefSeq) uncharacterized LOC105795008 (A);	NA
Os01g2037	19917889	19918680	-	Os01g0516800 [Oryza sativa Japonica Group];	Putative ribonuclease H protein At1g65750 OS=Arabidopsis thaliana OX=3702 GN=At1g65750 PE=3 SV=1;	;;Reverse transcriptase zinc-binding domain;	NA	K13117 ATP-dependent RNA helicase DDX35 [EC:3.6.4.13] | (RefSeq) probable pre-mRNA-splicing factor ATP-dependent RNA helicase DEAH9 (A);	NA
Os01g2062	20125764	20134806	-	putative disease resistance RPP13-like protein 1 isoform X1 [Oryza sativa Japonica Group];	Putative disease resistance RPP13-like protein 1 OS=Arabidopsis thaliana OX=3702 GN=RPPL1 PE=3 SV=1;	;;;;;;;Rx, N-terminal;;;;NB-ARC;	molecular_function:ADP binding "Interacting selectively and non-covalently with ADP, adenosine 5'-diphosphate." [GOC:jl](GO:0043531);	K15078 structure-specific endonuclease subunit SLX1 [EC:3.6.1.-] | (RefSeq) putative disease resistance protein RGA4 (A);	03460|Fanconi anemia pathway;
Os01g2063	20139200	20142184	-	hypothetical protein OsI_02211 [Oryza sativa Indica Group];	Putative disease resistance RPP13-like protein 1 OS=Arabidopsis thaliana OX=3702 GN=RPPL1 PE=3 SV=1;	;;;;	NA	K15078 structure-specific endonuclease subunit SLX1 [EC:3.6.1.-] | (RefSeq) putative disease resistance protein RGA1 (A);	03460|Fanconi anemia pathway;
Os01g2064	20142304	20143668	-	hypothetical protein OsI_02211 [Oryza sativa Indica Group];	Putative disease resistance RPP13-like protein 1 OS=Arabidopsis thaliana OX=3702 GN=RPPL1 PE=3 SV=1;	NB-ARC;;;Rx, N-terminal;;;;;	molecular_function:ADP binding "Interacting selectively and non-covalently with ADP, adenosine 5'-diphosphate." [GOC:jl](GO:0043531);	K19613 leucine-rich repeat protein SHOC2 | (RefSeq) putative disease resistance RPP13-like protein 1 isoform X2 (A);	04014|Ras signaling pathway;
Os01g2072	20214041	20226239	+	hypothetical protein OsI_02224 [Oryza sativa Indica Group];	NA	;;	NA	NA	NA
Os01g2078	20285030	20297499	+	hypothetical protein OsI_02233 [Oryza sativa Indica Group];	NA	;;	NA	NA	NA
Os01g2080	20334428	20335276	-	hypothetical protein [Oryza sativa Japonica Group];	NA	;;Domain of unknown function DUF4408;	NA	NA	NA
Os01g2086	20414606	20415587	-	hypothetical protein [Oryza sativa Japonica Group];	NA	;;	NA	NA	NA
Os01g2090	20450388	20450660	-	Os01g0526550 [Oryza sativa Japonica Group];	NA	;;	NA	NA	NA
Os01g2091	20450694	20450987	-	Os01g0526550 [Oryza sativa Japonica Group];	NA	;;	NA	NA	NA
Os01g2092	20451000	20451533	-	Os01g0526550 [Oryza sativa Japonica Group];	NA	;;	NA	NA	NA
Os01g2093	20473429	20474472	-	Os01g0526900 [Oryza sativa Japonica Group];	F-box/kelch-repeat protein At1g57790 OS=Arabidopsis thaliana OX=3702 GN=At1g57790 PE=2 SV=1;	F-box domain;F-box domain;;;	molecular_function:protein binding "Interacting selectively and non-covalently with any protein or protein complex [a complex of two or more proteins that may include other nonprotein molecules]." [GOC:go_curators](GO:0005515);	NA	NA
Os01g2101	20579567	20580353	+	hypothetical protein [Oryza sativa Japonica Group];	NA	;;	NA	NA	NA
Os01g2112	20765379	20766189	-	hypothetical protein OsJ_02078 [Oryza sativa Japonica Group];	NA	Domain of unknown function DUF642;;;	NA	K03097 casein kinase II subunit alpha [EC:2.7.11.1] | (RefSeq) casein kinase II subunit alpha-like isoform X2 (A);	03008|Ribosome biogenesis in eukaryotes;04064|NF-kappa B signaling pathway;04137|;04139|Regulation of mitophagy - yeast;04310|Wnt signaling pathway;04520|Adherens junction;04712|Circadian rhythm - plant;05162|Measles;05235|;
Os01g2113	20766349	20769006	-	LOW QUALITY PROTEIN: uncharacterized protein LOC4327799 [Oryza sativa Japonica Group];	NA	Domain of unknown function DUF642;;;	NA	NA	NA
Os01g2124	20916419	20916598	-	uncharacterized protein LOC4341606 [Oryza sativa Japonica Group];	NA	NA	NA	NA	NA
Os01g2127	20925238	20931673	-	beta-galactosidase 1 [Oryza sativa Japonica Group];	Beta-galactosidase 1 OS=Oryza sativa subsp. japonica OX=39947 GN=Os01g0533400 PE=2 SV=1;	Glycoside hydrolase 35, catalytic domain;D-galactoside/L-rhamnose binding SUEL lectin domain;Glycoside hydrolase, family 35;Glycoside hydrolase, family 35;Glycoside hydrolase, family 35;Glycoside hydrolase, family 35;Glycoside hydrolase, family 35;Glycoside hydrolase, family 35;Glycoside hydrolase, family 35;Glycoside hydrolase, family 35;Glycoside hydrolase, family 35;;Beta-galactosidase, beta-s…	molecular_function:hydrolase activity, hydrolyzing O-glycosyl compounds "Catalysis of the hydrolysis of any O-glycosyl bond." [GOC:mah](GO:0004553),biological_process:carbohydrate metabolic process "The chemical reactions and pathways involving carbohydrates, any of a group of organic compounds based of the general formula Cx[H2O]y. Includes the formation of carbohydrate derivatives by the additi…	K12309 beta-galactosidase [EC:3.2.1.23] | (RefSeq) BGAL2; beta-galactosidase 2 (A);	00052|Galactose metabolism;00511|Other glycan degradation;00531|Glycosaminoglycan degradation;00600|Sphingolipid metabolism;00604|Glycosphingolipid biosynthesis - ganglio series;01100|Metabolic pathways;04142|Lysosome;
Os01g2134	20979662	20987939	+	ABC transporter B family member 9 isoform X1 [Oryza sativa Japonica Group];	ABC transporter B family member 11 OS=Arabidopsis thaliana OX=3702 GN=ABCB11 PE=2 SV=1;	AAA+ ATPase domain;AAA+ ATPase domain;ABC transporter type 1, transmembrane domain;ABC transporter type 1, transmembrane domain;ABC transporter type 1, transmembrane domain;ABC transporter type 1, transmembrane domain;ABC transporter-like;ABC transporter-like;ABC transporter-like;ABC transporter-like;;Type I protein exporter;	molecular_function:ATP binding "Interacting selectively and non-covalently with ATP, adenosine 5'-triphosphate, a universally important coenzyme and enzyme regulator." [ISBN:0198506732](GO:0005524),cellular_component:integral component of membrane "The component of a membrane consisting of the gene products and protein complexes having at least some part of their peptide sequence embedded in the …	K05658 ATP-binding cassette, subfamily B (MDR/TAP), member 1 [EC:7.6.2.2] | (RefSeq) ABC transporter B family member 9 isoform X1 (A);	02010|ABC transporters;04976|Bile secretion;05206|MicroRNAs in cancer;05226|;
Os01g2135	21007958	21018343	+	Os01g0534700 [Oryza sativa Japonica Group];	ABC transporter B family member 11 OS=Arabidopsis thaliana OX=3702 GN=ABCB11 PE=2 SV=1;	;Type I protein exporter;ABC transporter type 1, transmembrane domain;ABC transporter-like;ABC transporter-like;AAA+ ATPase domain;AAA+ ATPase domain;ABC transporter type 1, transmembrane domain;ABC transporter type 1, transmembrane domain;ABC transporter type 1, transmembrane domain;ABC transporter-like;ABC transporter-like;	molecular_function:ATP binding "Interacting selectively and non-covalently with ATP, adenosine 5'-triphosphate, a universally important coenzyme and enzyme regulator." [ISBN:0198506732](GO:0005524),cellular_component:integral component of membrane "The component of a membrane consisting of the gene products and protein complexes having at least some part of their peptide sequence embedded in the …	K05658 ATP-binding cassette, subfamily B (MDR/TAP), member 1 [EC:7.6.2.2] | (RefSeq) ABC transporter B family member 11 isoform X1 (A);	02010|ABC transporters;04976|Bile secretion;05206|MicroRNAs in cancer;05226|;
Os01g2140	21078649	21079723	-	Os01g0535400 [Oryza sativa Japonica Group];	G-type lectin S-receptor-like serine/threonine-protein kinase At4g03230 OS=Arabidopsis thaliana OX=3702 GN=At4g03230 PE=3 SV=3;	;Protein kinase domain;Protein kinase domain;Serine-threonine/tyrosine-protein kinase, catalytic domain;;S-locus receptor kinase, C-terminal;	molecular_function:protein kinase activity "Catalysis of the phosphorylation of an amino acid residue in a protein, usually according to the reaction: a protein + ATP = a phosphoprotein + ADP." [MetaCyc:PROTEIN-KINASE-RXN](GO:0004672),molecular_function:protein serine/threonine kinase activity "Catalysis of the reactions: ATP + protein serine = ADP + protein serine phosphate, and ATP + protein th…	K04733 interleukin-1 receptor-associated kinase 4 [EC:2.7.11.1] | (RefSeq) LOC109755560; cysteine-rich receptor-like protein kinase 10 (A);	04010|MAPK signaling pathway;04064|NF-kappa B signaling pathway;04620|Toll-like receptor signaling pathway;04621|NOD-like receptor signaling pathway;04624|;04722|Neurotrophin signaling pathway;05133|Pertussis;05140|Leishmaniasis;05142|Chagas disease (American trypanosomiasis);05145|Toxoplasmosis;05152|Tuberculosis;05161|Hepatitis B;05162|Measles;05164|Influenza A;05168|Herpes simplex infection;05…
Os01g2147	21119684	21123547	-	putative rp3 protein [Zea mays];	Putative disease resistance protein RGA3 OS=Solanum bulbocastanum OX=147425 GN=RGA3 PE=2 SV=2;	;;;;;;;;;NB-ARC;;;Rx, N-terminal;;	molecular_function:ADP binding "Interacting selectively and non-covalently with ADP, adenosine 5'-diphosphate." [GOC:jl](GO:0043531);	K15078 structure-specific endonuclease subunit SLX1 [EC:3.6.1.-] | (RefSeq) putative disease resistance protein RGA1 (A);	03460|Fanconi anemia pathway;
Os01g2150	21171367	21171907	+	transposon protein, putative, CACTA, En/Spm sub-class [Oryza sativa Japonica Group];	NA	Harbinger transposase-derived nuclease domain;;;	NA	K23222 nuclease HARBI1 [EC:3.1.-.-] | (RefSeq) protein ALP1-like (A);	NA
Os01g2157	21240583	21242859	+	hypothetical protein OsJ_02140 [Oryza sativa Japonica Group];	NA	;	NA	NA	NA
Os01g2172	21469085	21471458	+	aminotransferase-like protein [Oryza sativa Japonica Group];	NA	Domain of unknown function DUF1409;	NA	K08081 tropinone reductase I [EC:1.1.1.206] | (RefSeq) tropinone reductase homolog At5g06060-like (A);	00960|Tropane, piperidine and pyridine alkaloid biosynthesis;01100|Metabolic pathways;01110|Biosynthesis of secondary metabolites;
Os01g2174	21589129	21591092	-	hypothetical protein OsJ_07466 [Oryza sativa Japonica Group];	NA	NA	NA	NA	NA
Os01g2175	21591876	21595242	-	pre-rRNA-processing protein ESF2 [Oryza sativa Japonica Group];	NA	NA	NA	K14785 ESF2/ABP1 family protein | (RAP-DB) Os07g0662600; RNA recognition motif, RNP-1 domain containing protein. (A);	NA
Os01g2178	21629338	21633775	-	hypothetical protein OsI_02340 [Oryza sativa Indica Group];	Cysteine-rich receptor-like protein kinase 10 OS=Arabidopsis thaliana OX=3702 GN=CRK10 PE=1 SV=3;	Serine-threonine/tyrosine-protein kinase, catalytic domain;;Protein kinase domain;Gnk2-homologous domain;Protein kinase domain;Gnk2-homologous domain;;Gnk2-homologous domain;Gnk2-homologous domain;	molecular_function:protein kinase activity "Catalysis of the phosphorylation of an amino acid residue in a protein, usually according to the reaction: a protein + ATP = a phosphoprotein + ADP." [MetaCyc:PROTEIN-KINASE-RXN](GO:0004672),molecular_function:ATP binding "Interacting selectively and non-covalently with ATP, adenosine 5'-triphosphate, a universally important coenzyme and enzyme regulato…	K04733 interleukin-1 receptor-associated kinase 4 [EC:2.7.11.1] | (RefSeq) LOC109755560; cysteine-rich receptor-like protein kinase 10 (A);	04010|MAPK signaling pathway;04064|NF-kappa B signaling pathway;04620|Toll-like receptor signaling pathway;04621|NOD-like receptor signaling pathway;04624|;04722|Neurotrophin signaling pathway;05133|Pertussis;05140|Leishmaniasis;05142|Chagas disease (American trypanosomiasis);05145|Toxoplasmosis;05152|Tuberculosis;05161|Hepatitis B;05162|Measles;05164|Influenza A;05168|Herpes simplex infection;05…
Os01g2190	21692481	21692693	-	subtilisin-like protease SBT1.5 [Oryza sativa Japonica Group];	NA	NA	NA	NA	NA
Os01g2218	21979096	21982880	+	Os01g0550750 [Oryza sativa Japonica Group];	NA	NA	NA	K01809 mannose-6-phosphate isomerase [EC:5.3.1.8] | (RefSeq) mannose-6-phosphate isomerase 1 isoform X1 (A);	00051|Fructose and mannose metabolism;00520|Amino sugar and nucleotide sugar metabolism;01100|Metabolic pathways;01110|Biosynthesis of secondary metabolites;01130|Biosynthesis of antibiotics;
Os01g2309	22607769	22608044	+	transport protein sec24-like protein [Oryza glaberrima];	NA	NA	NA	NA	NA
Os01g2328	22852014	22853015	-	OSJNBa0019J05.4 [Oryza sativa Japonica Group];	NA	Reverse transcriptase domain;;;Reverse transcriptase domain;	NA	K05928 tocopherol O-methyltransferase [EC:2.1.1.95] | (RefSeq) probable tocopherol O-methyltransferase, chloroplastic (A);	00130|Ubiquinone and other terpenoid-quinone biosynthesis;01100|Metabolic pathways;01110|Biosynthesis of secondary metabolites;
Os01g2344	23008118	23009110	+	protein indeterminate-domain 7 [Oryza sativa Japonica Group];	Zinc finger protein MAGPIE OS=Arabidopsis thaliana OX=3702 GN=MGP PE=1 SV=1;	;;	NA	K12309 beta-galactosidase [EC:3.2.1.23] | (Kazusa) Lj3g3v0323160.1; - (A);	00052|Galactose metabolism;00511|Other glycan degradation;00531|Glycosaminoglycan degradation;00600|Sphingolipid metabolism;00604|Glycosphingolipid biosynthesis - ganglio series;01100|Metabolic pathways;04142|Lysosome;
Os01g2364	23263755	23272900	-	zinc transporter 5 isoform X1 [Oryza sativa Japonica Group];	Zinc transporter 5 OS=Oryza sativa subsp. japonica OX=39947 GN=ZIP5 PE=2 SV=1;	;;;;	NA	K14709 solute carrier family 39 (zinc transporter), member 1/2/3 | (RAP-DB) Os05g0472700, ZINC_TRANSPORTER_8, ZINC_TRANSPORTER_5, ZIP5, ZIP8; Similar to Metal transport protein. (A);	NA
Os01g2366	23320559	23321821	+	hypothetical protein C2845_PM14G16610 [Panicum miliaceum];	Nitrate reductase [NADH] (Fragment) OS=Zea mays OX=4577 PE=1 SV=2;	Cytochrome b5-like heme/steroid binding domain;Cytochrome b5-like heme/steroid binding domain;Cytochrome b5-like heme/steroid binding domain;;;;;	NA	K10534 nitrate reductase (NAD(P)H) [EC:1.7.1.1 1.7.1.2 1.7.1.3] | (RefSeq) nitrate reductase [NADH] (A);	00910|Nitrogen metabolism;01100|Metabolic pathways;01120|Microbial metabolism in diverse environments;
Os01g2396	23598730	23602087	-	UBP1-associated proteins 1C [Oryza sativa Japonica Group];	UBP1-associated proteins 1C OS=Arabidopsis thaliana OX=3702 GN=UBA1C PE=3 SV=2;	;Cell growth-regulating nucleolar protein;Matrin/U1-C-like, C2H2-type zinc finger;;;Zinc finger, C2H2, LYAR-type;	molecular_function:nucleic acid binding "Interacting selectively and non-covalently with any nucleic acid." [GOC:jl](GO:0003676),molecular_function:DNA binding "Any molecular function by which a gene product interacts selectively and non-covalently with DNA [deoxyribonucleic acid]." [GOC:dph, GOC:jl, GOC:tb, GOC:vw](GO:0003677),molecular_function:zinc ion binding "Interacting selectively and non-…	K15263 cell growth-regulating nucleolar protein | (RAP-DB) Os01g0583200; Zinc finger, C2H2, LYAR-type domain containing protein. (A);	NA
Os01g2397	23605979	23610186	-	hypothetical protein OsJ_02365 [Oryza sativa Japonica Group];	UBP1-associated proteins 1C OS=Arabidopsis thaliana OX=3702 GN=UBA1C PE=3 SV=2;	;;;;;Zinc finger, C2H2, LYAR-type;;	NA	K15263 cell growth-regulating nucleolar protein | (RAP-DB) Os01g0583200; Zinc finger, C2H2, LYAR-type domain containing protein. (A);	NA
Os01g2422	23795210	23798184	-	hypothetical protein OsI_02613 [Oryza sativa Indica Group];	SNF1-related protein kinase regulatory subunit gamma-1-like OS=Arabidopsis thaliana OX=3702 GN=CBSCBS2 PE=1 SV=1;	CBS domain;;;CBS domain;CBS domain;CBS domain;CBS domain;CBS domain;CBS domain;CBS domain;CBS domain;CBS domain;CBS domain;	NA	K07200 5'-AMP-activated protein kinase, regulatory gamma subunit | (RefSeq) SNF1-related protein kinase regulatory subunit gamma-1-like (A);	04068|FoxO signaling pathway;04152|AMPK signaling pathway;04211|Longevity regulating pathway;04213|Longevity regulating pathway - multiple species;04371|;04530|Tight junction;04710|Circadian rhythm;04714|;04910|Insulin signaling pathway;04920|Adipocytokine signaling pathway;04921|Oxytocin signaling pathway;04922|Glucagon signaling pathway;04931|Insulin resistance;04932|Non-alcoholic fatty liver d…
Os01g2498	24556188	24556548	+	NA	NA	NA	NA	NA	NA
Os01g2507	24599077	24605888	+	serine/threonine protein phosphatase 2A 55 kDa regulatory subunit B beta isoform-like [Oryza sativa Japonica Group];	Serine/threonine protein phosphatase 2A 55 kDa regulatory subunit B beta isoform OS=Oryza sativa subsp. indica OX=39946 GN=OsI_006296 PE=2 SV=2;	WD40 repeat;WD40 repeat;WD40 repeat;WD40 repeat;WD40 repeat;WD40 repeat;WD40 repeat;;Protein phosphatase 2A regulatory subunit PR55;Protein phosphatase 2A regulatory subunit PR55;Protein phosphatase 2A regulatory subunit PR55;Protein phosphatase 2A regulatory subunit PR55;Protein phosphatase 2A regulatory subunit PR55;Protein phosphatase 2A regulatory subunit PR55;Protein phosphatase 2A regulator…	cellular_component:protein phosphatase type 2A complex "A protein complex that has protein serine/threonine phosphatase activity that is polycation-stimulated [PCS], being directly stimulated by protamine, polylysine, or histone H1; it constitutes a subclass of several enzymes activated by different histones and polylysine, and consists of catalytic, scaffolding, and regulatory subunits. The cata…	K04354 serine/threonine-protein phosphatase 2A regulatory subunit B | (RefSeq) serine/threonine protein phosphatase 2A 55 kDa regulatory subunit B beta isoform-like (A);	03015|mRNA surveillance pathway;04071|Sphingolipid signaling pathway;04111|Cell cycle - yeast;04151|PI3K-Akt signaling pathway;04152|AMPK signaling pathway;04261|Adrenergic signaling in cardiomyocytes;04390|Hippo signaling pathway;04391|Hippo signaling pathway - fly;04530|Tight junction;04728|Dopaminergic synapse;05142|Chagas disease (American trypanosomiasis);05160|Hepatitis C;05165|;
Os01g2511	24615264	24618400	-	septin and tuftelin-interacting protein 1 homolog 1 [Oryza sativa Japonica Group];	Septin and tuftelin-interacting protein 1 homolog 1 OS=Arabidopsis thaliana OX=3702 GN=STIPL1 PE=1 SV=1;	GC-rich sequence DNA-binding factor-like domain;G-patch domain;G-patch domain;;G-patch domain;	molecular_function:nucleic acid binding "Interacting selectively and non-covalently with any nucleic acid." [GOC:jl](GO:0003676);	K13103 tuftelin-interacting protein 11 | (RefSeq) septin and tuftelin-interacting protein 1 homolog 1-like (A);	NA
Os01g2516	24658521	24660614	-	receptor-like protein EIX2 [Oryza sativa Japonica Group];	Receptor-like protein EIX2 OS=Solanum lycopersicum OX=4081 GN=EIX2 PE=1 SV=2;	;Leucine-rich repeat-containing N-terminal, plant-type;Leucine-rich repeat, typical subtype;Leucine-rich repeat, typical subtype;Leucine-rich repeat, typical subtype;Leucine-rich repeat, typical subtype;Leucine-rich repeat, typical subtype;Leucine-rich repeat, typical subtype;Leucine-rich repeat, typical subtype;Leucine-rich repeat, typical subtype;Leucine-rich repeat;;	molecular_function:protein binding "Interacting selectively and non-covalently with any protein or protein complex [a complex of two or more proteins that may include other nonprotein molecules]." [GOC:go_curators](GO:0005515);	K13466 EIX receptor 1/2 | (RefSeq) receptor-like protein EIX2 (A);	04626|Plant-pathogen interaction;
Os01g2525	24708785	24710303	-	hypothetical protein OsI_02732 [Oryza sativa Indica Group];	Receptor-like protein EIX2 OS=Solanum lycopersicum OX=4081 GN=EIX2 PE=1 SV=2;	;;;;;Leucine-rich repeat;;	molecular_function:protein binding "Interacting selectively and non-covalently with any protein or protein complex [a complex of two or more proteins that may include other nonprotein molecules]." [GOC:go_curators](GO:0005515);	K13465 ethylene-1,4-beta-xylanase [EC:3.2.1.8] | (RefSeq) receptor-like protein EIX2 (A);	04626|Plant-pathogen interaction;
Os01g2527	24710873	24711685	-	hypothetical protein OsI_02733 [Oryza sativa Indica Group];	Receptor-like protein EIX2 OS=Solanum lycopersicum OX=4081 GN=EIX2 PE=1 SV=2;	;;Leucine-rich repeat;Leucine-rich repeat;Leucine-rich repeat;Leucine-rich repeat;Leucine-rich repeat-containing N-terminal, plant-type;Leucine-rich repeat, typical subtype;Leucine-rich repeat, typical subtype;Leucine-rich repeat, typical subtype;Leucine-rich repeat, typical subtype;Leucine-rich repeat, typical subtype;	molecular_function:protein binding "Interacting selectively and non-covalently with any protein or protein complex [a complex of two or more proteins that may include other nonprotein molecules]." [GOC:go_curators](GO:0005515);	K13466 EIX receptor 1/2 | (RefSeq) receptor-like protein EIX2 (A);	04626|Plant-pathogen interaction;
Os01g2557	24974598	24976027	-	hypothetical protein [Oryza sativa Japonica Group];	NA	;	NA	NA	NA
Os01g2575	25123048	25127357	+	hypothetical protein [Oryza sativa Japonica Group];	RING-H2 finger protein ATL72 OS=Arabidopsis thaliana OX=3702 GN=ATL72 PE=2 SV=1;	Zinc finger, RING-type;Zinc finger, RING-type;Protein of unknown function DUF594;;Domain of unknown function DUF4220;Zinc finger, RING-type;;	NA	K19040 E3 ubiquitin-protein ligase ATL10/75/76/77/78 [EC:2.3.2.27] | (RefSeq) RING-H2 finger protein ATL74-like (A);	NA
Os01g2577	25197334	25201432	-	hypothetical protein OsI_02814 [Oryza sativa Indica Group];	Mitogen-activated protein kinase kinase 4 OS=Arabidopsis thaliana OX=3702 GN=MKK4 PE=1 SV=1;	Protein kinase domain;Protein kinase domain;Protein kinase domain;Pre-mRNA processing factor 4 (PRP4)-like;;Pre-mRNA processing factor 4 (PRP4)-like;;	molecular_function:protein kinase activity "Catalysis of the phosphorylation of an amino acid residue in a protein, usually according to the reaction: a protein + ATP = a phosphoprotein + ADP." [MetaCyc:PROTEIN-KINASE-RXN](GO:0004672),molecular_function:ATP binding "Interacting selectively and non-covalently with ATP, adenosine 5'-triphosphate, a universally important coenzyme and enzyme regulato…	K20604 mitogen-activated protein kinase kinase 9 [EC:2.7.12.2] | (RefSeq) mitogen-activated protein kinase kinase 9-like (A);	04016|;
Os01g2596	25357763	25358392	+	hypothetical protein OsI_02833 [Oryza sativa Indica Group];	Probable ribosomal protein S11, mitochondrial OS=Arabidopsis thaliana OX=3702 GN=NFD3 PE=2 SV=1;	Ribosomal protein S11;Ribosomal protein S11;;	molecular_function:structural constituent of ribosome "The action of a molecule that contributes to the structural integrity of the ribosome." [GOC:mah](GO:0003735),cellular_component:ribosome "An intracellular organelle, about 200 A in diameter, consisting of RNA and protein. It is the site of protein biosynthesis resulting from translation of messenger RNA [mRNA]. It consists of two subunits, o…	K02948 small subunit ribosomal protein S11 | (RefSeq) probable ribosomal protein S11, mitochondrial (A);	03010|Ribosome;
Os01g2624	25540823	25543934	-	acyl transferase 9-like [Oryza sativa Japonica Group];	Acyl transferase 9 OS=Oryza sativa subsp. japonica OX=39947 GN=AT9 PE=2 SV=1;	;Transferase;;	molecular_function:transferase activity, transferring acyl groups other than amino-acyl groups "Catalysis of the transfer of an acyl group, other than amino-acyl, from one compound [donor] to another [acceptor]." [GOC:jl](GO:0016747);	K20240 spermidine dicoumaroyl transferase [EC:2.3.1.249] | (RefSeq) acyl transferase 5 (A);	NA
Os01g2625	25544878	25545192	-	hypothetical protein [Oryza sativa Japonica Group];	NA	NA	NA	NA	NA
Os01g2639	25691528	25693948	-	hypothetical protein OsI_02874 [Oryza sativa Indica Group];	Protein ROOT PRIMORDIUM DEFECTIVE 1 OS=Arabidopsis thaliana OX=3702 GN=RPD1 PE=1 SV=1;	Plant organelle RNA recognition domain;;Protein root primordium defective 1-like;	NA	K09566 peptidyl-prolyl isomerase G (cyclophilin G) [EC:5.2.1.8] | (RefSeq) uncharacterized protein LOC108227608 (A);	NA
Os01g2713	26359405	26361672	+	oligopeptide transporter 4 [Oryza sativa Japonica Group];	Oligopeptide transporter 4 OS=Arabidopsis thaliana OX=3702 GN=OPT4 PE=1 SV=1;	;Oligopeptide transporter, OPT superfamily;;	biological_process:transmembrane transport "The process in which a solute is transported across a lipid bilayer, from one side of a membrane to the other." [GOC:dph, GOC:jid](GO:0055085);	K00025 malate dehydrogenase [EC:1.1.1.37] | (RefSeq) malate dehydrogenase, cytoplasmic-like (A);	00020|Citrate cycle (TCA cycle);00270|Cysteine and methionine metabolism;00620|Pyruvate metabolism;00630|Glyoxylate and dicarboxylate metabolism;00710|Carbon fixation in photosynthetic organisms;01100|Metabolic pathways;01110|Biosynthesis of secondary metabolites;01120|Microbial metabolism in diverse environments;01130|Biosynthesis of antibiotics;01200|Carbon metabolism;04964|Proximal tubule bica…
Os01g2751	26680593	26684927	+	polygalacturonase At1g48100 isoform X1 [Oryza sativa Japonica Group];	Polygalacturonase At1g48100 OS=Arabidopsis thaliana OX=3702 GN=At1g48100 PE=2 SV=1;	Parallel beta-helix repeat;Parallel beta-helix repeat;Parallel beta-helix repeat;Parallel beta-helix repeat;Parallel beta-helix repeat;Parallel beta-helix repeat;Glycoside hydrolase, family 28;;;	molecular_function:polygalacturonase activity "Catalysis of the random hydrolysis of [1->4]-alpha-D-galactosiduronic linkages in pectate and other galacturonans." [EC:3.2.1.15](GO:0004650),biological_process:carbohydrate metabolic process "The chemical reactions and pathways involving carbohydrates, any of a group of organic compounds based of the general formula Cx[H2O]y. Includes the formation …	K01213 galacturan 1,4-alpha-galacturonidase [EC:3.2.1.67] | (RefSeq) uncharacterized LOC100273736 (A);	00040|Pentose and glucuronate interconversions;01100|Metabolic pathways;
Os01g2755	26712282	26713892	-	hypothetical protein OsI_02996 [Oryza sativa Indica Group];	Putative F-box/kelch-repeat protein At1g12870 OS=Arabidopsis thaliana OX=3702 GN=At1g12870 PE=4 SV=2;	;F-box domain;;F-box domain;F-box domain;	molecular_function:protein binding "Interacting selectively and non-covalently with any protein or protein complex [a complex of two or more proteins that may include other nonprotein molecules]." [GOC:go_curators](GO:0005515);	K11649 SWI/SNF related-matrix-associated actin-dependent regulator of chromatin subfamily C | (RefSeq) F-box and associated interaction domain protein (A);	04714|;05225|;
Os01g2756	26729002	26729394	+	hypothetical protein OsI_02997 [Oryza sativa Indica Group];	WAT1-related protein At3g02690, chloroplastic OS=Arabidopsis thaliana OX=3702 GN=At3g02690 PE=1 SV=1;	;;	NA	NA	NA
Os01g2759	26740585	26742746	+	hypothetical protein OsI_03000 [Oryza sativa Indica Group];	Polygalacturonase At1g48100 OS=Arabidopsis thaliana OX=3702 GN=At1g48100 PE=2 SV=1;	Glycoside hydrolase, family 28;;Parallel beta-helix repeat;Parallel beta-helix repeat;Parallel beta-helix repeat;Parallel beta-helix repeat;Parallel beta-helix repeat;Parallel beta-helix repeat;;	molecular_function:polygalacturonase activity "Catalysis of the random hydrolysis of [1->4]-alpha-D-galactosiduronic linkages in pectate and other galacturonans." [EC:3.2.1.15](GO:0004650),biological_process:carbohydrate metabolic process "The chemical reactions and pathways involving carbohydrates, any of a group of organic compounds based of the general formula Cx[H2O]y. Includes the formation …	K01213 galacturan 1,4-alpha-galacturonidase [EC:3.2.1.67] | (RAP-DB) Os05g0578600; Similar to Polygalacturonase PG2. (A);	00040|Pentose and glucuronate interconversions;01100|Metabolic pathways;
Os01g2766	26784074	26784334	+	chloroplast hypothetical protein (mitochondrion) [Zea mays subsp. mays];	NA	NA	NA	NA	NA
Os01g2767	26784559	26784858	-	small subunit ribosomal protein S12 [Vigna unguiculata];	NA	NA	NA	NA	NA
Os01g2773	26802218	26802619	+	hypothetical protein OrsajCp079 (plastid) [Oryza sativa Japonica Group];	Uncharacterized protein ycf68 OS=Oryza sativa subsp. japonica OX=39947 GN=ycf68-1 PE=3 SV=1;	Uncharacterised protein family Ycf68;;;;	NA	NA	NA
Os01g2774	26804014	26804379	+	chloroplast hypothetical protein (mitochondrion) [Zea mays subsp. mays];	NA	NA	NA	NA	NA
Os01g2775	26804604	26804903	-	small subunit ribosomal protein S12 [Vigna unguiculata];	NA	NA	NA	NA	NA
Os01g2787	26919206	26923118	+	probable glycosyltransferase At5g03795 [Oryza sativa Japonica Group];	Probable glycosyltransferase At5g03795 OS=Arabidopsis thaliana OX=3702 GN=At5g03795 PE=3 SV=2;	Exostosin-like;Exostosin, GT47 domain;;	biological_process:protein glycosylation "A protein modification process that results in the addition of a carbohydrate or carbohydrate derivative unit to a protein amino acid, e.g. the addition of glycan chains to proteins." [GOC:curators, GOC:pr](GO:0006486),molecular_function:transferase activity, transferring glycosyl groups "Catalysis of the transfer of a glycosyl group from one compound [do…	K18789 xylogalacturonan beta-1,3-xylosyltransferase [EC:2.4.2.41] | (RefSeq) probable glycosyltransferase At5g20260 (A);	NA
Os01g2788	26923396	26925982	-	CASP-like protein 4U1 [Oryza sativa Japonica Group];	CASP-like protein 4U1 OS=Sorghum bicolor OX=4558 GN=Sb03g029220 PE=2 SV=1;	Casparian strip membrane protein domain;;;	NA	NA	NA
Os01g2803	27014645	27015355	+	S-receptor kinase S-receptor kinase-like [Oryza sativa Japonica Group];	G-type lectin S-receptor-like serine/threonine-protein kinase At2g19130 OS=Arabidopsis thaliana OX=3702 GN=At2g19130 PE=2 SV=1;	;Protein kinase domain;;Protein kinase domain;Protein kinase domain;	molecular_function:protein kinase activity "Catalysis of the phosphorylation of an amino acid residue in a protein, usually according to the reaction: a protein + ATP = a phosphoprotein + ADP." [MetaCyc:PROTEIN-KINASE-RXN](GO:0004672),molecular_function:ATP binding "Interacting selectively and non-covalently with ATP, adenosine 5'-triphosphate, a universally important coenzyme and enzyme regulato…	K04733 interleukin-1 receptor-associated kinase 4 [EC:2.7.11.1] | (RefSeq) G-type lectin S-receptor-like serine/threonine-protein kinase At2g19130 (A);	04010|MAPK signaling pathway;04064|NF-kappa B signaling pathway;04620|Toll-like receptor signaling pathway;04621|NOD-like receptor signaling pathway;04624|;04722|Neurotrophin signaling pathway;05133|Pertussis;05140|Leishmaniasis;05142|Chagas disease (American trypanosomiasis);05145|Toxoplasmosis;05152|Tuberculosis;05161|Hepatitis B;05162|Measles;05164|Influenza A;05168|Herpes simplex infection;05…
Os01g2813	27089657	27090962	-	hypothetical protein OsI_03045 [Oryza sativa Indica Group];	NA	;;	NA	K00895 diphosphate-dependent phosphofructokinase [EC:2.7.1.90] | (RefSeq) LOC109739895; pyrophosphate--fructose 6-phosphate 1-phosphotransferase subunit beta-like (A);	00010|Glycolysis / Gluconeogenesis;00030|Pentose phosphate pathway;00051|Fructose and mannose metabolism;01100|Metabolic pathways;01110|Biosynthesis of secondary metabolites;01120|Microbial metabolism in diverse environments;01130|Biosynthesis of antibiotics;
Os01g2815	27094191	27095289	-	Os03g0113500, partial [Oryza sativa Japonica Group];	NA	NA	NA	NA	NA
Os01g2816	27095325	27096536	-	Os01g0644500, partial [Oryza sativa Japonica Group];	NA	;Protein unc-13 homologue;	NA	NA	NA
Os01g2849	27347097	27350445	+	GDSL esterase/lipase At1g28600 [Oryza sativa Japonica Group];	GDSL esterase/lipase At1g28650 OS=Arabidopsis thaliana OX=3702 GN=At1g28650 PE=2 SV=1;	;;	NA	K01206 alpha-L-fucosidase [EC:3.2.1.51] | (RefSeq) alpha-L-fucosidase 3-like (A);	00511|Other glycan degradation;
Os01g2851	27352194	27355899	+	hypothetical protein OsI_03072 [Oryza sativa Indica Group];	GDSL esterase/lipase At1g28570 OS=Arabidopsis thaliana OX=3702 GN=At1g28570 PE=3 SV=1;	;;	NA	NA	NA
Os01g2853	27362149	27364091	+	GDSL esterase/lipase At1g28600 [Oryza sativa Japonica Group];	GDSL esterase/lipase At1g28670 OS=Arabidopsis thaliana OX=3702 GN=At1g28670 PE=2 SV=1;	;;	NA	NA	NA
Os01g2854	27369680	27382994	+	hypothetical protein OsJ_02827 [Oryza sativa Japonica Group];	GDSL esterase/lipase At1g28600 OS=Arabidopsis thaliana OX=3702 GN=At1g28600 PE=2 SV=1;	;;	NA	K01206 alpha-L-fucosidase [EC:3.2.1.51] | (RefSeq) alpha-L-fucosidase 3-like (A);	00511|Other glycan degradation;
Os01g2855	27388760	27413153	+	lipase-like [Oryza sativa Japonica Group];	GDSL esterase/lipase At1g28670 OS=Arabidopsis thaliana OX=3702 GN=At1g28670 PE=2 SV=1;	;;;;	NA	K01206 alpha-L-fucosidase [EC:3.2.1.51] | (RefSeq) alpha-L-fucosidase 3-like (A);	00511|Other glycan degradation;
Os01g2874	27554321	27554551	-	hypothetical protein OsI_03098 [Oryza sativa Indica Group];	NA	VQ;VQ motif-containing protein 1/10;;	NA	NA	NA
Os01g2898	27759489	27759809	-	hypothetical protein OsJ_02874 [Oryza sativa Japonica Group];	NA	;;	NA	K03715 1,2-diacylglycerol 3-beta-galactosyltransferase [EC:2.4.1.46] | (RefSeq) glycosyltransferase family 28 protein (A);	00561|Glycerolipid metabolism;01100|Metabolic pathways;
Os01g2921	27983047	27984444	-	uncharacterized protein LOC4327175 [Oryza sativa Japonica Group];	NA	Domain unknown function DUF295;;;	NA	NA	NA
Os01g2943	28126083	28128683	+	carboxy-terminal proteinase-like [Oryza sativa Japonica Group];	Carboxyl-terminal-processing peptidase 1, chloroplastic OS=Arabidopsis thaliana OX=3702 GN=CTPA1 PE=1 SV=1;	PDZ domain 6;PDZ domain;;PDZ domain;;	molecular_function:protein binding "Interacting selectively and non-covalently with any protein or protein complex [a complex of two or more proteins that may include other nonprotein molecules]." [GOC:go_curators](GO:0005515);	K03797 carboxyl-terminal processing protease [EC:3.4.21.102] | (RAP-DB) Os01g0664000; Similar to carboxyl-terminal-processing protease. (A);	NA
Os01g2944	28128925	28130543	+	carboxyl-terminal-processing peptidase 1, chloroplastic [Oryza sativa Japonica Group];	Carboxyl-terminal-processing peptidase 1, chloroplastic OS=Arabidopsis thaliana OX=3702 GN=CTPA1 PE=1 SV=1;	Tail specific protease;Tail specific protease;;;	biological_process:proteolysis "The hydrolysis of proteins into smaller polypeptides and/or amino acids by cleavage of their peptide bonds." [GOC:bf, GOC:mah](GO:0006508),molecular_function:serine-type peptidase activity "Catalysis of the hydrolysis of peptide bonds in a polypeptide chain by a catalytic mechanism that involves a catalytic triad consisting of a serine nucleophile that is activated…	K03797 carboxyl-terminal processing protease [EC:3.4.21.102] | (RAP-DB) Os01g0664000; Similar to carboxyl-terminal-processing protease. (A);	NA
Os01g2959	28267139	28268426	+	uncharacterized protein LOC9268670 [Oryza sativa Japonica Group];	NA	;;	NA	NA	NA
Os01g3002	28648913	28650662	+	hypothetical protein OsI_03227 [Oryza sativa Indica Group];	NA	Domain unknown function DUF295;;;	NA	NA	NA
Os01g3087	29273653	29274301	+	cyst nematode resistance protein-like protein [Oryza sativa Japonica Group];	NA	;;Reverse transcriptase zinc-binding domain;	NA	K13117 ATP-dependent RNA helicase DDX35 [EC:3.6.4.13] | (RefSeq) probable pre-mRNA-splicing factor ATP-dependent RNA helicase DEAH9 (A);	NA
Os01g3099	29352362	29353579	+	hypothetical protein OsI_03313 [Oryza sativa Indica Group];	Pre-mRNA-splicing factor SYF1 OS=Mus musculus OX=10090 GN=Xab2 PE=1 SV=1;	HAT (Half-A-TPR) repeat;HAT (Half-A-TPR) repeat;HAT (Half-A-TPR) repeat;HAT (Half-A-TPR) repeat;;;	biological_process:RNA processing "Any process involved in the conversion of one or more primary RNA transcripts into one or more mature RNA molecules." [GOC:mah](GO:0006396);	K12867 pre-mRNA-splicing factor SYF1 | (RefSeq) LOC109734331; pre-mRNA-splicing factor SYF1 (A);	03040|Spliceosome;
Os01g3100	29353589	29354641	+	Os01g0686600 [Oryza sativa Japonica Group];	Pre-mRNA-splicing factor SYF1 OS=Rattus norvegicus OX=10116 GN=Xab2 PE=2 SV=1;	;;HAT (Half-A-TPR) repeat;HAT (Half-A-TPR) repeat;HAT (Half-A-TPR) repeat;HAT (Half-A-TPR) repeat;;;;;;;	biological_process:RNA processing "Any process involved in the conversion of one or more primary RNA transcripts into one or more mature RNA molecules." [GOC:mah](GO:0006396);	K12867 pre-mRNA-splicing factor SYF1 | (RAP-DB) Os01g0686600; RNA-processing protein, HAT helix domain containing protein. (A);	03040|Spliceosome;
Os01g3106	29397524	29398530	-	acidic endochitinase [Oryza sativa Japonica Group];	Acidic endochitinase OS=Cicer arietinum OX=3827 PE=2 SV=1;	;;	NA	K01183 chitinase [EC:3.2.1.14] | (RAP-DB) Os01g0687400; Similar to Chitinase (EC 3.2.1.14). (A);	00520|Amino sugar and nucleotide sugar metabolism;01100|Metabolic pathways;
Os01g3130	29618079	29621519	+	hypothetical protein OsI_03342 [Oryza sativa Indica Group];	Acidic endochitinase SE2 OS=Beta vulgaris OX=161934 GN=SE2 PE=1 SV=1;	Glycoside hydrolase family 18, catalytic domain;;;	biological_process:carbohydrate metabolic process "The chemical reactions and pathways involving carbohydrates, any of a group of organic compounds based of the general formula Cx[H2O]y. Includes the formation of carbohydrate derivatives by the addition of a carbohydrate residue to another molecule." [GOC:mah, ISBN:0198506732](GO:0005975);	K01183 chitinase [EC:3.2.1.14] | (RefSeq) acidic endochitinase-like (A);	00520|Amino sugar and nucleotide sugar metabolism;01100|Metabolic pathways;
Os01g3143	29694029	29694439	+	PEGA domain-containing protein [Methanolinea tarda];	NA	NA	NA	NA	NA
Os01g3144	29694491	29694976	+	hypothetical protein OsI_03356 [Oryza sativa Indica Group];	NA	;;	NA	K02115 F-type H+-transporting ATPase subunit gamma | (RefSeq) ATP synthase gamma chain, chloroplastic-like (A);	00190|Oxidative phosphorylation;00195|Photosynthesis;01100|Metabolic pathways;
Os01g3153	29783456	29783845	+	hypothetical protein OsI_03366 [Oryza sativa Indica Group];	LRR receptor-like serine/threonine-protein kinase EFR OS=Arabidopsis thaliana OX=3702 GN=EFR PE=1 SV=1;	Protein kinase domain;;Protein kinase domain;;	molecular_function:protein kinase activity "Catalysis of the phosphorylation of an amino acid residue in a protein, usually according to the reaction: a protein + ATP = a phosphoprotein + ADP." [MetaCyc:PROTEIN-KINASE-RXN](GO:0004672),molecular_function:ATP binding "Interacting selectively and non-covalently with ATP, adenosine 5'-triphosphate, a universally important coenzyme and enzyme regulato…	K04733 interleukin-1 receptor-associated kinase 4 [EC:2.7.11.1] | (RefSeq) receptor kinase-like protein Xa21 (A);	04010|MAPK signaling pathway;04064|NF-kappa B signaling pathway;04620|Toll-like receptor signaling pathway;04621|NOD-like receptor signaling pathway;04624|;04722|Neurotrophin signaling pathway;05133|Pertussis;05140|Leishmaniasis;05142|Chagas disease (American trypanosomiasis);05145|Toxoplasmosis;05152|Tuberculosis;05161|Hepatitis B;05162|Measles;05164|Influenza A;05168|Herpes simplex infection;05…
Os01g3154	29783902	29784234	+	unnamed protein product [Oryza sativa Japonica Group];	NA	;;	NA	K04733 interleukin-1 receptor-associated kinase 4 [EC:2.7.11.1] | (RefSeq) probable LRR receptor-like serine/threonine-protein kinase At3g47570 isoform X1 (A);	04010|MAPK signaling pathway;04064|NF-kappa B signaling pathway;04620|Toll-like receptor signaling pathway;04621|NOD-like receptor signaling pathway;04624|;04722|Neurotrophin signaling pathway;05133|Pertussis;05140|Leishmaniasis;05142|Chagas disease (American trypanosomiasis);05145|Toxoplasmosis;05152|Tuberculosis;05161|Hepatitis B;05162|Measles;05164|Influenza A;05168|Herpes simplex infection;05…
Os01g3156	29801993	29802854	+	hypothetical protein OsI_03363 [Oryza sativa Indica Group];	Receptor kinase-like protein Xa21 OS=Oryza sativa subsp. indica OX=39946 GN=XA21 PE=1 SV=1;	Protein kinase domain;;Serine-threonine/tyrosine-protein kinase, catalytic domain;;Protein kinase domain;	molecular_function:protein kinase activity "Catalysis of the phosphorylation of an amino acid residue in a protein, usually according to the reaction: a protein + ATP = a phosphoprotein + ADP." [MetaCyc:PROTEIN-KINASE-RXN](GO:0004672),molecular_function:ATP binding "Interacting selectively and non-covalently with ATP, adenosine 5'-triphosphate, a universally important coenzyme and enzyme regulato…	K04733 interleukin-1 receptor-associated kinase 4 [EC:2.7.11.1] | (RefSeq) receptor kinase-like protein Xa21 (A);	04010|MAPK signaling pathway;04064|NF-kappa B signaling pathway;04620|Toll-like receptor signaling pathway;04621|NOD-like receptor signaling pathway;04624|;04722|Neurotrophin signaling pathway;05133|Pertussis;05140|Leishmaniasis;05142|Chagas disease (American trypanosomiasis);05145|Toxoplasmosis;05152|Tuberculosis;05161|Hepatitis B;05162|Measles;05164|Influenza A;05168|Herpes simplex infection;05…
Os01g3161	29841245	29842835	-	hypothetical protein OsI_24039 [Oryza sativa Indica Group];	NA	NA	NA	NA	NA
Os01g3167	29883900	29891737	+	MDR-like ABC transporter [Oryza sativa Japonica Group];	ABC transporter B family member 9 OS=Arabidopsis thaliana OX=3702 GN=ABCB9 PE=3 SV=2;	;;ABC transporter type 1, transmembrane domain;ABC transporter-like;ABC transporter type 1, transmembrane domain;	molecular_function:ATP binding "Interacting selectively and non-covalently with ATP, adenosine 5'-triphosphate, a universally important coenzyme and enzyme regulator." [ISBN:0198506732](GO:0005524),cellular_component:integral component of membrane "The component of a membrane consisting of the gene products and protein complexes having at least some part of their peptide sequence embedded in the …	K05658 ATP-binding cassette, subfamily B (MDR/TAP), member 1 [EC:7.6.2.2] | (RefSeq) ABC transporter B family member 9 isoform X1 (A);	02010|ABC transporters;04976|Bile secretion;05206|MicroRNAs in cancer;05226|;
Os01g3168	29891792	29895008	+	ABC transporter B family member 9 isoform X1 [Oryza sativa Japonica Group];	ABC transporter B family member 11 OS=Arabidopsis thaliana OX=3702 GN=ABCB11 PE=2 SV=1;	;ABC transporter type 1, transmembrane domain;ABC transporter-like;Type I protein exporter;ABC transporter-like;ABC transporter-like;ABC transporter type 1, transmembrane domain;AAA+ ATPase domain;	molecular_function:ATP binding "Interacting selectively and non-covalently with ATP, adenosine 5'-triphosphate, a universally important coenzyme and enzyme regulator." [ISBN:0198506732](GO:0005524),cellular_component:integral component of membrane "The component of a membrane consisting of the gene products and protein complexes having at least some part of their peptide sequence embedded in the …	K05658 ATP-binding cassette, subfamily B (MDR/TAP), member 1 [EC:7.6.2.2] | (RefSeq) ABC transporter B family member 9 isoform X1 (A);	02010|ABC transporters;04976|Bile secretion;05206|MicroRNAs in cancer;05226|;
Os01g3172	29935189	29941848	+	ABC transporter B family member 9 isoform X1 [Oryza sativa Japonica Group];	ABC transporter B family member 11 OS=Arabidopsis thaliana OX=3702 GN=ABCB11 PE=2 SV=1;	ABC transporter-like;ABC transporter-like;;ABC transporter-like;ABC transporter-like;ABC transporter type 1, transmembrane domain;ABC transporter type 1, transmembrane domain;ABC transporter type 1, transmembrane domain;ABC transporter type 1, transmembrane domain;Type I protein exporter;AAA+ ATPase domain;AAA+ ATPase domain;	molecular_function:ATP binding "Interacting selectively and non-covalently with ATP, adenosine 5'-triphosphate, a universally important coenzyme and enzyme regulator." [ISBN:0198506732](GO:0005524),cellular_component:integral component of membrane "The component of a membrane consisting of the gene products and protein complexes having at least some part of their peptide sequence embedded in the …	K05658 ATP-binding cassette, subfamily B (MDR/TAP), member 1 [EC:7.6.2.2] | (RefSeq) ABC transporter B family member 9 (A);	02010|ABC transporters;04976|Bile secretion;05206|MicroRNAs in cancer;05226|;
Os01g3185	30017221	30021375	+	alpha NAC-like protein [Oryza sativa Japonica Group];	Nascent polypeptide-associated complex subunit alpha-like protein OS=Pinus taeda OX=3352 PE=2 SV=1;	Nascent polypeptide-associated complex NAC domain;Nascent polypeptide-associated complex NAC domain;;Nascent polypeptide-associated complex subunit alpha;Nascent polypeptide-associated complex NAC domain;	cellular_component:nascent polypeptide-associated complex "A heterodimeric protein complex that can reversibly bind to ribosomes, and is located in direct proximity to newly synthesized polypeptide chains as they emerge from the ribosome." [PMID:12475173, PMID:7568149](GO:0005854);	K03626 nascent polypeptide-associated complex subunit alpha | (RefSeq) nascent polypeptide-associated complex subunit alpha-like protein 1 (A);	04928|;
Os01g3199	30187631	30191810	+	hypothetical protein OsI_03414 [Oryza sativa Indica Group];	Subtilisin-like protease SBT5.4 OS=Arabidopsis thaliana OX=3702 GN=SBT5.4 PE=1 SV=1;	;PA domain;Peptidase S8/S53 domain;;Subtilisin-like protease, fibronectin type-III domain;Peptidase S8, subtilisin-related;Peptidase S8, subtilisin-related;Peptidase S8, subtilisin-related;	molecular_function:serine-type endopeptidase activity "Catalysis of the hydrolysis of internal, alpha-peptide bonds in a polypeptide chain by a catalytic mechanism that involves a catalytic triad consisting of a serine nucleophile that is activated by a proton relay involving an acidic residue [e.g. aspartate or glutamate] and a basic residue [usually histidine]." [GOC:mah, http://merops.sanger.a…	K15333 tRNA guanosine-2'-O-methyltransferase [EC:2.1.1.34] | (RefSeq) uncharacterized protein LOC104224633 (A);	NA
Os01g3221	30327070	30329743	-	hypothetical protein OsI_03437 [Oryza sativa Indica Group];	Protein PLASTID TRANSCRIPTIONALLY ACTIVE 7 OS=Arabidopsis thaliana OX=3702 GN=PTAC7 PE=1 SV=1;	Protein plastid transcriptionally active 7;	cellular_component:plastid-encoded plastid RNA polymerase complex "An RNA polymerase complex containing polypeptides encoded by the plastid genome. Plastid-encoded DNA-directed RNA polymerases resemble eubacterial multisubunit RNA polymerases, with a core composed of alpha, beta, and beta-prime subunits. Some forms contain multiple additional subunits. An additional sigma factor subunit is requir…	NA	NA
Os01g3259	30603929	30605971	+	hypothetical protein OsI_03473 [Oryza sativa Indica Group];	Probable leucine-rich repeat receptor-like protein kinase At1g68400 OS=Arabidopsis thaliana OX=3702 GN=At1g68400 PE=1 SV=1;	;;Leucine-rich repeat;Protein kinase domain;Leucine-rich repeat;Leucine-rich repeat-containing N-terminal, plant-type;Leucine-rich repeat;Serine-threonine/tyrosine-protein kinase, catalytic domain;Leucine-rich repeat;	molecular_function:protein kinase activity "Catalysis of the phosphorylation of an amino acid residue in a protein, usually according to the reaction: a protein + ATP = a phosphoprotein + ADP." [MetaCyc:PROTEIN-KINASE-RXN](GO:0004672),molecular_function:protein binding "Interacting selectively and non-covalently with any protein or protein complex [a complex of two or more proteins that may inclu…	K04733 interleukin-1 receptor-associated kinase 4 [EC:2.7.11.1] | (RefSeq) probable leucine-rich repeat receptor-like protein kinase At1g68400 (A);	04010|MAPK signaling pathway;04064|NF-kappa B signaling pathway;04620|Toll-like receptor signaling pathway;04621|NOD-like receptor signaling pathway;04624|;04722|Neurotrophin signaling pathway;05133|Pertussis;05140|Leishmaniasis;05142|Chagas disease (American trypanosomiasis);05145|Toxoplasmosis;05152|Tuberculosis;05161|Hepatitis B;05162|Measles;05164|Influenza A;05168|Herpes simplex infection;05…
Os01g3270	30645971	30646162	+	hypothetical protein OsI_03482 [Oryza sativa Indica Group];	NA	NA	NA	NA	NA
Os01g3321	31095357	31100173	+	hypothetical protein OsI_03530 [Oryza sativa Indica Group];	Potassium channel KAT6 OS=Oryza sativa subsp. japonica OX=39947 GN=Os01g0718700 PE=3 SV=1;	Cyclic nucleotide-binding domain;Potassium channel, voltage-dependent, EAG/ELK/ERG;Potassium channel, voltage-dependent, EAG/ELK/ERG;Potassium channel, voltage-dependent, EAG/ELK/ERG;Potassium channel, voltage-dependent, EAG/ELK/ERG;Potassium channel, voltage-dependent, EAG/ELK/ERG;;Ion transport domain;KHA domain;;Cyclic nucleotide-binding domain;Cyclic nucleotide-binding domain;KHA domain;	molecular_function:ion channel activity "Enables the facilitated diffusion of an ion [by an energy-independent process] by passage through a transmembrane aqueous pore or channel without evidence for a carrier-mediated mechanism. May be either selective [it enables passage of a specific ion only] or non-selective [it enables passage of two or more ions of same charge but different size]." [GOC:cy…	K21867 potassium channel | (RefSeq) LOW QUALITY PROTEIN: potassium channel KAT6-like (A);	NA
Os01g3322	31100692	31101189	+	hypothetical protein OsI_03531 [Oryza sativa Indica Group];	NA	NA	NA	NA	NA
Os01g3350	31294187	31296184	-	hypothetical protein OsJ_03302 [Oryza sativa Japonica Group];	Elongation factor 2 OS=Arabidopsis thaliana OX=3702 GN=LOS1 PE=1 SV=1;	;Translation elongation factor EFTu-like, domain 2;Elongation factor EFG, domain V-like;Elongation factor EFG, domain V-like;Translation elongation factor EFG/EF2, domain IV;Elongation Factor G, domain II;;Translation elongation factor EFG/EF2, domain IV;	molecular_function:GTP binding "Interacting selectively and non-covalently with GTP, guanosine triphosphate." [GOC:ai](GO:0005525);	K03234 elongation factor 2 | (RAP-DB) Os01g0723000; Similar to Elongation factor EF-2 (Fragment). (A);	04152|AMPK signaling pathway;04921|Oxytocin signaling pathway;
Os01g3351	31296234	31296960	-	hypothetical protein OsJ_03302 [Oryza sativa Japonica Group];	Elongation factor 2 OS=Arabidopsis thaliana OX=3702 GN=LOS1 PE=1 SV=1;	;Transcription factor, GTP-binding domain;Transcription factor, GTP-binding domain;Transcription factor, GTP-binding domain;Transcription factor, GTP-binding domain;Transcription factor, GTP-binding domain;Transcription factor, GTP-binding domain;Transcription factor, GTP-binding domain;;	molecular_function:GTPase activity "Catalysis of the reaction: GTP + H2O = GDP + phosphate." [ISBN:0198547684](GO:0003924),molecular_function:GTP binding "Interacting selectively and non-covalently with GTP, guanosine triphosphate." [GOC:ai](GO:0005525);	K03234 elongation factor 2 | (RAP-DB) Os01g0723000; Similar to Elongation factor EF-2 (Fragment). (A);	04152|AMPK signaling pathway;04921|Oxytocin signaling pathway;
Os01g3361	31390004	31391635	-	hypothetical protein [Oryza sativa Japonica Group];	NA	NA	NA	NA	NA
Os01g3393	31604255	31608841	+	hypothetical protein OsI_03611 [Oryza sativa Indica Group];	NA	;;	NA	K13941 2-amino-4-hydroxy-6-hydroxymethyldihydropteridine diphosphokinase / dihydropteroate synthase [EC:2.7.6.3 2.5.1.15] | (RefSeq) uncharacterized protein LOC4343919 isoform X1 (A);	00790|Folate biosynthesis;01100|Metabolic pathways;
Os01g3431	31847014	31847788	+	putative transferase At4g12130, mitochondrial [Oryza sativa Japonica Group];	Putative transferase At4g12130, mitochondrial OS=Arabidopsis thaliana OX=3702 GN=At4g12130 PE=1 SV=1;	;;	NA	K22073 transferase CAF17, mitochondrial [EC:2.1.-.-] | (RefSeq) LOC109752666; putative transferase At4g12130, mitochondrial (A);	NA
Os01g3476	32170191	32173452	+	hypothetical protein OsI_03688 [Oryza sativa Indica Group];	Elongation factor 2 OS=Arabidopsis thaliana OX=3702 GN=LOS1 PE=1 SV=1;	;Elongation Factor G, domain II;Transcription factor, GTP-binding domain;Translation elongation factor EFG/EF2, domain IV;Transcription factor, GTP-binding domain;Elongation factor EFG, domain V-like;Elongation factor EFG, domain V-like;Translation elongation factor EFG/EF2, domain IV;;Transcription factor, GTP-binding domain;Transcription factor, GTP-binding domain;Transcription factor, GTP-bind…	molecular_function:GTPase activity "Catalysis of the reaction: GTP + H2O = GDP + phosphate." [ISBN:0198547684](GO:0003924),molecular_function:GTP binding "Interacting selectively and non-covalently with GTP, guanosine triphosphate." [GOC:ai](GO:0005525);	K03234 elongation factor 2 | (RAP-DB) Os01g0742200; Similar to Elongation factor EF-2 (Fragment). (A);	04152|AMPK signaling pathway;04921|Oxytocin signaling pathway;
Os01g3490	32280560	32280739	+	hypothetical protein OsJ_03419 [Oryza sativa Japonica Group];	NA	NA	NA	NA	NA
Os01g3503	32392690	32393163	-	hypothetical protein OsI_03715 [Oryza sativa Indica Group];	Putative ribonuclease H protein At1g65750 OS=Arabidopsis thaliana OX=3702 GN=At1g65750 PE=3 SV=1;	Ribonuclease H domain;;;	molecular_function:nucleic acid binding "Interacting selectively and non-covalently with any nucleic acid." [GOC:jl](GO:0003676),molecular_function:RNA-DNA hybrid ribonuclease activity "Catalysis of the endonucleolytic cleavage of RNA in RNA-DNA hybrids to 5'-phosphomonoesters." [EC:3.1.26.4](GO:0004523);	K23136 fraxetin 5-hydroxylase [EC:1.14.14.164] | (RefSeq) cytochrome P450 CYP82D47-like (A);	NA
Os01g3571	32892749	32896874	+	uncharacterized protein LOC4325142 [Oryza sativa Japonica Group];	NA	;Domain of unknown function DUF642;Domain of unknown function DUF642;;	NA	K03097 casein kinase II subunit alpha [EC:2.7.11.1] | (RefSeq) casein kinase II subunit alpha-like isoform X3 (A);	03008|Ribosome biogenesis in eukaryotes;04064|NF-kappa B signaling pathway;04137|;04139|Regulation of mitophagy - yeast;04310|Wnt signaling pathway;04520|Adherens junction;04712|Circadian rhythm - plant;05162|Measles;05235|;
Os01g3615	33262808	33265556	+	hypothetical protein OsI_03826 [Oryza sativa Indica Group];	Malonate--CoA ligase OS=Arabidopsis thaliana OX=3702 GN=AAE13 PE=1 SV=2;	AMP-binding;AMP-binding;;;AMP-dependent synthetase/ligase;	molecular_function:catalytic activity "Catalysis of a biochemical reaction at physiological temperatures. In biologically catalyzed reactions, the reactants are known as substrates, and the catalysts are naturally occurring macromolecular substances known as enzymes. Enzymes possess specific binding sites for substrates, and are usually composed wholly or largely of protein, but RNA that has cata…	K18660 malonyl-CoA/methylmalonyl-CoA synthetase [EC:6.2.1.-] | (RefSeq) malonate--CoA ligase isoform X1 (A);	00061|Fatty acid biosynthesis;00280|Valine, leucine and isoleucine degradation;01100|Metabolic pathways;01212|Fatty acid metabolism;
Os01g3616	33265965	33269069	+	hypothetical protein OsI_03826 [Oryza sativa Indica Group];	Malonate--CoA ligase OS=Arabidopsis thaliana OX=3702 GN=AAE13 PE=1 SV=2;	;;AMP-binding enzyme, C-terminal domain;AMP-dependent synthetase/ligase;	molecular_function:catalytic activity "Catalysis of a biochemical reaction at physiological temperatures. In biologically catalyzed reactions, the reactants are known as substrates, and the catalysts are naturally occurring macromolecular substances known as enzymes. Enzymes possess specific binding sites for substrates, and are usually composed wholly or largely of protein, but RNA that has cata…	K18660 malonyl-CoA/methylmalonyl-CoA synthetase [EC:6.2.1.-] | (RAP-DB) Os01g0761300; Similar to Long-chain-fatty-acid-CoA ligase-like protein. (A);	00061|Fatty acid biosynthesis;00280|Valine, leucine and isoleucine degradation;01100|Metabolic pathways;01212|Fatty acid metabolism;
Os01g3620	33293616	33294679	+	E3 ubiquitin-protein ligase SINA-like 10 [Oryza sativa Japonica Group];	Putative E3 ubiquitin-protein ligase SINA-like 6 OS=Arabidopsis thaliana OX=3702 GN=At5g37870 PE=3 SV=1;	Seven-in-absentia protein, TRAF-like domain;;;Zinc finger, SIAH-type;	cellular_component:nucleus "A membrane-bounded organelle of eukaryotic cells in which chromosomes are housed and replicated. In most cells, the nucleus contains all of the cell's chromosomes except the organellar chromosomes, and is the site of RNA synthesis and processing. In some species, or in specialized cell types, RNA metabolism or DNA replication may be absent." [GOC:go_curators](GO:000563…	K04506 E3 ubiquitin-protein ligase SIAH1 [EC:2.3.2.27] | (RefSeq) E3 ubiquitin-protein ligase SINA-like 10 (A);	04013|MAPK signaling pathway - fly;04115|p53 signaling pathway;04120|Ubiquitin mediated proteolysis;04310|Wnt signaling pathway;
Os01g3628	33359267	33359906	-	Putative 50S ribosomal protein L10 [Oryza sativa Japonica Group];	NA	;;Ribonuclease H domain;	molecular_function:nucleic acid binding "Interacting selectively and non-covalently with any nucleic acid." [GOC:jl](GO:0003676),molecular_function:RNA-DNA hybrid ribonuclease activity "Catalysis of the endonucleolytic cleavage of RNA in RNA-DNA hybrids to 5'-phosphomonoesters." [EC:3.1.26.4](GO:0004523);	NA	NA
Os01g3637	33407072	33411493	-	clp protease adapter protein ClpF, chloroplastic isoform X2 [Oryza sativa Japonica Group];	Clp protease adapter protein ClpF, chloroplastic OS=Arabidopsis thaliana OX=3702 GN=CLPF PE=1 SV=1;	Hemimethylated DNA-binding domain;Hemimethylated DNA-binding domain;;UVR domain;;	molecular_function:DNA binding "Any molecular function by which a gene product interacts selectively and non-covalently with DNA [deoxyribonucleic acid]." [GOC:dph, GOC:jl, GOC:tb, GOC:vw](GO:0003677),molecular_function:protein binding "Interacting selectively and non-covalently with any protein or protein complex [a complex of two or more proteins that may include other nonprotein molecules]." […	K10301 F-box protein 21 | (RefSeq) hypothetical protein (A);	NA
Os01g3704	33916035	33931357	+	Os01g0774300 [Oryza sativa Japonica Group];	NA	;;;;F-box domain;Domain unknown function DUF295;Domain unknown function DUF295;	molecular_function:protein binding "Interacting selectively and non-covalently with any protein or protein complex [a complex of two or more proteins that may include other nonprotein molecules]." [GOC:go_curators](GO:0005515);	NA	NA
Os01g3705	33933120	33934799	+	hypothetical protein OsJ_03643 [Oryza sativa Japonica Group];	NA	;;Domain unknown function DUF295;F-box domain;	molecular_function:protein binding "Interacting selectively and non-covalently with any protein or protein complex [a complex of two or more proteins that may include other nonprotein molecules]." [GOC:go_curators](GO:0005515);	NA	NA
Os01g3741	34237847	34238221	-	hypothetical protein [Oryza sativa Japonica Group];	NA	Ribonuclease H domain;;;	molecular_function:nucleic acid binding "Interacting selectively and non-covalently with any nucleic acid." [GOC:jl](GO:0003676),molecular_function:RNA-DNA hybrid ribonuclease activity "Catalysis of the endonucleolytic cleavage of RNA in RNA-DNA hybrids to 5'-phosphomonoesters." [EC:3.1.26.4](GO:0004523);	NA	NA
Os01g3757	34346110	34348164	+	pentatricopeptide repeat-containing protein At1g09900 [Oryza sativa Japonica Group];	Pentatricopeptide repeat-containing protein At1g09900 OS=Arabidopsis thaliana OX=3702 GN=At1g09900 PE=2 SV=1;	Pentatricopeptide repeat;Pentatricopeptide repeat;;;;Pentatricopeptide repeat;Pentatricopeptide repeat;Pentatricopeptide repeat;Pentatricopeptide repeat;Pentatricopeptide repeat;Pentatricopeptide repeat;Pentatricopeptide repeat;Pentatricopeptide repeat;Pentatricopeptide repeat;Pentatricopeptide repeat;Pentatricopeptide repeat;Pentatricopeptide repeat;Pentatricopeptide repeat;Pentatricopeptide rep…	NA	K17964 leucine-rich PPR motif-containing protein, mitochondrial | (RefSeq) pentatricopeptide repeat-containing protein At1g09900 (A);	NA
Os01g3770	34398126	34398655	+	putative serine/threonine kinase [Oryza sativa Japonica Group];	G-type lectin S-receptor-like serine/threonine-protein kinase At1g11330 OS=Arabidopsis thaliana OX=3702 GN=At1g11330 PE=1 SV=3;	Protein kinase domain;;Serine-threonine/tyrosine-protein kinase, catalytic domain;;	molecular_function:protein kinase activity "Catalysis of the phosphorylation of an amino acid residue in a protein, usually according to the reaction: a protein + ATP = a phosphoprotein + ADP." [MetaCyc:PROTEIN-KINASE-RXN](GO:0004672),molecular_function:ATP binding "Interacting selectively and non-covalently with ATP, adenosine 5'-triphosphate, a universally important coenzyme and enzyme regulato…	K04733 interleukin-1 receptor-associated kinase 4 [EC:2.7.11.1] | (RefSeq) G-type lectin S-receptor-like serine/threonine-protein kinase B120 (A);	04010|MAPK signaling pathway;04064|NF-kappa B signaling pathway;04620|Toll-like receptor signaling pathway;04621|NOD-like receptor signaling pathway;04624|;04722|Neurotrophin signaling pathway;05133|Pertussis;05140|Leishmaniasis;05142|Chagas disease (American trypanosomiasis);05145|Toxoplasmosis;05152|Tuberculosis;05161|Hepatitis B;05162|Measles;05164|Influenza A;05168|Herpes simplex infection;05…
Os01g3771	34401734	34406268	+	hypothetical protein OsI_04007 [Oryza sativa Indica Group];	Receptor-like serine/threonine-protein kinase SD1-8 OS=Arabidopsis thaliana OX=3702 GN=SD18 PE=1 SV=1;	S-locus glycoprotein domain;Bulb-type lectin domain;S-locus receptor kinase, C-terminal;Bulb-type lectin domain;;Protein kinase domain;Protein kinase domain;Bulb-type lectin domain;;PAN/Apple domain;PAN/Apple domain;PAN/Apple domain;Serine-threonine/tyrosine-protein kinase, catalytic domain;	molecular_function:protein kinase activity "Catalysis of the phosphorylation of an amino acid residue in a protein, usually according to the reaction: a protein + ATP = a phosphoprotein + ADP." [MetaCyc:PROTEIN-KINASE-RXN](GO:0004672),molecular_function:protein serine/threonine kinase activity "Catalysis of the reactions: ATP + protein serine = ADP + protein serine phosphate, and ATP + protein th…	K04733 interleukin-1 receptor-associated kinase 4 [EC:2.7.11.1] | (RefSeq) LOW QUALITY PROTEIN: G-type lectin S-receptor-like serine/threonine-protein kinase At4g27290 (A);	04010|MAPK signaling pathway;04064|NF-kappa B signaling pathway;04620|Toll-like receptor signaling pathway;04621|NOD-like receptor signaling pathway;04624|;04722|Neurotrophin signaling pathway;05133|Pertussis;05140|Leishmaniasis;05142|Chagas disease (American trypanosomiasis);05145|Toxoplasmosis;05152|Tuberculosis;05161|Hepatitis B;05162|Measles;05164|Influenza A;05168|Herpes simplex infection;05…
Os01g3772	34409293	34417762	+	PREDICTED: receptor-like serine/threonine-protein kinase SD1-8 [Oryza brachyantha];	Receptor-like serine/threonine-protein kinase SD1-8 OS=Arabidopsis thaliana OX=3702 GN=SD18 PE=1 SV=1;	S-locus glycoprotein domain;Bulb-type lectin domain;PAN/Apple domain;S-locus receptor kinase, C-terminal;;Bulb-type lectin domain;;Protein kinase domain;PAN/Apple domain;Bulb-type lectin domain;Serine-threonine/tyrosine-protein kinase, catalytic domain;PAN/Apple domain;EGF-like domain;Protein kinase domain;	molecular_function:protein kinase activity "Catalysis of the phosphorylation of an amino acid residue in a protein, usually according to the reaction: a protein + ATP = a phosphoprotein + ADP." [MetaCyc:PROTEIN-KINASE-RXN](GO:0004672),molecular_function:protein serine/threonine kinase activity "Catalysis of the reactions: ATP + protein serine = ADP + protein serine phosphate, and ATP + protein th…	K04733 interleukin-1 receptor-associated kinase 4 [EC:2.7.11.1] | (RefSeq) G-type lectin S-receptor-like serine/threonine-protein kinase At4g27290 (A);	04010|MAPK signaling pathway;04064|NF-kappa B signaling pathway;04620|Toll-like receptor signaling pathway;04621|NOD-like receptor signaling pathway;04624|;04722|Neurotrophin signaling pathway;05133|Pertussis;05140|Leishmaniasis;05142|Chagas disease (American trypanosomiasis);05145|Toxoplasmosis;05152|Tuberculosis;05161|Hepatitis B;05162|Measles;05164|Influenza A;05168|Herpes simplex infection;05…
Os01g3825	34785543	34786739	+	unknown protein [Oryza sativa Japonica Group];	NA	NA	NA	NA	NA
Os01g3826	34789769	34790529	+	hypothetical protein OsI_04061 [Oryza sativa Indica Group];	NA	NA	NA	NA	NA
Os01g3828	34795740	34795979	+	uncharacterized protein LOC107278632 [Oryza sativa Japonica Group];	NA	NA	NA	NA	NA
Os01g3829	34814273	34814515	+	hypothetical protein OsI_04068 [Oryza sativa Indica Group];	NA	NA	NA	NA	NA
Os01g3866	35030041	35031656	+	basic leucine zipper 23 [Oryza sativa Japonica Group];	Basic leucine zipper 23 OS=Arabidopsis thaliana OX=3702 GN=BZIP23 PE=2 SV=1;	;;Basic-leucine zipper domain;Basic-leucine zipper domain;Basic-leucine zipper domain;	molecular_function:DNA-binding transcription factor activity "A protein or a member of a complex that interacts selectively and non-covalently with a specific DNA sequence [sometimes referred to as a motif] within the regulatory region of a gene to modulate transcription. Regulatory regions include promoters [proximal and distal] and enhancers. Genes are transcriptional units, and include bacteri…	NA	NA
Os01g3978	35819541	35822468	+	60S ribosomal protein L24 [Oryza sativa Japonica Group];	60S ribosomal protein L24 OS=Prunus avium OX=42229 GN=RPL24 PE=2 SV=1;	Ribosomal protein L24e-related;Ribosomal protein L24e-related;TRASH domain;;	NA	K02896 large subunit ribosomal protein L24e | (RefSeq) 60S ribosomal protein L24 (A);	03010|Ribosome;
Os01g4012	36112727	36113851	-	hypothetical protein OsI_04230 [Oryza sativa Indica Group];	Trans-cinnamate 4-monooxygenase OS=Catharanthus roseus OX=4058 GN=CYP73A4 PE=2 SV=1;	;Cytochrome P450, E-class, group I;Cytochrome P450, E-class, group I;Cytochrome P450, E-class, group I;Cytochrome P450, E-class, group I;Cytochrome P450, E-class, group I;Cytochrome P450;Cytochrome P450;Cytochrome P450;Cytochrome P450;Cytochrome P450;	molecular_function:iron ion binding "Interacting selectively and non-covalently with iron [Fe] ions." [GOC:ai](GO:0005506),molecular_function:oxidoreductase activity, acting on paired donors, with incorporation or reduction of molecular oxygen "Catalysis of an oxidation-reduction [redox] reaction in which hydrogen or electrons are transferred from each of two donors, and molecular oxygen is reduc…	K00487 trans-cinnamate 4-monooxygenase [EC:1.14.14.91] | (RefSeq) LOW QUALITY PROTEIN: trans-cinnamate 4-monooxygenase (A);	00130|Ubiquinone and other terpenoid-quinone biosynthesis;00360|Phenylalanine metabolism;00940|Phenylpropanoid biosynthesis;00941|Flavonoid biosynthesis;00945|Stilbenoid, diarylheptanoid and gingerol biosynthesis;01100|Metabolic pathways;01110|Biosynthesis of secondary metabolites;01220|Degradation of aromatic compounds;
Os01g4018	36153983	36155760	-	Os01g0820800, partial [Oryza sativa Japonica Group];	NA	;;	NA	K00951 GTP pyrophosphokinase [EC:2.7.6.5] | (RefSeq) putative GTP diphosphokinase RSH1, chloroplastic (A);	00230|Purine metabolism;01100|Metabolic pathways;
Os01g4032	36295344	36301686	+	UDP-xylose transporter 3 isoform X1 [Oryza sativa Japonica Group];	UDP-xylose transporter 2 OS=Arabidopsis thaliana OX=3702 GN=UXT2 PE=1 SV=1;	Sugar phosphate transporter domain;Ribosomal protein S26e;;;	molecular_function:structural constituent of ribosome "The action of a molecule that contributes to the structural integrity of the ribosome." [GOC:mah](GO:0003735),cellular_component:ribosome "An intracellular organelle, about 200 A in diameter, consisting of RNA and protein. It is the site of protein biosynthesis resulting from translation of messenger RNA [mRNA]. It consists of two subunits, o…	K15285 solute carrier family 35, member E3 | (RefSeq) uncharacterized membrane protein At1g06890 isoform X1 (A);	NA
Os01g4108	36822873	36826527	-	hypothetical protein OsI_04324 [Oryza sativa Indica Group];	NA	NA	NA	NA	NA
Os01g4124	36965254	36965893	+	uncharacterized protein LOC106766494 [Vigna radiata var. radiata];	Histone H4 OS=Glycine max OX=3847 PE=3 SV=1;	Histone H4;Histone H4;Histone H4;Histone H4;Histone H4;Histone H4;Histone H4;CENP-T/Histone H4, histone fold;;;	molecular_function:DNA binding "Any molecular function by which a gene product interacts selectively and non-covalently with DNA [deoxyribonucleic acid]." [GOC:dph, GOC:jl, GOC:tb, GOC:vw](GO:0003677);	K11254 histone H4 | (RefSeq) histone H4-like (A);	05034|Alcoholism;05203|Viral carcinogenesis;05322|Systemic lupus erythematosus;
Os01g4141	37048875	37053519	-	metal tolerance protein 5 isoform X1 [Oryza sativa Japonica Group];	Metal tolerance protein 5 OS=Oryza sativa subsp. japonica OX=39947 GN=MTP5 PE=2 SV=1;	;Cation efflux protein;Cation efflux protein, cytoplasmic domain;;	biological_process:cation transport "The directed movement of cations, atoms or small molecules with a net positive charge, into, out of or within a cell, or between cells, by means of some agent such as a transporter or pore." [GOC:ai](GO:0006812),molecular_function:cation transmembrane transporter activity "Enables the transfer of cation from one side of a membrane to the other." [GOC:dgf, GOC:…	K12448 UDP-arabinose 4-epimerase [EC:5.1.3.5] | (RefSeq) probable UDP-arabinose 4-epimerase 1 (A);	00520|Amino sugar and nucleotide sugar metabolism;01100|Metabolic pathways;
Os01g4197	37506892	37509482	+	unnamed protein product [Oryza sativa Japonica Group];	Protein HESO1 OS=Arabidopsis thaliana OX=3702 GN=HESO1 PE=1 SV=1;	;;	NA	K18060 poly(A) RNA polymerase, mitochondrial [EC:2.7.7.19] | (RefSeq) protein HESO1-like (A);	NA
Os01g4198	37509509	37510602	+	hypothetical protein OsI_04418 [Oryza sativa Indica Group];	Protein HESO1 OS=Arabidopsis thaliana OX=3702 GN=HESO1 PE=1 SV=1;	;;	NA	K18060 poly(A) RNA polymerase, mitochondrial [EC:2.7.7.19] | (RefSeq) protein HESO1 (A);	NA
Os01g4275	38133139	38134307	+	WD repeat-containing protein ATCSA-1 isoform X7 [Oryza sativa Japonica Group];	WD repeat-containing protein ATCSA-1 OS=Arabidopsis thaliana OX=3702 GN=ATCSA-1 PE=1 SV=1;	WD40 repeat;;WD40-repeat-containing domain;;WD40 repeat;WD40 repeat;WD40 repeat;WD40 repeat;WD40 repeat;WD40 repeat;WD40 repeat;G-protein beta WD-40 repeat;G-protein beta WD-40 repeat;G-protein beta WD-40 repeat;	molecular_function:protein binding "Interacting selectively and non-covalently with any protein or protein complex [a complex of two or more proteins that may include other nonprotein molecules]." [GOC:go_curators](GO:0005515);	K10570 DNA excision repair protein ERCC-8 | (RefSeq) DNA excision repair protein ERCC-8 isoform X1 (A);	03420|Nucleotide excision repair;04120|Ubiquitin mediated proteolysis;
Os01g4276	38134594	38135947	+	unnamed protein product [Oryza sativa Japonica Group];	WD repeat-containing protein ATCSA-1 OS=Arabidopsis thaliana OX=3702 GN=ATCSA-1 PE=1 SV=1;	WD40 repeat;WD40 repeat;WD40-repeat-containing domain;WD40 repeat;WD40 repeat;DNA excision repair protein Rad28/ERCC8/Ckn1/ATCSA-1;WD40 repeat;WD40 repeat;	molecular_function:protein binding "Interacting selectively and non-covalently with any protein or protein complex [a complex of two or more proteins that may include other nonprotein molecules]." [GOC:go_curators](GO:0005515),biological_process:transcription-coupled nucleotide-excision repair "The nucleotide-excision repair process that carries out preferential repair of DNA lesions on the activ…	K10570 DNA excision repair protein ERCC-8 | (RefSeq) DNA excision repair protein ERCC-8 isoform X1 (A);	03420|Nucleotide excision repair;04120|Ubiquitin mediated proteolysis;
Os01g4291	38270710	38272550	+	hevamine-A [Oryza sativa Japonica Group];	Acidic endochitinase OS=Nicotiana tabacum OX=4097 PE=1 SV=1;	;Glycoside hydrolase family 18, catalytic domain;;	biological_process:carbohydrate metabolic process "The chemical reactions and pathways involving carbohydrates, any of a group of organic compounds based of the general formula Cx[H2O]y. Includes the formation of carbohydrate derivatives by the addition of a carbohydrate residue to another molecule." [GOC:mah, ISBN:0198506732](GO:0005975);	K01183 chitinase [EC:3.2.1.14] | (RAP-DB) Os01g0860500; Similar to Hevamine A precursor [Includes: Chitinase (EC 3.2.1.14); Lysozyme (EC 3.2.1.17)]. (A);	00520|Amino sugar and nucleotide sugar metabolism;01100|Metabolic pathways;
Os01g4341	38569272	38575861	+	tyrosine--tRNA ligase 1, cytoplasmic isoform X1 [Oryza sativa Japonica Group];	Tyrosine--tRNA ligase 1, cytoplasmic OS=Arabidopsis thaliana OX=3702 GN=At2g33840 PE=2 SV=1;	Aminoacyl-tRNA synthetase, class Ic;;;	molecular_function:nucleotide binding "Interacting selectively and non-covalently with a nucleotide, any compound consisting of a nucleoside that is esterified with [ortho]phosphate or an oligophosphate at any hydroxyl group on the ribose or deoxyribose." [GOC:mah, ISBN:0198547684](GO:0000166),molecular_function:aminoacyl-tRNA ligase activity "Catalysis of the formation of aminoacyl-tRNA from ATP…	K01866 tyrosyl-tRNA synthetase [EC:6.1.1.1] | (RefSeq) tyrosine--tRNA ligase 1, cytoplasmic isoform X1 (A);	00970|Aminoacyl-tRNA biosynthesis;
Os01g4380	38875516	38877422	+	CRIB domain-containing protein RIC10-like [Oryza sativa Japonica Group];	CRIB domain-containing protein RIC7 OS=Arabidopsis thaliana OX=3702 GN=RIC7 PE=1 SV=1;	CRIB domain;;;CRIB domain;	NA	NA	NA
Os01g4383	38915246	38917370	-	amidophosphoribosyltransferase, chloroplastic [Oryza sativa Japonica Group];	Amidophosphoribosyltransferase 1, chloroplastic OS=Arabidopsis thaliana OX=3702 GN=ASE1 PE=2 SV=1;	Glutamine amidotransferase type 2 domain;Glutamine amidotransferase type 2 domain;;;	NA	K00764 amidophosphoribosyltransferase [EC:2.4.2.14] | (RefSeq) amidophosphoribosyltransferase, chloroplastic (A);	00230|Purine metabolism;00250|Alanine, aspartate and glutamate metabolism;01100|Metabolic pathways;01110|Biosynthesis of secondary metabolites;01130|Biosynthesis of antibiotics;
Os01g4412	39078890	39080703	+	splicing factor 3B subunit 4 isoform X2 [Oryza sativa Japonica Group];	Splicing factor 3B subunit 4 OS=Caenorhabditis elegans OX=6239 GN=sap-49 PE=1 SV=2;	;RNA recognition motif domain;RNA recognition motif domain;;RNA recognition motif domain;	molecular_function:nucleic acid binding "Interacting selectively and non-covalently with any nucleic acid." [GOC:jl](GO:0003676);	K12831 splicing factor 3B subunit 4 | (RefSeq) splicing factor 3B subunit 4 isoform X1 (A);	03040|Spliceosome;
Os01g4418	39136208	39138763	+	probable beta-1,3-galactosyltransferase 8 [Oryza sativa Japonica Group];	Probable beta-1,3-galactosyltransferase 8 OS=Arabidopsis thaliana OX=3702 GN=B3GALT8 PE=2 SV=1;	;Glycosyl transferase, family 31;Domain of unknown function DUF4094;Glycosyl transferase, family 31;	biological_process:protein glycosylation "A protein modification process that results in the addition of a carbohydrate or carbohydrate derivative unit to a protein amino acid, e.g. the addition of glycan chains to proteins." [GOC:curators, GOC:pr](GO:0006486),molecular_function:galactosyltransferase activity "Catalysis of the transfer of a galactosyl group to an acceptor molecule, typically anot…	K20855 beta-1,3-galactosyltransferase 1/2/3/4/5/7/8 [EC:2.4.1.-] | (RAP-DB) Os01g0877400; Similar to Avr9 elicitor response-like protein. (A);	NA
Os01g4442	39296493	39298302	-	sugar transport protein 4 [Oryza sativa Japonica Group];	Sugar transport protein 4 OS=Arabidopsis thaliana OX=3702 GN=STP4 PE=1 SV=1;	Major facilitator, sugar transporter-like;;;	cellular_component:integral component of membrane "The component of a membrane consisting of the gene products and protein complexes having at least some part of their peptide sequence embedded in the hydrophobic region of the membrane." [GOC:dos, GOC:go_curators](GO:0016021),molecular_function:transmembrane transporter activity "Enables the transfer of a substance, usually a specific substance o…	NA	NA
Os01g4457	39376277	39381184	+	probable magnesium transporter NIPA4 [Oryza sativa Japonica Group];	Probable magnesium transporter NIPA4 OS=Arabidopsis thaliana OX=3702 GN=At1g71900 PE=2 SV=1;	;Magnesium transporter NIPA;Magnesium transporter NIPA;	molecular_function:magnesium ion transmembrane transporter activity "Enables the transfer of magnesium [Mg] ions from one side of a membrane to the other." [GOC:dgf](GO:0015095),biological_process:magnesium ion transport "The directed movement of magnesium [Mg] ions into, out of or within a cell, or between cells, by means of some agent such as a transporter or pore." [GOC:ai](GO:0015693),cellula…	K22733 magnesium transporter | (RAP-DB) Os01g0882300; Protein of unknown function DUF803 family protein. (A);	NA
Os01g4461	39397479	39400256	-	MADS-box transcription factor 2 isoform X1 [Oryza sativa Japonica Group];	MADS-box transcription factor 2 OS=Oryza sativa subsp. japonica OX=39947 GN=MADS2 PE=2 SV=1;	Transcription factor, K-box;Transcription factor, MADS-box;Transcription factor, K-box;;Transcription factor, MADS-box;Transcription factor, MADS-box;Transcription factor, MADS-box;Transcription factor, MADS-box;Transcription factor, MADS-box;;	molecular_function:DNA binding "Any molecular function by which a gene product interacts selectively and non-covalently with DNA [deoxyribonucleic acid]." [GOC:dph, GOC:jl, GOC:tb, GOC:vw](GO:0003677),molecular_function:DNA-binding transcription factor activity "A protein or a member of a complex that interacts selectively and non-covalently with a specific DNA sequence [sometimes referred to as …	K09264 MADS-box transcription factor, plant | (RAP-DB) Os01g0883100, MADS2, MADS_BOX_GENE_2; Similar to PISTILLATA-like MADS box protein. (A);	NA
Os01g4476	39548181	39551278	-	uncharacterized protein LOC107276097 [Oryza sativa Japonica Group];	NA	;;	NA	NA	NA
Os01g4493	39654110	39654445	-	hypothetical protein [Oryza sativa Japonica Group];	NA	NA	NA	NA	NA
Os01g4518	39846058	39847759	-	retrotransposon protein, putative, unclassified [Oryza sativa Japonica Group];	NA	NA	NA	K14050 geranylgeranyl transferase type-2 subunit alpha [EC:2.5.1.60] | (RefSeq) geranylgeranyl transferase type-2 subunit alpha 1 (A);	NA
Os01g4524	39935804	39937171	-	Os01g0893550 [Oryza sativa Japonica Group];	NA	NA	NA	NA	NA
Os01g4526	39942109	39942613	-	hypothetical protein OsI_04759 [Oryza sativa Indica Group];	NA	NA	NA	NA	NA
Os01g4612	40475017	40475525	+	hypothetical protein [Oryza sativa Japonica Group];	NA	;;	NA	NA	NA
Os01g4630	40603873	40607626	+	RecName: Full=Protein terminal ear1 homolog; AltName: Full=Protein LEAFY HEAD2; AltName: Full=Protein PLASTOCHRON2 [];	Protein terminal ear1 homolog OS=Oryza sativa subsp. indica OX=39946 GN=PLA2 PE=2 SV=1;	Mei2/Mei2-like, C-terminal RNA recognition motif;RNA recognition motif domain;RNA recognition motif domain;RNA recognition motif domain;RNA recognition motif domain;;;	molecular_function:nucleic acid binding "Interacting selectively and non-covalently with any nucleic acid." [GOC:jl](GO:0003676);	K17579 protein phosphatase 1 regulatory subunit 42 | (RefSeq) hypothetical protein (A);	NA
Os01g4653	40741107	40745019	+	hypothetical protein OsI_04874 [Oryza sativa Indica Group];	NA	Protein of unknown function DUF707;;Protein of unknown function DUF707;	NA	K23404 transmembrane anterior posterior transformation protein 1 | (RefSeq) lysine ketoglutarate reductase trans-splicing-related protein, putative (A);	NA
Os01g4677	40987933	40988642	-	hypothetical protein OsI_04892 [Oryza sativa Indica Group];	Oligouridylate-binding protein 1A OS=Arabidopsis thaliana OX=3702 GN=UBP1A PE=1 SV=1;	;;RNA recognition motif domain;RNA recognition motif domain;	molecular_function:nucleic acid binding "Interacting selectively and non-covalently with any nucleic acid." [GOC:jl](GO:0003676);	K13195 cold-inducible RNA-binding protein | (RefSeq) glycine-rich RNA-binding protein 4, mitochondrial (A);	NA
Os01g4703	41126626	41128428	+	unnamed protein product [Triticum aestivum];	Glycine-rich RNA-binding protein 4, mitochondrial OS=Arabidopsis thaliana OX=3702 GN=RBG4 PE=2 SV=1;	;;RNA recognition motif domain;RNA recognition motif domain;RNA recognition motif domain;	molecular_function:nucleic acid binding "Interacting selectively and non-covalently with any nucleic acid." [GOC:jl](GO:0003676);	K13186 RNA-binding protein 3 | (RefSeq) glycine-rich RNA-binding protein 2, mitochondrial-like (A);	NA
Os01g4782	41726873	41729729	-	hypothetical protein OsI_05438 [Oryza sativa Indica Group];	Pentatricopeptide repeat-containing protein At3g16610 OS=Arabidopsis thaliana OX=3702 GN=PCMP-E91 PE=2 SV=1;	Pentatricopeptide repeat;Pentatricopeptide repeat;Pentatricopeptide repeat;Pentatricopeptide repeat;Pentatricopeptide repeat;Pentatricopeptide repeat;;	NA	K03798 cell division protease FtsH [EC:3.4.24.-] | (RefSeq) ATP-dependent zinc metalloprotease FTSH 6, chloroplastic-like (A);	NA
Os01g4805	41833275	41834898	-	NA	NA	NA	NA	NA	NA
Os01g4818	41890347	41892548	-	hypothetical protein OsI_05414 [Oryza sativa Indica Group];	Outer envelope pore protein 16-1, chloroplastic OS=Arabidopsis thaliana OX=3702 GN=OEP161 PE=1 SV=1;	;;;;;	NA	K17795 mitochondrial import inner membrane translocase subunit TIM17 | (RefSeq) OEP16L1-2; hypothetical protein (A);	NA
Os01g4821	41914770	41915246	-	hypothetical protein OsI_05408 [Oryza sativa Indica Group];	NA	;;	NA	NA	NA
Os01g4841	42027244	42032173	+	uncharacterized protein LOC4323844 [Oryza sativa Japonica Group];	NA	Protein of unknown function DUF707;;Protein of unknown function DUF707;	NA	K23404 transmembrane anterior posterior transformation protein 1 | (RefSeq) lysine ketoglutarate reductase trans-splicing-related protein, putative (A);	NA
Os01g4875	42227521	42228057	-	hAT family dimerization domain protein [Oryza sativa Japonica Group];	NA	NA	NA	NA	NA
Os01g4879	42255127	42256304	-	Os12g0179700, partial [Oryza sativa Japonica Group];	NA	;Reverse transcriptase zinc-binding domain;	NA	K11838 ubiquitin carboxyl-terminal hydrolase 7 [EC:3.4.19.12] | (RefSeq) ubiquitin carboxyl-terminal hydrolase 12-like (A);	04068|FoxO signaling pathway;05169|Epstein-Barr virus infection;05203|Viral carcinogenesis;
Os01g4910	42443749	42446175	+	PREDICTED: 40S ribosomal protein S10-like [Oryza brachyantha];	40S ribosomal protein S10-2 OS=Oryza sativa subsp. japonica OX=39947 GN=RPS10-2 PE=2 SV=1;	Plectin/S10, N-terminal;40S Ribosomal protein S10;	NA	K02947 small subunit ribosomal protein S10e | (RefSeq) 40S ribosomal protein S10-like (A);	03010|Ribosome;
Os01g4926	42510683	42513206	+	uncharacterized protein LOC9271196 isoform X1 [Oryza sativa Japonica Group];	NA	;;	NA	NA	NA
Os01g4951	42673064	42676260	-	hypothetical protein [Oryza sativa Japonica Group];	60S ribosomal export protein NMD3 OS=Xenopus tropicalis OX=8364 GN=nmd3 PE=2 SV=1;	Ribosomal export protein Nmd3;Nmd3, N-terminal;;	molecular_function:ribosomal large subunit binding "Interacting selectively and non-covalently with any part of the larger ribosomal subunit." [GOC:go_curators](GO:0043023);	K07562 nonsense-mediated mRNA decay protein 3 | (RefSeq) 60S ribosomal export protein NMD3-like (A);	03008|Ribosome biogenesis in eukaryotes;03013|RNA transport;
Os01g4953	42682725	42686313	-	hypothetical protein OsI_05265 [Oryza sativa Indica Group];	Probably inactive leucine-rich repeat receptor-like protein kinase At3g28040 OS=Arabidopsis thaliana OX=3702 GN=At3g28040 PE=1 SV=1;	Leucine-rich repeat;Leucine-rich repeat;Leucine-rich repeat;;Leucine-rich repeat;Leucine-rich repeat;;;;Protein kinase domain;Leucine-rich repeat;;;;;Leucine-rich repeat;Leucine-rich repeat;Leucine-rich repeat, typical subtype;Leucine-rich repeat, typical subtype;Leucine-rich repeat, typical subtype;Leucine-rich repeat, typical subtype;Leucine-rich repeat, typical subtype;Leucine-rich repeat, typ…	molecular_function:protein kinase activity "Catalysis of the phosphorylation of an amino acid residue in a protein, usually according to the reaction: a protein + ATP = a phosphoprotein + ADP." [MetaCyc:PROTEIN-KINASE-RXN](GO:0004672),molecular_function:protein binding "Interacting selectively and non-covalently with any protein or protein complex [a complex of two or more proteins that may inclu…	K20718 LRR receptor-like serine/threonine-protein kinase ERECTA [EC:2.7.11.1] | (RefSeq) LRR receptor-like serine/threonine-protein kinase ERL1 isoform X1 (A);	04016|;
Os01g4954	42686678	42692656	-	hypothetical protein OsI_05264 [Oryza sativa Indica Group];	Probable NAD kinase 1 OS=Oryza sativa subsp. japonica OX=39947 GN=Os01g0957000 PE=2 SV=1;	NAD kinase;;;	molecular_function:NAD+ kinase activity "Catalysis of the reaction: ATP + NAD[+] = ADP + 2 H[+] + NADP[+]." [EC:2.7.1.23, RHEA:18629](GO:0003951),biological_process:NADP biosynthetic process "The chemical reactions and pathways resulting in the formation of nicotinamide-adenine dinucleotide phosphate, a coenzyme involved in many redox and biosynthetic reactions; biosynthesis may be of either the …	K00858 NAD+ kinase [EC:2.7.1.23] | (RefSeq) probable NAD kinase 1 (A);	00760|Nicotinate and nicotinamide metabolism;01100|Metabolic pathways;
Os01g4956	42703550	42707491	+	uncharacterized protein LOC4325414 [Oryza sativa Japonica Group];	NA	NA	NA	NA	NA
Os01g4959	42726105	42728008	-	uncharacterized protein LOC4325412 [Oryza sativa Japonica Group];	NA	;;	NA	NA	NA
Os01g4960	42729601	42732724	-	hypothetical protein OsI_05259 [Oryza sativa Indica Group];	NA	;;	NA	NA	NA
Os01g4977	42867975	42868600	-	hypothetical protein LOC_Os03g09130 [Oryza sativa Japonica Group];	NA	NA	NA	NA	NA
Os01g4997	43008776	43010243	-	CSC1-like protein At3g54510 [Oryza sativa Japonica Group];	CSC1-like protein At3g54510 OS=Arabidopsis thaliana OX=3702 GN=At3g54510 PE=3 SV=1;	;Calcium-dependent channel, 7TM region, putative phosphate;;	cellular_component:membrane "A lipid bilayer along with all the proteins and protein complexes embedded in it an attached to it." [GOC:dos, GOC:mah, ISBN:0815316194](GO:0016020);	K21989 calcium permeable stress-gated cation channel | (RefSeq) CSC1-like protein At3g54510 (A);	NA
Os01g4998	43010271	43011287	-	hypothetical protein OsJ_04771 [Oryza sativa Japonica Group];	CSC1-like protein At3g54510 OS=Arabidopsis thaliana OX=3702 GN=At3g54510 PE=3 SV=1;	10TM putative phosphate transporter, cytosolic domain;;;	NA	K21989 calcium permeable stress-gated cation channel | (RefSeq) CSC1-like protein At3g54510 (A);	NA
Os01g4999	43011328	43012462	-	hypothetical protein OsJ_04771 [Oryza sativa Japonica Group];	CSC1-like protein At3g54510 OS=Arabidopsis thaliana OX=3702 GN=At3g54510 PE=3 SV=1;	;;Calcium permeable stress-gated cation channel 1, N-terminal transmembrane domain;	NA	K21989 calcium permeable stress-gated cation channel | (RefSeq) CSC1-like protein At3g54510 (A);	NA
Os01g5015	43147789	43149117	-	scarecrow-like protein 3 isoform X1 [Oryza sativa Japonica Group];	Scarecrow-like protein 3 OS=Arabidopsis thaliana OX=3702 GN=SCL3 PE=1 SV=1;	Transcription factor GRAS;Transcription factor GRAS;;;	NA	K14494 DELLA protein | (RefSeq) DELLA protein GAI-like (A);	04075|Plant hormone signal transduction;
Os01g5029	43234369	43234773	-	hypothetical protein [Oryza sativa Japonica Group];	NA	NA	NA	NA	NA
Os01g5033	43272672	43276641	+	lichenase-2 [Oryza sativa Japonica Group];	Lichenase-2 (Fragment) OS=Hordeum vulgare OX=4513 PE=1 SV=1;	;;Glycoside hydrolase family 17;	molecular_function:hydrolase activity, hydrolyzing O-glycosyl compounds "Catalysis of the hydrolysis of any O-glycosyl bond." [GOC:mah](GO:0004553),biological_process:carbohydrate metabolic process "The chemical reactions and pathways involving carbohydrates, any of a group of organic compounds based of the general formula Cx[H2O]y. Includes the formation of carbohydrate derivatives by the additi…	K19891 glucan endo-1,3-beta-glucosidase 1/2/3 [EC:3.2.1.39] | (RefSeq) hypothetical protein (A);	00500|Starch and sucrose metabolism;01100|Metabolic pathways;
Os01g5100	43752820	43755056	-	OSJNBb0003A12.2 [Oryza sativa Japonica Group];	Serine/threonine-protein phosphatase 7 long form homolog OS=Arabidopsis thaliana OX=3702 GN=MAIL3 PE=2 SV=1;	;Aminotransferase-like, plant mobile domain;;	NA	K11816 indole-3-pyruvate monooxygenase [EC:1.14.13.168] | (RefSeq) uncharacterized protein LOC109783187 (A);	00380|Tryptophan metabolism;01100|Metabolic pathways;
Os01g5111	43834950	43835333	+	26S proteasome non-ATPase regulatory subunit 2 homolog A [Oryza sativa Japonica Group];	26S proteasome non-ATPase regulatory subunit 2 homolog B OS=Arabidopsis thaliana OX=3702 GN=RPN1B PE=1 SV=1;	;RPN1/RPN2, N-terminal;;	NA	K03028 26S proteasome regulatory subunit N1 | (RAP-DB) Os02g0146700; Similar to predicted protein. (A);	03050|Proteasome;05169|Epstein-Barr virus infection;
Os01g5112	43835389	43840845	+	26S proteasome non-ATPase regulatory subunit 2 homolog A [Oryza sativa Japonica Group];	26S proteasome non-ATPase regulatory subunit 2 homolog B OS=Arabidopsis thaliana OX=3702 GN=RPN1B PE=1 SV=1;	;;Proteasome/cyclosome repeat;;;RPN1/RPN2, N-terminal;	NA	K03028 26S proteasome regulatory subunit N1 | (RefSeq) 26S proteasome non-ATPase regulatory subunit 2 homolog A-like (A);	03050|Proteasome;05169|Epstein-Barr virus infection;
Os01g5118	43871166	43871591	-	hypothetical protein OsI_05062 [Oryza sativa Indica Group];	NA	;;Peptidase S8 propeptide/proteinase inhibitor I9;	NA	NA	NA
Os01g5127	43911906	43914050	-	tropinone reductase homolog At5g06060 [Oryza sativa Japonica Group];	Tropinone reductase homolog At5g06060 OS=Arabidopsis thaliana OX=3702 GN=At5g06060 PE=2 SV=1;	;Short-chain dehydrogenase/reductase SDR;Short-chain dehydrogenase/reductase SDR;Short-chain dehydrogenase/reductase SDR;Short-chain dehydrogenase/reductase SDR;Short-chain dehydrogenase/reductase SDR;Short-chain dehydrogenase/reductase SDR;;Short-chain dehydrogenase/reductase SDR;Short-chain dehydrogenase/reductase SDR;Short-chain dehydrogenase/reductase SDR;;	NA	K08081 tropinone reductase I [EC:1.1.1.206] | (RefSeq) tropinone reductase homolog At5g06060 (A);	00960|Tropane, piperidine and pyridine alkaloid biosynthesis;01100|Metabolic pathways;01110|Biosynthesis of secondary metabolites;
Os01g5128	43915144	43916352	-	hypothetical protein OsI_05052 [Oryza sativa Indica Group];	Tropinone reductase homolog At5g06060 OS=Arabidopsis thaliana OX=3702 GN=At5g06060 PE=2 SV=1;	Short-chain dehydrogenase/reductase SDR;Short-chain dehydrogenase/reductase SDR;Short-chain dehydrogenase/reductase SDR;;;;Short-chain dehydrogenase/reductase SDR;Short-chain dehydrogenase/reductase SDR;Short-chain dehydrogenase/reductase SDR;Short-chain dehydrogenase/reductase SDR;Short-chain dehydrogenase/reductase SDR;	NA	K08081 tropinone reductase I [EC:1.1.1.206] | (RefSeq) tropinone reductase homolog At5g06060 (A);	00960|Tropane, piperidine and pyridine alkaloid biosynthesis;01100|Metabolic pathways;01110|Biosynthesis of secondary metabolites;
Os02g0047	313541	314710	-	hypothetical protein [Oryza sativa Japonica Group];	NA	;Ribonuclease H domain;	molecular_function:nucleic acid binding "Interacting selectively and non-covalently with any nucleic acid." [GOC:jl](GO:0003676),molecular_function:RNA-DNA hybrid ribonuclease activity "Catalysis of the endonucleolytic cleavage of RNA in RNA-DNA hybrids to 5'-phosphomonoesters." [EC:3.1.26.4](GO:0004523);	NA	NA
Os02g0112	772065	775360	-	transcription factor IIIA isoform X1 [Oryza sativa Japonica Group];	Transcription factor IIIA OS=Arabidopsis thaliana OX=3702 GN=TFIIIA PE=1 SV=1;	Zinc finger C2H2-type;Zinc finger C2H2-type;Zinc finger C2H2-type;Zinc finger C2H2-type;Zinc finger C2H2-type;Zinc finger C2H2-type;Zinc finger C2H2-type;Zinc finger C2H2-type;Zinc finger C2H2-type;Zinc finger C2H2-type;Zinc finger C2H2-type;Zinc finger C2H2-type;Zinc finger C2H2-type;Zinc finger C2H2-type;Zinc finger C2H2-type;Zinc finger C2H2-type;;Zinc finger C2H2-type;Zinc finger C2H2-type;Zi…	molecular_function:nucleic acid binding "Interacting selectively and non-covalently with any nucleic acid." [GOC:jl](GO:0003676);	K09191 general transcription factor IIIA | (RefSeq) zinc finger protein 729 (A);	NA
Os02g0113	775798	777483	-	hypothetical protein OsI_05579 [Oryza sativa Indica Group];	Putative pentatricopeptide repeat-containing protein At3g49142 OS=Arabidopsis thaliana OX=3702 GN=PCMP-H77 PE=3 SV=1;	Pentatricopeptide repeat;Pentatricopeptide repeat;Pentatricopeptide repeat;Pentatricopeptide repeat;Pentatricopeptide repeat;;;;Pentatricopeptide repeat;Pentatricopeptide repeat;Pentatricopeptide repeat;Pentatricopeptide repeat;Pentatricopeptide repeat;Pentatricopeptide repeat;Pentatricopeptide repeat;Pentatricopeptide repeat;Pentatricopeptide repeat;Pentatricopeptide repeat;Pentatricopeptide rep…	NA	K19589 release factor glutamine methyltransferase [EC:2.1.1.297] | (RefSeq) pentatricopeptide repeat-containing protein At2g22410, mitochondrial (A);	NA
Os02g0118	810113	811573	-	Os02g0116750, partial [Oryza sativa Japonica Group];	NA	NA	NA	NA	NA
Os02g0119	811679	812521	-	Os02g0116750, partial [Oryza sativa Japonica Group];	NA	NA	NA	NA	NA
Os02g0138	922746	924470	+	hypothetical protein OsJ_05904 [Oryza sativa Japonica Group];	NA	;;	NA	NA	NA
Os02g0265	1683287	1686693	-	putative SMC3 protein [Oryza sativa Japonica Group];	Structural maintenance of chromosomes protein 3 OS=Arabidopsis thaliana OX=3702 GN=SMC3 PE=2 SV=1;	;RecF/RecN/SMC, N-terminal;;	NA	K06669 structural maintenance of chromosome 3 (chondroitin sulfate proteoglycan 6) | (RefSeq) structural maintenance of chromosomes protein 3 isoform X1 (A);	04110|Cell cycle;04111|Cell cycle - yeast;04113|Meiosis - yeast;04114|Oocyte meiosis;
Os02g0266	1687229	1692796	-	structural maintenance of chromosomes protein 3 isoform X1 [Panicum hallii];	Structural maintenance of chromosomes protein 3 OS=Arabidopsis thaliana OX=3702 GN=SMC3 PE=2 SV=1;	SMCs flexible hinge;SMCs flexible hinge;RecF/RecN/SMC, N-terminal;;;	molecular_function:protein binding "Interacting selectively and non-covalently with any protein or protein complex [a complex of two or more proteins that may include other nonprotein molecules]." [GOC:go_curators](GO:0005515),molecular_function:ATP binding "Interacting selectively and non-covalently with ATP, adenosine 5'-triphosphate, a universally important coenzyme and enzyme regulator." [ISB…	K06669 structural maintenance of chromosome 3 (chondroitin sulfate proteoglycan 6) | (RefSeq) structural maintenance of chromosomes protein 3 isoform X1 (A);	04110|Cell cycle;04111|Cell cycle - yeast;04113|Meiosis - yeast;04114|Oocyte meiosis;
Os02g0267	1694861	1705408	-	structural maintenance of chromosomes protein 3 [Oryza sativa Japonica Group];	Structural maintenance of chromosomes protein 3 OS=Arabidopsis thaliana OX=3702 GN=SMC3 PE=2 SV=1;	SMCs flexible hinge;;SMCs flexible hinge;;RecF/RecN/SMC, N-terminal;	molecular_function:protein binding "Interacting selectively and non-covalently with any protein or protein complex [a complex of two or more proteins that may include other nonprotein molecules]." [GOC:go_curators](GO:0005515),molecular_function:ATP binding "Interacting selectively and non-covalently with ATP, adenosine 5'-triphosphate, a universally important coenzyme and enzyme regulator." [ISB…	K06669 structural maintenance of chromosome 3 (chondroitin sulfate proteoglycan 6) | (RefSeq) structural maintenance of chromosomes protein 3 isoform X1 (A);	04110|Cell cycle;04111|Cell cycle - yeast;04113|Meiosis - yeast;04114|Oocyte meiosis;
Os02g0268	1705478	1710866	-	structural maintenance of chromosomes protein 3 [Oryza sativa Japonica Group];	Structural maintenance of chromosomes protein 3 OS=Arabidopsis thaliana OX=3702 GN=SMC3 PE=2 SV=1;	RecF/RecN/SMC, N-terminal;;;	NA	K06669 structural maintenance of chromosome 3 (chondroitin sulfate proteoglycan 6) | (RefSeq) structural maintenance of chromosomes protein 3 isoform X1 (A);	04110|Cell cycle;04111|Cell cycle - yeast;04113|Meiosis - yeast;04114|Oocyte meiosis;
Os02g0302	1927289	1927840	+	uncharacterized protein LOC4328239 [Oryza sativa Japonica Group];	NA	Ribosomal RNA small subunit methyltransferase H;Ribosomal RNA small subunit methyltransferase H;	molecular_function:methyltransferase activity "Catalysis of the transfer of a methyl group to an acceptor molecule." [ISBN:0198506732](GO:0008168);	K03438 16S rRNA (cytosine1402-N4)-methyltransferase [EC:2.1.1.199] | (RefSeq) uncharacterized protein LOC105164966 (A);	NA
Os02g0303	1928245	1929560	+	uncharacterized protein LOC4328239 [Oryza sativa Japonica Group];	Ribosomal RNA small subunit methyltransferase H OS=Paenibacillus sp. (strain JDR-2) OX=324057 GN=rsmH PE=3 SV=1;	Ribosomal RNA small subunit methyltransferase H;Ribosomal RNA small subunit methyltransferase H;	molecular_function:methyltransferase activity "Catalysis of the transfer of a methyl group to an acceptor molecule." [ISBN:0198506732](GO:0008168);	K03438 16S rRNA (cytosine1402-N4)-methyltransferase [EC:2.1.1.199] | (RefSeq) uncharacterized protein LOC111987804 (A);	NA
Os02g0340	2240822	2254281	+	nuclear pore complex protein NUP160 isoform X1 [Oryza sativa Japonica Group];	Nuclear pore complex protein NUP160 OS=Arabidopsis thaliana OX=3702 GN=NUP160 PE=1 SV=2;	Nucleoporin Nup120/160;Nuclear pore complex protein NUP160;;	NA	K14303 nuclear pore complex protein Nup160 | (RefSeq) nuclear pore complex protein NUP160 isoform X1 (A);	03013|RNA transport;
Os02g0344	2289233	2293601	+	Nucleoporin-like protein [Oryza sativa Japonica Group];	Nuclear pore complex protein NUP160 OS=Arabidopsis thaliana OX=3702 GN=NUP160 PE=1 SV=2;	Nucleoporin Nup120/160;	NA	K14303 nuclear pore complex protein Nup160 | (RAP-DB) Os02g0142500; Similar to SAR1 (SUPPRESSOR OF AUXIN RESISTANCE1). (A);	03013|RNA transport;
Os02g0352	2359672	2363157	+	unknown protein [Oryza sativa Japonica Group];	Serine/threonine-protein phosphatase 7 long form homolog OS=Arabidopsis thaliana OX=3702 GN=MAIL3 PE=2 SV=1;	;;Aminotransferase-like, plant mobile domain;	NA	K11816 indole-3-pyruvate monooxygenase [EC:1.14.13.168] | (RefSeq) uncharacterized protein LOC109783187 (A);	00380|Tryptophan metabolism;01100|Metabolic pathways;
Os02g0370	2498938	2505910	+	hypothetical protein OsI_05840 [Oryza sativa Indica Group];	26S proteasome non-ATPase regulatory subunit 2 homolog A OS=Arabidopsis thaliana OX=3702 GN=RPN1A PE=1 SV=2;	;RPN1/RPN2, N-terminal;;Proteasome/cyclosome repeat;Proteasome/cyclosome repeat;26S proteasome non-ATPase regulatory subunit RPN1, C-terminal;	NA	K03028 26S proteasome regulatory subunit N1 | (RefSeq) 26S proteasome non-ATPase regulatory subunit 2 homolog A (A);	03050|Proteasome;05169|Epstein-Barr virus infection;
Os02g0431	2978118	2978649	-	hypothetical protein OsJ_33393 [Oryza sativa Japonica Group];	Uncharacterized mitochondrial protein AtMg00310 OS=Arabidopsis thaliana OX=3702 GN=AtMg00310 PE=4 SV=1;	;;	NA	K22804 structural maintenance of chromosomes protein 6 | (RefSeq) structural maintenance of chromosomes protein 6B-like (A);	NA
Os02g0455	3145816	3149035	+	hypothetical protein OsI_05943 [Oryza sativa Indica Group];	Sugar transport protein MST5 OS=Oryza sativa subsp. japonica OX=39947 GN=MST5 PE=2 SV=1;	Major facilitator superfamily domain;;;Sugar/inositol transporter;Sugar/inositol transporter;Sugar/inositol transporter;Sugar/inositol transporter;Sugar/inositol transporter;Major facilitator, sugar transporter-like;	cellular_component:membrane "A lipid bilayer along with all the proteins and protein complexes embedded in it an attached to it." [GOC:dos, GOC:mah, ISBN:0815316194](GO:0016020),cellular_component:integral component of membrane "The component of a membrane consisting of the gene products and protein complexes having at least some part of their peptide sequence embedded in the hydrophobic region o…	K08150 MFS transporter, SP family, solute carrier family 2 (myo-inositol transporter), member 13 | (RefSeq) inositol transporter 1 (A);	NA
Os02g0465	3257842	3259074	+	hypothetical protein OsI_05957 [Oryza sativa Indica Group];	CRIB domain-containing protein RIC1 OS=Arabidopsis thaliana OX=3702 GN=RIC1 PE=1 SV=1;	CRIB domain;CRIB domain;;;	NA	NA	NA
Os02g0517	3675073	3676924	+	Os02g0170000 [Oryza sativa Japonica Group];	Pentatricopeptide repeat-containing protein At2g35130 OS=Arabidopsis thaliana OX=3702 GN=At2g35130 PE=3 SV=1;	NA	NA	NA	NA
Os02g0518	3677039	3678894	+	hypothetical protein OsI_06020 [Oryza sativa Indica Group];	Pentatricopeptide repeat-containing protein At2g35130 OS=Arabidopsis thaliana OX=3702 GN=At2g35130 PE=3 SV=1;	Pentatricopeptide repeat;Pentatricopeptide repeat;Pentatricopeptide repeat;Pentatricopeptide repeat;Pentatricopeptide repeat;Pentatricopeptide repeat;Pentatricopeptide repeat;Pentacotripeptide-repeat region of PRORP;;;;Pentatricopeptide repeat;Pentatricopeptide repeat;Pentatricopeptide repeat;Pentatricopeptide repeat;Pentatricopeptide repeat;Pentatricopeptide repeat;Pentatricopeptide repeat;	NA	K17710 pentatricopeptide repeat domain-containing protein 1 | (RefSeq) pentatricopeptide repeat-containing protein At1g74850, chloroplastic-like (A);	NA
Os02g0531	3743530	3744238	-	Zinc finger, C3HC4 type family protein [Oryza sativa Japonica Group];	NA	;	NA	NA	NA
Os02g0537	3779297	3780041	+	hypothetical protein OsI_06031 [Oryza sativa Indica Group];	NA	;	NA	NA	NA
Os02g0544	3867107	3870665	+	hypothetical protein OsI_06041 [Oryza sativa Indica Group];	Choline-phosphate cytidylyltransferase 1 OS=Arabidopsis thaliana OX=3702 GN=CCT1 PE=1 SV=1;	Cytidyltransferase-like domain;;;	molecular_function:catalytic activity "Catalysis of a biochemical reaction at physiological temperatures. In biologically catalyzed reactions, the reactants are known as substrates, and the catalysts are naturally occurring macromolecular substances known as enzymes. Enzymes possess specific binding sites for substrates, and are usually composed wholly or largely of protein, but RNA that has cata…	K00968 choline-phosphate cytidylyltransferase [EC:2.7.7.15] | (RAP-DB) Os02g0173500; Similar to Cholinephosphate cytidylyltransferase. (A);	00440|Phosphonate and phosphinate metabolism;00564|Glycerophospholipid metabolism;01100|Metabolic pathways;05231|Choline metabolism in cancer;
Os02g0559	3959227	3960115	-	hypothetical protein OsJ_05582 [Oryza sativa Japonica Group];	Putative ribonuclease H protein At1g65750 OS=Arabidopsis thaliana OX=3702 GN=At1g65750 PE=3 SV=1;	Ribonuclease H domain;;;	molecular_function:nucleic acid binding "Interacting selectively and non-covalently with any nucleic acid." [GOC:jl](GO:0003676),molecular_function:RNA-DNA hybrid ribonuclease activity "Catalysis of the endonucleolytic cleavage of RNA in RNA-DNA hybrids to 5'-phosphomonoesters." [EC:3.1.26.4](GO:0004523);	K16302 metal transporter CNNM | (RefSeq) DUF21 domain-containing protein At2g14520-like (A);	NA
Os02g0586	4188075	4190404	+	protein transport protein Sec61 subunit gamma [Brachypodium distachyon];	Protein transport protein Sec61 subunit gamma OS=Oryza sativa subsp. japonica OX=39947 GN=Os02g0178400 PE=3 SV=1;	Protein translocase complex, SecE/Sec61-gamma subunit;;;	biological_process:protein targeting "The process of targeting specific proteins to particular regions of the cell, typically membrane-bounded subcellular organelles. Usually requires an organelle specific protein sequence motif." [GOC:ma](GO:0006605),biological_process:intracellular protein transport "The directed movement of proteins in a cell, including the movement of proteins between specifi…	K07342 protein transport protein SEC61 subunit gamma and related proteins | (RefSeq) protein transport protein Sec61 subunit gamma (A);	03060|Protein export;04141|Protein processing in endoplasmic reticulum;04145|Phagosome;05110|Vibrio cholerae infection;
Os02g0648	4755497	4761375	-	cinnamyl alcohol dehydrogenase 2 [Oryza sativa Japonica Group];	Cinnamyl alcohol dehydrogenase 2 OS=Oryza sativa subsp. japonica OX=39947 GN=CAD2 PE=1 SV=1;	Alcohol dehydrogenase, C-terminal;Polyketide synthase, enoylreductase domain;Alcohol dehydrogenase, N-terminal;;;	molecular_function:oxidoreductase activity "Catalysis of an oxidation-reduction [redox] reaction, a reversible chemical reaction in which the oxidation state of an atom or atoms within a molecule is altered. One substrate acts as a hydrogen or electron donor and becomes oxidized, while the other acts as hydrogen or electron acceptor and becomes reduced." [GOC:go_curators](GO:0016491),biological_p…	K00083 cinnamyl-alcohol dehydrogenase [EC:1.1.1.195] | (RAP-DB) Os02g0187800, GH2, GOLD_HULL_AND_INTERNODE_2; Cinnamyl alcohol dehydrogenase (EC 1.1.1.195). (A);	00940|Phenylpropanoid biosynthesis;01100|Metabolic pathways;01110|Biosynthesis of secondary metabolites;
Os02g0657	4809667	4813021	-	mediator of RNA polymerase II transcription subunit 11 [Oryza sativa Japonica Group];	Mediator of RNA polymerase II transcription subunit 11 OS=Arabidopsis thaliana OX=3702 GN=MED11 PE=1 SV=1;	Mediator complex, subunit Med11;;;	molecular_function:transcription coregulator activity "A protein or a member of a complex that interacts specifically and non-covalently with a DNA-bound DNA-binding transcription factor to either activate or repress the transcription of specific genes. Coregulators often act by altering chromatin structure and modifications. For example, one class of transcription coregulators modifies chromatin…	K15131 mediator of RNA polymerase II transcription subunit 11 | (RefSeq) mediator of RNA polymerase II transcription subunit 11 (A);	NA
Os02g0703	5202028	5202669	+	LOW QUALITY PROTEIN: hypothetical protein BRADI_2g26435v3 [Brachypodium distachyon];	NA	NA	NA	NA	NA
Os02g0713	5252381	5270381	-	Os01g0672166, partial [Oryza sativa Japonica Group];	NA	NA	NA	NA	NA
Os02g0734	5450267	5457213	-	hypothetical protein OsI_06255 [Oryza sativa Indica Group];	Subtilisin-like protease SBT5.3 OS=Arabidopsis thaliana OX=3702 GN=AIR3 PE=2 SV=1;	Subtilisin-like protease, fibronectin type-III domain;;;Peptidase S8, subtilisin-related;Peptidase S8, subtilisin-related;Peptidase S8, subtilisin-related;Peptidase S8/S53 domain;Peptidase S8 propeptide/proteinase inhibitor I9;PA domain;	molecular_function:serine-type endopeptidase activity "Catalysis of the hydrolysis of internal, alpha-peptide bonds in a polypeptide chain by a catalytic mechanism that involves a catalytic triad consisting of a serine nucleophile that is activated by a proton relay involving an acidic residue [e.g. aspartate or glutamate] and a basic residue [usually histidine]." [GOC:mah, http://merops.sanger.a…	K15333 tRNA guanosine-2'-O-methyltransferase [EC:2.1.1.34] | (RefSeq) uncharacterized protein LOC104224633 (A);	NA
Os02g0764	5685806	5689225	-	hypothetical protein OsI_06289 [Oryza sativa Indica Group];	Protein FAR1-RELATED SEQUENCE 5 OS=Arabidopsis thaliana OX=3702 GN=FRS5 PE=1 SV=1;	Zinc finger, SWIM-type;MULE transposase domain;Zinc finger, PMZ-type;Zinc finger, SWIM-type;FHY3/FAR1 family;FAR1 DNA binding domain;;	biological_process:regulation of transcription, DNA-templated "Any process that modulates the frequency, rate or extent of cellular DNA-templated transcription." [GOC:go_curators, GOC:txnOH](GO:0006355),molecular_function:zinc ion binding "Interacting selectively and non-covalently with zinc [Zn] ions." [GOC:ai](GO:0008270);	K17604 zinc finger SWIM domain-containing protein 3 | (RefSeq) protein FAR1-RELATED SEQUENCE 5-like (A);	NA
Os02g0791	5948714	5952790	-	hypothetical protein OsI_24661 [Oryza sativa Indica Group];	Probable protein phosphatase 2C 61 OS=Oryza sativa subsp. japonica OX=39947 GN=Os07g0114000 PE=2 SV=1;	Protein phosphatase 2C family;;PPM-type phosphatase domain;	molecular_function:catalytic activity "Catalysis of a biochemical reaction at physiological temperatures. In biologically catalyzed reactions, the reactants are known as substrates, and the catalysts are naturally occurring macromolecular substances known as enzymes. Enzymes possess specific binding sites for substrates, and are usually composed wholly or largely of protein, but RNA that has cata…	K01102 pyruvate dehydrogenase phosphatase [EC:3.1.3.43] | (RAP-DB) Os07g0114000; Similar to Protein phosphatase 2C-like. (A);	NA
Os02g0796	6003339	6010252	+	ABC transporter G family member 39 [Zea mays];	ABC transporter G family member 39 OS=Oryza sativa subsp. japonica OX=39947 GN=ABCG39 PE=3 SV=1;	ATPase, AAA-type, core;	molecular_function:ATP binding "Interacting selectively and non-covalently with ATP, adenosine 5'-triphosphate, a universally important coenzyme and enzyme regulator." [ISBN:0198506732](GO:0005524);	NA	NA
Os02g0809	6124397	6125372	+	sterol 3-beta-glucosyltransferase UGT80B1 isoform X3 [Oryza sativa Japonica Group];	NA	NA	NA	NA	NA
Os02g0810	6125375	6128510	+	sterol 3-beta-glucosyltransferase UGT80B1 isoform X1 [Oryza sativa Japonica Group];	Sterol 3-beta-glucosyltransferase UGT80B1 OS=Arabidopsis thaliana OX=3702 GN=UGT80B1 PE=2 SV=1;	NA	NA	K05841 sterol 3beta-glucosyltransferase [EC:2.4.1.173] | (RefSeq) sterol 3-beta-glucosyltransferase UGT80B1-like isoform X1 (A);	NA
Os02g0846	6445086	6445523	-	hypothetical protein OsI_15154 [Oryza sativa Indica Group];	NA	;;	NA	NA	NA
Os02g0851	6534100	6534740	-	hypothetical protein OsI_38659 [Oryza sativa Indica Group];	NA	;;	NA	NA	NA
Os02g0852	6546651	6548025	+	hypothetical protein OsI_06375 [Oryza sativa Indica Group];	Premnaspirodiene oxygenase OS=Hyoscyamus muticus OX=35626 GN=CYP71D55 PE=1 SV=1;	Cytochrome P450;Cytochrome P450;Cytochrome P450;Cytochrome P450;Cytochrome P450, E-class, group I;Cytochrome P450, E-class, group I;Cytochrome P450, E-class, group I;Cytochrome P450, E-class, group I;Cytochrome P450, E-class, group I;Cytochrome P450, E-class, group I;;	molecular_function:iron ion binding "Interacting selectively and non-covalently with iron [Fe] ions." [GOC:ai](GO:0005506),molecular_function:oxidoreductase activity, acting on paired donors, with incorporation or reduction of molecular oxygen "Catalysis of an oxidation-reduction [redox] reaction in which hydrogen or electrons are transferred from each of two donors, and molecular oxygen is reduc…	K00512 steroid 17alpha-monooxygenase / 17alpha-hydroxyprogesterone deacetylase [EC:1.14.14.19 1.14.14.32] | (RefSeq) premnaspirodiene oxygenase (A);	00140|Steroid hormone biosynthesis;01100|Metabolic pathways;04913|Ovarian steroidogenesis;04917|Prolactin signaling pathway;04927|;04934|;
Os02g0853	6552788	6554947	+	hypothetical protein OsI_06376 [Oryza sativa Indica Group];	Premnaspirodiene oxygenase OS=Hyoscyamus muticus OX=35626 GN=CYP71D55 PE=1 SV=1;	Cytochrome P450;Cytochrome P450;Cytochrome P450;Cytochrome P450;;Cytochrome P450, E-class, group I;Cytochrome P450, E-class, group I;Cytochrome P450, E-class, group I;Cytochrome P450, E-class, group I;Cytochrome P450, E-class, group I;Cytochrome P450, E-class, group I;Cytochrome P450, E-class, group I;Cytochrome P450, E-class, group I;Cytochrome P450, E-class, group I;	molecular_function:iron ion binding "Interacting selectively and non-covalently with iron [Fe] ions." [GOC:ai](GO:0005506),molecular_function:oxidoreductase activity, acting on paired donors, with incorporation or reduction of molecular oxygen "Catalysis of an oxidation-reduction [redox] reaction in which hydrogen or electrons are transferred from each of two donors, and molecular oxygen is reduc…	K00512 steroid 17alpha-monooxygenase / 17alpha-hydroxyprogesterone deacetylase [EC:1.14.14.19 1.14.14.32] | (RefSeq) premnaspirodiene oxygenase (A);	00140|Steroid hormone biosynthesis;01100|Metabolic pathways;04913|Ovarian steroidogenesis;04917|Prolactin signaling pathway;04927|;04934|;
Os02g0854	6557580	6560045	+	hypothetical protein OsI_06377 [Oryza sativa Indica Group];	Premnaspirodiene oxygenase OS=Hyoscyamus muticus OX=35626 GN=CYP71D55 PE=1 SV=1;	Cytochrome P450, E-class, group I;Cytochrome P450, E-class, group I;Cytochrome P450, E-class, group I;Cytochrome P450, E-class, group I;Cytochrome P450, E-class, group I;Cytochrome P450, E-class, group I;Cytochrome P450, E-class, group I;Cytochrome P450, E-class, group I;Cytochrome P450;;Cytochrome P450;Cytochrome P450;Cytochrome P450;	molecular_function:iron ion binding "Interacting selectively and non-covalently with iron [Fe] ions." [GOC:ai](GO:0005506),molecular_function:oxidoreductase activity, acting on paired donors, with incorporation or reduction of molecular oxygen "Catalysis of an oxidation-reduction [redox] reaction in which hydrogen or electrons are transferred from each of two donors, and molecular oxygen is reduc…	K00512 steroid 17alpha-monooxygenase / 17alpha-hydroxyprogesterone deacetylase [EC:1.14.14.19 1.14.14.32] | (RefSeq) premnaspirodiene oxygenase (A);	00140|Steroid hormone biosynthesis;01100|Metabolic pathways;04913|Ovarian steroidogenesis;04917|Prolactin signaling pathway;04927|;04934|;
Os02g0883	6805340	6807486	-	hypothetical protein OsI_06411 [Oryza sativa Indica Group];	Cytochrome P450 711A1 OS=Arabidopsis thaliana OX=3702 GN=CYP711A1 PE=2 SV=1;	;Cytochrome P450, E-class, group I;Cytochrome P450, E-class, group I;Cytochrome P450, E-class, group I;Cytochrome P450, E-class, group I;Cytochrome P450, E-class, group I;Cytochrome P450, E-class, group I;Cytochrome P450, E-class, group I;Cytochrome P450, E-class, group I;Cytochrome P450;Cytochrome P450;Cytochrome P450;Cytochrome P450;Cytochrome P450;;	molecular_function:iron ion binding "Interacting selectively and non-covalently with iron [Fe] ions." [GOC:ai](GO:0005506),molecular_function:oxidoreductase activity, acting on paired donors, with incorporation or reduction of molecular oxygen "Catalysis of an oxidation-reduction [redox] reaction in which hydrogen or electrons are transferred from each of two donors, and molecular oxygen is reduc…	K20771 carlactone C-19 oxidase [EC:1.14.-.-] | (RAP-DB) Os02g0221900; Cytochrome P450 family protein. (A);	NA
Os02g0894	6943018	6944133	+	putative protein phosphatase-2C [Oryza sativa Japonica Group];	Probable protein phosphatase 2C 12 OS=Oryza sativa subsp. japonica OX=39947 GN=Os02g0224100 PE=2 SV=1;	;Protein phosphatase 2C family;PPM-type phosphatase domain;PPM-type phosphatase domain;PPM-type phosphatase domain;	molecular_function:catalytic activity "Catalysis of a biochemical reaction at physiological temperatures. In biologically catalyzed reactions, the reactants are known as substrates, and the catalysts are naturally occurring macromolecular substances known as enzymes. Enzymes possess specific binding sites for substrates, and are usually composed wholly or largely of protein, but RNA that has cata…	K17506 protein phosphatase 1L [EC:3.1.3.16] | (RefSeq) probable protein phosphatase 2C 72 (A);	NA
Os02g0895	6948480	6956633	-	RecName: Full=Serine/threonine protein phosphatase 2A 55 kDa regulatory subunit B beta isoform; Short=PP2A, subunit B, beta isoform [];	Serine/threonine protein phosphatase 2A 55 kDa regulatory subunit B beta isoform OS=Oryza sativa subsp. indica OX=39946 GN=OsI_006296 PE=2 SV=2;	Protein phosphatase 2A regulatory subunit PR55;Protein phosphatase 2A regulatory subunit PR55;Protein phosphatase 2A regulatory subunit PR55;Protein phosphatase 2A regulatory subunit PR55;Protein phosphatase 2A regulatory subunit PR55;Protein phosphatase 2A regulatory subunit PR55;Protein phosphatase 2A regulatory subunit PR55;Protein phosphatase 2A regulatory subunit PR55;Protein phosphatase 2A …	cellular_component:protein phosphatase type 2A complex "A protein complex that has protein serine/threonine phosphatase activity that is polycation-stimulated [PCS], being directly stimulated by protamine, polylysine, or histone H1; it constitutes a subclass of several enzymes activated by different histones and polylysine, and consists of catalytic, scaffolding, and regulatory subunits. The cata…	K04354 serine/threonine-protein phosphatase 2A regulatory subunit B | (RAP-DB) Os02g0224200; Similar to Ser/Thr specific protein phosphatase 2A B regulatory subunit beta isoform. (A);	03015|mRNA surveillance pathway;04071|Sphingolipid signaling pathway;04111|Cell cycle - yeast;04151|PI3K-Akt signaling pathway;04152|AMPK signaling pathway;04261|Adrenergic signaling in cardiomyocytes;04390|Hippo signaling pathway;04391|Hippo signaling pathway - fly;04530|Tight junction;04728|Dopaminergic synapse;05142|Chagas disease (American trypanosomiasis);05160|Hepatitis C;05165|;
Os02g0896	6964875	6967203	+	far upstream element-binding protein 1 [Oryza sativa Japonica Group];	Far upstream element-binding protein 1 OS=Homo sapiens OX=9606 GN=FUBP1 PE=1 SV=3;	;;;K Homology domain;K Homology domain;K Homology domain, type 1;K Homology domain, type 1;;	molecular_function:nucleic acid binding "Interacting selectively and non-covalently with any nucleic acid." [GOC:jl](GO:0003676),molecular_function:RNA binding "Interacting selectively and non-covalently with an RNA molecule or a portion thereof." [GOC:jl, GOC:mah](GO:0003723);	K13210 far upstream element-binding protein | (RefSeq) far upstream element-binding protein 1 (A);	NA
Os02g0897	6968785	6970050	+	high molecular weight glutenin subunit x-like protein [Oryza sativa Japonica Group];	Nucleoporin NUP159 OS=Saccharomyces cerevisiae (strain ATCC 204508 / S288c) OX=559292 GN=NUP159 PE=1 SV=1;	NA	NA	K13210 far upstream element-binding protein | (RAP-DB) Os02g0224300; HMW glutenin family protein. (A);	NA
Os02g0962	7674163	7677564	+	G-type lectin S-receptor-like serine/threonine-protein kinase SD2-5 [Oryza sativa Japonica Group];	G-type lectin S-receptor-like serine/threonine-protein kinase SD2-5 OS=Arabidopsis thaliana OX=3702 GN=SD25 PE=1 SV=1;	Bulb-type lectin domain;Protein kinase domain;;Bulb-type lectin domain;Protein kinase domain;Protein kinase domain;Bulb-type lectin domain;;	molecular_function:protein kinase activity "Catalysis of the phosphorylation of an amino acid residue in a protein, usually according to the reaction: a protein + ATP = a phosphoprotein + ADP." [MetaCyc:PROTEIN-KINASE-RXN](GO:0004672),molecular_function:ATP binding "Interacting selectively and non-covalently with ATP, adenosine 5'-triphosphate, a universally important coenzyme and enzyme regulato…	K04733 interleukin-1 receptor-associated kinase 4 [EC:2.7.11.1] | (RefSeq) G-type lectin S-receptor-like serine/threonine-protein kinase SD2-5 (A);	04010|MAPK signaling pathway;04064|NF-kappa B signaling pathway;04620|Toll-like receptor signaling pathway;04621|NOD-like receptor signaling pathway;04624|;04722|Neurotrophin signaling pathway;05133|Pertussis;05140|Leishmaniasis;05142|Chagas disease (American trypanosomiasis);05145|Toxoplasmosis;05152|Tuberculosis;05161|Hepatitis B;05162|Measles;05164|Influenza A;05168|Herpes simplex infection;05…
Os02g1045	8693994	8694645	-	hypothetical protein OsI_06588 [Oryza sativa Indica Group];	NA	VQ;;VQ motif-containing protein 1/10;	NA	NA	NA
Os02g1046	8696564	8697048	-	uncharacterized protein LOC4328899 [Oryza sativa Japonica Group];	NA	VQ;;VQ motif-containing protein 1/10;	NA	NA	NA
Os02g1112	9333381	9334302	-	high molecular mass early light-inducible protein HV58, chloroplastic [Oryza sativa Japonica Group];	Low molecular mass early light-inducible protein HV90, chloroplastic OS=Hordeum vulgare OX=4513 PE=2 SV=1;	;Chlorophyll A-B binding protein;;	NA	K22139 mitochondrial pyruvate carrier 2 | (RefSeq) hypothetical protein (A);	NA
Os02g1123	9414162	9415444	+	hypothetical protein OsI_06672 [Oryza sativa Indica Group];	Expansin-A13 OS=Oryza sativa subsp. japonica OX=39947 GN=EXPA13 PE=2 SV=2;	;Expansin, cellulose-binding-like domain;Expansin/Lol pI;Expansin/Lol pI;Expansin/Lol pI;Expansin, cellulose-binding-like domain;Expansin;Expansin;Expansin;Expansin;Expansin;;	cellular_component:extracellular region "The space external to the outermost structure of a cell. For cells without external protective or external encapsulating structures this refers to space outside of the plasma membrane. This term covers the host cell environment outside an intracellular parasite." [GOC:go_curators](GO:0005576),biological_process:plant-type cell wall organization "A process …	K20628 expansin | (RefSeq) expansin-A15 (A);	NA
Os02g1125	9431189	9432585	+	hypothetical protein OsI_06675 [Oryza sativa Indica Group];	Expansin-A14 OS=Oryza sativa subsp. japonica OX=39947 GN=EXPA14 PE=2 SV=2;	Expansin;Expansin;Expansin;Expansin;Expansin/Lol pI;Expansin/Lol pI;Expansin, cellulose-binding-like domain;;Expansin, cellulose-binding-like domain;;	cellular_component:extracellular region "The space external to the outermost structure of a cell. For cells without external protective or external encapsulating structures this refers to space outside of the plasma membrane. This term covers the host cell environment outside an intracellular parasite." [GOC:go_curators](GO:0005576),biological_process:plant-type cell wall organization "A process …	K20628 expansin | (RefSeq) expansin-A15 (A);	NA
Os02g1126	9433424	9433816	-	hypothetical protein OsI_06676 [Oryza sativa Indica Group];	Probable inactive receptor kinase At2g26730 OS=Arabidopsis thaliana OX=3702 GN=At2g26730 PE=1 SV=1;	Protein kinase domain;;;Serine-threonine/tyrosine-protein kinase, catalytic domain;	molecular_function:protein kinase activity "Catalysis of the phosphorylation of an amino acid residue in a protein, usually according to the reaction: a protein + ATP = a phosphoprotein + ADP." [MetaCyc:PROTEIN-KINASE-RXN](GO:0004672),molecular_function:ATP binding "Interacting selectively and non-covalently with ATP, adenosine 5'-triphosphate, a universally important coenzyme and enzyme regulato…	K04733 interleukin-1 receptor-associated kinase 4 [EC:2.7.11.1] | (RefSeq) probable leucine-rich repeat receptor-like protein kinase At1g68400 (A);	04010|MAPK signaling pathway;04064|NF-kappa B signaling pathway;04620|Toll-like receptor signaling pathway;04621|NOD-like receptor signaling pathway;04624|;04722|Neurotrophin signaling pathway;05133|Pertussis;05140|Leishmaniasis;05142|Chagas disease (American trypanosomiasis);05145|Toxoplasmosis;05152|Tuberculosis;05161|Hepatitis B;05162|Measles;05164|Influenza A;05168|Herpes simplex infection;05…
Os02g1127	9436978	9437495	+	expansin-A24 [Oryza sativa Japonica Group];	Expansin-A24 OS=Oryza sativa subsp. japonica OX=39947 GN=EXPA24 PE=2 SV=2;	Expansin;Expansin;Expansin;Expansin;Expansin;Expansin/Lol pI;Expansin/Lol pI;Expansin/Lol pI;Expansin, cellulose-binding-like domain;;Expansin, cellulose-binding-like domain;;	cellular_component:extracellular region "The space external to the outermost structure of a cell. For cells without external protective or external encapsulating structures this refers to space outside of the plasma membrane. This term covers the host cell environment outside an intracellular parasite." [GOC:go_curators](GO:0005576),biological_process:plant-type cell wall organization "A process …	K20628 expansin | (RefSeq) expansin-A1-like (A);	NA
Os02g1128	9441004	9441381	+	hypothetical protein OsI_06678 [Oryza sativa Indica Group];	Expansin-A23 OS=Oryza sativa subsp. japonica OX=39947 GN=EXPA23.1 PE=2 SV=2;	;Expansin, cellulose-binding-like domain;;Expansin, cellulose-binding-like domain;Expansin;Expansin;Expansin;Expansin;Expansin/Lol pI;Expansin/Lol pI;Expansin/Lol pI;	cellular_component:extracellular region "The space external to the outermost structure of a cell. For cells without external protective or external encapsulating structures this refers to space outside of the plasma membrane. This term covers the host cell environment outside an intracellular parasite." [GOC:go_curators](GO:0005576),biological_process:plant-type cell wall organization "A process …	K20628 expansin | (RefSeq) expansin-A1-like (A);	NA
Os02g1131	9451141	9451518	-	hypothetical protein OsI_06678 [Oryza sativa Indica Group];	Expansin-A23 OS=Oryza sativa subsp. japonica OX=39947 GN=EXPA23.1 PE=2 SV=2;	;Expansin, cellulose-binding-like domain;;Expansin, cellulose-binding-like domain;Expansin;Expansin;Expansin;Expansin;Expansin/Lol pI;Expansin/Lol pI;Expansin/Lol pI;	cellular_component:extracellular region "The space external to the outermost structure of a cell. For cells without external protective or external encapsulating structures this refers to space outside of the plasma membrane. This term covers the host cell environment outside an intracellular parasite." [GOC:go_curators](GO:0005576),biological_process:plant-type cell wall organization "A process …	K20628 expansin | (RefSeq) expansin-A1-like (A);	NA
Os02g1132	9462318	9463804	-	expansin-A22 [Oryza sativa Japonica Group];	Expansin-A22 OS=Oryza sativa subsp. japonica OX=39947 GN=EXPA22 PE=2 SV=2;	Expansin/Lol pI;Expansin/Lol pI;Expansin, cellulose-binding-like domain;Expansin;Expansin;Expansin;Expansin;Expansin, cellulose-binding-like domain;;;	cellular_component:extracellular region "The space external to the outermost structure of a cell. For cells without external protective or external encapsulating structures this refers to space outside of the plasma membrane. This term covers the host cell environment outside an intracellular parasite." [GOC:go_curators](GO:0005576),biological_process:plant-type cell wall organization "A process …	K20628 expansin | (RefSeq) expansin-A4-like (A);	NA
Os02g1172	9956823	9957538	+	uncharacterized protein LOC4348793 [Oryza sativa Japonica Group];	NA	NA	NA	NA	NA
Os02g1183	10062207	10063066	-	hypothetical protein OsI_06740 [Oryza sativa Indica Group];	NA	NA	NA	NA	NA
Os02g1208	10316777	10317289	-	myb protein-like [Oryza sativa Japonica Group];	NA	;;	NA	NA	NA
Os02g1210	10336752	10343497	+	disease resistance protein RGA2 isoform X2 [Oryza sativa Japonica Group];	Disease resistance protein RGA2 OS=Solanum bulbocastanum OX=147425 GN=RGA2 PE=1 SV=1;	;;;;;NB-ARC;Rx, N-terminal;;	molecular_function:ADP binding "Interacting selectively and non-covalently with ADP, adenosine 5'-diphosphate." [GOC:jl](GO:0043531);	K15078 structure-specific endonuclease subunit SLX1 [EC:3.6.1.-] | (RefSeq) putative disease resistance protein RGA1 (A);	03460|Fanconi anemia pathway;
Os02g1211	10344503	10348916	+	hypothetical protein OsJ_06262 [Oryza sativa Japonica Group];	Putative adenylate cyclase regulatory protein OS=Trypanosoma brucei brucei OX=5702 GN=ESAG8 PE=2 SV=1;	;;;;	NA	K19613 leucine-rich repeat protein SHOC2 | (RefSeq) disease resistance protein RGA2-like isoform X1 (A);	04014|Ras signaling pathway;
Os02g1212	10358103	10411891	+	NA	NA	NA	NA	NA	NA
Os02g1221	10492257	10492557	-	putative reverse transcriptase [Oryza sativa Japonica Group];	NA	;;Ribonuclease H domain;	molecular_function:nucleic acid binding "Interacting selectively and non-covalently with any nucleic acid." [GOC:jl](GO:0003676),molecular_function:RNA-DNA hybrid ribonuclease activity "Catalysis of the endonucleolytic cleavage of RNA in RNA-DNA hybrids to 5'-phosphomonoesters." [EC:3.1.26.4](GO:0004523);	NA	NA
Os02g1229	10643915	10645384	-	hypothetical protein OsI_06774 [Oryza sativa Indica Group];	NAC transcription factor 47 OS=Arabidopsis thaliana OX=3702 GN=NAC047 PE=2 SV=1;	NAC domain;NAC domain;;;	molecular_function:DNA binding "Any molecular function by which a gene product interacts selectively and non-covalently with DNA [deoxyribonucleic acid]." [GOC:dph, GOC:jl, GOC:tb, GOC:vw](GO:0003677),biological_process:regulation of transcription, DNA-templated "Any process that modulates the frequency, rate or extent of cellular DNA-templated transcription." [GOC:go_curators, GOC:txnOH](GO:0006…	NA	NA
Os02g1239	10675389	10675700	-	hypothetical protein OsI_06780 [Oryza sativa Indica Group];	Disease resistance protein PIK6-NP OS=Oryza sativa subsp. japonica OX=39947 GN=PIK6-NP PE=2 SV=1;	Rx, N-terminal;Mitochondrial import inner membrane translocase subunit Tim8/13;;	cellular_component:mitochondrial intermembrane space "The region between the inner and outer lipid bilayers of the mitochondrial envelope." [GOC:mah](GO:0005758),biological_process:chaperone-mediated protein transport "The directed movement of proteins into, out of or within a cell, or between cells, mediated by chaperone molecules that bind to the transported proteins." [GOC:mah, PMID:20378773](…	K13457 disease resistance protein RPM1 | (RefSeq) putative disease resistance RPP13-like protein 3 (A);	04626|Plant-pathogen interaction;
Os02g1242	10725432	10727522	-	hypothetical protein OsJ_06286 [Oryza sativa Japonica Group];	NA	;;;;	NA	K23222 nuclease HARBI1 [EC:3.1.-.-] | (RefSeq) uncharacterized protein LOC107637139 (A);	NA
Os02g1243	10729508	10729930	-	hypothetical protein OsJ_06287 [Oryza sativa Japonica Group];	NA	NA	NA	NA	NA
Os02g1250	10821110	10822171	+	photosystem II q(b) protein [Verrucosispora sp. ts21];	Photosystem II protein D1 OS=Oryza sativa subsp. japonica OX=39947 GN=psbA PE=3 SV=1;	Photosynthetic reaction centre, L/M;Photosynthetic reaction centre, L/M;Photosynthetic reaction centre, L/M;Photosynthetic reaction centre, L/M;Photosynthetic reaction centre, L/M;;	biological_process:photosynthetic electron transport in photosystem II "A photosynthetic electron transport chain in which electrons move from the primary electron acceptor [Quinone, Q] through a chain of electron transport molecules in the thylakoid membrane until they reach the ultimate electron acceptor of Photosystem II, which is plastocyanin [PC]. The electron is then passed to the P700 chlo…	K02703 photosystem II P680 reaction center D1 protein [EC:1.10.3.9] | (RefSeq) psbA; photosystem II protein D1 (A);	00195|Photosynthesis;01100|Metabolic pathways;
Os02g1295	11214978	11216581	-	hypothetical protein OsI_06834 [Oryza sativa Indica Group];	Omega-hydroxypalmitate O-feruloyl transferase OS=Arabidopsis thaliana OX=3702 GN=HHT1 PE=1 SV=1;	Transferase;;;	molecular_function:transferase activity, transferring acyl groups other than amino-acyl groups "Catalysis of the transfer of an acyl group, other than amino-acyl, from one compound [donor] to another [acceptor]." [GOC:jl](GO:0016747);	K13065 shikimate O-hydroxycinnamoyltransferase [EC:2.3.1.133] | (RefSeq) uncharacterized protein LOC100284770 (A);	00940|Phenylpropanoid biosynthesis;00941|Flavonoid biosynthesis;00945|Stilbenoid, diarylheptanoid and gingerol biosynthesis;01100|Metabolic pathways;01110|Biosynthesis of secondary metabolites;
Os02g1297	11252164	11266223	+	Os07g0113000 [Oryza sativa Japonica Group];	ATP-dependent DNA helicase PIF1 OS=Xenopus laevis OX=8355 GN=pif1 PE=2 SV=1;	;;;DNA helicase Pif1-like;DNA helicase Pif1-like;;	biological_process:telomere maintenance "Any process that contributes to the maintenance of proper telomeric length and structure by affecting and monitoring the activity of telomeric proteins, the length of telomeric DNA and the replication and repair of the DNA. These processes includes those that shorten, lengthen, replicate and repair the telomeric DNA sequences." [GOC:BHF, GOC:BHF_telomere, …	K15255 ATP-dependent DNA helicase PIF1 [EC:3.6.4.12] | (RefSeq) ATP-dependent DNA helicase PIF1-like (A);	NA
Os02g1314	11382212	11385363	+	hypothetical protein OsI_06843 [Oryza sativa Indica Group];	NA	Protein of unknown function DUF707;;Protein of unknown function DUF707;	NA	K23404 transmembrane anterior posterior transformation protein 1 | (RefSeq) lysine ketoglutarate reductase trans-splicing-related protein, putative (A);	NA
Os02g1315	11386118	11386678	-	uncharacterized protein LOC110432683 [Sorghum bicolor];	NA	Zinc finger, SWIM-type;;Zinc finger, SWIM-type;;Zinc finger, PMZ-type;	molecular_function:zinc ion binding "Interacting selectively and non-covalently with zinc [Zn] ions." [GOC:ai](GO:0008270);	K17604 zinc finger SWIM domain-containing protein 3 | (RefSeq) uncharacterized protein LOC110797247 (A);	NA
Os02g1326	11480221	11482275	+	hypothetical protein OsI_06846 [Oryza sativa Indica Group];	L-type lectin-domain containing receptor kinase IV.2 OS=Arabidopsis thaliana OX=3702 GN=LECRK42 PE=2 SV=1;	;;Protein kinase domain;Protein kinase domain;Protein kinase domain;Legume lectin domain;	molecular_function:protein kinase activity "Catalysis of the phosphorylation of an amino acid residue in a protein, usually according to the reaction: a protein + ATP = a phosphoprotein + ADP." [MetaCyc:PROTEIN-KINASE-RXN](GO:0004672),molecular_function:ATP binding "Interacting selectively and non-covalently with ATP, adenosine 5'-triphosphate, a universally important coenzyme and enzyme regulato…	K04733 interleukin-1 receptor-associated kinase 4 [EC:2.7.11.1] | (RefSeq) LOC109784432; L-type lectin-domain containing receptor kinase IV.1-like (A);	04010|MAPK signaling pathway;04064|NF-kappa B signaling pathway;04620|Toll-like receptor signaling pathway;04621|NOD-like receptor signaling pathway;04624|;04722|Neurotrophin signaling pathway;05133|Pertussis;05140|Leishmaniasis;05142|Chagas disease (American trypanosomiasis);05145|Toxoplasmosis;05152|Tuberculosis;05161|Hepatitis B;05162|Measles;05164|Influenza A;05168|Herpes simplex infection;05…
Os02g1332	11553629	11554776	-	hypothetical protein OsJ_24816 [Oryza sativa Japonica Group];	NA	;;Ribonuclease H domain;	molecular_function:nucleic acid binding "Interacting selectively and non-covalently with any nucleic acid." [GOC:jl](GO:0003676),molecular_function:RNA-DNA hybrid ribonuclease activity "Catalysis of the endonucleolytic cleavage of RNA in RNA-DNA hybrids to 5'-phosphomonoesters." [EC:3.1.26.4](GO:0004523);	K17535 serine/threonine-protein kinase TNNI3K [EC:2.7.11.1] | (RefSeq) uncharacterized LOC105353223 (A);	NA
Os02g1339	11616177	11619624	-	signal recognition particle 19 kDa protein, partial [Sorghum bicolor];	Signal recognition particle 19 kDa protein OS=Oryza sativa subsp. japonica OX=39947 GN=SRP19 PE=1 SV=1;	Signal recognition particle, SRP19 subunit;Signal recognition particle, SRP19 subunit;	biological_process:SRP-dependent cotranslational protein targeting to membrane "The targeting of proteins to a membrane that occurs during translation and is dependent upon two key components, the signal-recognition particle [SRP] and the SRP receptor. SRP is a cytosolic particle that transiently binds to the endoplasmic reticulum [ER] signal sequence in a nascent protein, to the large ribosomal …	K03105 signal recognition particle subunit SRP19 | (RefSeq) signal recognition particle 19 kDa protein (A);	03060|Protein export;
Os02g1354	11802624	11806934	-	putative reverse transcriptase [Oryza sativa Japonica Group];	Putative ribonuclease H protein At1g65750 OS=Arabidopsis thaliana OX=3702 GN=At1g65750 PE=3 SV=1;	;Reverse transcriptase zinc-binding domain;	NA	K13415 protein brassinosteroid insensitive 1 [EC:2.7.10.1 2.7.11.1] | (RefSeq) protein BRASSINOSTEROID INSENSITIVE 1-like (A);	04075|Plant hormone signal transduction;
Os02g1359	11827737	11833476	+	hypothetical protein OsI_06875 [Oryza sativa Indica Group];	NA	;;;;	NA	K09553 stress-induced-phosphoprotein 1 | (RefSeq) uncharacterized protein LOC8081959 (A);	05020|Prion diseases;
Os02g1363	11841751	11843160	-	scarecrow-like protein 9 [Oryza sativa Japonica Group];	NA	;;;;	NA	NA	NA
Os02g1366	11865343	11870674	+	hypothetical protein OsI_06880 [Oryza sativa Indica Group];	NA	;;;;	NA	K09553 stress-induced-phosphoprotein 1 | (RefSeq) uncharacterized protein LOC8081959 (A);	05020|Prion diseases;
Os02g1387	12152122	12157697	+	WD repeat-containing protein ATCSA-1 isoform X1 [Oryza sativa Japonica Group];	WD repeat-containing protein ATCSA-1 OS=Arabidopsis thaliana OX=3702 GN=ATCSA-1 PE=1 SV=1;	WD40 repeat;WD40 repeat;WD40 repeat;WD40 repeat;WD40 repeat;WD40 repeat;WD40 repeat;WD40 repeat;WD40-repeat-containing domain;WD40 repeat;;WD40 repeat;;G-protein beta WD-40 repeat;G-protein beta WD-40 repeat;G-protein beta WD-40 repeat;WD40 repeat;WD40 repeat;WD40 repeat;	molecular_function:protein binding "Interacting selectively and non-covalently with any protein or protein complex [a complex of two or more proteins that may include other nonprotein molecules]." [GOC:go_curators](GO:0005515);	K10570 DNA excision repair protein ERCC-8 | (RefSeq) DNA excision repair protein ERCC-8 isoform X1 (A);	03420|Nucleotide excision repair;04120|Ubiquitin mediated proteolysis;
Os02g1389	12163423	12163757	+	Os01g0685100, partial [Oryza sativa Japonica Group];	NA	;;	NA	NA	NA
Os02g1390	12164104	12164863	+	hypothetical protein [Oryza sativa Japonica Group];	NA	NA	NA	NA	NA
Os02g1399	12190532	12195073	+	Os12g0597800, partial [Oryza sativa Japonica Group];	Zinc finger MYM-type protein 1 OS=Homo sapiens OX=9606 GN=ZMYM1 PE=1 SV=1;	;;HAT, C-terminal dimerisation domain;	molecular_function:protein dimerization activity "The formation of a protein dimer, a macromolecular structure consists of two noncovalently associated identical or nonidentical subunits." [ISBN:0198506732](GO:0046983);	NA	NA
Os02g1404	12237150	12238271	-	hypothetical protein OsI_06913 [Oryza sativa Indica Group];	BTB/POZ and MATH domain-containing protein 2 OS=Arabidopsis thaliana OX=3702 GN=BPM2 PE=1 SV=1;	BTB/POZ domain;BTB/POZ domain;MATH/TRAF domain;;;MATH/TRAF domain;BTB/POZ domain;MATH/TRAF domain;	molecular_function:protein binding "Interacting selectively and non-covalently with any protein or protein complex [a complex of two or more proteins that may include other nonprotein molecules]." [GOC:go_curators](GO:0005515);	K10523 speckle-type POZ protein | (RAP-DB) Os02g0309200; BTB/POZ-like domain containing protein. (A);	04340|Hedgehog signaling pathway;04341|;
Os02g1405	12241181	12242459	-	hypothetical protein OsI_06914 [Oryza sativa Indica Group];	BTB/POZ and MATH domain-containing protein 2 OS=Arabidopsis thaliana OX=3702 GN=BPM2 PE=1 SV=1;	BTB/POZ domain;MATH/TRAF domain;BTB/POZ domain;;;MATH/TRAF domain;BTB/POZ domain;;;MATH/TRAF domain;	molecular_function:protein binding "Interacting selectively and non-covalently with any protein or protein complex [a complex of two or more proteins that may include other nonprotein molecules]." [GOC:go_curators](GO:0005515);	K10523 speckle-type POZ protein | (RAP-DB) Os02g0309500; BTB/POZ-like domain containing protein. (A);	04340|Hedgehog signaling pathway;04341|;
Os02g1408	12276591	12277694	-	hypothetical protein OsI_06916 [Oryza sativa Indica Group];	BTB/POZ and MATH domain-containing protein 2 OS=Arabidopsis thaliana OX=3702 GN=BPM2 PE=1 SV=1;	BTB/POZ domain;;MATH/TRAF domain;BTB/POZ domain;MATH/TRAF domain;;BTB/POZ domain;MATH/TRAF domain;	molecular_function:protein binding "Interacting selectively and non-covalently with any protein or protein complex [a complex of two or more proteins that may include other nonprotein molecules]." [GOC:go_curators](GO:0005515);	K10523 speckle-type POZ protein | (RAP-DB) Os02g0310500; BTB/POZ-like domain containing protein. (A);	04340|Hedgehog signaling pathway;04341|;
Os02g1411	12299825	12306017	+	putative speckle-type POZ protein [Oryza sativa Japonica Group];	BTB/POZ and MATH domain-containing protein 2 OS=Arabidopsis thaliana OX=3702 GN=BPM2 PE=1 SV=1;	BTB/POZ domain;MATH/TRAF domain;MATH/TRAF domain;BTB/POZ domain;;BTB/POZ domain;MATH/TRAF domain;;	molecular_function:protein binding "Interacting selectively and non-covalently with any protein or protein complex [a complex of two or more proteins that may include other nonprotein molecules]." [GOC:go_curators](GO:0005515);	K10523 speckle-type POZ protein | (RAP-DB) Os02g0311150; BTB/POZ-like domain containing protein. (A);	04340|Hedgehog signaling pathway;04341|;
Os02g1415	12323468	12323656	+	Os01g0252200, partial [Oryza sativa Japonica Group];	NA	;;	NA	K04733 interleukin-1 receptor-associated kinase 4 [EC:2.7.11.1] | (RefSeq) probable serine/threonine-protein kinase PBL19 isoform X3 (A);	04010|MAPK signaling pathway;04064|NF-kappa B signaling pathway;04620|Toll-like receptor signaling pathway;04621|NOD-like receptor signaling pathway;04624|;04722|Neurotrophin signaling pathway;05133|Pertussis;05140|Leishmaniasis;05142|Chagas disease (American trypanosomiasis);05145|Toxoplasmosis;05152|Tuberculosis;05161|Hepatitis B;05162|Measles;05164|Influenza A;05168|Herpes simplex infection;05…
Os02g1422	12394803	12396565	-	hypothetical protein OsI_06920 [Oryza sativa Indica Group];	Glutathione S-transferase T3 OS=Arabidopsis thaliana OX=3702 GN=GSTT3 PE=2 SV=1;	;;No apical meristem-associated, C-terminal domain;	NA	K23222 nuclease HARBI1 [EC:3.1.-.-] | (RefSeq) uncharacterized protein LOC110437294 (A);	NA
Os02g1450	12699639	12708611	+	uncharacterized protein LOC9266913 isoform X1 [Oryza sativa Japonica Group];	NA	;;;;;;B-block binding subunit of TFIIIC;	NA	K15199 general transcription factor 3C polypeptide 1 | (RAP-DB) Os02g0316900; B-block binding subunit of TFIIIC domain containing protein. (A);	NA
Os02g1451	12708635	12708922	+	hypothetical protein SETIT_5G403200v2 [Setaria italica];	NA	;;	NA	K15199 general transcription factor 3C polypeptide 1 | (RefSeq) uncharacterized protein LOC101757066 (A);	NA
Os02g1452	12708986	12717532	+	hypothetical protein OsI_06940 [Oryza sativa Indica Group];	NA	;;;;	NA	K15199 general transcription factor 3C polypeptide 1 | (RefSeq) uncharacterized protein LOC8075715 (A);	NA
Os02g1453	12717578	12718691	+	hypothetical protein OsI_06940 [Oryza sativa Indica Group];	NA	;;	NA	K15199 general transcription factor 3C polypeptide 1 | (RefSeq) uncharacterized protein LOC8075715 (A);	NA
Os02g1480	12906639	12907368	+	hypothetical protein OsJ_06472 [Oryza sativa Japonica Group];	NA	NA	NA	NA	NA
Os02g1483	12924835	12931396	-	fatty-acid-binding protein 3, chloroplastic [Oryza sativa Japonica Group];	Fatty-acid-binding protein 3, chloroplastic OS=Arabidopsis thaliana OX=3702 GN=FAP3 PE=1 SV=1;	;Chalcone isomerase;;	molecular_function:intramolecular lyase activity "The catalysis of certain rearrangements of a molecule to break or form a ring." [GOC:jl, http://www.mercksource.com/](GO:0016872);	K01859 chalcone isomerase [EC:5.5.1.6] | (RefSeq) CHI1B1; chalcone--flavonone isomerase 1B-1 (A);	00941|Flavonoid biosynthesis;01100|Metabolic pathways;01110|Biosynthesis of secondary metabolites;
Os02g1488	12958907	12959837	+	hypothetical protein OsJ_12548 [Oryza sativa Japonica Group];	NA	;;	NA	NA	NA
Os02g1494	13019369	13020401	-	hypothetical protein OsI_01230 [Oryza sativa Indica Group];	NA	NA	NA	NA	NA
Os02g1540	13460665	13464389	+	hypothetical protein OsI_07010 [Oryza sativa Indica Group];	RHOMBOID-like protein 9, chloroplastic OS=Arabidopsis thaliana OX=3702 GN=RBL9 PE=2 SV=1;	;;;;	NA	NA	NA
Os02g1541	13464471	13466470	+	RHOMBOID-like protein 9, chloroplastic isoform X1 [Oryza sativa Japonica Group];	RHOMBOID-like protein 9, chloroplastic OS=Arabidopsis thaliana OX=3702 GN=RBL9 PE=2 SV=1;	Peptidase S54, rhomboid domain;;;	molecular_function:serine-type endopeptidase activity "Catalysis of the hydrolysis of internal, alpha-peptide bonds in a polypeptide chain by a catalytic mechanism that involves a catalytic triad consisting of a serine nucleophile that is activated by a proton relay involving an acidic residue [e.g. aspartate or glutamate] and a basic residue [usually histidine]." [GOC:mah, http://merops.sanger.a…	NA	NA
Os02g1609	14710347	14715073	-	hypothetical protein [Oryza sativa Japonica Group];	Kinesin-like protein KIN-12C OS=Oryza sativa subsp. japonica OX=39947 GN=KIN12C PE=2 SV=1;	;;Ribonuclease H domain;	molecular_function:nucleic acid binding "Interacting selectively and non-covalently with any nucleic acid." [GOC:jl](GO:0003676),molecular_function:RNA-DNA hybrid ribonuclease activity "Catalysis of the endonucleolytic cleavage of RNA in RNA-DNA hybrids to 5'-phosphomonoesters." [EC:3.1.26.4](GO:0004523);	K10400 kinesin family member 15 | (RefSeq) kinesin-like protein KIN12A (A);	NA
Os02g1628	14950501	14950967	-	Unknown protein [Oryza sativa Japonica Group];	NA	NA	NA	K08081 tropinone reductase I [EC:1.1.1.206] | (RefSeq) tropinone reductase homolog At5g06060-like (A);	00960|Tropane, piperidine and pyridine alkaloid biosynthesis;01100|Metabolic pathways;01110|Biosynthesis of secondary metabolites;
Os02g1629	14951063	14952412	-	hypothetical protein OSJNBa0003M24.4 [Oryza sativa Japonica Group];	NA	Aminotransferase-like, plant mobile domain;	NA	NA	NA
Os02g1630	14973045	14974074	+	OSJNBa0091C12.9 [Oryza sativa Japonica Group];	NA	Aminotransferase-like, plant mobile domain;	NA	NA	NA
Os02g1631	14974246	14988313	+	hypothetical protein LOC_Os11g35910 [Oryza sativa Japonica Group];	NA	Domain of unknown function DUF1409;	NA	K08081 tropinone reductase I [EC:1.1.1.206] | (RefSeq) tropinone reductase homolog At5g06060-like (A);	00960|Tropane, piperidine and pyridine alkaloid biosynthesis;01100|Metabolic pathways;01110|Biosynthesis of secondary metabolites;
Os02g1638	15135159	15136671	+	hypothetical protein OsI_37712 [Oryza sativa Indica Group];	Thaumatin-like protein 1 OS=Arabidopsis thaliana OX=3702 GN=TLP1 PE=2 SV=1;	Thaumatin family;Thaumatin family;Thaumatin family;Thaumatin family;Thaumatin family;Thaumatin family;;Thaumatin family;	NA	K04733 interleukin-1 receptor-associated kinase 4 [EC:2.7.11.1] | (RefSeq) glycerophosphodiester phosphodiesterase protein kinase domain-containing GDPDL2-like (A);	04010|MAPK signaling pathway;04064|NF-kappa B signaling pathway;04620|Toll-like receptor signaling pathway;04621|NOD-like receptor signaling pathway;04624|;04722|Neurotrophin signaling pathway;05133|Pertussis;05140|Leishmaniasis;05142|Chagas disease (American trypanosomiasis);05145|Toxoplasmosis;05152|Tuberculosis;05161|Hepatitis B;05162|Measles;05164|Influenza A;05168|Herpes simplex infection;05…
Os02g1640	15187762	15189461	+	NA	NA	;	NA	NA	NA
Os02g1648	15236013	15241077	-	uncharacterized protein LOC107279989 [Oryza sativa Japonica Group];	ATP-dependent DNA helicase PIF1 OS=Danio rerio OX=7955 GN=pif1 PE=2 SV=1;	DNA helicase Pif1-like;Helitron helicase-like domain;;;	biological_process:telomere maintenance "Any process that contributes to the maintenance of proper telomeric length and structure by affecting and monitoring the activity of telomeric proteins, the length of telomeric DNA and the replication and repair of the DNA. These processes includes those that shorten, lengthen, replicate and repair the telomeric DNA sequences." [GOC:BHF, GOC:BHF_telomere, …	K15255 ATP-dependent DNA helicase PIF1 [EC:3.6.4.12] | (RefSeq) ATP-dependent DNA helicase PIF1 (A);	NA
Os02g1664	15456323	15482056	-	OSJNBa0061G20.4 [Oryza sativa Japonica Group];	NA	;	NA	NA	NA
Os02g1669	15657476	15658841	+	hypothetical protein OsI_07068 [Oryza sativa Indica Group];	NA	Domain of unknown function DUF4283;Uncharacterized protein At4g02000-like;Zinc knuckle CX2CX4HX4C;;Zinc finger, CCHC-type;	molecular_function:nucleic acid binding "Interacting selectively and non-covalently with any nucleic acid." [GOC:jl](GO:0003676),molecular_function:zinc ion binding "Interacting selectively and non-covalently with zinc [Zn] ions." [GOC:ai](GO:0008270);	K08738 cytochrome c | (RefSeq) uncharacterized protein LOC100828831 (A);	01524|;02020|Two-component system;04115|p53 signaling pathway;04210|Apoptosis;04214|Apoptosis - fly;04215|Apoptosis - multiple species;04932|Non-alcoholic fatty liver disease (NAFLD);05010|Alzheimer's disease;05012|Parkinson's disease;05014|Amyotrophic lateral sclerosis (ALS);05016|Huntington's disease;05134|Legionellosis;05145|Toxoplasmosis;05152|Tuberculosis;05160|Hepatitis C;05161|Hepatitis B;…
Os02g1670	15658890	15663255	+	hypothetical protein OsI_07068 [Oryza sativa Indica Group];	NA	Ribonuclease H domain;;	molecular_function:nucleic acid binding "Interacting selectively and non-covalently with any nucleic acid." [GOC:jl](GO:0003676),molecular_function:RNA-DNA hybrid ribonuclease activity "Catalysis of the endonucleolytic cleavage of RNA in RNA-DNA hybrids to 5'-phosphomonoesters." [EC:3.1.26.4](GO:0004523);	K20924 cellulose synthase-like protein [EC:2.4.1.-] | (RefSeq) cellulose synthase-like protein D4 (A);	NA
Os02g1683	15959877	15961761	-	glutelin type-A 1-like [Oryza sativa Japonica Group];	Glutelin type-A 1 OS=Oryza sativa subsp. japonica OX=39947 GN=GLUA1 PE=1 SV=2;	Cupin 1;Cupin 1;11-S seed storage protein, plant;11-S seed storage protein, plant;11-S seed storage protein, plant;11-S seed storage protein, plant;11-S seed storage protein, plant;11-S seed storage protein, plant;;Cupin 1;Cupin 1;;	molecular_function:nutrient reservoir activity "Functions in the storage of nutritious substrates." [GOC:ai](GO:0045735);	K01569 oxalate decarboxylase [EC:4.1.1.2] | (RefSeq) hypothetical protein (A);	00630|Glyoxylate and dicarboxylate metabolism;01100|Metabolic pathways;
Os02g1693	16150951	16152197	+	glutelin type-B 5-like [Oryza sativa Japonica Group];	Glutelin type-A 1 OS=Oryza sativa subsp. japonica OX=39947 GN=GLUA1 PE=1 SV=2;	Cupin 1;Cupin 1;;;	molecular_function:nutrient reservoir activity "Functions in the storage of nutritious substrates." [GOC:ai](GO:0045735);	K01569 oxalate decarboxylase [EC:4.1.1.2] | (RefSeq) hypothetical protein (A);	00630|Glyoxylate and dicarboxylate metabolism;01100|Metabolic pathways;
Os02g1694	16152225	16152759	+	hypothetical protein OsJ_06612 [Oryza sativa Japonica Group];	Cocosin 1 OS=Cocos nucifera OX=13894 GN=COS-1 PE=1 SV=1;	11-S seed storage protein, plant;11-S seed storage protein, plant;11-S seed storage protein, plant;11-S seed storage protein, plant;Cupin 1;;;Cupin 1;	molecular_function:nutrient reservoir activity "Functions in the storage of nutritious substrates." [GOC:ai](GO:0045735);	K01569 oxalate decarboxylase [EC:4.1.1.2] | (RefSeq) hypothetical protein (A);	00630|Glyoxylate and dicarboxylate metabolism;01100|Metabolic pathways;
Os02g1713	16617767	16618037	-	hypothetical protein [Oryza sativa Japonica Group];	Potassium transporter 22 OS=Oryza sativa subsp. japonica OX=39947 GN=HAK22 PE=2 SV=1;	Potassium transporter;;	molecular_function:potassium ion transmembrane transporter activity "Enables the transfer of potassium ions [K+] from one side of a membrane to the other." [GOC:ai](GO:0015079),cellular_component:membrane "A lipid bilayer along with all the proteins and protein complexes embedded in it an attached to it." [GOC:dos, GOC:mah, ISBN:0815316194](GO:0016020),biological_process:potassium ion transmembra…	K03549 KUP system potassium uptake protein | (RefSeq) potassium transporter 22-like (A);	NA
Os02g1717	16626101	16627659	-	OSJNBb0091E11.13 [Oryza sativa Japonica Group];	NA	;;Transposase, MuDR, plant;	NA	K01193 beta-fructofuranosidase [EC:3.2.1.26] | (RefSeq) uncharacterized protein LOC9268563 isoform X1 (A);	00052|Galactose metabolism;00500|Starch and sucrose metabolism;01100|Metabolic pathways;
Os02g1723	16645031	16658615	+	putative polyprotein [Oryza sativa Japonica Group];	NA	Ulp1 protease family, C-terminal catalytic domain;;;	biological_process:proteolysis "The hydrolysis of proteins into smaller polypeptides and/or amino acids by cleavage of their peptide bonds." [GOC:bf, GOC:mah](GO:0006508),molecular_function:cysteine-type peptidase activity "Catalysis of the hydrolysis of peptide bonds in a polypeptide chain by a mechanism in which the sulfhydryl group of a cysteine residue at the active center acts as a nucleophi…	NA	NA
Os02g1752	16855183	16856391	+	hypothetical protein OsI_07137 [Oryza sativa Indica Group];	Protein ROOT PRIMORDIUM DEFECTIVE 1 OS=Arabidopsis thaliana OX=3702 GN=RPD1 PE=1 SV=1;	;Plant organelle RNA recognition domain;;	NA	K09566 peptidyl-prolyl isomerase G (cyclophilin G) [EC:5.2.1.8] | (RefSeq) uncharacterized protein LOC108227608 (A);	NA
Os02g1753	16864072	16864359	+	Os02g0464450 [Oryza sativa Japonica Group];	NA	;;	NA	NA	NA
Os02g1765	16976228	16976506	+	hypothetical protein [Oryza sativa Japonica Group];	NA	NA	NA	K00913 inositol-1,3,4-trisphosphate 5/6-kinase / inositol-tetrakisphosphate 1-kinase [EC:2.7.1.159 2.7.1.134] | (RefSeq) inositol-tetrakisphosphate 1-kinase 4 (A);	00562|Inositol phosphate metabolism;01100|Metabolic pathways;04070|Phosphatidylinositol signaling system;
Os02g1770	17012855	17020705	+	hypothetical protein OsI_07152 [Oryza sativa Indica Group];	NA	;Ribonuclease H domain;;	molecular_function:nucleic acid binding "Interacting selectively and non-covalently with any nucleic acid." [GOC:jl](GO:0003676),molecular_function:RNA-DNA hybrid ribonuclease activity "Catalysis of the endonucleolytic cleavage of RNA in RNA-DNA hybrids to 5'-phosphomonoesters." [EC:3.1.26.4](GO:0004523);	K14442 ATP-dependent RNA helicase DHX36 [EC:3.6.4.13] | (RefSeq) DExH-box ATP-dependent RNA helicase DExH6-like isoform X1 (A);	03018|RNA degradation;
Os02g1775	17070085	17076412	+	uncharacterized protein LOC100824944 [Brachypodium distachyon];	NA	;;	NA	K03165 DNA topoisomerase III [EC:5.6.2.1] | (RefSeq) DNA topoisomerase 3-alpha-like (A);	03440|Homologous recombination;03460|Fanconi anemia pathway;
Os02g1795	17312241	17315383	+	hypothetical protein OsI_07170 [Oryza sativa Indica Group];	Monooxygenase 1 OS=Arabidopsis thaliana OX=3702 GN=MO1 PE=2 SV=1;	FAD-binding domain;;;;;;;	molecular_function:FAD binding "Interacting selectively and non-covalently with the oxidized form, FAD, of flavin-adenine dinucleotide, the coenzyme or the prosthetic group of various flavoprotein oxidoreductase enzymes." [GOC:mah](GO:0071949);	K09838 zeaxanthin epoxidase [EC:1.14.15.21] | (RefSeq) zeaxanthin epoxidase, chloroplastic (A);	00906|Carotenoid biosynthesis;01100|Metabolic pathways;01110|Biosynthesis of secondary metabolites;
Os02g1812	17573696	17574771	-	hypothetical protein OsI_07193 [Oryza sativa Indica Group];	NA	;;Rx, N-terminal;	NA	K13457 disease resistance protein RPM1 | (RefSeq) disease resistance protein RPM1 (A);	04626|Plant-pathogen interaction;
Os02g1820	17672644	17673455	+	hypothetical protein [Oryza sativa Japonica Group];	NA	NA	NA	NA	NA
Os02g1821	17673459	17674033	+	hypothetical protein OsI_07203 [Oryza sativa Indica Group];	NA	Rx, N-terminal;	NA	NA	NA
Os02g1847	17968009	17972416	+	hypothetical protein OsI_07229 [Oryza sativa Indica Group];	Protein SENSITIVITY TO RED LIGHT REDUCED 1 OS=Arabidopsis thaliana OX=3702 GN=SRR1 PE=2 SV=2;	SRR1-like protein;;	NA	NA	NA
Os02g1877	18554719	18570393	-	Os02g0492000, partial [Oryza sativa Japonica Group];	Ankyrin-2 OS=Mus musculus OX=10090 GN=Ank2 PE=1 SV=2;	;Ankyrin repeat;Ankyrin repeat-containing domain;;Ankyrin repeat;;;Ankyrin repeat-containing domain;Ankyrin repeat-containing domain;Ankyrin repeat;Ankyrin repeat;Ankyrin repeat;Ankyrin repeat;Ankyrin repeat;Ankyrin repeat;Ankyrin repeat;Ankyrin repeat;Ankyrin repeat;Ankyrin repeat;	molecular_function:protein binding "Interacting selectively and non-covalently with any protein or protein complex [a complex of two or more proteins that may include other nonprotein molecules]." [GOC:go_curators](GO:0005515);	K19626 inversin | (RefSeq) ankyrin repeat and SOCS box protein 11-like (A);	04310|Wnt signaling pathway;
Os02g1882	18610124	18619973	-	hypothetical protein OsI_07280 [Oryza sativa Indica Group];	Ankyrin-1 OS=Mus musculus OX=10090 GN=Ank1 PE=1 SV=2;	Ankyrin repeat-containing domain;Ankyrin repeat-containing domain;Ankyrin repeat-containing domain;Ankyrin repeat;Ankyrin repeat;Ankyrin repeat;Ankyrin repeat;Ankyrin repeat;Ankyrin repeat;Ankyrin repeat;Ankyrin repeat;Ankyrin repeat;;;Ankyrin repeat-containing domain;Tetratricopeptide repeat;Tetratricopeptide repeat;Tetratricopeptide repeat-containing domain;Ankyrin repeat;Ankyrin repeat;Ankyrin…	molecular_function:protein binding "Interacting selectively and non-covalently with any protein or protein complex [a complex of two or more proteins that may include other nonprotein molecules]." [GOC:go_curators](GO:0005515);	K19626 inversin | (RefSeq) ankyrin repeat and SOCS box protein 11-like (A);	04310|Wnt signaling pathway;
Os02g1883	18623128	18631342	-	uncharacterized protein LOC9269313 [Oryza sativa Japonica Group];	Ankyrin-3 OS=Mus musculus OX=10090 GN=Ank3 PE=1 SV=1;	Ankyrin repeat-containing domain;Ankyrin repeat-containing domain;Ankyrin repeat-containing domain;Tetratricopeptide repeat;Ankyrin repeat;;Ankyrin repeat;Ankyrin repeat;Ankyrin repeat;Ankyrin repeat;Ankyrin repeat;Ankyrin repeat;Ankyrin repeat;Ankyrin repeat;Ankyrin repeat;Ankyrin repeat;;	molecular_function:protein binding "Interacting selectively and non-covalently with any protein or protein complex [a complex of two or more proteins that may include other nonprotein molecules]." [GOC:go_curators](GO:0005515);	K19626 inversin | (RefSeq) ankyrin repeat and SOCS box protein 11-like (A);	04310|Wnt signaling pathway;
Os02g1889	18700061	18701119	-	LOW QUALITY PROTEIN: transcriptional activator DEMETER-like [Oryza sativa Japonica Group];	Protein ROS1A OS=Oryza sativa subsp. japonica OX=39947 GN=ROS1A PE=1 SV=2;	;;	NA	NA	NA
Os02g1890	18701252	18701572	-	LOW QUALITY PROTEIN: transcriptional activator DEMETER-like [Oryza sativa Japonica Group];	Protein ROS1A OS=Oryza sativa subsp. japonica OX=39947 GN=ROS1A PE=1 SV=2;	NA	NA	NA	NA
Os02g1891	18701657	18702466	-	hypothetical protein OsI_07296 [Oryza sativa Indica Group];	Protein ROS1A OS=Oryza sativa subsp. japonica OX=39947 GN=ROS1A PE=1 SV=2;	;;	NA	NA	NA
Os02g1918	18934509	18936710	-	transposon protein, putative, CACTA, En/Spm sub-class [Oryza sativa Japonica Group];	NA	NA	NA	NA	NA
Os02g1936	19108335	19109744	+	putative disease resistance protein I2 [Oryza sativa Japonica Group];	Putative disease resistance protein RGA4 OS=Solanum bulbocastanum OX=147425 GN=RGA4 PE=2 SV=1;	Rx, N-terminal;;NB-ARC;;;;;	molecular_function:ADP binding "Interacting selectively and non-covalently with ADP, adenosine 5'-diphosphate." [GOC:jl](GO:0043531);	K15078 structure-specific endonuclease subunit SLX1 [EC:3.6.1.-] | (RefSeq) putative disease resistance protein RGA4 (A);	03460|Fanconi anemia pathway;
Os02g1937	19109760	19112204	+	putative disease resistance protein I2 [Oryza sativa Japonica Group];	Putative disease resistance RPP13-like protein 1 OS=Arabidopsis thaliana OX=3702 GN=RPPL1 PE=3 SV=1;	;;	NA	K15078 structure-specific endonuclease subunit SLX1 [EC:3.6.1.-] | (RefSeq) putative disease resistance protein RGA3 isoform X1 (A);	03460|Fanconi anemia pathway;
Os02g1944	19197106	19197678	+	hypothetical protein OsJ_06847 [Oryza sativa Japonica Group];	Topoisomerase 6 subunit A3 OS=Oryza sativa subsp. japonica OX=39947 GN=SPO11-3 PE=2 SV=2;	NA	NA	K10878 meiotic recombination protein SPO11 | (RefSeq) DNA topoisomerase 6 subunit A3 (A);	04113|Meiosis - yeast;
Os02g1945	19197695	19198198	+	NA	Topoisomerase 6 subunit A3 OS=Oryza sativa subsp. japonica OX=39947 GN=SPO11-3 PE=2 SV=2;	NA	NA	K10878 meiotic recombination protein SPO11 | (RefSeq) LOC109739099; DNA topoisomerase 6 subunit A3 (A);	04113|Meiosis - yeast;
Os02g1958	19338042	19340675	-	transposon protein, putative, CACTA, En/Spm sub-class [Oryza sativa Japonica Group];	NA	;;;;	NA	NA	NA
Os02g1959	19340691	19340927	-	transposon protein, putative, CACTA, En/Spm sub-class [Oryza sativa Japonica Group];	NA	;;	NA	NA	NA
Os02g1960	19340933	19341645	-	OSIGBa0130O15.11 [Oryza sativa];	NA	NA	NA	NA	NA
Os02g1983	19602923	19604179	-	hypothetical protein OsI_07372 [Oryza sativa Indica Group];	Uncharacterized protein At4g06744 OS=Arabidopsis thaliana OX=3702 GN=At4g06744 PE=2 SV=1;	;;;	NA	K03006 DNA-directed RNA polymerase II subunit RPB1 [EC:2.7.7.6] | (RefSeq) leucine-rich repeat extensin-like protein 1 (A);	03020|RNA polymerase;05016|Huntington's disease;
Os02g2002	19906903	19907422	-	hypothetical protein OsJ_06893 [Oryza sativa Japonica Group];	NA	;;Ribonuclease H domain;	molecular_function:nucleic acid binding "Interacting selectively and non-covalently with any nucleic acid." [GOC:jl](GO:0003676),molecular_function:RNA-DNA hybrid ribonuclease activity "Catalysis of the endonucleolytic cleavage of RNA in RNA-DNA hybrids to 5'-phosphomonoesters." [EC:3.1.26.4](GO:0004523);	K17535 serine/threonine-protein kinase TNNI3K [EC:2.7.11.1] | (RefSeq) uncharacterized LOC105353223 (A);	NA
Os02g2028	20137496	20138151	+	hypothetical protein [Oryza sativa Japonica Group];	NA	NA	NA	NA	NA
Os02g2031	20168871	20169566	-	hypothetical protein OsI_07413 [Oryza sativa Indica Group];	Plant UBX domain-containing protein 16 OS=Arabidopsis thaliana OX=3702 GN=PUX16 PE=2 SV=1;	UBX domain;Ribose-phosphate pyrophosphokinase;UBX domain;;;	molecular_function:magnesium ion binding "Interacting selectively and non-covalently with magnesium [Mg] ions." [GOC:ai](GO:0000287),molecular_function:ribose phosphate diphosphokinase activity "Catalysis of the reaction: D-ribose 5-phosphate + ATP = 5-phospho-alpha-D-ribose 1-diphosphate + AMP + 2 H[+]." [EC:2.7.6.1, RHEA:15609](GO:0004749),molecular_function:protein binding "Interacting selecti…	NA	NA
Os02g2034	20193169	20199113	-	hypothetical protein OsJ_06915 [Oryza sativa Japonica Group];	Ubiquitin thioesterase otubain-like OS=Arabidopsis thaliana OX=3702 GN=At1g28120 PE=2 SV=2;	Peptidase C65, otubain;;Peptidase C65, otubain;	NA	K09602 ubiquitin thioesterase protein OTUB1 [EC:3.4.19.12] | (RefSeq) ubiquitin thioesterase OTUB1-like (A);	NA
Os02g2047	20314128	20318949	+	elongation factor 2 [Oryza sativa Japonica Group];	Elongation factor 2 OS=Arabidopsis thaliana OX=3702 GN=LOS1 PE=1 SV=1;	Translation elongation factor EFG/EF2, domain IV;Transcription factor, GTP-binding domain;Transcription factor, GTP-binding domain;Transcription factor, GTP-binding domain;Transcription factor, GTP-binding domain;Transcription factor, GTP-binding domain;Transcription factor, GTP-binding domain;Elongation factor EFG, domain V-like;;Translation elongation factor EFG/EF2, domain IV;Elongation Factor…	molecular_function:GTPase activity "Catalysis of the reaction: GTP + H2O = GDP + phosphate." [ISBN:0198547684](GO:0003924),molecular_function:GTP binding "Interacting selectively and non-covalently with GTP, guanosine triphosphate." [GOC:ai](GO:0005525);	K03234 elongation factor 2 | (RAP-DB) Os02g0519900; Similar to Elongation factor EF-2 (Fragment). (A);	04152|AMPK signaling pathway;04921|Oxytocin signaling pathway;
Os02g2049	20329441	20329926	-	OSIGBa0135L04.5 [Oryza sativa];	NA	;Ribonuclease H domain;	molecular_function:nucleic acid binding "Interacting selectively and non-covalently with any nucleic acid." [GOC:jl](GO:0003676),molecular_function:RNA-DNA hybrid ribonuclease activity "Catalysis of the endonucleolytic cleavage of RNA in RNA-DNA hybrids to 5'-phosphomonoesters." [EC:3.1.26.4](GO:0004523);	K17535 serine/threonine-protein kinase TNNI3K [EC:2.7.11.1] | (RefSeq) uncharacterized LOC105353223 (A);	NA
Os02g2061	20453705	20454238	+	hypothetical protein [Oryza sativa Japonica Group];	NA	UBX domain;;;	molecular_function:protein binding "Interacting selectively and non-covalently with any protein or protein complex [a complex of two or more proteins that may include other nonprotein molecules]." [GOC:go_curators](GO:0005515);	NA	NA
Os02g2062	20458666	20461303	+	uncharacterized protein LOC4329505 [Oryza sativa Japonica Group];	NA	Peptidase C65, otubain;;Peptidase C65, otubain;	NA	K09602 ubiquitin thioesterase protein OTUB1 [EC:3.4.19.12] | (RefSeq) ubiquitin thioesterase OTUB1-like (A);	NA
Os02g2063	20461573	20462606	+	uncharacterized protein LOC4329505 [Oryza sativa Japonica Group];	NA	;Peptidase C65, otubain;Peptidase C65, otubain;	NA	K09602 ubiquitin thioesterase protein OTUB1 [EC:3.4.19.12] | (RefSeq) ubiquitin thioesterase OTUB1-like (A);	NA
Os02g2064	20466468	20469900	+	uncharacterized protein LOC4329506 [Oryza sativa Japonica Group];	NA	Peptidase C65, otubain;Peptidase C65, otubain;;	NA	K09602 ubiquitin thioesterase protein OTUB1 [EC:3.4.19.12] | (RefSeq) ubiquitin thioesterase OTUB1-like (A);	NA
Os02g2065	20470173	20471194	+	LOW QUALITY PROTEIN: uncharacterized protein LOC9268497 [Oryza sativa Japonica Group];	NA	Peptidase C65, otubain;Peptidase C65, otubain;;	NA	K09602 ubiquitin thioesterase protein OTUB1 [EC:3.4.19.12] | (RefSeq) ubiquitin thioesterase OTUB1-like (A);	NA
Os02g2066	20477701	20478114	+	hypothetical protein OsI_07451 [Oryza sativa Indica Group];	Plant UBX domain-containing protein 16 OS=Arabidopsis thaliana OX=3702 GN=PUX16 PE=2 SV=1;	UBX domain;;;	molecular_function:protein binding "Interacting selectively and non-covalently with any protein or protein complex [a complex of two or more proteins that may include other nonprotein molecules]." [GOC:go_curators](GO:0005515);	NA	NA
Os02g2091	20761197	20762568	-	hypothetical protein OsI_07473 [Oryza sativa Indica Group];	Uncharacterized protein At4g22758 OS=Arabidopsis thaliana OX=3702 GN=At4g22758 PE=2 SV=1;	Uncharacterized protein At4g22758-like;;	NA	NA	NA
Os02g2104	20862499	20877640	-	RecName: Full=ABC transporter G family member 41; Short=OsABCG41; AltName: Full=Pleiotropic drug resistance protein 2; Short=OsPDR2 [];	ABC transporter G family member 41 OS=Oryza sativa subsp. japonica OX=39947 GN=ABCG41 PE=3 SV=1;	ABC-transporter N-terminal domain;;;AAA+ ATPase domain;ABC transporter-like;ABC-2 type transporter;;;	molecular_function:ATP binding "Interacting selectively and non-covalently with ATP, adenosine 5'-triphosphate, a universally important coenzyme and enzyme regulator." [ISBN:0198506732](GO:0005524),cellular_component:membrane "A lipid bilayer along with all the proteins and protein complexes embedded in it an attached to it." [GOC:dos, GOC:mah, ISBN:0815316194](GO:0016020),molecular_function:ATPa…	K21396 ATP-binding cassette, subfamily G (WHITE), eye pigment precursor transporter | (RefSeq) ABC transporter G family member 41-like (A);	NA
Os02g2105	20879952	20881581	-	hypothetical protein OsJ_06986 [Oryza sativa Japonica Group];	Autophagy-related protein 8D OS=Oryza sativa subsp. japonica OX=39947 GN=ATG8D PE=3 SV=2;	;Autophagy protein Atg8 ubiquitin-like;Autophagy protein Atg8 ubiquitin-like;	NA	K08341 GABA(A) receptor-associated protein | (RefSeq) autophagy-related protein 8D-like (A);	04068|FoxO signaling pathway;04136|;04137|;04138|;04139|Regulation of mitophagy - yeast;04140|Regulation of autophagy;04212|Longevity regulating pathway - worm;04371|;04621|NOD-like receptor signaling pathway;04727|GABAergic synapse;05167|;
Os02g2110	20916279	20920556	-	hypothetical protein OsI_07490 [Oryza sativa Indica Group];	Ent-isokaurene C2/C3-hydroxylase OS=Oryza sativa subsp. japonica OX=39947 GN=CYP71Z6 PE=1 SV=1;	;Cytochrome P450, E-class, group I;Cytochrome P450, E-class, group I;Cytochrome P450, E-class, group I;Cytochrome P450, E-class, group I;Cytochrome P450, E-class, group I;Cytochrome P450, E-class, group I;Cytochrome P450, E-class, group I;Cytochrome P450, E-class, group I;Cytochrome P450, E-class, group I;Cytochrome P450;Cytochrome P450;Cytochrome P450;Cytochrome P450;	molecular_function:iron ion binding "Interacting selectively and non-covalently with iron [Fe] ions." [GOC:ai](GO:0005506),molecular_function:oxidoreductase activity, acting on paired donors, with incorporation or reduction of molecular oxygen "Catalysis of an oxidation-reduction [redox] reaction in which hydrogen or electrons are transferred from each of two donors, and molecular oxygen is reduc…	K16083 ent-isokaurene hydroxylase [EC:1.14.14.76] | (RefSeq) ent-isokaurene C2-hydroxylase (A);	00904|Diterpenoid biosynthesis;01110|Biosynthesis of secondary metabolites;
Os02g2113	20929452	20930949	-	copper transport protein ATX1-like [Cucurbita moschata];	Copper transport protein CCH OS=Arabidopsis thaliana OX=3702 GN=CCH PE=1 SV=1;	Heavy metal-associated domain, HMA;Heavy metal-associated domain, HMA;;;	biological_process:metal ion transport "The directed movement of metal ions, any metal ion with an electric charge, into, out of or within a cell, or between cells, by means of some agent such as a transporter or pore." [GOC:ai](GO:0030001),molecular_function:metal ion binding "Interacting selectively and non-covalently with any metal ion." [GOC:ai](GO:0046872);	K07213 copper chaperone | (RefSeq) copper transport protein ATX1 (A);	04978|Mineral absorption;
Os02g2138	21169848	21170426	-	hypothetical protein [Oryza sativa Japonica Group];	Probable protein phosphatase 2C 58 OS=Arabidopsis thaliana OX=3702 GN=At4g28400 PE=2 SV=1;	;PPM-type phosphatase domain;Protein phosphatase 2C family;;Protein phosphatase 2C family;	molecular_function:catalytic activity "Catalysis of a biochemical reaction at physiological temperatures. In biologically catalyzed reactions, the reactants are known as substrates, and the catalysts are naturally occurring macromolecular substances known as enzymes. Enzymes possess specific binding sites for substrates, and are usually composed wholly or largely of protein, but RNA that has cata…	K17506 protein phosphatase 1L [EC:3.1.3.16] | (RefSeq) putative protein phosphatase 2C 63 (A);	NA
Os02g2139	21175037	21175246	-	hypothetical protein OsI_07535 [Oryza sativa Indica Group];	Pectinesterase inhibitor 8 OS=Oryza sativa subsp. japonica OX=39947 GN=PMEI8 PE=2 SV=1;	;;	NA	NA	NA
Os02g2152	21267089	21267949	+	uncharacterized protein LOC107277579 isoform X1 [Oryza sativa Japonica Group];	F-box/FBD/LRR-repeat protein At1g13570 OS=Arabidopsis thaliana OX=3702 GN=At1g13570 PE=2 SV=1;	;;;;	NA	NA	NA
Os02g2153	21268152	21268609	+	hypothetical protein OsI_07546 [Oryza sativa Indica Group];	NA	;;	NA	NA	NA
Os02g2159	21298287	21319382	-	PREDICTED: putative F-box/FBD/LRR-repeat protein At1g66290, partial [Oryza brachyantha];	F-box/FBD/LRR-repeat protein At1g13570 OS=Arabidopsis thaliana OX=3702 GN=At1g13570 PE=2 SV=1;	;;;;FBD domain;	NA	NA	NA
Os02g2160	21319685	21320533	+	pectinesterase inhibitor 8 [Oryza sativa Japonica Group];	Pectinesterase inhibitor 8 OS=Oryza sativa subsp. japonica OX=39947 GN=PMEI8 PE=2 SV=1;	;Pectinesterase inhibitor domain;;	molecular_function:enzyme inhibitor activity "Binds to and stops, prevents or reduces the activity of an enzyme." [GOC:ai, GOC:ebc](GO:0004857);	NA	NA
Os02g2161	21323673	21324236	+	hypothetical protein OsI_07550 [Oryza sativa Indica Group];	Pectinesterase inhibitor 8 OS=Oryza sativa subsp. japonica OX=39947 GN=PMEI8 PE=2 SV=1;	;Pectinesterase inhibitor domain;	molecular_function:enzyme inhibitor activity "Binds to and stops, prevents or reduces the activity of an enzyme." [GOC:ai, GOC:ebc](GO:0004857);	NA	NA
Os02g2162	21327513	21329442	-	F-box/FBD/LRR-repeat protein At1g13570 isoform X1 [Oryza sativa Japonica Group];	F-box/FBD/LRR-repeat protein At1g13570 OS=Arabidopsis thaliana OX=3702 GN=At1g13570 PE=2 SV=1;	;;;;F-box domain;	molecular_function:protein binding "Interacting selectively and non-covalently with any protein or protein complex [a complex of two or more proteins that may include other nonprotein molecules]." [GOC:go_curators](GO:0005515);	K11843 ubiquitin carboxyl-terminal hydrolase 14 [EC:3.4.19.12] | (RefSeq) FBD-associated F-box protein At4g10400-like (A);	NA
Os02g2163	21331628	21333925	-	F-box/FBD/LRR-repeat protein At1g13570 isoform X1 [Oryza sativa Japonica Group];	NA	NA	NA	NA	NA
Os02g2184	21537436	21537696	-	protein IDA-LIKE 2-like [Oryza sativa Japonica Group];	NA	;Protein IDA-like;	biological_process:floral organ abscission "The controlled shedding of floral organs." [GOC:PO_curators, PMID:12972671, PO:0025395](GO:0010227);	NA	NA
Os02g2191	21608995	21611401	-	putative ubiquinol-cytochrome C reductase complex 7.8 kDa protein [Oryza sativa Japonica Group];	Cytochrome b-c1 complex subunit 6 OS=Solanum tuberosum OX=4113 PE=1 SV=2;	Ubiquinol-cytochrome C reductase hinge domain;;Cytochrome b-c1 complex, subunit 6;	biological_process:mitochondrial electron transport, ubiquinol to cytochrome c "The transfer of electrons from ubiquinol to cytochrome c that occurs during oxidative phosphorylation, mediated by the multisubunit enzyme known as complex III." [ISBN:0716731363](GO:0006122),molecular_function:ubiquinol-cytochrome-c reductase activity "Enables the transfer of a solute or solutes from one side of a me…	K00416 ubiquinol-cytochrome c reductase subunit 6 | (RAP-DB) Os02g0541700; Similar to Ubiquinol-cytochrome c reductase complex 7.8 kDa protein (EC 1.10.2.2) (Mitochondrial hinge protein) (CR7). (A);	00190|Oxidative phosphorylation;01100|Metabolic pathways;04260|Cardiac muscle contraction;04714|;04932|Non-alcoholic fatty liver disease (NAFLD);05010|Alzheimer's disease;05012|Parkinson's disease;05016|Huntington's disease;
Os02g2192	21612854	21613012	-	hypothetical protein OsI_07574 [Oryza sativa Indica Group];	NA	NA	NA	NA	NA
Os02g2218	21950313	21950822	-	hypothetical protein LOC_Os11g39050 [Oryza sativa Japonica Group];	NA	;	NA	K04523 ubiquilin | (RefSeq) ubiquilin-1-like (A);	04141|Protein processing in endoplasmic reticulum;
Os02g2225	22120867	22121583	-	putative gag-pol polyprotein [Oryza sativa Japonica Group];	NA	Zinc finger, CCHC-type;Zinc finger, CCHC-type;	molecular_function:nucleic acid binding "Interacting selectively and non-covalently with any nucleic acid." [GOC:jl](GO:0003676),molecular_function:zinc ion binding "Interacting selectively and non-covalently with zinc [Zn] ions." [GOC:ai](GO:0008270);	NA	NA
Os02g2226	22121635	22121967	-	putative polyprotein [Oryza sativa Japonica Group];	NA	NA	NA	NA	NA
Os02g2259	22428526	22433238	-	hypothetical protein OsI_07628 [Oryza sativa Indica Group];	MDIS1-interacting receptor like kinase 2 OS=Arabidopsis thaliana OX=3702 GN=MIK2 PE=1 SV=3;	Protein kinase domain;;;;;;;Protein kinase domain;Leucine-rich repeat;;;;;	molecular_function:protein kinase activity "Catalysis of the phosphorylation of an amino acid residue in a protein, usually according to the reaction: a protein + ATP = a phosphoprotein + ADP." [MetaCyc:PROTEIN-KINASE-RXN](GO:0004672),molecular_function:protein binding "Interacting selectively and non-covalently with any protein or protein complex [a complex of two or more proteins that may inclu…	K04733 interleukin-1 receptor-associated kinase 4 [EC:2.7.11.1] | (RefSeq) LOC109745808; MDIS1-interacting receptor like kinase 2-like (A);	04010|MAPK signaling pathway;04064|NF-kappa B signaling pathway;04620|Toll-like receptor signaling pathway;04621|NOD-like receptor signaling pathway;04624|;04722|Neurotrophin signaling pathway;05133|Pertussis;05140|Leishmaniasis;05142|Chagas disease (American trypanosomiasis);05145|Toxoplasmosis;05152|Tuberculosis;05161|Hepatitis B;05162|Measles;05164|Influenza A;05168|Herpes simplex infection;05…
Os02g2261	22447524	22451903	-	probable leucine-rich repeat receptor-like protein kinase At1g35710 [Oryza sativa Japonica Group];	Probable leucine-rich repeat receptor-like protein kinase At1g35710 OS=Arabidopsis thaliana OX=3702 GN=At1g35710 PE=1 SV=1;	Leucine-rich repeat;;;Leucine-rich repeat;Leucine-rich repeat, typical subtype;Leucine-rich repeat, typical subtype;Leucine-rich repeat, typical subtype;Leucine-rich repeat, typical subtype;Leucine-rich repeat, typical subtype;Leucine-rich repeat, typical subtype;Leucine-rich repeat, typical subtype;Leucine-rich repeat, typical subtype;Leucine-rich repeat, typical subtype;Leucine-rich repeat, typ…	molecular_function:protein kinase activity "Catalysis of the phosphorylation of an amino acid residue in a protein, usually according to the reaction: a protein + ATP = a phosphoprotein + ADP." [MetaCyc:PROTEIN-KINASE-RXN](GO:0004672),molecular_function:protein binding "Interacting selectively and non-covalently with any protein or protein complex [a complex of two or more proteins that may inclu…	K04733 interleukin-1 receptor-associated kinase 4 [EC:2.7.11.1] | (RefSeq) LOC109745808; MDIS1-interacting receptor like kinase 2-like (A);	04010|MAPK signaling pathway;04064|NF-kappa B signaling pathway;04620|Toll-like receptor signaling pathway;04621|NOD-like receptor signaling pathway;04624|;04722|Neurotrophin signaling pathway;05133|Pertussis;05140|Leishmaniasis;05142|Chagas disease (American trypanosomiasis);05145|Toxoplasmosis;05152|Tuberculosis;05161|Hepatitis B;05162|Measles;05164|Influenza A;05168|Herpes simplex infection;05…
Os02g2270	22520681	22529104	+	hypothetical protein OsI_07637 [Oryza sativa Indica Group];	NA	Myb/SANT-like domain;;	NA	K13528 mediator of RNA polymerase II transcription subunit 20 | (RefSeq) uncharacterized protein LOC4347187 isoform X1 (A);	NA
Os02g2290	22698149	22698614	-	OSJNBb0103I08.14 [Oryza sativa Japonica Group];	NA	NA	NA	NA	NA
Os02g2294	22739586	22741055	+	zinc finger CCCH domain-containing protein 16 [Oryza sativa Japonica Group];	Zinc finger CCCH domain-containing protein 16 OS=Oryza sativa subsp. japonica OX=39947 GN=Os02g0557500 PE=2 SV=2;	Zinc finger, CCCH-type;U2 auxiliary factor small subunit;U2 auxiliary factor small subunit;U2 auxiliary factor small subunit;;Zinc finger, CCCH-type;	biological_process:mRNA splicing, via spliceosome "The joining together of exons from one or more primary transcripts of messenger RNA [mRNA] and the excision of intron sequences, via a spliceosomal mechanism, so that mRNA consisting only of the joined exons is produced." [GOC:krc, ISBN:0198506732, ISBN:0879695897](GO:0000398),molecular_function:RNA binding "Interacting selectively and non-covale…	K08819 cyclin-dependent kinase 12/13 [EC:2.7.11.22 2.7.11.23] | (RefSeq) uncharacterized LOC101495256 (A);	NA
Os02g2295	22742873	22744538	+	hypothetical protein OsI_07661 [Oryza sativa Indica Group];	Zinc finger CCCH domain-containing protein 16 OS=Oryza sativa subsp. japonica OX=39947 GN=Os02g0557500 PE=2 SV=2;	Zinc finger, CCCH-type;Zinc finger, CCCH-type;U2 auxiliary factor small subunit;;U2 auxiliary factor small subunit;U2 auxiliary factor small subunit;Zinc finger, CCCH-type;	biological_process:mRNA splicing, via spliceosome "The joining together of exons from one or more primary transcripts of messenger RNA [mRNA] and the excision of intron sequences, via a spliceosomal mechanism, so that mRNA consisting only of the joined exons is produced." [GOC:krc, ISBN:0198506732, ISBN:0879695897](GO:0000398),molecular_function:RNA binding "Interacting selectively and non-covale…	K08819 cyclin-dependent kinase 12/13 [EC:2.7.11.22 2.7.11.23] | (RefSeq) uncharacterized LOC101495256 (A);	NA
Os02g2309	22861222	22885081	+	monooxygenase 1 [Oryza sativa Japonica Group];	Monooxygenase 1 OS=Arabidopsis thaliana OX=3702 GN=MO1 PE=2 SV=1;	FAD-binding domain;;;;;;;	molecular_function:FAD binding "Interacting selectively and non-covalently with the oxidized form, FAD, of flavin-adenine dinucleotide, the coenzyme or the prosthetic group of various flavoprotein oxidoreductase enzymes." [GOC:mah](GO:0071949);	K09838 zeaxanthin epoxidase [EC:1.14.15.21] | (RefSeq) zeaxanthin epoxidase, chloroplastic (A);	00906|Carotenoid biosynthesis;01100|Metabolic pathways;01110|Biosynthesis of secondary metabolites;
Os02g2326	22989094	22997899	-	uncharacterized protein LOC4329691 [Oryza sativa Japonica Group];	Putative F-box protein At2g02030 OS=Arabidopsis thaliana OX=3702 GN=At2g02030 PE=4 SV=1;	F-box domain;;F-box domain;F-box domain;F-box domain;;	molecular_function:protein binding "Interacting selectively and non-covalently with any protein or protein complex [a complex of two or more proteins that may include other nonprotein molecules]." [GOC:go_curators](GO:0005515);	K15030 translation initiation factor 3 subunit M | (RefSeq) F-box protein At4g22390-like isoform X2 (A);	NA
Os02g2328	23006764	23015170	+	RecName: Full=PHD finger protein ALFIN-LIKE 7 [];	PHD finger protein ALFIN-LIKE 7 OS=Oryza sativa subsp. indica OX=39946 GN=OsI_07694 PE=3 SV=1;	;Alfin;;	biological_process:regulation of transcription, DNA-templated "Any process that modulates the frequency, rate or extent of cellular DNA-templated transcription." [GOC:go_curators, GOC:txnOH](GO:0006355),molecular_function:histone binding "Interacting selectively and non-covalently with a histone, any of a group of water-soluble proteins found in association with the DNA of eukaroytic chromosomes.…	K00521 ferric-chelate reductase [EC:1.16.1.7] | (RefSeq) ferric reduction oxidase 6-like isoform X1 (A);	NA
Os02g2333	23028980	23033416	-	hypothetical protein OsI_07700 [Oryza sativa Indica Group];	Transcription factor bHLH82 OS=Arabidopsis thaliana OX=3702 GN=BHLH82 PE=2 SV=1;	Myc-type, basic helix-loop-helix (bHLH) domain;Myc-type, basic helix-loop-helix (bHLH) domain;;;Myc-type, basic helix-loop-helix (bHLH) domain;	molecular_function:protein dimerization activity "The formation of a protein dimer, a macromolecular structure consists of two noncovalently associated identical or nonidentical subunits." [ISBN:0198506732](GO:0046983);	K12126 phytochrome-interacting factor 3 | (RefSeq) PIF3; hypothetical protein (A);	04075|Plant hormone signal transduction;04712|Circadian rhythm - plant;
Os02g2369	23287338	23353473	+	hypothetical protein OsI_07741 [Oryza sativa Indica Group];	Ent-isokaurene C2/C3-hydroxylase OS=Oryza sativa subsp. japonica OX=39947 GN=CYP71Z6 PE=1 SV=1;	Cytochrome P450;Cytochrome P450;Cytochrome P450;;;;Cytochrome P450;Cytochrome P450;Cytochrome P450;Cytochrome P450, E-class, group I;Cytochrome P450, E-class, group I;Cytochrome P450, E-class, group I;Cytochrome P450, E-class, group I;Cytochrome P450, E-class, group I;Cytochrome P450, E-class, group I;Cytochrome P450, E-class, group I;Cytochrome P450, E-class, group I;	molecular_function:iron ion binding "Interacting selectively and non-covalently with iron [Fe] ions." [GOC:ai](GO:0005506),molecular_function:oxidoreductase activity, acting on paired donors, with incorporation or reduction of molecular oxygen "Catalysis of an oxidation-reduction [redox] reaction in which hydrogen or electrons are transferred from each of two donors, and molecular oxygen is reduc…	K16083 ent-isokaurene hydroxylase [EC:1.14.14.76] | (RefSeq) ent-isokaurene C2-hydroxylase (A);	00904|Diterpenoid biosynthesis;01110|Biosynthesis of secondary metabolites;
Os02g2370	23364600	23367687	-	hypothetical protein OsI_07742 [Oryza sativa Indica Group];	Ent-cassadiene hydroxylase OS=Oryza sativa subsp. japonica OX=39947 GN=CYP71Z7 PE=1 SV=1;	Cytochrome P450;Cytochrome P450, E-class, group I;Cytochrome P450, E-class, group I;Cytochrome P450, E-class, group I;Cytochrome P450, E-class, group I;Cytochrome P450, E-class, group I;Cytochrome P450, E-class, group I;Cytochrome P450, E-class, group I;Cytochrome P450, E-class, group I;;Cytochrome P450;Cytochrome P450;Cytochrome P450;Cytochrome P450;	molecular_function:iron ion binding "Interacting selectively and non-covalently with iron [Fe] ions." [GOC:ai](GO:0005506),molecular_function:oxidoreductase activity, acting on paired donors, with incorporation or reduction of molecular oxygen "Catalysis of an oxidation-reduction [redox] reaction in which hydrogen or electrons are transferred from each of two donors, and molecular oxygen is reduc…	K21291 ent-cassadiene hydroxylase [EC:1.14.14.69] | (RAP-DB) Os02g0570700; Cytochrome P450 family protein. (A);	00904|Diterpenoid biosynthesis;01110|Biosynthesis of secondary metabolites;
Os02g2380	23503717	23505060	-	E3 ubiquitin-protein ligase Os04g0590900-like [Oryza sativa Japonica Group];	RING-H2 finger protein ATL54 OS=Arabidopsis thaliana OX=3702 GN=ATL54 PE=2 SV=2;	;Zinc finger, RING-type;Zinc finger, RING-type;Zinc finger, RING-type;;	NA	K10664 E3 ubiquitin-protein ligase ATL6/9/15/31/42/55 [EC:2.3.2.27] | (RefSeq) E3 ubiquitin-protein ligase RING1 (A);	NA
Os02g2388	23572539	23577395	+	hypothetical protein OsI_07761 [Oryza sativa Indica Group];	Sugar transport protein MST1 OS=Oryza sativa subsp. japonica OX=39947 GN=MST1 PE=2 SV=1;	;Sugar/inositol transporter;Sugar/inositol transporter;Sugar/inositol transporter;Sugar/inositol transporter;Major facilitator superfamily domain;;Major facilitator, sugar transporter-like;	cellular_component:membrane "A lipid bilayer along with all the proteins and protein complexes embedded in it an attached to it." [GOC:dos, GOC:mah, ISBN:0815316194](GO:0016020),cellular_component:integral component of membrane "The component of a membrane consisting of the gene products and protein complexes having at least some part of their peptide sequence embedded in the hydrophobic region o…	K08150 MFS transporter, SP family, solute carrier family 2 (myo-inositol transporter), member 13 | (RefSeq) inositol transporter 1-like (A);	NA
Os02g2390	23582283	23586647	+	hypothetical protein OsI_07763 [Oryza sativa Indica Group];	Sugar transport protein MST1 OS=Oryza sativa subsp. japonica OX=39947 GN=MST1 PE=2 SV=1;	Major facilitator, sugar transporter-like;;;Sugar/inositol transporter;Sugar/inositol transporter;Sugar/inositol transporter;Sugar/inositol transporter;Major facilitator superfamily domain;	cellular_component:membrane "A lipid bilayer along with all the proteins and protein complexes embedded in it an attached to it." [GOC:dos, GOC:mah, ISBN:0815316194](GO:0016020),cellular_component:integral component of membrane "The component of a membrane consisting of the gene products and protein complexes having at least some part of their peptide sequence embedded in the hydrophobic region o…	K08150 MFS transporter, SP family, solute carrier family 2 (myo-inositol transporter), member 13 | (RefSeq) inositol transporter 1 (A);	NA
Os02g2391	23588098	23592470	+	hypothetical protein OsI_07764 [Oryza sativa Indica Group];	Sugar transport protein MST1 OS=Oryza sativa subsp. japonica OX=39947 GN=MST1 PE=2 SV=1;	Major facilitator superfamily domain;Major facilitator, sugar transporter-like;;Sugar/inositol transporter;Sugar/inositol transporter;Sugar/inositol transporter;Sugar/inositol transporter;;	cellular_component:membrane "A lipid bilayer along with all the proteins and protein complexes embedded in it an attached to it." [GOC:dos, GOC:mah, ISBN:0815316194](GO:0016020),cellular_component:integral component of membrane "The component of a membrane consisting of the gene products and protein complexes having at least some part of their peptide sequence embedded in the hydrophobic region o…	K08150 MFS transporter, SP family, solute carrier family 2 (myo-inositol transporter), member 13 | (RefSeq) inositol transporter 1-like (A);	NA
Os02g2427	23847287	23849453	+	transcription factor MYB106 [Oryza sativa Japonica Group];	Transcription factor MYB16 OS=Arabidopsis thaliana OX=3702 GN=MYB16 PE=2 SV=1;	SANT/Myb domain;SANT/Myb domain;Myb-like transcription factor;Myb domain;SANT/Myb domain;SANT/Myb domain;Myb domain;;	NA	K09422 transcription factor MYB, plant | (RefSeq) myb-related protein Zm38 (A);	NA
Os02g2445	23995170	24001286	+	protein PHYLLO, chloroplastic isoform X4 [Oryza sativa Japonica Group];	Protein PHYLLO, chloroplastic OS=Arabidopsis thaliana OX=3702 GN=PHYLLO PE=2 SV=2;	2-succinyl-5-enolpyruvyl-6-hydroxy-3-cyclohexene-1-carboxylic-acid synthase;Thiamine pyrophosphate enzyme, N-terminal TPP-binding domain;Menaquinone biosynthesis protein MenD, middle domain;	biological_process:menaquinone biosynthetic process "The chemical reactions and pathways resulting in the formation of any of the menaquinones. Structurally, menaquinones consist of a methylated naphthoquinone ring structure and side chains composed of a variable number of unsaturated isoprenoid residues. Menaquinones that have vitamin K activity and are known as vitamin K2." [GOC:jl, http://www.…	K14759 isochorismate synthase / 2-succinyl-5-enolpyruvyl-6-hydroxy-3-cyclohexene-1- carboxylate synthase / 2-succinyl-6-hydroxy-2,4-cyclohexadiene-1-carboxylate synthase / O-succinylbenzoate synthase [EC:5.4.4.2 2.2.1.9 4.2.99.20 4.2.1.113] | (RefSeq) LOC109752118; protein PHYLLO, chloroplastic isoform X1 (A);	00130|Ubiquinone and other terpenoid-quinone biosynthesis;01100|Metabolic pathways;01110|Biosynthesis of secondary metabolites;
Os02g2446	24001508	24008191	+	protein PHYLLO, chloroplastic isoform X2 [Oryza sativa Japonica Group];	Protein PHYLLO, chloroplastic OS=Arabidopsis thaliana OX=3702 GN=PHYLLO PE=2 SV=2;	;Enolase C-terminal domain-like;Thiamine pyrophosphate enzyme, C-terminal TPP-binding;Alpha/beta hydrolase fold-1;Mandelate racemase/muconate lactonizing enzyme, C-terminal;;	molecular_function:catalytic activity "Catalysis of a biochemical reaction at physiological temperatures. In biologically catalyzed reactions, the reactants are known as substrates, and the catalysts are naturally occurring macromolecular substances known as enzymes. Enzymes possess specific binding sites for substrates, and are usually composed wholly or largely of protein, but RNA that has cata…	K14759 isochorismate synthase / 2-succinyl-5-enolpyruvyl-6-hydroxy-3-cyclohexene-1- carboxylate synthase / 2-succinyl-6-hydroxy-2,4-cyclohexadiene-1-carboxylate synthase / O-succinylbenzoate synthase [EC:5.4.4.2 2.2.1.9 4.2.99.20 4.2.1.113] | (RefSeq) protein PHYLLO, chloroplastic (A);	00130|Ubiquinone and other terpenoid-quinone biosynthesis;01100|Metabolic pathways;01110|Biosynthesis of secondary metabolites;
Os02g2463	24148948	24149634	-	Os02g0586200 [Oryza sativa Japonica Group];	NA	;;	NA	NA	NA
Os02g2464	24152555	24152994	-	hypothetical protein EGW08_022582 [Elysia chlorotica];	NA	NA	NA	NA	NA
Os02g2465	24155867	24157041	-	hypothetical protein OsI_07842 [Oryza sativa Indica Group];	NA	;;;;	NA	NA	NA
Os02g2466	24162731	24163516	-	Os02g0586200 [Oryza sativa Japonica Group];	NA	;;	NA	NA	NA
Os02g2468	24165826	24166574	-	hypothetical protein [Oryza sativa Japonica Group];	NA	NA	NA	NA	NA
Os02g2485	24267298	24269101	-	uncharacterized protein LOC4329819 [Oryza sativa Japonica Group];	NA	NA	NA	NA	NA
Os02g2488	24308488	24309632	-	Os09g0443400 [Oryza sativa Japonica Group];	NA	;Harbinger transposase-derived nuclease domain;;;;	NA	K23222 nuclease HARBI1 [EC:3.1.-.-] | (RefSeq) uncharacterized protein LOC107637139 (A);	NA
Os02g2495	24389519	24390007	+	uncharacterized protein LOC4334252 [Oryza sativa Japonica Group];	NA	NA	NA	NA	NA
Os02g2513	24541746	24550632	-	hypothetical protein OsJ_07344 [Oryza sativa Japonica Group];	Primary amine oxidase OS=Arthrobacter sp. (strain P1) OX=47915 GN=maoI PE=1 SV=1;	Copper amine oxidase, catalytic domain;Copper amine oxidase;;;Copper amine oxidase, N3-terminal;Copper amine oxidase;	molecular_function:copper ion binding "Interacting selectively and non-covalently with copper [Cu] ions." [GOC:ai](GO:0005507),molecular_function:primary amine oxidase activity "Catalysis of the reaction: a primary amine + H2O + O2 = an aldehyde + NH3 + hydrogen peroxide." [EC:1.4.3.21, EC:1.4.3.22, EC:1.4.3.4, MetaCyc:RXN-9597](GO:0008131),biological_process:amine metabolic process "The chemical…	K00276 primary-amine oxidase [EC:1.4.3.21] | (RefSeq) LOW QUALITY PROTEIN: uncharacterized protein LOC101765584 (A);	00260|Glycine, serine and threonine metabolism;00350|Tyrosine metabolism;00360|Phenylalanine metabolism;00410|beta-Alanine metabolism;00950|Isoquinoline alkaloid biosynthesis;00960|Tropane, piperidine and pyridine alkaloid biosynthesis;01100|Metabolic pathways;01110|Biosynthesis of secondary metabolites;
Os02g2514	24551374	24552612	-	uncharacterized protein LOC109758651 [Aegilops tauschii subsp. tauschii];	NA	Copper amine oxidase, N2-terminal;;Copper amine oxidase;	molecular_function:copper ion binding "Interacting selectively and non-covalently with copper [Cu] ions." [GOC:ai](GO:0005507),molecular_function:primary amine oxidase activity "Catalysis of the reaction: a primary amine + H2O + O2 = an aldehyde + NH3 + hydrogen peroxide." [EC:1.4.3.21, EC:1.4.3.22, EC:1.4.3.4, MetaCyc:RXN-9597](GO:0008131),biological_process:amine metabolic process "The chemical…	K00276 primary-amine oxidase [EC:1.4.3.21] | (RefSeq) copper amine oxidase 1-like (A);	00260|Glycine, serine and threonine metabolism;00350|Tyrosine metabolism;00360|Phenylalanine metabolism;00410|beta-Alanine metabolism;00950|Isoquinoline alkaloid biosynthesis;00960|Tropane, piperidine and pyridine alkaloid biosynthesis;01100|Metabolic pathways;01110|Biosynthesis of secondary metabolites;
Os02g2555	24838129	24839146	+	hypothetical protein OsI_07929 [Oryza sativa Indica Group];	NA	;	NA	K11137 telomere length regulation protein | (RefSeq) uncharacterized protein LOC4329880 isoform X1 (A);	03460|Fanconi anemia pathway;04150|mTOR signaling pathway;
Os02g2556	24839417	24839913	+	unknown protein [Oryza sativa Japonica Group];	NA	;	NA	K11137 telomere length regulation protein | (RefSeq) telomere length regulation protein TEL2 homolog (A);	03460|Fanconi anemia pathway;04150|mTOR signaling pathway;
Os02g2557	24839940	24840754	+	hypothetical protein OsI_07929 [Oryza sativa Indica Group];	NA	Telomere length regulation protein, conserved domain;;	NA	K11137 telomere length regulation protein | (RefSeq) telomere length regulation protein TEL2 homolog (A);	03460|Fanconi anemia pathway;04150|mTOR signaling pathway;
Os02g2559	24869230	24875175	+	telomere length regulation protein TEL2 homolog [Oryza sativa Japonica Group];	Telomere length regulation protein TEL2 homolog OS=Mus musculus OX=10090 GN=Telo2 PE=1 SV=2;	;Telomere length regulation protein, conserved domain;	NA	K11137 telomere length regulation protein | (RefSeq) telomere length regulation protein TEL2 homolog (A);	03460|Fanconi anemia pathway;04150|mTOR signaling pathway;
Os02g2563	24923248	24929977	+	hypothetical protein OsI_07937 [Oryza sativa Indica Group];	Glucose-6-phosphate 1-dehydrogenase, cytoplasmic isoform OS=Solanum tuberosum OX=4113 GN=G6PDH PE=2 SV=1;	;Glucose-6-phosphate dehydrogenase;Glucose-6-phosphate dehydrogenase;Glucose-6-phosphate dehydrogenase;Glucose-6-phosphate dehydrogenase;Glucose-6-phosphate dehydrogenase;Glucose-6-phosphate dehydrogenase, NAD-binding;Glucose-6-phosphate dehydrogenase, C-terminal;Glucose-6-phosphate dehydrogenase;	molecular_function:glucose-6-phosphate dehydrogenase activity "Catalysis of the reaction: D-glucose 6-phosphate + NADP+ = D-glucono-1,5-lactone 6-phosphate + NADPH + H+." [EC:1.1.1.49](GO:0004345),biological_process:glucose metabolic process "The chemical reactions and pathways involving glucose, the aldohexose gluco-hexose. D-glucose is dextrorotatory and is sometimes known as dextrose; it is an…	K00036 glucose-6-phosphate 1-dehydrogenase [EC:1.1.1.49 1.1.1.363] | (RAP-DB) Os02g0600400; Similar to Glucose-6-phosphate dehydrogenase. (A);	00030|Pentose phosphate pathway;00480|Glutathione metabolism;01100|Metabolic pathways;01110|Biosynthesis of secondary metabolites;01120|Microbial metabolism in diverse environments;01130|Biosynthesis of antibiotics;01200|Carbon metabolism;05230|Central carbon metabolism in cancer;
Os02g2582	25014839	25017681	-	protein FLOWERING LOCUS T-like [Oryza sativa Japonica Group];	Protein FLOWERING LOCUS T OS=Arabidopsis thaliana OX=3702 GN=FT PE=1 SV=2;	Phosphatidylethanolamine-binding protein, eukaryotic;Phosphatidylethanolamine-binding protein;;	NA	K16223 protein FLOWERING LOCUS T | (RefSeq) protein FLOWERING LOCUS T-like (A);	04712|Circadian rhythm - plant;
Os02g2609	25193993	25195455	+	B-box zinc finger protein 25 [Oryza sativa Japonica Group];	B-box zinc finger protein 25 OS=Arabidopsis thaliana OX=3702 GN=BBX25 PE=1 SV=2;	B-box-type zinc finger;B-box-type zinc finger;B-box-type zinc finger;B-box-type zinc finger;B-box-type zinc finger;;B-box-type zinc finger;;	molecular_function:zinc ion binding "Interacting selectively and non-covalently with zinc [Zn] ions." [GOC:ai](GO:0008270);	K19720 collagen, type III, alpha | (RefSeq) predicted protein (A);	04611|Platelet activation;04926|;04933|AGE-RAGE signaling pathway in diabetic complications;04974|Protein digestion and absorption;05146|Amoebiasis;
Os02g2674	25719549	25722267	-	hypothetical protein OsI_08079 [Oryza sativa Indica Group];	NA	;;Protein of unknown function DUF3615;Protein of unknown function DUF3615;;;	NA	NA	NA
Os02g2680	25878384	25880015	+	hypothetical protein OsI_08068 [Oryza sativa Indica Group];	Uncharacterized protein At4g06744 OS=Arabidopsis thaliana OX=3702 GN=At4g06744 PE=2 SV=1;	;;	NA	K03006 DNA-directed RNA polymerase II subunit RPB1 [EC:2.7.7.6] | (RefSeq) leucine-rich repeat extensin-like protein 1 (A);	03020|RNA polymerase;05016|Huntington's disease;
Os02g2691	25997625	25999608	-	hypothetical protein OsI_08079 [Oryza sativa Indica Group];	NA	;;;;	NA	NA	NA
Os02g2704	26144341	26145579	+	hypothetical protein LOC_Os12g11200 [Oryza sativa Japonica Group];	NA	NA	NA	K08081 tropinone reductase I [EC:1.1.1.206] | (RefSeq) tropinone reductase homolog At5g06060-like (A);	00960|Tropane, piperidine and pyridine alkaloid biosynthesis;01100|Metabolic pathways;01110|Biosynthesis of secondary metabolites;
Os02g2705	26186212	26186755	+	uncharacterized protein LOC112880939 [Panicum hallii];	NA	Transposon, En/Spm-like;;;	NA	K12614 ATP-dependent RNA helicase DDX6/DHH1 [EC:3.6.4.13] | (RefSeq) uncharacterized protein LOC112940671 (A);	03018|RNA degradation;
Os02g2706	26186810	26187166	+	hypothetical protein OsI_26717 [Oryza sativa Indica Group];	NA	;Domain of unknown function DUF4218;;	NA	K21596 calmodulin-binding transcription activator | (RefSeq) calmodulin-binding transcription activator 6-like (A);	NA
Os02g2716	26244457	26246185	+	hypothetical protein OsI_08068 [Oryza sativa Indica Group];	Uncharacterized protein At4g06744 OS=Arabidopsis thaliana OX=3702 GN=At4g06744 PE=2 SV=1;	;;	NA	K03006 DNA-directed RNA polymerase II subunit RPB1 [EC:2.7.7.6] | (RefSeq) leucine-rich repeat extensin-like protein 1 (A);	03020|RNA polymerase;05016|Huntington's disease;
Os02g2722	26318116	26321807	+	RecName: Full=ATP-dependent DNA helicase MER3 homolog; AltName: Full=Protein RICE MEIOTIC CROSSOVER 1 [];	ATP-dependent DNA helicase MER3 homolog OS=Oryza sativa subsp. japonica OX=39947 GN=MER3 PE=2 SV=1;	Helicase superfamily 1/2, ATP-binding domain;Helicase, C-terminal;;Helicase superfamily 1/2, ATP-binding domain;DEAD/DEAH box helicase domain;Helicase, C-terminal;Helicase, C-terminal;;	molecular_function:nucleic acid binding "Interacting selectively and non-covalently with any nucleic acid." [GOC:jl](GO:0003676),molecular_function:ATP binding "Interacting selectively and non-covalently with ATP, adenosine 5'-triphosphate, a universally important coenzyme and enzyme regulator." [ISBN:0198506732](GO:0005524);	K15271 ATP-dependent DNA helicase HFM1/MER3 [EC:3.6.4.12] | (RefSeq) ATP-dependent DNA helicase MER3 homolog (A);	NA
Os02g2723	26321844	26326645	+	RecName: Full=ATP-dependent DNA helicase MER3 homolog; AltName: Full=Protein RICE MEIOTIC CROSSOVER 1 [];	ATP-dependent DNA helicase MER3 homolog OS=Oryza sativa subsp. japonica OX=39947 GN=MER3 PE=2 SV=1;	;Sec63 domain;;Sec63 domain;;	NA	K15271 ATP-dependent DNA helicase HFM1/MER3 [EC:3.6.4.12] | (RefSeq) ATP-dependent DNA helicase MER3 homolog (A);	NA
Os02g2759	26579658	26585168	-	hypothetical protein OsI_08118 [Oryza sativa Indica Group];	Long-chain-alcohol oxidase FAO2 OS=Lotus japonicus OX=34305 GN=FAO2 PE=2 SV=1;	;;Glucose-methanol-choline oxidoreductase, N-terminal;Glucose-methanol-choline oxidoreductase, C-terminal;	molecular_function:oxidoreductase activity, acting on CH-OH group of donors "Catalysis of an oxidation-reduction [redox] reaction in which a CH-OH group act as a hydrogen or electron donor and reduces a hydrogen or electron acceptor." [GOC:ai](GO:0016614),molecular_function:flavin adenine dinucleotide binding "Interacting selectively and non-covalently with FAD, flavin-adenine dinucleotide, the c…	K17756 long-chain-alcohol oxidase [EC:1.1.3.20] | (RefSeq) long-chain-alcohol oxidase FAO2 (A);	NA
Os02g2760	26590140	26597569	+	casein kinase 1 [Oryza sativa Japonica Group];	Casein kinase 1 OS=Oryza sativa subsp. japonica OX=39947 GN=CKI1 PE=1 SV=1;	;;Protein kinase domain;Protein kinase domain;Protein kinase domain;	molecular_function:protein kinase activity "Catalysis of the phosphorylation of an amino acid residue in a protein, usually according to the reaction: a protein + ATP = a phosphoprotein + ADP." [MetaCyc:PROTEIN-KINASE-RXN](GO:0004672),molecular_function:ATP binding "Interacting selectively and non-covalently with ATP, adenosine 5'-triphosphate, a universally important coenzyme and enzyme regulato…	K08959 casein kinase 1, delta [EC:2.7.11.1] | (RAP-DB) Os02g0622100, CASEIN_KINASE_I, CKI1; Similar to Dual specificity kinase 1. (A);	04340|Hedgehog signaling pathway;04390|Hippo signaling pathway;04540|Gap junction;04710|Circadian rhythm;
Os02g2764	26608103	26609760	-	hypothetical protein OsI_08123 [Oryza sativa Indica Group];	RNA-binding protein 42 OS=Xenopus tropicalis OX=8364 GN=rbm42 PE=2 SV=1;	RNA recognition motif domain;RNA recognition motif domain;RNA recognition motif domain;;;	molecular_function:nucleic acid binding "Interacting selectively and non-covalently with any nucleic acid." [GOC:jl](GO:0003676);	K13201 nucleolysin TIA-1/TIAR | (RefSeq) pco100830a; uncharacterized protein LOC100282356 (A);	NA
Os02g2765	26609848	26610909	-	unnamed protein product [Oryza sativa Japonica Group];	NA	;;	NA	K00025 malate dehydrogenase [EC:1.1.1.37] | (RefSeq) malate dehydrogenase, cytoplasmic-like (A);	00020|Citrate cycle (TCA cycle);00270|Cysteine and methionine metabolism;00620|Pyruvate metabolism;00630|Glyoxylate and dicarboxylate metabolism;00710|Carbon fixation in photosynthetic organisms;01100|Metabolic pathways;01110|Biosynthesis of secondary metabolites;01120|Microbial metabolism in diverse environments;01130|Biosynthesis of antibiotics;01200|Carbon metabolism;04964|Proximal tubule bica…
Os02g2769	26683410	26686302	-	wall-associated receptor kinase 5 [Oryza sativa Japonica Group];	Wall-associated receptor kinase 5 OS=Arabidopsis thaliana OX=3702 GN=WAK5 PE=2 SV=1;	;EGF-like calcium-binding domain;;EGF-like domain;EGF-like domain;Protein kinase domain;Protein kinase domain;Wall-associated receptor kinase, galacturonan-binding domain;EGF-like domain;Protein kinase domain;	molecular_function:protein kinase activity "Catalysis of the phosphorylation of an amino acid residue in a protein, usually according to the reaction: a protein + ATP = a phosphoprotein + ADP." [MetaCyc:PROTEIN-KINASE-RXN](GO:0004672),molecular_function:calcium ion binding "Interacting selectively and non-covalently with calcium ions [Ca2+]." [GOC:ai](GO:0005509),molecular_function:ATP binding "I…	K04733 interleukin-1 receptor-associated kinase 4 [EC:2.7.11.1] | (RefSeq) LOC109740076; wall-associated receptor kinase 2-like (A);	04010|MAPK signaling pathway;04064|NF-kappa B signaling pathway;04620|Toll-like receptor signaling pathway;04621|NOD-like receptor signaling pathway;04624|;04722|Neurotrophin signaling pathway;05133|Pertussis;05140|Leishmaniasis;05142|Chagas disease (American trypanosomiasis);05145|Toxoplasmosis;05152|Tuberculosis;05161|Hepatitis B;05162|Measles;05164|Influenza A;05168|Herpes simplex infection;05…
Os02g2770	26693920	26696462	-	putative wall-associated receptor kinase-like 16 [Oryza sativa Japonica Group];	Wall-associated receptor kinase 2 OS=Arabidopsis thaliana OX=3702 GN=WAK2 PE=1 SV=1;	EGF-like domain;Protein kinase domain;Protein kinase domain;Wall-associated receptor kinase, galacturonan-binding domain;Protein kinase domain;;;EGF-like calcium-binding domain;EGF-like domain;EGF-like domain;EGF-like calcium-binding domain;	molecular_function:protein kinase activity "Catalysis of the phosphorylation of an amino acid residue in a protein, usually according to the reaction: a protein + ATP = a phosphoprotein + ADP." [MetaCyc:PROTEIN-KINASE-RXN](GO:0004672),molecular_function:calcium ion binding "Interacting selectively and non-covalently with calcium ions [Ca2+]." [GOC:ai](GO:0005509),molecular_function:ATP binding "I…	K04733 interleukin-1 receptor-associated kinase 4 [EC:2.7.11.1] | (RefSeq) LOC109740076; wall-associated receptor kinase 2-like (A);	04010|MAPK signaling pathway;04064|NF-kappa B signaling pathway;04620|Toll-like receptor signaling pathway;04621|NOD-like receptor signaling pathway;04624|;04722|Neurotrophin signaling pathway;05133|Pertussis;05140|Leishmaniasis;05142|Chagas disease (American trypanosomiasis);05145|Toxoplasmosis;05152|Tuberculosis;05161|Hepatitis B;05162|Measles;05164|Influenza A;05168|Herpes simplex infection;05…
Os02g2824	27196107	27249040	-	uncharacterized protein LOC4330065 [Oryza sativa Japonica Group];	NA	B-block binding subunit of TFIIIC;;;	NA	K15199 general transcription factor 3C polypeptide 1 | (RefSeq) uncharacterized protein LOC4330065 isoform X1 (A);	NA
Os02g2826	27256234	27260880	+	probable metal-nicotianamine transporter YSL14 [Oryza sativa Japonica Group];	Probable metal-nicotianamine transporter YSL14 OS=Oryza sativa subsp. japonica OX=39947 GN=YSL14 PE=2 SV=1;	;Oligopeptide transporter, OPT superfamily;;	biological_process:transmembrane transport "The process in which a solute is transported across a lipid bilayer, from one side of a membrane to the other." [GOC:dph, GOC:jid](GO:0055085);	K15363 fanconi-associated nuclease 1 [EC:3.1.21.- 3.1.4.1] | (RefSeq) fanconi-associated nuclease 1 homolog (A);	03460|Fanconi anemia pathway;
Os02g2843	27368578	27369887	-	hypothetical protein OsI_08197 [Oryza sativa Indica Group];	Paired amphipathic helix protein Sin3b OS=Mus musculus OX=10090 GN=Sin3b PE=1 SV=2;	Transcriptional regulatory protein Sin3-like;Paired amphipathic helix;Paired amphipathic helix;;Paired amphipathic helix;	molecular_function:transcription corepressor activity "A protein or a member of a complex that interacts specifically and non-covalently with a DNA-bound DNA-binding transcription factor to repress the transcription of specific genes. Corepressors often act by altering chromatin structure and modifications. For example, one class of transcription coregulators modifies chromatin structure through …	K11644 paired amphipathic helix protein Sin3a | (RefSeq) paired amphipathic helix protein Sin3-like 3 (A);	04139|Regulation of mitophagy - yeast;04919|Thyroid hormone signaling pathway;05016|Huntington's disease;05169|Epstein-Barr virus infection;05202|Transcriptional misregulation in cancer;
Os02g2899	27756799	27763506	+	hsp70-Hsp90 organizing protein [Oryza sativa Japonica Group];	Hsp70-Hsp90 organizing protein OS=Triticum aestivum OX=4565 GN=HOP PE=1 SV=1;	Tetratricopeptide repeat;Tetratricopeptide repeat;Heat shock chaperonin-binding;Heat shock chaperonin-binding;Tetratricopeptide repeat 2;Tetratricopeptide repeat 2;;;Tetratricopeptide repeat 1;Tetratricopeptide repeat;Tetratricopeptide repeat;Tetratricopeptide repeat;Tetratricopeptide repeat;Tetratricopeptide repeat;Tetratricopeptide repeat;Tetratricopeptide repeat;Tetratricopeptide repeat;Tetrat…	molecular_function:protein binding "Interacting selectively and non-covalently with any protein or protein complex [a complex of two or more proteins that may include other nonprotein molecules]." [GOC:go_curators](GO:0005515);	K09553 stress-induced-phosphoprotein 1 | (RAP-DB) Os02g0644100; Similar to Heat shock protein STI (Stress inducible protein) (GmSTI). (A);	05020|Prion diseases;
Os02g2902	27795647	27796984	-	kinesin-like protein KIN-7C [Oryza sativa Japonica Group];	Putative inactive kinesin-like protein KIN-7B (Fragment) OS=Oryza sativa subsp. japonica OX=39947 GN=KIN7B PE=5 SV=2;	;Kinesin-like protein;NPK1-activating kinesin-like protein, C-terminal;	molecular_function:microtubule motor activity "Catalysis of movement along a microtubule, coupled to the hydrolysis of a nucleoside triphosphate [usually ATP]." [GOC:mah, ISBN:0815316194](GO:0003777),biological_process:microtubule-based movement "A microtubule-based process that results in the movement of organelles, other microtubules, or other cellular components. Examples include motor-driven …	K11498 centromeric protein E | (RAP-DB) Os02g0644400; Similar to Kinesin heavy chain (Fragment). (A);	NA
Os02g2903	27797232	27800426	-	hypothetical protein OsJ_07707 [Oryza sativa Japonica Group];	Putative inactive kinesin-like protein KIN-7B (Fragment) OS=Oryza sativa subsp. japonica OX=39947 GN=KIN7B PE=5 SV=2;	Kinesin-like protein;Kinesin motor domain;Kinesin motor domain;Kinesin motor domain;Kinesin motor domain;Kinesin motor domain;;	molecular_function:microtubule motor activity "Catalysis of movement along a microtubule, coupled to the hydrolysis of a nucleoside triphosphate [usually ATP]." [GOC:mah, ISBN:0815316194](GO:0003777),molecular_function:ATP binding "Interacting selectively and non-covalently with ATP, adenosine 5'-triphosphate, a universally important coenzyme and enzyme regulator." [ISBN:0198506732](GO:0005524),b…	K11498 centromeric protein E | (RefSeq) kinesin-like protein NACK1 (A);	NA
Os02g2910	27833250	27839130	-	kinesin-like protein KIN-7C [Oryza sativa Japonica Group];	Kinesin-like protein KIN-7C OS=Oryza sativa subsp. japonica OX=39947 GN=KIN7C PE=2 SV=1;	Kinesin motor domain;Kinesin motor domain;Kinesin motor domain;Kinesin motor domain;Kinesin motor domain;Kinesin-like protein;NPK1-activating kinesin-like protein, C-terminal;Kinesin motor domain;;Kinesin motor domain;	molecular_function:microtubule motor activity "Catalysis of movement along a microtubule, coupled to the hydrolysis of a nucleoside triphosphate [usually ATP]." [GOC:mah, ISBN:0815316194](GO:0003777),molecular_function:ATP binding "Interacting selectively and non-covalently with ATP, adenosine 5'-triphosphate, a universally important coenzyme and enzyme regulator." [ISBN:0198506732](GO:0005524),b…	K11498 centromeric protein E | (RAP-DB) Os02g0645100; Kinesin, motor region domain containing protein. (A);	NA
Os02g2966	28252326	28254831	-	nitrate regulatory gene2 protein [Oryza sativa Japonica Group];	Nitrate regulatory gene2 protein OS=Arabidopsis thaliana OX=3702 GN=NRG2 PE=1 SV=1;	Nitrate regulatory gene2 protein;;Domain of unknown function DUF630;Domain of unknown function DUF632;	biological_process:cellular response to nitrate "Any process that results in a change in state or activity of a cell [in terms of movement, secretion, enzyme production, gene expression, etc.] as a result of a nitrate stimulus." [GOC:mah](GO:0071249);	K03029 26S proteasome regulatory subunit N10 | (RefSeq) 26S proteasome non-ATPase regulatory subunit 4 homolog (A);	03050|Proteasome;05169|Epstein-Barr virus infection;
Os02g3025	28701594	28703054	-	hypothetical protein OsI_08375 [Oryza sativa Indica Group];	FT-interacting protein 3 OS=Arabidopsis thaliana OX=3702 GN=FTIP3 PE=1 SV=1;	C2 domain;Phosphoribosyltransferase C-terminal;C2 domain;;;	NA	K00549 5-methyltetrahydropteroyltriglutamate--homocysteine methyltransferase [EC:2.1.1.14] | (RefSeq) protein QUIRKY-like (A);	00270|Cysteine and methionine metabolism;00450|Selenocompound metabolism;01100|Metabolic pathways;01110|Biosynthesis of secondary metabolites;01230|Biosynthesis of amino acids;
Os02g3026	28703124	28704083	-	hypothetical protein OsI_08375 [Oryza sativa Indica Group];	FT-interacting protein 3 OS=Arabidopsis thaliana OX=3702 GN=FTIP3 PE=1 SV=1;	C2 domain;C2 domain;C2 domain;C2 domain;;;	NA	K00549 5-methyltetrahydropteroyltriglutamate--homocysteine methyltransferase [EC:2.1.1.14] | (RefSeq) protein QUIRKY-like (A);	00270|Cysteine and methionine metabolism;00450|Selenocompound metabolism;01100|Metabolic pathways;01110|Biosynthesis of secondary metabolites;01230|Biosynthesis of amino acids;
Os02g3045	28875197	28877006	+	purine-uracil permease NCS1 [Oryza sativa Japonica Group];	Purine-uracil permease NCS1 OS=Arabidopsis thaliana OX=3702 GN=NCS1 PE=1 SV=1;	Purine-cytosine permease;;;	cellular_component:membrane "A lipid bilayer along with all the proteins and protein complexes embedded in it an attached to it." [GOC:dos, GOC:mah, ISBN:0815316194](GO:0016020),molecular_function:transmembrane transporter activity "Enables the transfer of a substance, usually a specific substance or a group of related substances, from one side of a membrane to the other." [GOC:jid, GOC:mtg_trans…	K03457 nucleobase:cation symporter-1, NCS1 family | (RefSeq) purine-uracil permease NCS1 (A);	NA
Os02g3077	29049477	29050610	+	hypothetical protein OsI_08422 [Oryza sativa Indica Group];	Putative F-box protein At3g25750 OS=Arabidopsis thaliana OX=3702 GN=At3g25750 PE=4 SV=2;	Domain unknown function DUF295;F-box domain;;;	molecular_function:protein binding "Interacting selectively and non-covalently with any protein or protein complex [a complex of two or more proteins that may include other nonprotein molecules]." [GOC:go_curators](GO:0005515);	NA	NA
Os02g3078	29050625	29054106	+	hypothetical protein [Oryza sativa Japonica Group];	NA	NA	NA	NA	NA
Os02g3157	29786455	29801719	-	helicase SEN1-like [Oryza sativa Japonica Group];	Probable helicase MAGATAMA 3 OS=Arabidopsis thaliana OX=3702 GN=MAA3 PE=2 SV=1;	;DNA2/NAM7 helicase-like, AAA domain;DNA2/NAM7 helicase, AAA domain;;	NA	K10706 senataxin [EC:3.6.4.-] | (RefSeq) LOW QUALITY PROTEIN: helicase SEN1 (A);	NA
Os02g3160	29815946	29816649	-	uncharacterized protein LOC106766494 [Vigna radiata var. radiata];	Histone H4 OS=Glycine max OX=3847 PE=3 SV=1;	Histone H4;Histone H4;Histone H4;Histone H4;Histone H4;Histone H4;Histone H4;CENP-T/Histone H4, histone fold;;;	molecular_function:DNA binding "Any molecular function by which a gene product interacts selectively and non-covalently with DNA [deoxyribonucleic acid]." [GOC:dph, GOC:jl, GOC:tb, GOC:vw](GO:0003677);	K11254 histone H4 | (RefSeq) histone H4-like (A);	05034|Alcoholism;05203|Viral carcinogenesis;05322|Systemic lupus erythematosus;
Os02g3191	30096553	30099536	-	uncharacterized protein LOC4330370 [Oryza sativa Japonica Group];	50S ribosomal protein L18 OS=Granulibacter bethesdensis (strain ATCC BAA-1260 / CGDNIH1) OX=391165 GN=rplR PE=3 SV=1;	;Ribosomal protein L18;Ribosomal protein L18;	molecular_function:structural constituent of ribosome "The action of a molecule that contributes to the structural integrity of the ribosome." [GOC:mah](GO:0003735),cellular_component:ribosome "An intracellular organelle, about 200 A in diameter, consisting of RNA and protein. It is the site of protein biosynthesis resulting from translation of messenger RNA [mRNA]. It consists of two subunits, o…	K02881 large subunit ribosomal protein L18 | (RefSeq) 50S ribosomal protein L18 (A);	03010|Ribosome;
Os02g3222	30331292	30337925	+	hypothetical protein OsI_08553 [Oryza sativa Indica Group];	E3 ubiquitin-protein ligase RNF14 OS=Mus musculus OX=10090 GN=Rnf14 PE=1 SV=2;	;;E3 ubiquitin ligase RBR family;Zinc finger, RING-type;	molecular_function:ubiquitin-protein transferase activity "Catalysis of the transfer of ubiquitin from one protein to another via the reaction X-Ub + Y --> Y-Ub + X, where both X-Ub and Y-Ub are covalent linkages." [GOC:BioGRID, GOC:jh2, PMID:9635407](GO:0004842),biological_process:protein ubiquitination "The process in which one or more ubiquitin groups are added to a protein." [GOC:ai](GO:00165…	K11971 E3 ubiquitin-protein ligase RNF14 [EC:2.3.2.31] | (RefSeq) E3 ubiquitin-protein ligase RNF14-like (A);	NA
Os02g3223	30338743	30339638	+	E3 ubiquitin-protein ligase RNF14 isoform X1 [Oryza sativa Japonica Group];	Probable E3 ubiquitin-protein ligase RNF217 OS=Mus musculus OX=10090 GN=Rnf217 PE=3 SV=2;	;E3 ubiquitin ligase RBR family;IBR domain;;	molecular_function:ubiquitin-protein transferase activity "Catalysis of the transfer of ubiquitin from one protein to another via the reaction X-Ub + Y --> Y-Ub + X, where both X-Ub and Y-Ub are covalent linkages." [GOC:BioGRID, GOC:jh2, PMID:9635407](GO:0004842),biological_process:protein ubiquitination "The process in which one or more ubiquitin groups are added to a protein." [GOC:ai](GO:00165…	K11971 E3 ubiquitin-protein ligase RNF14 [EC:2.3.2.31] | (RefSeq) E3 ubiquitin-protein ligase RNF14-like (A);	NA
Os02g3224	30341516	30344386	+	Os02g0694700, partial [Oryza sativa Japonica Group];	E3 ubiquitin-protein ligase RNF14 OS=Mus musculus OX=10090 GN=Rnf14 PE=1 SV=2;	Zinc finger, RING-type;RWD domain;RWD domain;E3 ubiquitin ligase RBR family;;Zinc finger, RING-type;;RWD domain;	molecular_function:ubiquitin-protein transferase activity "Catalysis of the transfer of ubiquitin from one protein to another via the reaction X-Ub + Y --> Y-Ub + X, where both X-Ub and Y-Ub are covalent linkages." [GOC:BioGRID, GOC:jh2, PMID:9635407](GO:0004842),molecular_function:protein binding "Interacting selectively and non-covalently with any protein or protein complex [a complex of two or…	K11971 E3 ubiquitin-protein ligase RNF14 [EC:2.3.2.31] | (RAP-DB) Os02g0694700; Zinc finger, RING-type domain containing protein. (A);	NA
Os02g3232	30391351	30397212	-	oligopeptide transporter 4 [Oryza sativa Japonica Group];	Oligopeptide transporter 4 OS=Arabidopsis thaliana OX=3702 GN=OPT4 PE=1 SV=1;	;Oligopeptide transporter, OPT superfamily;;	biological_process:transmembrane transport "The process in which a solute is transported across a lipid bilayer, from one side of a membrane to the other." [GOC:dph, GOC:jid](GO:0055085);	K00025 malate dehydrogenase [EC:1.1.1.37] | (RefSeq) malate dehydrogenase, cytoplasmic-like (A);	00020|Citrate cycle (TCA cycle);00270|Cysteine and methionine metabolism;00620|Pyruvate metabolism;00630|Glyoxylate and dicarboxylate metabolism;00710|Carbon fixation in photosynthetic organisms;01100|Metabolic pathways;01110|Biosynthesis of secondary metabolites;01120|Microbial metabolism in diverse environments;01130|Biosynthesis of antibiotics;01200|Carbon metabolism;04964|Proximal tubule bica…
Os02g3396	31602706	31604568	-	60S ribosomal protein L31 [Oryza sativa Japonica Group];	60S ribosomal protein L31 OS=Perilla frutescens OX=48386 GN=RPL31 PE=2 SV=1;	;Ribosomal protein L31e;Ribosomal protein L31e;;Ribosomal protein L31e;	molecular_function:structural constituent of ribosome "The action of a molecule that contributes to the structural integrity of the ribosome." [GOC:mah](GO:0003735),cellular_component:ribosome "An intracellular organelle, about 200 A in diameter, consisting of RNA and protein. It is the site of protein biosynthesis resulting from translation of messenger RNA [mRNA]. It consists of two subunits, o…	K02910 large subunit ribosomal protein L31e | (RefSeq) 60S ribosomal protein L31 (A);	03010|Ribosome;
Os02g3474	32133420	32134503	-	hypothetical protein [Oryza sativa Japonica Group];	Zinc finger protein CONSTANS-LIKE 1 OS=Arabidopsis thaliana OX=3702 GN=COL1 PE=1 SV=1;	;;	NA	K12135 zinc finger protein CONSTANS | (RefSeq) zinc finger protein CONSTANS (A);	04712|Circadian rhythm - plant;
Os02g3481	32160145	32161680	+	hypothetical protein OsI_08789 [Oryza sativa Indica Group];	Mediator of RNA polymerase II transcription subunit 11 OS=Arabidopsis thaliana OX=3702 GN=MED11 PE=1 SV=1;	Mediator complex, subunit Med11;;	molecular_function:transcription coregulator activity "A protein or a member of a complex that interacts specifically and non-covalently with a DNA-bound DNA-binding transcription factor to either activate or repress the transcription of specific genes. Coregulators often act by altering chromatin structure and modifications. For example, one class of transcription coregulators modifies chromatin…	K15131 mediator of RNA polymerase II transcription subunit 11 | (RefSeq) mediator of RNA polymerase II transcription subunit 11 (A);	NA
Os02g3490	32228156	32228829	+	hypothetical protein [Oryza sativa Japonica Group];	E3 ubiquitin-protein ligase ATL41 OS=Arabidopsis thaliana OX=3702 GN=ATL41 PE=1 SV=1;	Zinc finger, RING-type;;Zinc finger, RING-type;;Zinc finger, RING-type;	NA	K19041 E3 ubiquitin-protein ligase RNF38/44 [EC:2.3.2.27] | (RefSeq) RING-H2 finger protein ATL14-like isoform X1 (A);	NA
Os02g3492	32230919	32231356	+	hypothetical protein [Oryza sativa Japonica Group];	E3 ubiquitin-protein ligase ATL41 OS=Arabidopsis thaliana OX=3702 GN=ATL41 PE=1 SV=1;	Zinc finger, RING-type;;Zinc finger, RING-type;Zinc finger, RING-type;;	NA	K19041 E3 ubiquitin-protein ligase RNF38/44 [EC:2.3.2.27] | (RefSeq) RING-H2 finger protein ATL14-like isoform X1 (A);	NA
Os02g3494	32238567	32240602	-	LOW QUALITY PROTEIN: U4/U6 small nuclear ribonucleoprotein Prp31 homolog [Oryza sativa Japonica Group];	U4/U6 small nuclear ribonucleoprotein Prp31 homolog OS=Arabidopsis thaliana OX=3702 GN=PRP31 PE=1 SV=1;	U4/U6 small nuclear ribonucleoprotein Prp31;Nop domain;	biological_process:spliceosomal tri-snRNP complex assembly "The formation of a tri-snRNP complex containing U4 and U6 [or U4atac and U6atac] snRNAs and U5 snRNAs and associated proteins. This includes reannealing of U4 and U6 [or U4atac and U6atac] snRNAs released from previous rounds of splicing to reform the U4/U6 snRNP [or U4atac/U6atac snRNP] as well as the subsequent association of the U5 sn…	K12844 U4/U6 small nuclear ribonucleoprotein PRP31 | (RefSeq) U4/U6 small nuclear ribonucleoprotein Prp31 homolog (A);	03040|Spliceosome;
Os02g3516	32381399	32382442	-	hypothetical protein OsI_08821 [Oryza sativa Indica Group];	Transcription factor MYB20 OS=Arabidopsis thaliana OX=3702 GN=MYB20 PE=2 SV=1;	SANT/Myb domain;SANT/Myb domain;Myb-like transcription factor;SANT/Myb domain;SANT/Myb domain;Myb domain;;Myb domain;	NA	K09422 transcription factor MYB, plant | (RefSeq) protein ODORANT1 (A);	NA
Os02g3537	32513502	32515388	+	hypothetical protein [Oryza sativa Japonica Group];	NA	;	NA	NA	NA
Os02g3641	33318871	33320262	-	putative laccase-9 [Oryza sativa Japonica Group];	Putative laccase-9 OS=Oryza sativa subsp. japonica OX=39947 GN=LAC9 PE=3 SV=1;	;;Multicopper oxidase, type 2;Multicopper oxidase, type 1;	molecular_function:copper ion binding "Interacting selectively and non-covalently with copper [Cu] ions." [GOC:ai](GO:0005507),molecular_function:oxidoreductase activity "Catalysis of an oxidation-reduction [redox] reaction, a reversible chemical reaction in which the oxidation state of an atom or atoms within a molecule is altered. One substrate acts as a hydrogen or electron donor and becomes o…	K05909 laccase [EC:1.10.3.2] | (RefSeq) putative laccase-9 (A);	NA
Os02g3742	33957887	33958645	+	RecName: Full=B3 domain-containing protein Os02g0764100 [];	B3 domain-containing protein Os02g0764100 OS=Oryza sativa subsp. japonica OX=39947 GN=Os02g0764100 PE=3 SV=2;	;;B3 DNA binding domain;B3 DNA binding domain;B3 DNA binding domain;	molecular_function:DNA binding "Any molecular function by which a gene product interacts selectively and non-covalently with DNA [deoxyribonucleic acid]." [GOC:dph, GOC:jl, GOC:tb, GOC:vw](GO:0003677);	K09287 RAV-like factor | (RefSeq) AP2/ERF and B3 domain-containing protein Os01g0141000 (A);	NA
Os02g3760	34077575	34080478	-	hypothetical protein OsI_09073 [Oryza sativa Indica Group];	G-type lectin S-receptor-like serine/threonine-protein kinase At5g35370 OS=Arabidopsis thaliana OX=3702 GN=At5g35370 PE=2 SV=2;	Bulb-type lectin domain;;;Protein kinase domain;Protein kinase domain;Protein kinase domain;Bulb-type lectin domain;Bulb-type lectin domain;	molecular_function:protein kinase activity "Catalysis of the phosphorylation of an amino acid residue in a protein, usually according to the reaction: a protein + ATP = a phosphoprotein + ADP." [MetaCyc:PROTEIN-KINASE-RXN](GO:0004672),molecular_function:ATP binding "Interacting selectively and non-covalently with ATP, adenosine 5'-triphosphate, a universally important coenzyme and enzyme regulato…	K04733 interleukin-1 receptor-associated kinase 4 [EC:2.7.11.1] | (RefSeq) hypothetical protein (A);	04010|MAPK signaling pathway;04064|NF-kappa B signaling pathway;04620|Toll-like receptor signaling pathway;04621|NOD-like receptor signaling pathway;04624|;04722|Neurotrophin signaling pathway;05133|Pertussis;05140|Leishmaniasis;05142|Chagas disease (American trypanosomiasis);05145|Toxoplasmosis;05152|Tuberculosis;05161|Hepatitis B;05162|Measles;05164|Influenza A;05168|Herpes simplex infection;05…
Os02g3852	34768956	34769818	+	uncharacterized protein LOC4330917 [Oryza sativa Japonica Group];	NA	;;	NA	NA	NA
Os02g3853	34770996	34771307	+	hypothetical protein [Oryza sativa Japonica Group];	NA	;	NA	NA	NA
Os02g3856	34797380	34800568	+	hypothetical protein OsI_09166 [Oryza sativa Indica Group];	NA	;;	NA	NA	NA
Os02g3857	34800620	34802868	-	hypothetical protein OsI_09168 [Oryza sativa Indica Group];	Tuliposide A-converting enzyme b2, amyloplastic OS=Tulipa gesneriana OX=13306 GN=TCEA-B2 PE=1 SV=1;	Alpha/beta hydrolase fold-3;;;	molecular_function:hydrolase activity "Catalysis of the hydrolysis of various bonds, e.g. C-O, C-N, C-C, phosphoric anhydride bonds, etc. Hydrolase is the systematic name for any enzyme of EC class 3." [ISBN:0198506732](GO:0016787);	K20506 tuliposide A-converting enzyme [EC:4.2.99.22] | (RefSeq) tuliposide A-converting enzyme 2, chloroplastic-like (A);	NA
Os02g3858	34802965	34803504	-	probable carboxylesterase 12 [Oryza sativa Japonica Group];	Tuliposide A-converting enzyme b3, amyloplastic OS=Tulipa gesneriana OX=13306 GN=TCEA-B3 PE=1 SV=1;	Alpha/beta hydrolase fold-3;;;	molecular_function:hydrolase activity "Catalysis of the hydrolysis of various bonds, e.g. C-O, C-N, C-C, phosphoric anhydride bonds, etc. Hydrolase is the systematic name for any enzyme of EC class 3." [ISBN:0198506732](GO:0016787);	K20506 tuliposide A-converting enzyme [EC:4.2.99.22] | (RefSeq) tuliposide A-converting enzyme 2, chloroplastic-like (A);	NA
Os02g3879	34971188	34972660	+	hypothetical protein [Oryza sativa Japonica Group];	Putative F-box protein At1g47300 OS=Arabidopsis thaliana OX=3702 GN=At1g47300 PE=4 SV=2;	F-box domain;F-box associated domain, type 3;F-box domain;F-box domain;;;	molecular_function:protein binding "Interacting selectively and non-covalently with any protein or protein complex [a complex of two or more proteins that may include other nonprotein molecules]." [GOC:go_curators](GO:0005515);	K23002 RNA polymerase II-associated protein 3 | (RefSeq) putative F-box/kelch-repeat protein At1g15680 (A);	NA
Os02g3880	34987038	34987538	-	amino acid transporter-like [Oryza sativa Japonica Group];	NA	NA	NA	NA	NA
Os02g3889	35059325	35062083	-	transcription termination factor MTERF4, chloroplastic-like [Oryza sativa Japonica Group];	Transcription termination factor MTERF4, chloroplastic OS=Oryza sativa subsp. japonica OX=39947 GN=Os05g0404000 PE=2 SV=1;	;Transcription termination factor, mitochondrial/chloroplastic;Transcription termination factor, mitochondrial/chloroplastic;Transcription termination factor, mitochondrial/chloroplastic;Transcription termination factor, mitochondrial/chloroplastic;Transcription termination factor, mitochondrial/chloroplastic;Transcription termination factor, mitochondrial/chloroplastic;Transcription termination …	molecular_function:double-stranded DNA binding "Interacting selectively and non-covalently with double-stranded DNA." [GOC:elh, GOC:vw](GO:0003690),biological_process:regulation of transcription, DNA-templated "Any process that modulates the frequency, rate or extent of cellular DNA-templated transcription." [GOC:go_curators, GOC:txnOH](GO:0006355);	K15032 mTERF domain-containing protein, mitochondrial | (RAP-DB) Os02g0783100; Mitochodrial transcription termination factor-related family protein. (A);	NA
Os02g3895	35136953	35137996	+	transcription termination factor MTERF4, chloroplastic-like [Oryza sativa Japonica Group];	Transcription termination factor MTERF4, chloroplastic OS=Oryza sativa subsp. japonica OX=39947 GN=Os05g0404000 PE=2 SV=1;	;Transcription termination factor, mitochondrial/chloroplastic;;Transcription termination factor, mitochondrial/chloroplastic;Transcription termination factor, mitochondrial/chloroplastic;Transcription termination factor, mitochondrial/chloroplastic;Transcription termination factor, mitochondrial/chloroplastic;Transcription termination factor, mitochondrial/chloroplastic;Transcription termination…	molecular_function:double-stranded DNA binding "Interacting selectively and non-covalently with double-stranded DNA." [GOC:elh, GOC:vw](GO:0003690),biological_process:regulation of transcription, DNA-templated "Any process that modulates the frequency, rate or extent of cellular DNA-templated transcription." [GOC:go_curators, GOC:txnOH](GO:0006355);	K15032 mTERF domain-containing protein, mitochondrial | (RAP-DB) Os02g0783100; Mitochodrial transcription termination factor-related family protein. (A);	NA
Os02g3896	35138024	35138431	+	transcription termination factor MTERF4, chloroplastic-like [Oryza sativa Japonica Group];	Transcription termination factor MTERF4, chloroplastic OS=Oryza sativa subsp. japonica OX=39947 GN=Os05g0404000 PE=2 SV=1;	Transcription termination factor, mitochondrial/chloroplastic;;Transcription termination factor, mitochondrial/chloroplastic;Transcription termination factor, mitochondrial/chloroplastic;;	molecular_function:double-stranded DNA binding "Interacting selectively and non-covalently with double-stranded DNA." [GOC:elh, GOC:vw](GO:0003690),biological_process:regulation of transcription, DNA-templated "Any process that modulates the frequency, rate or extent of cellular DNA-templated transcription." [GOC:go_curators, GOC:txnOH](GO:0006355);	K15032 mTERF domain-containing protein, mitochondrial | (RAP-DB) Os02g0783100; Mitochodrial transcription termination factor-related family protein. (A);	NA
Os02g3901	35154677	35155081	+	Os02g0784200 [Oryza sativa Japonica Group];	Protein terminal ear1 homolog OS=Oryza sativa subsp. indica OX=39946 GN=PLA2 PE=2 SV=1;	NA	NA	NA	NA
Os02g3918	35269644	35270312	+	hypothetical protein OsI_09211 [Oryza sativa Indica Group];	Pathogenesis-related protein PR-1 OS=Medicago truncatula OX=3880 GN=PR-1 PE=2 SV=1;	CAP domain;;CAP domain;Cysteine-rich secretory protein-related;Cysteine-rich secretory protein-related;Cysteine-rich secretory protein-related;Cysteine-rich secretory protein-related;	NA	K09422 transcription factor MYB, plant | (RAP-DB) Os02g0786400; Similar to DNA-binding transcription factor blind 1. (A);	NA
Os02g3919	35272500	35273018	+	pathogenesis-related protein PR-1 [Oryza sativa Japonica Group];	Pathogenesis-related protein PR-1 OS=Medicago truncatula OX=3880 GN=PR-1 PE=2 SV=1;	CAP domain;Cysteine-rich secretory protein-related;;Cysteine-rich secretory protein-related;Cysteine-rich secretory protein-related;Cysteine-rich secretory protein-related;Cysteine-rich secretory protein-related;CAP domain;	NA	K20412 peptidase inhibitor 16 | (RefSeq) pathogenesis-related protein PR-1-like (A);	NA
Os02g3930	35338184	35347955	-	diacylglycerol kinase 7 [Oryza sativa Japonica Group];	Diacylglycerol kinase 7 OS=Arabidopsis thaliana OX=3702 GN=DGK7 PE=1 SV=1;	;Diacylglycerol kinase, catalytic domain;Diacylglycerol kinase, accessory domain;Diacylglycerol kinase;Diacylglycerol kinase, accessory domain;Diacylglycerol kinase, catalytic domain;Diacylglycerol kinase, catalytic domain;	molecular_function:diacylglycerol kinase activity "Catalysis of the reaction: NTP + 1,2-diacylglycerol = NDP + 1,2-diacylglycerol-3-phosphate." [EC:2.7.1.107, GOC:elh](GO:0004143),biological_process:signal transduction "The cellular process in which a signal is conveyed to trigger a change in the activity or state of a cell. Signal transduction begins with reception of a signal [e.g. a ligand bin…	K00901 diacylglycerol kinase (ATP) [EC:2.7.1.107] | (RAP-DB) Os02g0787800; Diacylglycerol kinase accessory region domain containing protein. (A);	00561|Glycerolipid metabolism;00564|Glycerophospholipid metabolism;01100|Metabolic pathways;01110|Biosynthesis of secondary metabolites;04070|Phosphatidylinositol signaling system;04072|Phospholipase D signaling pathway;05231|Choline metabolism in cancer;
Os02g3983	35682336	35686699	+	transcription factor bHLH66 [Oryza sativa Japonica Group];	Transcription factor bHLH66 OS=Arabidopsis thaliana OX=3702 GN=BHLH66 PE=1 SV=1;	;Myc-type, basic helix-loop-helix (bHLH) domain;;Myc-type, basic helix-loop-helix (bHLH) domain;Myc-type, basic helix-loop-helix (bHLH) domain;	molecular_function:protein dimerization activity "The formation of a protein dimer, a macromolecular structure consists of two noncovalently associated identical or nonidentical subunits." [ISBN:0198506732](GO:0046983);	K12126 phytochrome-interacting factor 3 | (RefSeq) PIF3; hypothetical protein (A);	04075|Plant hormone signal transduction;04712|Circadian rhythm - plant;
Os02g3987	35698800	35700691	-	hypothetical protein OsI_09280 [Oryza sativa Indica Group];	NA	NA	NA	NA	NA
Os02g3988	35701064	35701267	-	Os02g0796200 [Oryza sativa Japonica Group];	NA	;Protein unc-13 homologue;;	NA	NA	NA
Os02g4082	36489923	36493151	+	hypothetical protein OsI_09384 [Oryza sativa Indica Group];	ABC transporter I family member 19 OS=Arabidopsis thaliana OX=3702 GN=ABCI19 PE=2 SV=1;	;ABC transporter-like;AAA+ ATPase domain;;ABC transporter-like;	molecular_function:ATP binding "Interacting selectively and non-covalently with ATP, adenosine 5'-triphosphate, a universally important coenzyme and enzyme regulator." [ISBN:0198506732](GO:0005524),molecular_function:ATPase activity "Catalysis of the reaction: ATP + H2O = ADP + phosphate + 2 H+. May or may not be coupled to another reaction." [EC:3.6.1.3, GOC:jl](GO:0016887);	K12608 CCR4-NOT complex subunit CAF16 | (RefSeq) ABC transporter I family member 19 (A);	03018|RNA degradation;
Os02g4083	36494178	36494982	+	hypothetical protein OsI_09385 [Oryza sativa Indica Group];	NA	NA	NA	NA	NA
Os02g4084	36496900	36501074	+	casein kinase I [Oryza sativa Japonica Group];	Casein kinase 1 OS=Oryza sativa subsp. japonica OX=39947 GN=CKI1 PE=1 SV=1;	;;Protein kinase domain;Protein kinase domain;Protein kinase domain;	molecular_function:protein kinase activity "Catalysis of the phosphorylation of an amino acid residue in a protein, usually according to the reaction: a protein + ATP = a phosphoprotein + ADP." [MetaCyc:PROTEIN-KINASE-RXN](GO:0004672),molecular_function:ATP binding "Interacting selectively and non-covalently with ATP, adenosine 5'-triphosphate, a universally important coenzyme and enzyme regulato…	K08960 casein kinase 1, epsilon [EC:2.7.11.1] | (RAP-DB) Os02g0810400; Similar to Dual specificity kinase 1. (A);	04068|FoxO signaling pathway;04310|Wnt signaling pathway;04340|Hedgehog signaling pathway;04341|;04390|Hippo signaling pathway;04391|Hippo signaling pathway - fly;04392|;04710|Circadian rhythm;04711|Circadian rhythm - fly;
Os02g4102	36662774	36664743	+	hypothetical protein OsI_09409 [Oryza sativa Indica Group];	3-ketoacyl-CoA synthase 12 OS=Arabidopsis thaliana OX=3702 GN=KCS12 PE=2 SV=1;	;Very-long-chain 3-ketoacyl-CoA synthase;3-Oxoacyl-[acyl-carrier-protein (ACP)] synthase III, C-terminal;FAE1/Type III polyketide synthase-like protein;	biological_process:fatty acid biosynthetic process "The chemical reactions and pathways resulting in the formation of a fatty acid, any of the aliphatic monocarboxylic acids that can be liberated by hydrolysis from naturally occurring fats and oils. Fatty acids are predominantly straight-chain acids of 4 to 24 carbon atoms, which may be saturated or unsaturated; branched fatty acids and hydroxy f…	K15397 3-ketoacyl-CoA synthase [EC:2.3.1.199] | (RAP-DB) Os02g0813600; Thiolase-like, subgroup domain containing protein. (A);	00062|Fatty acid elongation;01100|Metabolic pathways;01110|Biosynthesis of secondary metabolites;
Os02g4111	36735142	36737312	-	putative CDPK substrate protein 1; CSP1 [Oryza sativa Japonica Group];	Protein PHOSPHATE STARVATION RESPONSE 1 OS=Oryza sativa subsp. indica OX=39946 GN=PHR1 PE=3 SV=1;	;MYB-CC type transcription factor, LHEQLE-containing domain;SANT/Myb domain;;Myb domain;	NA	K06236 collagen, type I, alpha | (RefSeq) hypothetical protein (A);	04151|PI3K-Akt signaling pathway;04510|Focal adhesion;04512|ECM-receptor interaction;04611|Platelet activation;04926|;04933|AGE-RAGE signaling pathway in diabetic complications;04974|Protein digestion and absorption;05146|Amoebiasis;05165|;
Os02g4112	36739465	36742381	-	uncharacterized protein LOC4331121 [Oryza sativa Japonica Group];	NA	Fanconi anemia group F protein;Fanconi anemia group F protein;Fanconi anemia group F protein;	biological_process:interstrand cross-link repair "Removal of a DNA interstrand crosslink [a covalent attachment of DNA bases on opposite strands of the DNA] and restoration of the DNA. DNA interstrand crosslinks occur when both strands of duplex DNA are covalently tethered together [e.g. by an exogenous or endogenous agent], thus preventing the strand unwinding necessary for essential DNA functio…	NA	NA
Os02g4211	37375827	37378748	+	probable prolyl 4-hydroxylase 3 [Oryza sativa Japonica Group];	Probable prolyl 4-hydroxylase 3 OS=Arabidopsis thaliana OX=3702 GN=P4H3 PE=2 SV=1;	;Oxoglutarate/iron-dependent dioxygenase;Prolyl 4-hydroxylase, alpha subunit;Oxoglutarate/iron-dependent dioxygenase;;	molecular_function:iron ion binding "Interacting selectively and non-covalently with iron [Fe] ions." [GOC:ai](GO:0005506),molecular_function:oxidoreductase activity "Catalysis of an oxidation-reduction [redox] reaction, a reversible chemical reaction in which the oxidation state of an atom or atoms within a molecule is altered. One substrate acts as a hydrogen or electron donor and becomes oxidi…	K00472 prolyl 4-hydroxylase [EC:1.14.11.2] | (RefSeq) probable prolyl 4-hydroxylase 3 (A);	00330|Arginine and proline metabolism;01100|Metabolic pathways;
Os02g4233	37487172	37489690	-	hypothetical protein OsI_00069 [Oryza sativa Indica Group];	NA	;Metallo-beta-lactamase;;Metallo-beta-lactamase;;	NA	K00901 diacylglycerol kinase (ATP) [EC:2.7.1.107] | (RefSeq) Diacylglycerol kinase 1 (A);	00561|Glycerolipid metabolism;00564|Glycerophospholipid metabolism;01100|Metabolic pathways;01110|Biosynthesis of secondary metabolites;04070|Phosphatidylinositol signaling system;04072|Phospholipase D signaling pathway;05231|Choline metabolism in cancer;
Os02g4234	37491371	37493783	-	hypothetical protein OsI_00068 [Oryza sativa Indica Group];	NA	;;Metallo-beta-lactamase;Metallo-beta-lactamase;;;;	NA	K00901 diacylglycerol kinase (ATP) [EC:2.7.1.107] | (RefSeq) Diacylglycerol kinase 1 (A);	00561|Glycerolipid metabolism;00564|Glycerophospholipid metabolism;01100|Metabolic pathways;01110|Biosynthesis of secondary metabolites;04070|Phosphatidylinositol signaling system;04072|Phospholipase D signaling pathway;05231|Choline metabolism in cancer;
Os02g4268	37654655	37659974	+	protein DETOXIFICATION 45, chloroplastic isoform X2 [Oryza sativa Japonica Group];	Protein DETOXIFICATION 45, chloroplastic OS=Arabidopsis thaliana OX=3702 GN=DTX45 PE=2 SV=2;	Multi antimicrobial extrusion protein;Multi antimicrobial extrusion protein;;;	molecular_function:antiporter activity "Enables the active transport of a solute across a membrane by a mechanism whereby two or more species are transported in opposite directions in a tightly coupled process not directly linked to a form of energy other than chemiosmotic energy. The reaction is: solute A[out] + solute B[in] = solute A[in] + solute B[out]." [GOC:mtg_transport, ISBN:0815340729, P…	K20456 oxysterol-binding protein 1 | (RefSeq) hypothetical protein (A);	NA
Os03g0019	142399	145047	-	probable helicase CHR10 [Oryza sativa Japonica Group];	Probable helicase CHR10 OS=Arabidopsis thaliana OX=3702 GN=CHR10 PE=3 SV=1;	;;	NA	K20092 chromodomain-helicase-DNA-binding protein 1-like [EC:3.6.4.12] | (RefSeq) probable helicase CHR10 (A);	NA
Os03g0020	145189	149136	-	SNF2P, putative, expressed [Oryza sativa Japonica Group];	Probable helicase CHR10 OS=Arabidopsis thaliana OX=3702 GN=CHR10 PE=3 SV=1;	Helicase, C-terminal;Helicase, C-terminal;;Helicase superfamily 1/2, ATP-binding domain;SNF2-related, N-terminal domain;;Helicase superfamily 1/2, ATP-binding domain;	molecular_function:ATP binding "Interacting selectively and non-covalently with ATP, adenosine 5'-triphosphate, a universally important coenzyme and enzyme regulator." [ISBN:0198506732](GO:0005524);	K20092 chromodomain-helicase-DNA-binding protein 1-like [EC:3.6.4.12] | (RefSeq) probable helicase CHR10 (A);	NA
Os03g0036	312282	312798	-	Os01g0957100, partial [Oryza sativa Japonica Group];	Probably inactive leucine-rich repeat receptor-like protein kinase At3g28040 OS=Arabidopsis thaliana OX=3702 GN=At3g28040 PE=1 SV=1;	;;Leucine-rich repeat;	molecular_function:protein binding "Interacting selectively and non-covalently with any protein or protein complex [a complex of two or more proteins that may include other nonprotein molecules]." [GOC:go_curators](GO:0005515);	K13420 LRR receptor-like serine/threonine-protein kinase FLS2 [EC:2.7.11.1] | (RefSeq) LRR receptor-like serine/threonine-protein kinase FLS2 (A);	04016|;04626|Plant-pathogen interaction;
Os03g0056	499288	504719	-	phosphoglucan phosphatase DSP4, amyloplastic isoform X1 [Oryza sativa Japonica Group];	Phosphoglucan phosphatase DSP4, amyloplastic OS=Castanea sativa OX=21020 GN=DSP4 PE=1 SV=1;	Dual specificity phosphatase, catalytic domain;AMP-activated protein kinase, glycogen-binding domain;;Dual specificity protein phosphatase domain;Tyrosine specific protein phosphatases domain;Phosphoglucan phosphatase DSP4;	biological_process:starch metabolic process "The chemical reactions and pathways involving starch, the most important reserve polysaccharide in plants. It is a glucan consisting of two components, amylose and amylopectin, which are both glucose homopolymers. Starch is synthesized as a temporary storage form of carbon and can be catabolized to produce sucrose." [ISBN:0198506732](GO:0005982),biolog…	K14165 atypical dual specificity phosphatase [EC:3.1.3.16 3.1.3.48] | (RefSeq) predicted protein (A);	NA
Os03g0082	660438	664267	+	DNA (cytosine-5)-methyltransferase DRM2 [Oryza sativa Japonica Group];	DNA (cytosine-5)-methyltransferase DRM2 OS=Oryza sativa subsp. japonica OX=39947 GN=DRM2 PE=1 SV=1;	;Ubiquitin-associated domain;C-5 cytosine methyltransferase;;SAM-dependent methyltransferase DRM;	biological_process:DNA methylation "The covalent transfer of a methyl group to either N-6 of adenine or C-5 or N-4 of cytosine." [GOC:ems, ISBN:0198506732](GO:0006306),molecular_function:methyltransferase activity "Catalysis of the transfer of a methyl group to an acceptor molecule." [ISBN:0198506732](GO:0008168);	K17398 DNA (cytosine-5)-methyltransferase 3A [EC:2.1.1.37] | (RefSeq) DNA (cytosine-5-)-methyltransferase (A);	00270|Cysteine and methionine metabolism;01100|Metabolic pathways;05206|MicroRNAs in cancer;
Os03g0092	694839	706466	+	valine--tRNA ligase, mitochondrial 1 [Oryza sativa Japonica Group];	Valine--tRNA ligase, mitochondrial 1 OS=Arabidopsis thaliana OX=3702 GN=TWN2 PE=1 SV=2;	Methionyl/Valyl/Leucyl/Isoleucyl-tRNA synthetase, anticodon-binding;;;Valine-tRNA ligase;Valine-tRNA ligase;Valine-tRNA ligase;Valine-tRNA ligase;Valine-tRNA ligase;Aminoacyl-tRNA synthetase, class Ia;	molecular_function:nucleotide binding "Interacting selectively and non-covalently with a nucleotide, any compound consisting of a nucleoside that is esterified with [ortho]phosphate or an oligophosphate at any hydroxyl group on the ribose or deoxyribose." [GOC:mah, ISBN:0198547684](GO:0000166),molecular_function:aminoacyl-tRNA ligase activity "Catalysis of the formation of aminoacyl-tRNA from ATP…	K01873 valyl-tRNA synthetase [EC:6.1.1.9] | (RAP-DB) Os03g0694900; Similar to Valyl-tRNA synthetase (EC 6.1.1.9) (Valine--tRNA ligase) (ValRS). (A);	00970|Aminoacyl-tRNA biosynthesis;
Os03g0150	1067061	1068066	-	hypothetical protein [Oryza sativa Japonica Group];	Isocitrate lyase OS=Oryza sativa subsp. japonica OX=39947 GN=ICL PE=1 SV=1;	Isocitrate lyase;	molecular_function:isocitrate lyase activity "Catalysis of the reaction: isocitrate = glyoxylate + succinate." [EC:4.1.3.1, RHEA:13245](GO:0004451),biological_process:carboxylic acid metabolic process "The chemical reactions and pathways involving carboxylic acids, any organic acid containing one or more carboxyl [COOH] groups or anions [COO-]." [ISBN:0198506732](GO:0019752);	K01637 isocitrate lyase [EC:4.1.3.1] | (RAP-DB) Os07g0529000; Similar to Isocitrate lyase (Fragment). (A);	00630|Glyoxylate and dicarboxylate metabolism;01100|Metabolic pathways;01110|Biosynthesis of secondary metabolites;01120|Microbial metabolism in diverse environments;01200|Carbon metabolism;
Os03g0151	1077588	1087744	+	callose synthase 9 [Oryza sativa Japonica Group];	Callose synthase 9 OS=Arabidopsis thaliana OX=3702 GN=CALS9 PE=2 SV=2;	1,3-beta-glucan synthase subunit FKS1-like, domain-1;1,3-beta-glucan synthase subunit FKS1-like, domain-1;;	NA	K11000 callose synthase [EC:2.4.1.-] | (RefSeq) callose synthase 9 (A);	NA
Os03g0152	1087753	1103636	+	callose synthase 9 [Oryza sativa Japonica Group];	Callose synthase 9 OS=Arabidopsis thaliana OX=3702 GN=CALS9 PE=2 SV=2;	;Glycosyl transferase, family 48;	cellular_component:1,3-beta-D-glucan synthase complex "A protein complex that catalyzes the transfer of a glucose group from UDP-glucose to a [1->3]-beta-D-glucan chain." [EC:2.4.1.34](GO:0000148),molecular_function:1,3-beta-D-glucan synthase activity "Catalysis of the reaction: UDP-glucose + [[1->3]-beta-D-glucosyl][n] = UDP + [[1->3]-beta-D-glucosyl][n+1]." [EC:2.4.1.34](GO:0003843),biological_…	K11000 callose synthase [EC:2.4.1.-] | (RefSeq) callose synthase 9 (A);	NA
Os03g0154	1109191	1109695	+	uncharacterized protein LOC106766494 [Vigna radiata var. radiata];	Histone H4 OS=Glycine max OX=3847 PE=3 SV=1;	Histone H4;Histone H4;Histone H4;Histone H4;Histone H4;Histone H4;Histone H4;CENP-T/Histone H4, histone fold;;;	molecular_function:DNA binding "Any molecular function by which a gene product interacts selectively and non-covalently with DNA [deoxyribonucleic acid]." [GOC:dph, GOC:jl, GOC:tb, GOC:vw](GO:0003677);	K11254 histone H4 | (RefSeq) histone H4-like (A);	05034|Alcoholism;05203|Viral carcinogenesis;05322|Systemic lupus erythematosus;
Os03g0168	1225524	1226937	+	nascent polypeptide-associated complex subunit alpha-like protein 1 [Oryza sativa Japonica Group];	Nascent polypeptide-associated complex subunit alpha-like protein OS=Pinus taeda OX=3352 PE=2 SV=1;	Nascent polypeptide-associated complex NAC domain;Nascent polypeptide-associated complex NAC domain;Nascent polypeptide-associated complex subunit alpha;;Nascent polypeptide-associated complex NAC domain;	cellular_component:nascent polypeptide-associated complex "A heterodimeric protein complex that can reversibly bind to ribosomes, and is located in direct proximity to newly synthesized polypeptide chains as they emerge from the ribosome." [PMID:12475173, PMID:7568149](GO:0005854);	K03626 nascent polypeptide-associated complex subunit alpha | (RAP-DB) Os03g0121700; Similar to Nascent polypeptide-associated complex alpha subunit-like protein 3 (NAC-alpha-like protein 3) (Alpha-NAC-like protein 3). (A);	04928|;
Os03g0209	1581359	1582146	-	hypothetical protein OsI_09814 [Oryza sativa Indica Group];	NA	;;Putative ATP-synthase-associated protein;	NA	NA	NA
Os03g0306	2248726	2250298	+	hypothetical protein OsI_09945 [Oryza sativa Indica Group];	Alkane hydroxylase MAH1 OS=Arabidopsis thaliana OX=3702 GN=CYP96A15 PE=2 SV=1;	;Cytochrome P450;Cytochrome P450;Cytochrome P450;Cytochrome P450;Cytochrome P450;Cytochrome P450, E-class, group I;Cytochrome P450, E-class, group I;Cytochrome P450, E-class, group I;Cytochrome P450, E-class, group I;Cytochrome P450, E-class, group I;;	molecular_function:iron ion binding "Interacting selectively and non-covalently with iron [Fe] ions." [GOC:ai](GO:0005506),molecular_function:oxidoreductase activity, acting on paired donors, with incorporation or reduction of molecular oxygen "Catalysis of an oxidation-reduction [redox] reaction in which hydrogen or electrons are transferred from each of two donors, and molecular oxygen is reduc…	K15405 midchain alkane hydroxylase | (RefSeq) hypothetical protein (A);	00073|Cutin, suberine and wax biosynthesis;01110|Biosynthesis of secondary metabolites;
Os03g0307	2260144	2261667	+	hypothetical protein OsI_09946 [Oryza sativa Indica Group];	Cytochrome P450 86B1 OS=Arabidopsis thaliana OX=3702 GN=CYP86B1 PE=2 SV=1;	;Cytochrome P450;Cytochrome P450;Cytochrome P450;Cytochrome P450;;Cytochrome P450;Cytochrome P450, E-class, group I;Cytochrome P450, E-class, group I;Cytochrome P450, E-class, group I;Cytochrome P450, E-class, group I;Cytochrome P450, E-class, group I;	molecular_function:iron ion binding "Interacting selectively and non-covalently with iron [Fe] ions." [GOC:ai](GO:0005506),molecular_function:oxidoreductase activity, acting on paired donors, with incorporation or reduction of molecular oxygen "Catalysis of an oxidation-reduction [redox] reaction in which hydrogen or electrons are transferred from each of two donors, and molecular oxygen is reduc…	K15402 fatty acid omega-hydroxylase [EC:1.14.-.-] | (RefSeq) cytochrome P450 86B1 (A);	00073|Cutin, suberine and wax biosynthesis;
Os03g0308	2300345	2302231	+	hypothetical protein OsI_09947 [Oryza sativa Indica Group];	Alkane hydroxylase MAH1 OS=Arabidopsis thaliana OX=3702 GN=CYP96A15 PE=2 SV=1;	;Cytochrome P450;Cytochrome P450;Cytochrome P450;Cytochrome P450;;Cytochrome P450, E-class, group I;Cytochrome P450, E-class, group I;Cytochrome P450, E-class, group I;Cytochrome P450, E-class, group I;Cytochrome P450, E-class, group I;Cytochrome P450;	molecular_function:iron ion binding "Interacting selectively and non-covalently with iron [Fe] ions." [GOC:ai](GO:0005506),molecular_function:oxidoreductase activity, acting on paired donors, with incorporation or reduction of molecular oxygen "Catalysis of an oxidation-reduction [redox] reaction in which hydrogen or electrons are transferred from each of two donors, and molecular oxygen is reduc…	K15405 midchain alkane hydroxylase | (RefSeq) hypothetical protein (A);	00073|Cutin, suberine and wax biosynthesis;01110|Biosynthesis of secondary metabolites;
Os03g0358	2672996	2677710	+	pheophorbide a oxygenase, chloroplastic [Oryza sativa Japonica Group];	Pheophorbide a oxygenase, chloroplastic OS=Arabidopsis thaliana OX=3702 GN=PAO PE=1 SV=1;	;Rieske [2Fe-2S] iron-sulphur domain;;Pheophorbide a oxygenase;Rieske [2Fe-2S] iron-sulphur domain;	molecular_function:chlorophyllide a oxygenase [overall] activity "Catalysis of the reactions: chlorophyllide a + O2 + NADPH + H+ = 7-hydroxychlorophyllide a + H2O + NADP+; and 7-hydroxychlorophyllide a + O2 + NADPH + H+ = chlorophyllide b + 2 H2O + NADP+." [EC:1.13.12.14, MetaCyc:RXN-7677](GO:0010277),molecular_function:oxidoreductase activity "Catalysis of an oxidation-reduction [redox] reaction…	K13071 pheophorbide a oxygenase [EC:1.14.15.17] | (RefSeq) pheophorbide a oxygenase, chloroplastic (A);	00860|Porphyrin and chlorophyll metabolism;01110|Biosynthesis of secondary metabolites;
Os03g0402	2965296	2967240	+	peroxidase 44 [Oryza sativa Japonica Group];	Peroxidase 44 OS=Arabidopsis thaliana OX=3702 GN=PER44 PE=2 SV=1;	Plant peroxidase;Plant peroxidase;Plant peroxidase;Plant peroxidase;Plant peroxidase;Plant peroxidase;Plant peroxidase;Plant peroxidase;Haem peroxidase;;Haem peroxidase;;Haem peroxidase;Haem peroxidase;Haem peroxidase;Haem peroxidase;Haem peroxidase;	molecular_function:peroxidase activity "Catalysis of the reaction: donor + hydrogen peroxide = oxidized donor + 2 H2O." [EC:1.11.1.7](GO:0004601),biological_process:response to oxidative stress "Any process that results in a change in state or activity of a cell or an organism [in terms of movement, secretion, enzyme production, gene expression, etc.] as a result of oxidative stress, a state ofte…	K00430 peroxidase [EC:1.11.1.7] | (RAP-DB) Os03g0152300; Haem peroxidase family protein. (A);	00940|Phenylpropanoid biosynthesis;01100|Metabolic pathways;01110|Biosynthesis of secondary metabolites;
Os03g0531	3849787	3850197	+	hypothetical protein OsI_10198 [Oryza sativa Indica Group];	NA	NA	NA	NA	NA
Os03g0597	4255281	4259867	+	protein FAR1-RELATED SEQUENCE 5 [Oryza sativa Japonica Group];	Protein FAR1-RELATED SEQUENCE 5 OS=Arabidopsis thaliana OX=3702 GN=FRS5 PE=1 SV=1;	Zinc finger, PMZ-type;Zinc finger, SWIM-type;FHY3/FAR1 family;MULE transposase domain;;Zinc finger, GATA-type;Zinc finger, SWIM-type;Zinc finger, GATA-type;FAR1 DNA binding domain;	biological_process:regulation of transcription, DNA-templated "Any process that modulates the frequency, rate or extent of cellular DNA-templated transcription." [GOC:go_curators, GOC:txnOH](GO:0006355),molecular_function:zinc ion binding "Interacting selectively and non-covalently with zinc [Zn] ions." [GOC:ai](GO:0008270),molecular_function:sequence-specific DNA binding "Interacting selectively…	K17604 zinc finger SWIM domain-containing protein 3 | (RefSeq) protein FAR1-RELATED SEQUENCE 5 isoform X1 (A);	NA
Os03g0598	4261687	4264496	+	hypothetical protein OsI_10267 [Oryza sativa Indica Group];	ABC transporter B family member 19 OS=Arabidopsis thaliana OX=3702 GN=ABCB19 PE=1 SV=1;	Type I protein exporter;;ABC transporter type 1, transmembrane domain;;ABC transporter type 1, transmembrane domain;Type I protein exporter;	molecular_function:ATP binding "Interacting selectively and non-covalently with ATP, adenosine 5'-triphosphate, a universally important coenzyme and enzyme regulator." [ISBN:0198506732](GO:0005524),cellular_component:integral component of membrane "The component of a membrane consisting of the gene products and protein complexes having at least some part of their peptide sequence embedded in the …	K05658 ATP-binding cassette, subfamily B (MDR/TAP), member 1 [EC:7.6.2.2] | (RAP-DB) Os03g0181675; ABC transporter, transmembrane domain domain containing protein. (A);	02010|ABC transporters;04976|Bile secretion;05206|MicroRNAs in cancer;05226|;
Os03g0599	4264828	4267741	+	hypothetical protein OsJ_09662 [Oryza sativa Japonica Group];	ABC transporter B family member 2 OS=Arabidopsis thaliana OX=3702 GN=ABCB2 PE=1 SV=3;	ABC transporter type 1, transmembrane domain;Type I protein exporter;Type I protein exporter;ABC transporter-like;;;ABC transporter type 1, transmembrane domain;ABC transporter-like;	molecular_function:ATP binding "Interacting selectively and non-covalently with ATP, adenosine 5'-triphosphate, a universally important coenzyme and enzyme regulator." [ISBN:0198506732](GO:0005524),cellular_component:integral component of membrane "The component of a membrane consisting of the gene products and protein complexes having at least some part of their peptide sequence embedded in the …	K05658 ATP-binding cassette, subfamily B (MDR/TAP), member 1 [EC:7.6.2.2] | (RAP-DB) Os03g0181750; ABC transporter, transmembrane domain domain containing protein. (A);	02010|ABC transporters;04976|Bile secretion;05206|MicroRNAs in cancer;05226|;
Os03g0733	5280911	5282384	-	uncharacterized protein LOC4331957 [Oryza sativa Japonica Group];	DNA-3-methyladenine glycosylase 1 OS=Escherichia coli (strain K12) OX=83333 GN=tag PE=1 SV=1;	;Methyladenine glycosylase;;	biological_process:base-excision repair "In base excision repair, an altered base is removed by a DNA glycosylase enzyme, followed by excision of the resulting sugar phosphate. The small gap left in the DNA helix is filled in by the sequential action of DNA polymerase and DNA ligase." [ISBN:0815316194](GO:0006284),molecular_function:DNA-3-methyladenine glycosylase activity "Catalysis of the react…	K01246 DNA-3-methyladenine glycosylase I [EC:3.2.2.20] | (RefSeq) uncharacterized protein LOC4331957 (A);	03410|Base excision repair;
Os03g0734	5283197	5286247	-	Os03g0198900 [Oryza sativa Japonica Group];	Methyltransferase-like protein 2 OS=Arabidopsis thaliana OX=3702 GN=At1g19340 PE=2 SV=2;	;MT-A70-like;;MT-A70-like;	NA	K01246 DNA-3-methyladenine glycosylase I [EC:3.2.2.20] | (RefSeq) uncharacterized protein LOC4331957 (A);	03410|Base excision repair;
Os03g0770	5550688	5553625	+	hypothetical protein OsI_10439 [Oryza sativa Indica Group];	NA	;;	NA	NA	NA
Os03g0772	5561953	5565664	+	hypothetical protein OsJ_09831 [Oryza sativa Japonica Group];	F-box/LRR-repeat protein At2g42730 OS=Arabidopsis thaliana OX=3702 GN=At2g42730 PE=2 SV=1;	;F-box domain;;F-box domain;	molecular_function:protein binding "Interacting selectively and non-covalently with any protein or protein complex [a complex of two or more proteins that may include other nonprotein molecules]." [GOC:go_curators](GO:0005515);	NA	NA
Os03g0783	5658681	5659972	-	hypothetical protein OsI_10452 [Oryza sativa Indica Group];	NA	;;	NA	NA	NA
Os03g0784	5660176	5663426	-	FAD-linked sulfhydryl oxidase ERV1-like isoform X1 [Oryza sativa Japonica Group];	FAD-linked sulfhydryl oxidase ERV1 OS=Oryza sativa subsp. japonica OX=39947 GN=ERV1 PE=2 SV=2;	;Sulfhydryl oxidase ALR/ERV;ERV/ALR sulfhydryl oxidase domain;ERV/ALR sulfhydryl oxidase domain;	molecular_function:flavin-linked sulfhydryl oxidase activity "Catalysis of the formation of disulfide bridges." [PMID:10899311](GO:0016971),molecular_function:thiol oxidase activity "Catalysis of the reaction: 4 R'C[R]SH + O2 = 2 R'C[R]S-S[R]CR' + 2 H2O." [EC:1.8.3.2](GO:0016972),biological_process:oxidation-reduction process "A metabolic process that results in the removal or addition of one or …	K17783 mitochondrial FAD-linked sulfhydryl oxidase [EC:1.8.3.2] | (RefSeq) FAD-linked sulfhydryl oxidase ERV1 isoform X1 (A);	NA
Os03g0804	5783282	5784861	+	hypothetical protein LOC_Os03g11080 [Oryza sativa Japonica Group];	NA	NA	NA	NA	NA
Os03g0848	6055621	6057892	+	hypothetical protein OsI_10516 [Oryza sativa Indica Group];	Protein RIK OS=Zea mays OX=4577 PE=1 SV=1;	;KH domain containing protein RIK/BLOM7;	molecular_function:RNA binding "Interacting selectively and non-covalently with an RNA molecule or a portion thereof." [GOC:jl, GOC:mah](GO:0003723),cellular_component:nucleus "A membrane-bounded organelle of eukaryotic cells in which chromosomes are housed and replicated. In most cells, the nucleus contains all of the cell's chromosomes except the organellar chromosomes, and is the site of RNA s…	K12811 ATP-dependent RNA helicase DDX46/PRP5 [EC:3.6.4.13] | (RefSeq) DEAD-box ATP-dependent RNA helicase 42-like (A);	03040|Spliceosome;
Os03g0849	6058080	6059888	+	hydroxyproline-rich glycoprotein family protein, putative, expressed [Oryza sativa Japonica Group];	Protein RIK OS=Zea mays OX=4577 PE=1 SV=1;	KH domain containing protein RIK/BLOM7;;	molecular_function:RNA binding "Interacting selectively and non-covalently with an RNA molecule or a portion thereof." [GOC:jl, GOC:mah](GO:0003723),cellular_component:nucleus "A membrane-bounded organelle of eukaryotic cells in which chromosomes are housed and replicated. In most cells, the nucleus contains all of the cell's chromosomes except the organellar chromosomes, and is the site of RNA s…	NA	NA
Os03g0954	6824505	6831063	+	uncharacterized protein LOC4332140 [Oryza sativa Japonica Group];	NA	;;	NA	NA	NA
Os03g0984	7131421	7131660	-	mitochondrial import inner membrane translocase subunit TIM23-3-like [Oryza sativa Japonica Group];	NA	;;	NA	K17794 mitochondrial import inner membrane translocase subunit TIM23 | (RefSeq) mitochondrial import inner membrane translocase subunit TIM23-3-like (A);	04212|Longevity regulating pathway - worm;
Os03g1033	7462163	7462501	-	protein ALP1-like [Oryza sativa Japonica Group];	NA	;;	NA	K23222 nuclease HARBI1 [EC:3.1.-.-] | (RAP-DB) Os08g0106900; Similar to retrotransposon protein. (A);	NA
Os03g1079	7759525	7762311	-	hypothetical protein OsI_29271 [Oryza sativa Indica Group];	Glucan endo-1,3-beta-glucosidase 10 OS=Arabidopsis thaliana OX=3702 GN=At5g42100 PE=2 SV=1;	;Glycoside hydrolase family 17;;	molecular_function:hydrolase activity, hydrolyzing O-glycosyl compounds "Catalysis of the hydrolysis of any O-glycosyl bond." [GOC:mah](GO:0004553),biological_process:carbohydrate metabolic process "The chemical reactions and pathways involving carbohydrates, any of a group of organic compounds based of the general formula Cx[H2O]y. Includes the formation of carbohydrate derivatives by the additi…	K19891 glucan endo-1,3-beta-glucosidase 1/2/3 [EC:3.2.1.39] | (RefSeq) glucan endo-1,3-beta-glucosidase 3 isoform X2 (A);	00500|Starch and sucrose metabolism;01100|Metabolic pathways;
Os03g1109	8184341	8185090	-	Putative membrane-associated protein [Oryza sativa Japonica Group];	NA	;;	NA	NA	NA
Os03g1113	8198431	8198940	-	Similar to Zea mays chromosome 422kDazein-associated intercluster region,copia-typepolpolyprotein [Oryza sativa Japonica Group];	NA	NA	NA	NA	NA
Os03g1116	8213781	8215521	+	PREDICTED: glycine-rich cell wall structural protein 1-like [Oryza brachyantha];	NA	NA	NA	NA	NA
Os03g1117	8219487	8220528	+	PREDICTED: glycine-rich cell wall structural protein 1-like [Oryza brachyantha];	NA	NA	NA	NA	NA
Os03g1162	8575562	8576374	-	hypothetical protein OsI_10810 [Oryza sativa Indica Group];	NA	Vacuolar protein sorting-associated protein Ist1;Vacuolar protein sorting-associated protein Ist1;;	biological_process:protein transport "The directed movement of proteins into, out of or within a cell, or between cells, by means of some agent such as a transporter or pore." [GOC:ai](GO:0015031);	K19476 vacuolar protein sorting-associated protein IST1 | (RAP-DB) Os03g0257500; Protein of unknown function DUF292, eukaryotic domain containing protein. (A);	04144|Endocytosis;
Os03g1164	8579977	8581104	-	NA	NA	NA	NA	NA	NA
Os03g1168	8594138	8596540	-	hypothetical protein OsI_10814 [Oryza sativa Indica Group];	L-type lectin-domain containing receptor kinase IV.1 OS=Arabidopsis thaliana OX=3702 GN=LECRK41 PE=2 SV=1;	Protein kinase domain;Protein kinase domain;;;Legume lectin domain;Protein kinase domain;	molecular_function:protein kinase activity "Catalysis of the phosphorylation of an amino acid residue in a protein, usually according to the reaction: a protein + ATP = a phosphoprotein + ADP." [MetaCyc:PROTEIN-KINASE-RXN](GO:0004672),molecular_function:ATP binding "Interacting selectively and non-covalently with ATP, adenosine 5'-triphosphate, a universally important coenzyme and enzyme regulato…	K04733 interleukin-1 receptor-associated kinase 4 [EC:2.7.11.1] | (RefSeq) LOC109784432; L-type lectin-domain containing receptor kinase IV.1-like (A);	04010|MAPK signaling pathway;04064|NF-kappa B signaling pathway;04620|Toll-like receptor signaling pathway;04621|NOD-like receptor signaling pathway;04624|;04722|Neurotrophin signaling pathway;05133|Pertussis;05140|Leishmaniasis;05142|Chagas disease (American trypanosomiasis);05145|Toxoplasmosis;05152|Tuberculosis;05161|Hepatitis B;05162|Measles;05164|Influenza A;05168|Herpes simplex infection;05…
Os03g1246	9198158	9201331	-	hypothetical protein OsI_10907 [Oryza sativa Indica Group];	Proline-rich receptor-like protein kinase PERK1 OS=Arabidopsis thaliana OX=3702 GN=PERK1 PE=1 SV=1;	Protein kinase domain;Protein kinase domain;;;Protein kinase domain;	molecular_function:protein kinase activity "Catalysis of the phosphorylation of an amino acid residue in a protein, usually according to the reaction: a protein + ATP = a phosphoprotein + ADP." [MetaCyc:PROTEIN-KINASE-RXN](GO:0004672),molecular_function:ATP binding "Interacting selectively and non-covalently with ATP, adenosine 5'-triphosphate, a universally important coenzyme and enzyme regulato…	K04733 interleukin-1 receptor-associated kinase 4 [EC:2.7.11.1] | (RefSeq) proline-rich receptor-like protein kinase PERK1 (A);	04010|MAPK signaling pathway;04064|NF-kappa B signaling pathway;04620|Toll-like receptor signaling pathway;04621|NOD-like receptor signaling pathway;04624|;04722|Neurotrophin signaling pathway;05133|Pertussis;05140|Leishmaniasis;05142|Chagas disease (American trypanosomiasis);05145|Toxoplasmosis;05152|Tuberculosis;05161|Hepatitis B;05162|Measles;05164|Influenza A;05168|Herpes simplex infection;05…
Os03g1348	9971697	9972498	-	hypothetical protein OsI_11046 [Oryza sativa Indica Group];	NA	NA	NA	NA	NA
Os03g1349	9972613	9973845	-	hypothetical protein OsJ_10381 [Oryza sativa Japonica Group];	NA	;Sorting nexin SNX20/SNX21;	biological_process:protein transport "The directed movement of proteins into, out of or within a cell, or between cells, by means of some agent such as a transporter or pore." [GOC:ai](GO:0015031);	NA	NA
Os03g1350	9973849	9979141	-	Os03g0282300 [Oryza sativa Japonica Group];	NA	Sorting nexin SNX20/SNX21;;	biological_process:protein transport "The directed movement of proteins into, out of or within a cell, or between cells, by means of some agent such as a transporter or pore." [GOC:ai](GO:0015031);	NA	NA
Os03g1370	10088796	10090124	+	RecName: Full=DNA topoisomerase 6 subunit A3; Short=OsTOP6A3; AltName: Full=DNA topoisomerase 6 subunit A; Short=OsTOP6A; AltName: Full=Meiotic recombination protein SPO11-3 [];	Topoisomerase 6 subunit A3 OS=Oryza sativa subsp. japonica OX=39947 GN=SPO11-3 PE=2 SV=2;	Spo11/DNA topoisomerase VI subunit A;Spo11/DNA topoisomerase VI subunit A;Spo11/DNA topoisomerase VI subunit A;Spo11/DNA topoisomerase VI subunit A;Spo11/DNA topoisomerase VI subunit A;Spo11/DNA topoisomerase VI subunit A;Spo11/DNA topoisomerase VI subunit A;Spo11/DNA topoisomerase VI, subunit A, N-terminal;;DNA topoisomerase VI, subunit A;DNA topoisomerase VI, subunit A;DNA topoisomerase VI, sub…	molecular_function:DNA binding "Any molecular function by which a gene product interacts selectively and non-covalently with DNA [deoxyribonucleic acid]." [GOC:dph, GOC:jl, GOC:tb, GOC:vw](GO:0003677),molecular_function:catalytic activity "Catalysis of a biochemical reaction at physiological temperatures. In biologically catalyzed reactions, the reactants are known as substrates, and the catalyst…	K10878 meiotic recombination protein SPO11 | (RAP-DB) Os03g0284800, TOP6A3, TOPOISOMERASE_6_SUBUNIT_A3; Spo11/DNA topoisomerase VI, subunit A family protein. (A);	04113|Meiosis - yeast;
Os03g1430	10513650	10516240	-	Thiamine pyrophosphate enzyme, N-terminal TPP-binding domain-containing protein [Panicum miliaceum];	Pyruvate decarboxylase 2 OS=Oryza sativa subsp. indica OX=39946 GN=PDC2 PE=2 SV=2;	;;Thiamine pyrophosphate enzyme, N-terminal TPP-binding domain;;;	molecular_function:thiamine pyrophosphate binding "Interacting selectively and non-covalently with thiamine pyrophosphate, the diphosphoric ester of thiamine. Acts as a coenzyme of several [de]carboxylases, transketolases, and alpha-oxoacid dehydrogenases." [CHEBI:45931, GOC:mlg](GO:0030976);	K01568 pyruvate decarboxylase [EC:4.1.1.1] | (RAP-DB) Os03g0293500, PDC2, PYRUVATE_DECARBOXYLASE_2; Similar to Pyruvate decarboxylase isozyme 2. (A);	00010|Glycolysis / Gluconeogenesis;01100|Metabolic pathways;01110|Biosynthesis of secondary metabolites;01130|Biosynthesis of antibiotics;
Os03g1451	10653567	10655395	-	hypothetical protein OsI_11145 [Oryza sativa Indica Group];	NA	;;;;Transcription factor IIS, N-terminal;Transcription factor IIS, N-terminal;;;;;	cellular_component:nucleus "A membrane-bounded organelle of eukaryotic cells in which chromosomes are housed and replicated. In most cells, the nucleus contains all of the cell's chromosomes except the organellar chromosomes, and is the site of RNA synthesis and processing. In some species, or in specialized cell types, RNA metabolism or DNA replication may be absent." [GOC:go_curators](GO:000563…	NA	NA
Os03g1491	10890314	10894547	-	PREDICTED: peroxidase 44-like [Oryza brachyantha];	NA	;;;Haem peroxidase;;	molecular_function:peroxidase activity "Catalysis of the reaction: donor + hydrogen peroxide = oxidized donor + 2 H2O." [EC:1.11.1.7](GO:0004601),biological_process:response to oxidative stress "Any process that results in a change in state or activity of a cell or an organism [in terms of movement, secretion, enzyme production, gene expression, etc.] as a result of oxidative stress, a state ofte…	K00430 peroxidase [EC:1.11.1.7] | (RAP-DB) Os03g0152300; Haem peroxidase family protein. (A);	00940|Phenylpropanoid biosynthesis;01100|Metabolic pathways;01110|Biosynthesis of secondary metabolites;
Os03g1565	11389925	11394427	+	Os03g0311300 [Oryza sativa Japonica Group];	Protein SUPPRESSOR OF QUENCHING 1, chloroplastic OS=Arabidopsis thaliana OX=3702 GN=SOQ1 PE=1 SV=1;	HAD hydrolase, subfamily IA;HAD hydrolase, subfamily IA;HAD hydrolase, subfamily IA;HAD hydrolase, subfamily IA;;;Haloacid dehalogenase-like hydrolase;	molecular_function:hydrolase activity "Catalysis of the hydrolysis of various bonds, e.g. C-O, C-N, C-C, phosphoric anhydride bonds, etc. Hydrolase is the systematic name for any enzyme of EC class 3." [ISBN:0198506732](GO:0016787);	K20884 riboflavin kinase / FMN hydrolase [EC:2.7.1.26 3.1.3.102] | (RefSeq) bifunctional riboflavin kinase/FMN phosphatase-like (A);	00740|Riboflavin metabolism;01100|Metabolic pathways;01110|Biosynthesis of secondary metabolites;
Os03g1566	11394788	11407513	+	protein SUPPRESSOR OF QUENCHING 1, chloroplastic isoform X5 [Oryza sativa Japonica Group];	Protein SUPPRESSOR OF QUENCHING 1, chloroplastic OS=Arabidopsis thaliana OX=3702 GN=SOQ1 PE=1 SV=1;	Thioredoxin domain;NHL repeat, subgroup;NHL repeat, subgroup;NHL repeat, subgroup;LDLR class B repeat;LDLR class B repeat;LDLR class B repeat;;;NHL repeat, subgroup;NHL repeat, subgroup;Thioredoxin-like fold;NHL repeat;NHL repeat;NHL repeat, subgroup;	molecular_function:protein binding "Interacting selectively and non-covalently with any protein or protein complex [a complex of two or more proteins that may include other nonprotein molecules]." [GOC:go_curators](GO:0005515),biological_process:cell redox homeostasis "Any process that maintains the redox environment of a cell or compartment within a cell." [GOC:ai, GOC:dph, GOC:tb](GO:0045454);	K14491 two-component response regulator ARR-B family | (RefSeq) two-component response regulator ARR1-like (A);	04075|Plant hormone signal transduction;
Os03g1568	11418505	11419581	+	transcription factor bHLH148 [Oryza sativa Japonica Group];	Transcription factor bHLH149 OS=Arabidopsis thaliana OX=3702 GN=BHLH149 PE=1 SV=1;	;;	NA	NA	NA
Os03g1572	11452615	11455069	-	hypothetical protein OsI_11281 [Oryza sativa Indica Group];	Cysteine-rich repeat secretory protein 55 OS=Arabidopsis thaliana OX=3702 GN=CRRSP55 PE=2 SV=1;	Gnk2-homologous domain;;Gnk2-homologous domain;Gnk2-homologous domain;;Gnk2-homologous domain;	NA	K04733 interleukin-1 receptor-associated kinase 4 [EC:2.7.11.1] | (RefSeq) cysteine-rich receptor-like protein kinase 10 (A);	04010|MAPK signaling pathway;04064|NF-kappa B signaling pathway;04620|Toll-like receptor signaling pathway;04621|NOD-like receptor signaling pathway;04624|;04722|Neurotrophin signaling pathway;05133|Pertussis;05140|Leishmaniasis;05142|Chagas disease (American trypanosomiasis);05145|Toxoplasmosis;05152|Tuberculosis;05161|Hepatitis B;05162|Measles;05164|Influenza A;05168|Herpes simplex infection;05…
Os03g1630	11950984	11956989	-	endoplasmic reticulum-Golgi intermediate compartment protein 3 [Oryza sativa Japonica Group];	Endoplasmic reticulum-Golgi intermediate compartment protein 3 OS=Danio rerio OX=7955 GN=ergic3 PE=2 SV=1;	Endoplasmic reticulum vesicle transporter, N-terminal;;;Endoplasmic reticulum vesicle transporter, C-terminal;	NA	K20367 endoplasmic reticulum-Golgi intermediate compartment protein 3 | (RefSeq) endoplasmic reticulum-Golgi intermediate compartment protein 3 (A);	NA
Os03g1642	12032708	12032911	-	uncharacterized protein LOC4326146 [Oryza sativa Japonica Group];	NA	NA	NA	NA	NA
Os03g1677	12337916	12339790	-	hypothetical protein OsI_11401 [Oryza sativa Indica Group];	NA	NA	NA	NA	NA
Os03g1718	12740639	12748684	-	valine--tRNA ligase, mitochondrial 1 isoform X3 [Oryza sativa Japonica Group];	Valine--tRNA ligase, mitochondrial 1 OS=Arabidopsis thaliana OX=3702 GN=TWN2 PE=1 SV=2;	;Aminoacyl-tRNA synthetase, class Ia;Methionyl/Valyl/Leucyl/Isoleucyl-tRNA synthetase, anticodon-binding;Valine-tRNA ligase;Valine-tRNA ligase;Valine-tRNA ligase;Valine-tRNA ligase;;	molecular_function:nucleotide binding "Interacting selectively and non-covalently with a nucleotide, any compound consisting of a nucleoside that is esterified with [ortho]phosphate or an oligophosphate at any hydroxyl group on the ribose or deoxyribose." [GOC:mah, ISBN:0198547684](GO:0000166),molecular_function:aminoacyl-tRNA ligase activity "Catalysis of the formation of aminoacyl-tRNA from ATP…	K01873 valyl-tRNA synthetase [EC:6.1.1.9] | (RefSeq) valine--tRNA ligase, mitochondrial 1 isoform X1 (A);	00970|Aminoacyl-tRNA biosynthesis;
Os03g1733	12851043	12853711	-	transcription repressor OFP1 [Oryza sativa Japonica Group];	Transcription repressor OFP3 OS=Arabidopsis thaliana OX=3702 GN=OFP3 PE=1 SV=1;	Ovate protein family, C-terminal;Ovate protein family, C-terminal;Ovate protein family;;	biological_process:negative regulation of transcription, DNA-templated "Any process that stops, prevents, or reduces the frequency, rate or extent of cellular DNA-templated transcription." [GOC:go_curators, GOC:txnOH](GO:0045892);	NA	NA
Os03g1755	13001744	13011952	-	hypothetical protein OsI_11496 [Oryza sativa Indica Group];	NA	;;;;Ribonuclease H domain;	molecular_function:nucleic acid binding "Interacting selectively and non-covalently with any nucleic acid." [GOC:jl](GO:0003676),molecular_function:RNA-DNA hybrid ribonuclease activity "Catalysis of the endonucleolytic cleavage of RNA in RNA-DNA hybrids to 5'-phosphomonoesters." [EC:3.1.26.4](GO:0004523);	NA	NA
Os03g1777	13152164	13156991	+	arginine/serine-rich splicing factor SR32 transcript I [Panicum miliaceum];	Serine/arginine-rich-splicing factor SR34 OS=Arabidopsis thaliana OX=3702 GN=SR34 PE=1 SV=1;	RNA recognition motif domain;;RNA recognition motif domain;RNA recognition motif domain;RNA recognition motif domain;RNA recognition motif domain;;RNA recognition motif domain;	molecular_function:nucleic acid binding "Interacting selectively and non-covalently with any nucleic acid." [GOC:jl](GO:0003676);	K12890 splicing factor, arginine/serine-rich 1 | (RefSeq) serine/arginine-rich-splicing factor SR34 (A);	03040|Spliceosome;04657|;05168|Herpes simplex infection;
Os03g1778	13157530	13158523	-	uncharacterized protein LOC107276957 isoform X1 [Oryza sativa Japonica Group];	Universal stress protein A-like protein OS=Arabidopsis thaliana OX=3702 GN=At3g01520 PE=1 SV=2;	Universal stress protein A family;Universal stress protein A family;Universal stress protein A family;;UspA;	NA	NA	NA
Os03g1786	13209375	13209926	-	hypothetical protein OsI_11540 [Oryza sativa Indica Group];	Desiccation-related protein PCC13-62 OS=Craterostigma plantagineum OX=4153 PE=2 SV=1;	;;;	NA	K15255 ATP-dependent DNA helicase PIF1 [EC:3.6.4.12] | (RefSeq) ATP-dependent DNA helicase PIF1-like (A);	NA
Os03g1787	13210734	13211258	-	desiccation-related protein PCC13-62 [Oryza sativa Japonica Group];	Desiccation-related protein PCC13-62 OS=Craterostigma plantagineum OX=4153 PE=2 SV=1;	;;;	NA	K01206 alpha-L-fucosidase [EC:3.2.1.51] | (RefSeq) hypothetical protein (A);	00511|Other glycan degradation;
Os03g1791	13279393	13282271	+	lichenase-2-like [Oryza sativa Japonica Group];	Glucan endo-1,3-beta-glucosidase, acidic isoform OS=Zea mays OX=4577 PE=2 SV=1;	;;Glycoside hydrolase family 17;	molecular_function:hydrolase activity, hydrolyzing O-glycosyl compounds "Catalysis of the hydrolysis of any O-glycosyl bond." [GOC:mah](GO:0004553),biological_process:carbohydrate metabolic process "The chemical reactions and pathways involving carbohydrates, any of a group of organic compounds based of the general formula Cx[H2O]y. Includes the formation of carbohydrate derivatives by the additi…	K19893 glucan endo-1,3-beta-glucosidase 5/6 [EC:3.2.1.39] | (RefSeq) glucan endo-1,3-beta-glucosidase 6-like (A);	00500|Starch and sucrose metabolism;01100|Metabolic pathways;
Os03g1801	13368421	13372331	+	CRS2-like protein, chloroplastic isoform X1 [Oryza sativa Japonica Group];	CRS2-like protein, chloroplastic OS=Oryza sativa subsp. japonica OX=39947 GN=Os03g0347800 PE=2 SV=1;	;Peptidyl-tRNA hydrolase;Peptidyl-tRNA hydrolase;	molecular_function:aminoacyl-tRNA hydrolase activity "Catalysis of the reaction: N-substituted aminoacyl-tRNA + H2O = N-substituted amino acid + tRNA." [EC:3.1.1.29](GO:0004045);	K01056 peptidyl-tRNA hydrolase, PTH1 family [EC:3.1.1.29] | (RefSeq) CRS2-like protein, chloroplastic isoform X1 (A);	NA
Os03g1814	13493143	13494707	-	divinyl chlorophyllide a 8-vinyl-reductase, chloroplastic [Oryza sativa Japonica Group];	Divinyl chlorophyllide a 8-vinyl-reductase, chloroplastic OS=Oryza sativa subsp. japonica OX=39947 GN=DVR PE=3 SV=1;	;NAD(P)-binding domain;	NA	K19073 divinyl chlorophyllide a 8-vinyl-reductase [EC:1.3.1.75] | (RAP-DB) Os03g0351200; NAD(P)-binding domain containing protein. (A);	00860|Porphyrin and chlorophyll metabolism;01100|Metabolic pathways;01110|Biosynthesis of secondary metabolites;
Os03g1826	13593280	13593843	+	hypothetical protein OsI_11584 [Oryza sativa Indica Group];	NA	NA	NA	NA	NA
Os03g1827	13596332	13596511	+	Os03g0352700 [Oryza sativa Japonica Group];	NA	NA	NA	NA	NA
Os03g1828	13596532	13597179	+	hypothetical protein OsI_11585 [Oryza sativa Indica Group];	NA	NA	NA	NA	NA
Os03g1838	13774565	13774808	-	retrotransposon protein, putative, Ty3-gypsy subclass [Oryza sativa Japonica Group];	NA	NA	NA	NA	NA
Os03g1843	13779387	13783661	-	hypothetical protein [Oryza sativa Japonica Group];	NA	Retrotransposon gag domain;;;	NA	K10523 speckle-type POZ protein | (RefSeq) uncharacterized protein LOC107279274 (A);	04340|Hedgehog signaling pathway;04341|;
Os03g1847	14167416	14167664	+	hypothetical_protein [Oryza glaberrima];	Leucine-rich repeat receptor-like protein kinase PXC1 OS=Arabidopsis thaliana OX=3702 GN=PXC1 PE=1 SV=1;	NA	NA	K04733 interleukin-1 receptor-associated kinase 4 [EC:2.7.11.1] | (RefSeq) leucine-rich repeat receptor-like protein kinase PXC1 (A);	04010|MAPK signaling pathway;04064|NF-kappa B signaling pathway;04620|Toll-like receptor signaling pathway;04621|NOD-like receptor signaling pathway;04624|;04722|Neurotrophin signaling pathway;05133|Pertussis;05140|Leishmaniasis;05142|Chagas disease (American trypanosomiasis);05145|Toxoplasmosis;05152|Tuberculosis;05161|Hepatitis B;05162|Measles;05164|Influenza A;05168|Herpes simplex infection;05…
Os03g1851	14274089	14276438	-	hypothetical protein OsI_11599 [Oryza sativa Indica Group];	NA	;Domain of unknown function DUF1618;;	NA	NA	NA
Os03g1853	14283682	14285963	-	hypothetical protein OsI_11599 [Oryza sativa Indica Group];	NA	;Domain of unknown function DUF1618;;	NA	NA	NA
Os03g1872	14480077	14481312	-	hypothetical protein OsI_11623 [Oryza sativa Indica Group];	NA	Ribosome-inactivating protein;Ribosome-inactivating protein;;	biological_process:negative regulation of translation "Any process that stops, prevents, or reduces the frequency, rate or extent of the chemical reactions and pathways resulting in the formation of proteins by the translation of mRNA or circRNA." [GOC:isa_complete](GO:0017148),molecular_function:rRNA N-glycosylase activity "Catalysis of the hydrolysis of the N-glycosylic bond at A-4324 in 28S rR…	NA	NA
Os03g1875	14505164	14514658	-	hypothetical protein OsI_11626 [Oryza sativa Indica Group];	Alpha-N-acetylglucosaminidase OS=Arabidopsis thaliana OX=3702 GN=NAGLU PE=2 SV=1;	Alpha-N-acetylglucosaminidase;Alpha-N-acetylglucosaminidase, C-terminal;Alpha-N-acetylglucosaminidase, N-terminal;Alpha-N-acetylglucosaminidase, tim-barrel domain;	NA	K01205 alpha-N-acetylglucosaminidase [EC:3.2.1.50] | (RefSeq) LOC109780202; alpha-N-acetylglucosaminidase (A);	00531|Glycosaminoglycan degradation;01100|Metabolic pathways;04142|Lysosome;
Os03g1895	14662298	14663015	+	transposon protein, putative, Mutator sub-class [Oryza sativa Japonica Group];	Serine/threonine-protein phosphatase 7 long form homolog OS=Arabidopsis thaliana OX=3702 GN=MAIL3 PE=2 SV=1;	;Aminotransferase-like, plant mobile domain;;	NA	K11816 indole-3-pyruvate monooxygenase [EC:1.14.13.168] | (RefSeq) uncharacterized protein LOC109783187 (A);	00380|Tryptophan metabolism;01100|Metabolic pathways;
Os03g1896	14663061	14663629	+	OSJNBb0085C12.3 [Oryza sativa Japonica Group];	Serine/threonine-protein phosphatase 7 long form homolog OS=Arabidopsis thaliana OX=3702 GN=MAIL3 PE=2 SV=1;	;Aminotransferase-like, plant mobile domain;;	NA	K11816 indole-3-pyruvate monooxygenase [EC:1.14.13.168] | (RefSeq) uncharacterized protein LOC109783187 (A);	00380|Tryptophan metabolism;01100|Metabolic pathways;
Os03g1897	14663654	14689865	+	OSJNBa0044K18.27 [Oryza sativa Japonica Group];	NA	NA	NA	K11699 RNA-dependent RNA polymerase [EC:2.7.7.48] | (RefSeq) probable RNA-dependent RNA polymerase SHL2 (A);	NA
Os03g1901	14719990	14721851	-	unknown [Zea mays];	NA	NA	NA	NA	NA
Os03g1902	14724966	14731412	+	putative MO25-like protein At4g17270 [Oryza sativa Japonica Group];	Putative MO25-like protein At4g17270 OS=Arabidopsis thaliana OX=3702 GN=At4g17270 PE=2 SV=1;	;Mo25-like;Mo25-like;	NA	K08272 calcium binding protein 39 | (RefSeq) calcium-binding protein 39 (A);	04150|mTOR signaling pathway;04152|AMPK signaling pathway;
Os03g1966	15347404	15348707	-	hypothetical protein GW17_00029862 [Ensete ventricosum];	NA	NA	NA	NA	NA
Os03g1991	15573775	15574098	-	hypothetical protein [Oryza sativa Japonica Group];	NA	;;	NA	NA	NA
Os03g2012	15766753	15767883	+	hypothetical protein OsI_11803 [Oryza sativa Indica Group];	Myb-related protein 306 OS=Antirrhinum majus OX=4151 GN=MYB306 PE=2 SV=1;	SANT/Myb domain;SANT/Myb domain;Myb domain;;Myb-like transcription factor;Myb domain;SANT/Myb domain;SANT/Myb domain;	NA	K09422 transcription factor MYB, plant | (RefSeq) myb-related protein 306-like (A);	NA
Os03g2021	15836141	15836524	+	hypothetical protein OsI_11817 [Oryza sativa Indica Group];	E3 ubiquitin-protein ligase MPSR1 OS=Arabidopsis thaliana OX=3702 GN=MPSR1 PE=1 SV=1;	;;Zinc finger, RING-type;Zinc finger, RING-type;Zinc finger, RING-type;	NA	K11982 E3 ubiquitin-protein ligase RNF115/126 [EC:2.3.2.27] | (RefSeq) E3 ubiquitin-protein ligase RDUF1 (A);	NA
Os03g2024	15859860	15863081	+	hypothetical protein OsI_11820 [Oryza sativa Indica Group];	E3 ubiquitin-protein ligase RNF13 OS=Gallus gallus OX=9031 GN=RNF13 PE=1 SV=1;	Zinc finger, RING-type;Zinc finger, RING-type;;;Zinc finger, RING-type;	NA	K22378 E3 ubiquitin-protein ligase RNF181 [EC:2.3.2.27] | (RefSeq) LOC109759882; E3 ubiquitin-protein ligase RNF181-like (A);	NA
Os03g2027	15868077	15868739	+	hypothetical protein OsI_11822 [Oryza sativa Indica Group];	E3 ubiquitin-protein ligase MPSR1 OS=Arabidopsis thaliana OX=3702 GN=MPSR1 PE=1 SV=1;	;;;Zinc finger, RING-type;Zinc finger, RING-type;Zinc finger, RING-type;	NA	K11982 E3 ubiquitin-protein ligase RNF115/126 [EC:2.3.2.27] | (RefSeq) E3 ubiquitin-protein ligase RING1-like (A);	NA
Os03g2038	15926388	15927791	+	hypothetical protein OsJ_11071 [Oryza sativa Japonica Group];	3-ketoacyl-CoA synthase 12 OS=Arabidopsis thaliana OX=3702 GN=KCS12 PE=2 SV=1;	;FAE1/Type III polyketide synthase-like protein;3-Oxoacyl-[acyl-carrier-protein (ACP)] synthase III, C-terminal;Very-long-chain 3-ketoacyl-CoA synthase;	biological_process:fatty acid biosynthetic process "The chemical reactions and pathways resulting in the formation of a fatty acid, any of the aliphatic monocarboxylic acids that can be liberated by hydrolysis from naturally occurring fats and oils. Fatty acids are predominantly straight-chain acids of 4 to 24 carbon atoms, which may be saturated or unsaturated; branched fatty acids and hydroxy f…	K15397 3-ketoacyl-CoA synthase [EC:2.3.1.199] | (RAP-DB) Os03g0382100; Thiolase-like, subgroup domain containing protein. (A);	00062|Fatty acid elongation;01100|Metabolic pathways;01110|Biosynthesis of secondary metabolites;
Os03g2040	15938206	15938692	+	hypothetical protein [Oryza sativa Japonica Group];	NA	NA	NA	NA	NA
Os03g2041	15948016	15949257	-	hypothetical protein OsI_11832 [Oryza sativa Indica Group];	3-ketoacyl-CoA synthase 12 OS=Arabidopsis thaliana OX=3702 GN=KCS12 PE=2 SV=1;	FAE1/Type III polyketide synthase-like protein;Very-long-chain 3-ketoacyl-CoA synthase;;3-Oxoacyl-[acyl-carrier-protein (ACP)] synthase III, C-terminal;	biological_process:fatty acid biosynthetic process "The chemical reactions and pathways resulting in the formation of a fatty acid, any of the aliphatic monocarboxylic acids that can be liberated by hydrolysis from naturally occurring fats and oils. Fatty acids are predominantly straight-chain acids of 4 to 24 carbon atoms, which may be saturated or unsaturated; branched fatty acids and hydroxy f…	K15397 3-ketoacyl-CoA synthase [EC:2.3.1.199] | (RAP-DB) Os03g0383600; Thiolase-like, subgroup domain containing protein. (A);	00062|Fatty acid elongation;01100|Metabolic pathways;01110|Biosynthesis of secondary metabolites;
Os03g2042	15961918	15963531	+	hypothetical protein OsI_11835 [Oryza sativa Indica Group];	3-ketoacyl-CoA synthase 12 OS=Arabidopsis thaliana OX=3702 GN=KCS12 PE=2 SV=1;	FAE1/Type III polyketide synthase-like protein;;3-Oxoacyl-[acyl-carrier-protein (ACP)] synthase III, C-terminal;Very-long-chain 3-ketoacyl-CoA synthase;	biological_process:fatty acid biosynthetic process "The chemical reactions and pathways resulting in the formation of a fatty acid, any of the aliphatic monocarboxylic acids that can be liberated by hydrolysis from naturally occurring fats and oils. Fatty acids are predominantly straight-chain acids of 4 to 24 carbon atoms, which may be saturated or unsaturated; branched fatty acids and hydroxy f…	K15397 3-ketoacyl-CoA synthase [EC:2.3.1.199] | (RAP-DB) Os03g0383600; Thiolase-like, subgroup domain containing protein. (A);	00062|Fatty acid elongation;01100|Metabolic pathways;01110|Biosynthesis of secondary metabolites;
Os03g2049	15993285	15993716	+	retrotransposon protein, putative, unclassified [Panicum miliaceum];	NA	;;	NA	NA	NA
Os03g2060	16097350	16099141	-	mitochondrial ribosomal protein S11 [Oryza sativa Japonica Group];	Probable ribosomal protein S11, mitochondrial OS=Arabidopsis thaliana OX=3702 GN=NFD3 PE=2 SV=1;	Ribosomal protein S11;;Ribosomal protein S11;	molecular_function:structural constituent of ribosome "The action of a molecule that contributes to the structural integrity of the ribosome." [GOC:mah](GO:0003735),cellular_component:ribosome "An intracellular organelle, about 200 A in diameter, consisting of RNA and protein. It is the site of protein biosynthesis resulting from translation of messenger RNA [mRNA]. It consists of two subunits, o…	K02948 small subunit ribosomal protein S11 | (RAP-DB) Os03g0385900; Mitochondrial ribosomal protein S11 (Nuclear encoded). (A);	03010|Ribosome;
Os03g2074	16292382	16300132	-	NA	NA	NA	NA	K02892 large subunit ribosomal protein L23 | (RAP-DB) Os07g0415200; Ribosomal protein L25/L23 domain containing protein. (A);	03010|Ribosome;
Os03g2157	17231837	17233202	-	pentatricopeptide repeat-containing protein At1g07740, mitochondrial [Oryza sativa Japonica Group];	Pentatricopeptide repeat-containing protein At1g07740, mitochondrial OS=Arabidopsis thaliana OX=3702 GN=At1g07740 PE=2 SV=1;	Pentatricopeptide repeat;	NA	NA	NA
Os03g2177	17465323	17467941	-	AC transposase, putative [Oryza sativa Japonica Group];	Putative AC transposase OS=Zea mays OX=4577 PE=2 SV=2;	hAT-like transposase, RNase-H fold;HAT, C-terminal dimerisation domain;;;	molecular_function:DNA binding "Any molecular function by which a gene product interacts selectively and non-covalently with DNA [deoxyribonucleic acid]." [GOC:dph, GOC:jl, GOC:tb, GOC:vw](GO:0003677),molecular_function:protein dimerization activity "The formation of a protein dimer, a macromolecular structure consists of two noncovalently associated identical or nonidentical subunits." [ISBN:019…	K04460 serine/threonine-protein phosphatase 5 [EC:3.1.3.16] | (RefSeq) zinc finger BED domain-containing protein RICESLEEPER 2-like isoform X1 (A);	04010|MAPK signaling pathway;
Os03g2178	17467984	17468634	-	hypothetical protein OsI_11966 [Oryza sativa Indica Group];	Putative AC transposase OS=Zea mays OX=4577 PE=2 SV=2;	;;	NA	K04460 serine/threonine-protein phosphatase 5 [EC:3.1.3.16] | (RefSeq) zinc finger BED domain-containing protein RICESLEEPER 2-like isoform X1 (A);	04010|MAPK signaling pathway;
Os03g2181	17508131	17509997	+	probable E3 ubiquitin-protein ligase EDA40 [Oryza sativa Japonica Group];	Uncharacterized protein sll0103 OS=Synechocystis sp. (strain PCC 6803 / Kazusa) OX=1111708 GN=sll0103 PE=4 SV=1;	von Willebrand factor, type A;VWA-Hint protein, Vwaint domain;von Willebrand factor, type A;von Willebrand factor, type A;;;	NA	NA	NA
Os03g2198	17790278	17791195	+	uncharacterized protein LOC9266923 [Oryza sativa Japonica Group];	NA	Protein of unknown function DUF1677, plant;;Protein of unknown function DUF1677, plant;	NA	NA	NA
Os03g2208	17939576	17940490	+	hypothetical protein [Oryza sativa Japonica Group];	NA	;;	NA	NA	NA
Os03g2211	17949382	17950811	+	transposon protein, putative, CACTA, En/Spm sub-class [Oryza sativa Japonica Group];	L10-interacting MYB domain-containing protein OS=Arabidopsis thaliana OX=3702 GN=LIMYB PE=1 SV=1;	;Myb/SANT-like domain;;	NA	K23222 nuclease HARBI1 [EC:3.1.-.-] | (RefSeq) uncharacterized protein LOC8081958 (A);	NA
Os03g2212	17950818	17952620	+	transposon protein, putative, CACTA, En/Spm sub-class [Oryza sativa Japonica Group];	Putative nuclease HARBI1 OS=Rattus norvegicus OX=10116 GN=Harbi1 PE=2 SV=1;	;;Harbinger transposase-derived nuclease domain;	NA	K02218 casein kinase 1 [EC:2.7.11.1] | (RefSeq) uncharacterized protein LOC8069780 (A);	04011|MAPK signaling pathway - yeast;04392|;
Os03g2213	17955120	17956047	-	myb-like protein [Oryza sativa Japonica Group];	NA	NA	NA	K09422 transcription factor MYB, plant | (RefSeq) anthocyanin regulatory C1 protein (A);	NA
Os03g2214	17958813	17959230	-	OSMYB3 [Oryza sativa];	Anthocyanin regulatory C1 protein OS=Zea mays OX=4577 GN=C1 PE=2 SV=1;	Myb-like transcription factor;SANT/Myb domain;;Myb domain;SANT/Myb domain;	NA	K09422 transcription factor MYB, plant | (RefSeq) anthocyanin regulatory C1 protein (A);	NA
Os03g2223	18050428	18051344	-	uncharacterized protein LOC4333095 [Oryza sativa Japonica Group];	NA	EF-hand domain;EF-hand domain;;;EF-hand domain;EF-hand domain;EF-hand domain;	molecular_function:calcium ion binding "Interacting selectively and non-covalently with calcium ions [Ca2+]." [GOC:ai](GO:0005509);	NA	NA
Os03g2258	18391953	18392723	-	low molecular mass early light-inducible protein HV90, chloroplastic-like [Oryza sativa Japonica Group];	Low molecular mass early light-inducible protein HV90, chloroplastic OS=Hordeum vulgare OX=4513 PE=2 SV=1;	Chlorophyll A-B binding protein;;;	NA	K22139 mitochondrial pyruvate carrier 2 | (RefSeq) hypothetical protein (A);	NA
Os03g2278	18595544	18600456	-	hypothetical protein [Oryza sativa Japonica Group];	Putative ribonuclease H protein At1g65750 OS=Arabidopsis thaliana OX=3702 GN=At1g65750 PE=3 SV=1;	NA	NA	K00679 phospholipid:diacylglycerol acyltransferase [EC:2.3.1.158] | (RefSeq) phospholipid:diacylglycerol acyltransferase 1-like (A);	00561|Glycerolipid metabolism;01100|Metabolic pathways;
Os03g2292	18728389	18730429	+	U-box domain-containing protein 57 [Oryza sativa Japonica Group];	U-box domain-containing protein 57 OS=Oryza sativa subsp. japonica OX=39947 GN=PUB57 PE=2 SV=1;	U box domain;U box domain;;U box domain;Protein kinase domain;;Protein kinase domain;	molecular_function:protein kinase activity "Catalysis of the phosphorylation of an amino acid residue in a protein, usually according to the reaction: a protein + ATP = a phosphoprotein + ADP." [MetaCyc:PROTEIN-KINASE-RXN](GO:0004672),molecular_function:ubiquitin-protein transferase activity "Catalysis of the transfer of ubiquitin from one protein to another via the reaction X-Ub + Y --> Y-Ub + X…	K04733 interleukin-1 receptor-associated kinase 4 [EC:2.7.11.1] | (RefSeq) LOW QUALITY PROTEIN: U-box domain-containing protein 57 (A);	04010|MAPK signaling pathway;04064|NF-kappa B signaling pathway;04620|Toll-like receptor signaling pathway;04621|NOD-like receptor signaling pathway;04624|;04722|Neurotrophin signaling pathway;05133|Pertussis;05140|Leishmaniasis;05142|Chagas disease (American trypanosomiasis);05145|Toxoplasmosis;05152|Tuberculosis;05161|Hepatitis B;05162|Measles;05164|Influenza A;05168|Herpes simplex infection;05…
Os03g2295	18744871	18745551	-	Os03g0424000, partial [Oryza sativa Japonica Group];	U-box domain-containing protein 57 OS=Oryza sativa subsp. japonica OX=39947 GN=PUB57 PE=2 SV=1;	U box domain;;U box domain;;U box domain;	molecular_function:ubiquitin-protein transferase activity "Catalysis of the transfer of ubiquitin from one protein to another via the reaction X-Ub + Y --> Y-Ub + X, where both X-Ub and Y-Ub are covalent linkages." [GOC:BioGRID, GOC:jh2, PMID:9635407](GO:0004842),biological_process:protein ubiquitination "The process in which one or more ubiquitin groups are added to a protein." [GOC:ai](GO:00165…	K04733 interleukin-1 receptor-associated kinase 4 [EC:2.7.11.1] | (RefSeq) LOW QUALITY PROTEIN: U-box domain-containing protein 57 (A);	04010|MAPK signaling pathway;04064|NF-kappa B signaling pathway;04620|Toll-like receptor signaling pathway;04621|NOD-like receptor signaling pathway;04624|;04722|Neurotrophin signaling pathway;05133|Pertussis;05140|Leishmaniasis;05142|Chagas disease (American trypanosomiasis);05145|Toxoplasmosis;05152|Tuberculosis;05161|Hepatitis B;05162|Measles;05164|Influenza A;05168|Herpes simplex infection;05…
Os03g2296	18745926	18748403	-	expressed protein [Oryza sativa Japonica Group];	U-box domain-containing protein 57 OS=Oryza sativa subsp. japonica OX=39947 GN=PUB57 PE=2 SV=1;	;;	NA	K04733 interleukin-1 receptor-associated kinase 4 [EC:2.7.11.1] | (RefSeq) LOW QUALITY PROTEIN: U-box domain-containing protein 57 (A);	04010|MAPK signaling pathway;04064|NF-kappa B signaling pathway;04620|Toll-like receptor signaling pathway;04621|NOD-like receptor signaling pathway;04624|;04722|Neurotrophin signaling pathway;05133|Pertussis;05140|Leishmaniasis;05142|Chagas disease (American trypanosomiasis);05145|Toxoplasmosis;05152|Tuberculosis;05161|Hepatitis B;05162|Measles;05164|Influenza A;05168|Herpes simplex infection;05…
Os03g2298	18766047	18768220	-	RecName: Full=U-box domain-containing protein 57; AltName: Full=Plant U-box protein 57; Short=OsPUB57; AltName: Full=RING-type E3 ubiquitin transferase PUB57 [];	U-box domain-containing protein 57 OS=Oryza sativa subsp. japonica OX=39947 GN=PUB57 PE=2 SV=1;	;Serine-threonine/tyrosine-protein kinase, catalytic domain;;Protein kinase domain;U box domain;U box domain;U box domain;	molecular_function:protein kinase activity "Catalysis of the phosphorylation of an amino acid residue in a protein, usually according to the reaction: a protein + ATP = a phosphoprotein + ADP." [MetaCyc:PROTEIN-KINASE-RXN](GO:0004672),molecular_function:ubiquitin-protein transferase activity "Catalysis of the transfer of ubiquitin from one protein to another via the reaction X-Ub + Y --> Y-Ub + X…	K04733 interleukin-1 receptor-associated kinase 4 [EC:2.7.11.1] | (RefSeq) LOW QUALITY PROTEIN: U-box domain-containing protein 57 (A);	04010|MAPK signaling pathway;04064|NF-kappa B signaling pathway;04620|Toll-like receptor signaling pathway;04621|NOD-like receptor signaling pathway;04624|;04722|Neurotrophin signaling pathway;05133|Pertussis;05140|Leishmaniasis;05142|Chagas disease (American trypanosomiasis);05145|Toxoplasmosis;05152|Tuberculosis;05161|Hepatitis B;05162|Measles;05164|Influenza A;05168|Herpes simplex infection;05…
Os03g2318	18923767	18924409	-	hypothetical protein OsI_12138 [Oryza sativa Indica Group];	Protein transport protein Sec61 subunit gamma OS=Oryza sativa subsp. japonica OX=39947 GN=Os02g0178400 PE=3 SV=1;	;;	NA	K07342 protein transport protein SEC61 subunit gamma and related proteins | (RefSeq) protein transport protein SEC61 gamma subunit (A);	03060|Protein export;04141|Protein processing in endoplasmic reticulum;04145|Phagosome;05110|Vibrio cholerae infection;
Os03g2321	18943990	18944596	+	hypothetical protein [Oryza sativa Japonica Group];	NA	NA	NA	NA	NA
Os03g2410	20120114	20128246	-	hypothetical protein [Oryza sativa Japonica Group];	NA	;;Helitron helicase-like domain;;	NA	K15255 ATP-dependent DNA helicase PIF1 [EC:3.6.4.12] | (RefSeq) uncharacterized LOC108871281 (A);	NA
Os03g2412	20188361	20194466	-	hypothetical protein OsI_30874 [Oryza sativa Indica Group];	NA	Zinc finger, CCHC-type;;;	molecular_function:nucleic acid binding "Interacting selectively and non-covalently with any nucleic acid." [GOC:jl](GO:0003676),molecular_function:zinc ion binding "Interacting selectively and non-covalently with zinc [Zn] ions." [GOC:ai](GO:0008270);	NA	NA
Os03g2413	20245871	20252174	-	OSJNBa0061G20.4 [Oryza sativa Japonica Group];	NA	Reverse transcriptase zinc-binding domain;	NA	NA	NA
Os03g2416	20270406	20271083	-	hypothetical protein [Oryza sativa Japonica Group];	NA	Aminotransferase-like, plant mobile domain;	NA	NA	NA
Os03g2418	20277756	20281066	+	hypothetical protein [Oryza sativa Japonica Group];	NA	NA	NA	NA	NA
Os03g2432	20507344	20514775	+	hypothetical protein [Oryza sativa Japonica Group];	NA	;Helitron helicase-like domain;;	NA	K15255 ATP-dependent DNA helicase PIF1 [EC:3.6.4.12] | (RefSeq) uncharacterized LOC108871281 (A);	NA
Os03g2441	20726467	20726957	+	hypothetical protein [Oryza sativa Japonica Group];	NA	NA	NA	NA	NA
Os03g2450	20949653	20978058	+	hypothetical protein [Oryza sativa Japonica Group];	Divinyl chlorophyllide a 8-vinyl-reductase, chloroplastic OS=Oryza sativa subsp. japonica OX=39947 GN=DVR PE=3 SV=1;	NA	NA	K19073 divinyl chlorophyllide a 8-vinyl-reductase [EC:1.3.1.75] | (RAP-DB) Os03g0351200; NAD(P)-binding domain containing protein. (A);	00860|Porphyrin and chlorophyll metabolism;01100|Metabolic pathways;01110|Biosynthesis of secondary metabolites;
Os03g2466	21341974	21345106	-	Os07g0415600 [Oryza sativa Japonica Group];	NA	NA	NA	NA	NA
Os03g2473	21488771	21488974	+	hypothetical protein OsI_12246 [Oryza sativa Indica Group];	NA	NA	NA	K06067 histone deacetylase 1/2 [EC:3.5.1.98] | (RefSeq) histone deacetylase 19 (A);	04110|Cell cycle;04213|Longevity regulating pathway - multiple species;04330|Notch signaling pathway;04919|Thyroid hormone signaling pathway;05016|Huntington's disease;05034|Alcoholism;05165|;05169|Epstein-Barr virus infection;05200|Pathways in cancer;05202|Transcriptional misregulation in cancer;05203|Viral carcinogenesis;05220|Chronic myeloid leukemia;
Os03g2491	21931036	21932562	-	Hypothetical protein-related [Oryza sativa Japonica Group];	NA	Domain of unknown function DUF1409;	NA	NA	NA
Os03g2492	21932720	21933981	-	Hypothetical protein [Oryza sativa Japonica Group];	NA	NA	NA	NA	NA
Os03g2510	22148920	22152233	-	putative resistance protein [Oryza sativa Japonica Group];	Putative disease resistance RPP13-like protein 1 OS=Arabidopsis thaliana OX=3702 GN=RPPL1 PE=3 SV=1;	Leucine-rich repeat;Leucine-rich repeat;;NB-ARC;Rx, N-terminal;Leucine-rich repeat;Leucine-rich repeat;Leucine-rich repeat, typical subtype;Leucine-rich repeat, typical subtype;Leucine-rich repeat, typical subtype;Leucine-rich repeat;;;;;;Leucine-rich repeat;	molecular_function:protein binding "Interacting selectively and non-covalently with any protein or protein complex [a complex of two or more proteins that may include other nonprotein molecules]." [GOC:go_curators](GO:0005515),molecular_function:ADP binding "Interacting selectively and non-covalently with ADP, adenosine 5'-diphosphate." [GOC:jl](GO:0043531);	K15078 structure-specific endonuclease subunit SLX1 [EC:3.6.1.-] | (RefSeq) putative disease resistance protein RGA3 (A);	03460|Fanconi anemia pathway;
Os03g2518	22224652	22227620	-	protein FATTY ACID EXPORT 5 [Oryza sativa Japonica Group];	Protein FATTY ACID EXPORT 5 OS=Arabidopsis thaliana OX=3702 GN=FAX5 PE=3 SV=1;	TMEM14 family;TMEM14 family;;	cellular_component:membrane "A lipid bilayer along with all the proteins and protein complexes embedded in it an attached to it." [GOC:dos, GOC:mah, ISBN:0815316194](GO:0016020);	NA	NA
Os03g2591	23067484	23073870	-	GDSL esterase/lipase At5g55050 [Oryza sativa Japonica Group];	GDSL esterase/lipase At5g55050 OS=Arabidopsis thaliana OX=3702 GN=At5g55050 PE=2 SV=1;	;;GDSL lipase/esterase;	molecular_function:hydrolase activity, acting on ester bonds "Catalysis of the hydrolysis of any ester bond." [GOC:jl](GO:0016788);	K00679 phospholipid:diacylglycerol acyltransferase [EC:2.3.1.158] | (RefSeq) hypothetical protein (A);	00561|Glycerolipid metabolism;01100|Metabolic pathways;
Os03g2592	23086951	23096696	-	GDSL esterase/lipase At5g37690 [Oryza sativa Japonica Group];	GDSL esterase/lipase At5g37690 OS=Arabidopsis thaliana OX=3702 GN=At5g37690 PE=2 SV=1;	;;GDSL lipase/esterase;;;	molecular_function:hydrolase activity, acting on ester bonds "Catalysis of the hydrolysis of any ester bond." [GOC:jl](GO:0016788);	K00679 phospholipid:diacylglycerol acyltransferase [EC:2.3.1.158] | (RefSeq) hypothetical protein (A);	00561|Glycerolipid metabolism;01100|Metabolic pathways;
Os03g2612	23242349	23256083	-	Os03g0583600 [Oryza sativa Japonica Group];	Proline-rich receptor-like protein kinase PERK13 OS=Arabidopsis thaliana OX=3702 GN=PERK13 PE=1 SV=1;	;;Protein kinase domain;Protein kinase domain;Protein kinase domain;	molecular_function:protein kinase activity "Catalysis of the phosphorylation of an amino acid residue in a protein, usually according to the reaction: a protein + ATP = a phosphoprotein + ADP." [MetaCyc:PROTEIN-KINASE-RXN](GO:0004672),molecular_function:ATP binding "Interacting selectively and non-covalently with ATP, adenosine 5'-triphosphate, a universally important coenzyme and enzyme regulato…	K04733 interleukin-1 receptor-associated kinase 4 [EC:2.7.11.1] | (RefSeq) proline-rich receptor-like protein kinase PERK15 (A);	04010|MAPK signaling pathway;04064|NF-kappa B signaling pathway;04620|Toll-like receptor signaling pathway;04621|NOD-like receptor signaling pathway;04624|;04722|Neurotrophin signaling pathway;05133|Pertussis;05140|Leishmaniasis;05142|Chagas disease (American trypanosomiasis);05145|Toxoplasmosis;05152|Tuberculosis;05161|Hepatitis B;05162|Measles;05164|Influenza A;05168|Herpes simplex infection;05…
Os03g2614	23267055	23269605	+	uncharacterized protein LOC4333336 [Oryza sativa Japonica Group];	Peroxisomal membrane protein 2 OS=Bos taurus OX=9913 GN=PXMP2 PE=2 SV=3;	Mpv17/PMP22;;Mpv17/PMP22;	cellular_component:integral component of membrane "The component of a membrane consisting of the gene products and protein complexes having at least some part of their peptide sequence embedded in the hydrophobic region of the membrane." [GOC:dos, GOC:go_curators](GO:0016021);	K13348 protein Mpv17 | (RAP-DB) Os03g0583800; Mpv17/PMP22 family protein. (A);	04146|Peroxisome;
Os03g2615	23270151	23283090	-	endoribonuclease Dicer homolog 2a isoform X1 [Oryza sativa Japonica Group];	Endoribonuclease Dicer homolog 2a OS=Oryza sativa subsp. japonica OX=39947 GN=DCL2A PE=2 SV=1;	Ribonuclease III domain;Double-stranded RNA-binding domain;Helicase, C-terminal;Ribonuclease III domain;Helicase, C-terminal;Dicer dimerisation domain;Double-stranded RNA-binding domain;PAZ domain;;PAZ domain;Ribonuclease III domain;Ribonuclease III domain;Dicer dimerisation domain;;PAZ domain;Helicase, C-terminal;Ribonuclease III domain;Ribonuclease III domain;	molecular_function:ribonuclease III activity "Catalysis of the endonucleolytic cleavage of RNA with 5'-phosphomonoesters and 3'-OH termini; makes two staggered cuts in both strands of dsRNA, leaving a 3' overhang of 2 nt." [PMID:11157775, PMID:15242644](GO:0004525),molecular_function:protein binding "Interacting selectively and non-covalently with any protein or protein complex [a complex of two …	K11592 endoribonuclease Dicer [EC:3.1.26.-] | (RAP-DB) Os03g0583900, DICER-LIKE_2A, DCL2A; DEAD-like helicase, N-terminal domain containing protein. (A);	05206|MicroRNAs in cancer;
Os03g2617	23292057	23293826	+	hypothetical protein OsI_05528 [Oryza sativa Indica Group];	NA	NA	NA	NA	NA
Os03g2619	23315699	23318521	+	hypothetical protein OsI_12393 [Oryza sativa Indica Group];	Protein FATTY ACID EXPORT 5 OS=Arabidopsis thaliana OX=3702 GN=FAX5 PE=3 SV=1;	TMEM14 family;;TMEM14 family;	cellular_component:membrane "A lipid bilayer along with all the proteins and protein complexes embedded in it an attached to it." [GOC:dos, GOC:mah, ISBN:0815316194](GO:0016020);	NA	NA
Os03g2626	23385099	23387623	+	DIMBOA UDP-glucosyltransferase BX8 [Oryza sativa Japonica Group];	NA	NA	NA	NA	NA
Os03g2641	23469263	23469601	+	uncharacterized protein LOC107279689 [Oryza sativa Japonica Group];	NA	Reverse transcriptase zinc-binding domain;;	NA	K13415 protein brassinosteroid insensitive 1 [EC:2.7.10.1 2.7.11.1] | (RefSeq) protein BRASSINOSTEROID INSENSITIVE 1-like (A);	04075|Plant hormone signal transduction;
Os03g2655	23540061	23541245	+	hypothetical protein OsJ_27492 [Oryza sativa Japonica Group];	NA	;;Ribonuclease H domain;	molecular_function:nucleic acid binding "Interacting selectively and non-covalently with any nucleic acid." [GOC:jl](GO:0003676),molecular_function:RNA-DNA hybrid ribonuclease activity "Catalysis of the endonucleolytic cleavage of RNA in RNA-DNA hybrids to 5'-phosphomonoesters." [EC:3.1.26.4](GO:0004523);	NA	NA
Os03g2656	23557414	23558553	-	hypothetical protein [Oryza sativa Japonica Group];	NA	;	NA	NA	NA
Os03g2659	23568033	23568877	+	hypothetical protein OsI_12430 [Oryza sativa Indica Group];	NA	;	NA	NA	NA
Os03g2662	23610214	23610549	-	OSJNBa0029L02.24 [Oryza sativa Japonica Group];	NA	NA	NA	NA	NA
Os03g2665	23614267	23615169	-	hypothetical protein [Oryza sativa Japonica Group];	NA	;	NA	NA	NA
Os03g2669	23696036	23718310	+	Hypothetical protein [Oryza sativa Japonica Group];	NA	Domain of unknown function DUF4219;;;	NA	K14638 solute carrier family 15 (peptide/histidine transporter), member 3/4 | (RefSeq) protein NRT1/ PTR FAMILY 5.2-like (A);	NA
Os03g2684	23917026	23920506	-	sugar transport protein MST2-like [Oryza sativa Japonica Group];	Sugar transport protein MST2 OS=Oryza sativa subsp. japonica OX=39947 GN=MST2 PE=2 SV=1;	Major facilitator superfamily domain;;;Sugar/inositol transporter;Sugar/inositol transporter;Sugar/inositol transporter;Sugar/inositol transporter;Sugar/inositol transporter;Major facilitator, sugar transporter-like;	cellular_component:membrane "A lipid bilayer along with all the proteins and protein complexes embedded in it an attached to it." [GOC:dos, GOC:mah, ISBN:0815316194](GO:0016020),cellular_component:integral component of membrane "The component of a membrane consisting of the gene products and protein complexes having at least some part of their peptide sequence embedded in the hydrophobic region o…	K08150 MFS transporter, SP family, solute carrier family 2 (myo-inositol transporter), member 13 | (RefSeq) inositol transporter 1 (A);	NA
Os03g2723	24206257	24207933	-	60S ribosomal protein L15 [Oryza sativa Japonica Group];	60S ribosomal protein L15 OS=Petunia hybrida OX=4102 GN=RPL15 PE=2 SV=1;	Ribosomal protein L15e;;Ribosomal protein L15e;Ribosomal protein L15e;	molecular_function:structural constituent of ribosome "The action of a molecule that contributes to the structural integrity of the ribosome." [GOC:mah](GO:0003735),cellular_component:ribosome "An intracellular organelle, about 200 A in diameter, consisting of RNA and protein. It is the site of protein biosynthesis resulting from translation of messenger RNA [mRNA]. It consists of two subunits, o…	K02877 large subunit ribosomal protein L15e | (RefSeq) 60S ribosomal protein L15 (A);	03010|Ribosome;
Os03g2733	24295852	24296112	-	putative beta-1,3-glucanase [Oryza sativa Japonica Group];	Glucan endo-1,3-beta-glucosidase GII OS=Hordeum vulgare OX=4513 PE=1 SV=1;	Glycoside hydrolase family 17;;;	molecular_function:hydrolase activity, hydrolyzing O-glycosyl compounds "Catalysis of the hydrolysis of any O-glycosyl bond." [GOC:mah](GO:0004553),biological_process:carbohydrate metabolic process "The chemical reactions and pathways involving carbohydrates, any of a group of organic compounds based of the general formula Cx[H2O]y. Includes the formation of carbohydrate derivatives by the additi…	K19891 glucan endo-1,3-beta-glucosidase 1/2/3 [EC:3.2.1.39] | (RefSeq) LOW QUALITY PROTEIN: glucan endo-1,3-beta-glucosidase, acidic-like (A);	00500|Starch and sucrose metabolism;01100|Metabolic pathways;
Os03g2734	24296151	24296789	-	Os03g0600600, partial [Oryza sativa Japonica Group];	Glucan endo-1,3-beta-glucosidase OS=Musa acuminata OX=4641 GN=BANGLUC PE=1 SV=2;	;Glycoside hydrolase family 17;;	molecular_function:hydrolase activity, hydrolyzing O-glycosyl compounds "Catalysis of the hydrolysis of any O-glycosyl bond." [GOC:mah](GO:0004553),biological_process:carbohydrate metabolic process "The chemical reactions and pathways involving carbohydrates, any of a group of organic compounds based of the general formula Cx[H2O]y. Includes the formation of carbohydrate derivatives by the additi…	K19891 glucan endo-1,3-beta-glucosidase 1/2/3 [EC:3.2.1.39] | (RefSeq) glucan endo-1,3-beta-glucosidase 1 isoform X1 (A);	00500|Starch and sucrose metabolism;01100|Metabolic pathways;
Os03g2742	24387933	24389329	+	hypothetical protein OsI_12531 [Oryza sativa Indica Group];	Glucan endo-1,3-beta-glucosidase GII OS=Hordeum vulgare OX=4513 PE=1 SV=1;	;Glycoside hydrolase family 17;;	molecular_function:hydrolase activity, hydrolyzing O-glycosyl compounds "Catalysis of the hydrolysis of any O-glycosyl bond." [GOC:mah](GO:0004553),biological_process:carbohydrate metabolic process "The chemical reactions and pathways involving carbohydrates, any of a group of organic compounds based of the general formula Cx[H2O]y. Includes the formation of carbohydrate derivatives by the additi…	K19891 glucan endo-1,3-beta-glucosidase 1/2/3 [EC:3.2.1.39] | (RefSeq) hypothetical protein (A);	00500|Starch and sucrose metabolism;01100|Metabolic pathways;
Os03g2754	24532470	24533442	-	hypothetical protein [Oryza sativa Japonica Group];	NA	Protein root primordium defective 1-like;;	NA	NA	NA
Os03g2756	24538095	24539938	+	hypothetical protein OsI_12543 [Oryza sativa Indica Group];	Presenilin-like protein At2g29900 OS=Arabidopsis thaliana OX=3702 GN=At2g29900 PE=2 SV=1;	;Peptidase A22A, presenilin;Peptidase A22A, presenilin;Peptidase A22A, presenilin;Peptidase A22A, presenilin;Presenilin/signal peptide peptidase;Peptidase A22A, presenilin;	molecular_function:aspartic-type endopeptidase activity "Catalysis of the hydrolysis of internal, alpha-peptide bonds in a polypeptide chain by a mechanism in which a water molecule bound by the side chains of aspartic residues at the active center acts as a nucleophile." [ISBN:0198506732](GO:0004190),cellular_component:integral component of membrane "The component of a membrane consisting of the…	K04505 presenilin 1 [EC:3.4.23.-] | (RAP-DB) Os03g0603800; Peptidase A22A, presenilin family protein. (A);	04310|Wnt signaling pathway;04330|Notch signaling pathway;04722|Neurotrophin signaling pathway;05010|Alzheimer's disease;05165|;
Os03g2785	25029937	25033231	-	hypothetical protein [Oryza sativa Japonica Group];	NA	NA	NA	NA	NA
Os03g2841	25714913	25715762	-	hypothetical protein OsI_18608 [Oryza sativa Indica Group];	NA	NA	NA	NA	NA
Os03g2848	25757085	25763621	-	hypothetical protein OsI_12637 [Oryza sativa Indica Group];	Putative ribonuclease H protein At1g65750 OS=Arabidopsis thaliana OX=3702 GN=At1g65750 PE=3 SV=1;	Ribonuclease H domain;;;;;;;	molecular_function:nucleic acid binding "Interacting selectively and non-covalently with any nucleic acid." [GOC:jl](GO:0003676),molecular_function:RNA-DNA hybrid ribonuclease activity "Catalysis of the endonucleolytic cleavage of RNA in RNA-DNA hybrids to 5'-phosphomonoesters." [EC:3.1.26.4](GO:0004523);	K01188 beta-glucosidase [EC:3.2.1.21] | (RefSeq) uncharacterized protein LOC106394339 (A);	00460|Cyanoamino acid metabolism;00500|Starch and sucrose metabolism;00940|Phenylpropanoid biosynthesis;01100|Metabolic pathways;01110|Biosynthesis of secondary metabolites;
Os03g2849	25766475	25769372	+	hypothetical protein OsI_12638 [Oryza sativa Indica Group];	B3 domain-containing protein Os03g0620400 OS=Oryza sativa subsp. japonica OX=39947 GN=Os03g0620400 PE=2 SV=1;	;B3 DNA binding domain;B3 DNA binding domain;B3 DNA binding domain;B3 DNA binding domain;B3 DNA binding domain;B3 DNA binding domain;B3 DNA binding domain;B3 DNA binding domain;;;B3 DNA binding domain;;	molecular_function:DNA binding "Any molecular function by which a gene product interacts selectively and non-covalently with DNA [deoxyribonucleic acid]." [GOC:dph, GOC:jl, GOC:tb, GOC:vw](GO:0003677);	NA	NA
Os03g2850	25790240	25791219	+	LOW QUALITY PROTEIN: B3 domain-containing protein Os03g0620500-like [Oryza sativa Japonica Group];	B3 domain-containing protein Os03g0620500 OS=Oryza sativa subsp. japonica OX=39947 GN=Os03g0620500 PE=2 SV=1;	;B3 DNA binding domain;;B3 DNA binding domain;B3 DNA binding domain;	molecular_function:DNA binding "Any molecular function by which a gene product interacts selectively and non-covalently with DNA [deoxyribonucleic acid]." [GOC:dph, GOC:jl, GOC:tb, GOC:vw](GO:0003677);	NA	NA
Os03g2851	25791415	25793700	+	hypothetical protein OsI_12641 [Oryza sativa Indica Group];	B3 domain-containing protein Os03g0620500 OS=Oryza sativa subsp. japonica OX=39947 GN=Os03g0620500 PE=2 SV=1;	B3 DNA binding domain;B3 DNA binding domain;;;;B3 DNA binding domain;;B3 DNA binding domain;B3 DNA binding domain;B3 DNA binding domain;	molecular_function:DNA binding "Any molecular function by which a gene product interacts selectively and non-covalently with DNA [deoxyribonucleic acid]." [GOC:dph, GOC:jl, GOC:tb, GOC:vw](GO:0003677);	NA	NA
Os03g2856	25833317	25846999	-	hypothetical protein [Oryza sativa Japonica Group];	NA	;;	NA	NA	NA
Os03g2878	26083147	26087088	-	hypothetical protein [Oryza sativa Japonica Group];	NA	;	NA	NA	NA
Os03g2904	26362281	26365625	+	hypothetical protein OsI_12713 [Oryza sativa Indica Group];	BTB/POZ and MATH domain-containing protein 3 OS=Arabidopsis thaliana OX=3702 GN=BPM3 PE=1 SV=1;	MATH/TRAF domain;BTB/POZ domain;;BTB/POZ domain;;BTB/POZ domain;MATH/TRAF domain;MATH/TRAF domain;	molecular_function:protein binding "Interacting selectively and non-covalently with any protein or protein complex [a complex of two or more proteins that may include other nonprotein molecules]." [GOC:go_curators](GO:0005515);	K10523 speckle-type POZ protein | (RefSeq) LOC109735654; BTB/POZ and MATH domain-containing protein 1-like (A);	04340|Hedgehog signaling pathway;04341|;
Os03g2905	26381545	26382602	+	hypothetical protein OsI_12715 [Oryza sativa Indica Group];	60 kDa jasmonate-induced protein OS=Hordeum vulgare OX=4513 PE=2 SV=1;	;Ribosome-inactivating protein;Ribosome-inactivating protein;	biological_process:negative regulation of translation "Any process that stops, prevents, or reduces the frequency, rate or extent of the chemical reactions and pathways resulting in the formation of proteins by the translation of mRNA or circRNA." [GOC:isa_complete](GO:0017148),molecular_function:rRNA N-glycosylase activity "Catalysis of the hydrolysis of the N-glycosylic bond at A-4324 in 28S rR…	NA	NA
Os03g2923	26539059	26539460	-	NA	NA	NA	NA	NA	NA
Os03g2934	26643046	26650745	+	hypothetical protein [Oryza sativa Japonica Group];	Putative ribonuclease H protein At1g65750 OS=Arabidopsis thaliana OX=3702 GN=At1g65750 PE=3 SV=1;	;;;Reverse transcriptase domain;;	NA	K13415 protein brassinosteroid insensitive 1 [EC:2.7.10.1 2.7.11.1] | (RefSeq) protein BRASSINOSTEROID INSENSITIVE 1-like (A);	04075|Plant hormone signal transduction;
Os03g2957	26868550	26871625	-	kxDL motif-containing protein 1 [Oryza sativa Japonica Group];	KxDL motif-containing protein 1 OS=Rattus norvegicus OX=10116 GN=Kxd1 PE=1 SV=1;	KxDL motif-containing protein 1-like;Uncharacterised domain KxDL;	NA	K20818 KxDL motif-containing protein 1 | (RAP-DB) Os03g0640400; Uncharacterised domain KxDL domain containing protein. (A);	NA
Os03g2959	26890070	26893317	-	kxDL motif-containing protein 1 [Oryza sativa Japonica Group];	KxDL motif-containing protein 1 OS=Rattus norvegicus OX=10116 GN=Kxd1 PE=1 SV=1;	Uncharacterised domain KxDL;KxDL motif-containing protein 1-like;	NA	K20818 KxDL motif-containing protein 1 | (RAP-DB) Os03g0640400; Uncharacterised domain KxDL domain containing protein. (A);	NA
Os03g2971	27026798	27028385	-	hypothetical protein OsI_12777 [Oryza sativa Indica Group];	Wall-associated receptor kinase-like 9 OS=Arabidopsis thaliana OX=3702 GN=WAKL9 PE=2 SV=1;	Protein kinase domain;;;Protein kinase domain;Protein kinase domain;	molecular_function:protein kinase activity "Catalysis of the phosphorylation of an amino acid residue in a protein, usually according to the reaction: a protein + ATP = a phosphoprotein + ADP." [MetaCyc:PROTEIN-KINASE-RXN](GO:0004672),molecular_function:ATP binding "Interacting selectively and non-covalently with ATP, adenosine 5'-triphosphate, a universally important coenzyme and enzyme regulato…	K04733 interleukin-1 receptor-associated kinase 4 [EC:2.7.11.1] | (RefSeq) LOC109732939; putative wall-associated receptor kinase-like 16 (A);	04010|MAPK signaling pathway;04064|NF-kappa B signaling pathway;04620|Toll-like receptor signaling pathway;04621|NOD-like receptor signaling pathway;04624|;04722|Neurotrophin signaling pathway;05133|Pertussis;05140|Leishmaniasis;05142|Chagas disease (American trypanosomiasis);05145|Toxoplasmosis;05152|Tuberculosis;05161|Hepatitis B;05162|Measles;05164|Influenza A;05168|Herpes simplex infection;05…
Os03g2972	27029099	27031342	-	wall-associated receptor kinase 2 [Oryza sativa Japonica Group];	Wall-associated receptor kinase 2 OS=Arabidopsis thaliana OX=3702 GN=WAK2 PE=1 SV=1;	;EGF-like calcium-binding domain;EGF-like domain;;Wall-associated receptor kinase, galacturonan-binding domain;EGF-like domain;EGF-like domain;	molecular_function:calcium ion binding "Interacting selectively and non-covalently with calcium ions [Ca2+]." [GOC:ai](GO:0005509),molecular_function:polysaccharide binding "Interacting selectively and non-covalently with any polysaccharide, a polymer of many [typically more than 10] monosaccharide residues linked glycosidically." [CHEBI:18154, GOC:mah](GO:0030247);	K04733 interleukin-1 receptor-associated kinase 4 [EC:2.7.11.1] | (RefSeq) wall-associated receptor kinase 1-like (A);	04010|MAPK signaling pathway;04064|NF-kappa B signaling pathway;04620|Toll-like receptor signaling pathway;04621|NOD-like receptor signaling pathway;04624|;04722|Neurotrophin signaling pathway;05133|Pertussis;05140|Leishmaniasis;05142|Chagas disease (American trypanosomiasis);05145|Toxoplasmosis;05152|Tuberculosis;05161|Hepatitis B;05162|Measles;05164|Influenza A;05168|Herpes simplex infection;05…
Os03g2973	27035495	27046019	-	NA	NA	NA	NA	NA	NA
Os03g2974	27046902	27050061	-	hypothetical protein OsI_12782 [Oryza sativa Indica Group];	Putative hydrolase C777.06c OS=Schizosaccharomyces pombe (strain 972 / ATCC 24843) OX=284812 GN=SPCC777.06c PE=4 SV=1;	;;;;;;;;	NA	K06167 phosphoribosyl 1,2-cyclic phosphate phosphodiesterase [EC:3.1.4.55] | (RefSeq) hypothetical protein (A);	00440|Phosphonate and phosphinate metabolism;01100|Metabolic pathways;
Os03g2975	27052639	27057407	-	wall-associated receptor kinase 2 [Oryza sativa Japonica Group];	Wall-associated receptor kinase 2 OS=Arabidopsis thaliana OX=3702 GN=WAK2 PE=1 SV=1;	;Wall-associated receptor kinase, galacturonan-binding domain;EGF-like domain;EGF-like domain;EGF-like domain;Protein kinase domain;EGF-like calcium-binding domain;Protein kinase domain;Protein kinase domain;;	molecular_function:protein kinase activity "Catalysis of the phosphorylation of an amino acid residue in a protein, usually according to the reaction: a protein + ATP = a phosphoprotein + ADP." [MetaCyc:PROTEIN-KINASE-RXN](GO:0004672),molecular_function:calcium ion binding "Interacting selectively and non-covalently with calcium ions [Ca2+]." [GOC:ai](GO:0005509),molecular_function:ATP binding "I…	K04733 interleukin-1 receptor-associated kinase 4 [EC:2.7.11.1] | (RefSeq) LOW QUALITY PROTEIN: putative wall-associated receptor kinase-like 16 (A);	04010|MAPK signaling pathway;04064|NF-kappa B signaling pathway;04620|Toll-like receptor signaling pathway;04621|NOD-like receptor signaling pathway;04624|;04722|Neurotrophin signaling pathway;05133|Pertussis;05140|Leishmaniasis;05142|Chagas disease (American trypanosomiasis);05145|Toxoplasmosis;05152|Tuberculosis;05161|Hepatitis B;05162|Measles;05164|Influenza A;05168|Herpes simplex infection;05…
Os03g2976	27059046	27062459	-	hypothetical protein OsI_12786 [Oryza sativa Indica Group];	Putative hydrolase C777.06c OS=Schizosaccharomyces pombe (strain 972 / ATCC 24843) OX=284812 GN=SPCC777.06c PE=4 SV=1;	;;;;Metallo-beta-lactamase;	NA	K06167 phosphoribosyl 1,2-cyclic phosphate phosphodiesterase [EC:3.1.4.55] | (RefSeq) hypothetical protein (A);	00440|Phosphonate and phosphinate metabolism;01100|Metabolic pathways;
Os03g3055	27822387	27822736	-	Os03g0656000 [Oryza sativa Japonica Group];	NA	NA	NA	NA	NA
Os03g3056	27823047	27826243	-	hypothetical protein [Oryza sativa Japonica Group];	Inactive protein RESTRICTED TEV MOVEMENT 2 OS=Arabidopsis thaliana OX=3702 GN=RTM2 PE=3 SV=1;	;;Alpha crystallin/Hsp20 domain;Alpha crystallin/Hsp20 domain;	NA	K13993 HSP20 family protein | (RefSeq) inactive protein RESTRICTED TEV MOVEMENT 2-like isoform X1 (A);	04141|Protein processing in endoplasmic reticulum;
Os03g3063	27868788	27872099	-	U-box domain-containing protein 44 [Oryza sativa Japonica Group];	U-box domain-containing protein 44 OS=Arabidopsis thaliana OX=3702 GN=PUB44 PE=1 SV=1;	U box domain;;Armadillo;Armadillo;Armadillo;Armadillo;Armadillo;Armadillo;Armadillo;Armadillo;Armadillo;;U box domain;U box domain;	molecular_function:ubiquitin-protein transferase activity "Catalysis of the transfer of ubiquitin from one protein to another via the reaction X-Ub + Y --> Y-Ub + X, where both X-Ub and Y-Ub are covalent linkages." [GOC:BioGRID, GOC:jh2, PMID:9635407](GO:0004842),molecular_function:protein binding "Interacting selectively and non-covalently with any protein or protein complex [a complex of two or…	K08332 vacuolar protein 8 | (RefSeq) U-box domain-containing protein 44-like (A);	NA
Os03g3090	28224238	28225568	+	hypothetical protein OsI_12890 [Oryza sativa Indica Group];	NA	;;;	NA	NA	NA
Os03g3096	28259315	28259803	-	Serine/threonine-protein kinase 10 [Papilio machaon];	Heat stress transcription factor B-2b OS=Oryza sativa subsp. japonica OX=39947 GN=HSFB2B PE=2 SV=1;	NA	NA	K09419 heat shock transcription factor, other eukaryote | (RefSeq) heat stress transcription factor B-2b (A);	NA
Os03g3171	28871180	28876027	-	hypothetical protein [Oryza sativa Japonica Group];	NA	NA	NA	NA	NA
Os03g3185	28979781	28991205	+	transposon protein, putative, CACTA, En/Spm sub-class [Oryza sativa Japonica Group];	NA	Ribosome-inactivating protein;;Ribosome-inactivating protein;	biological_process:negative regulation of translation "Any process that stops, prevents, or reduces the frequency, rate or extent of the chemical reactions and pathways resulting in the formation of proteins by the translation of mRNA or circRNA." [GOC:isa_complete](GO:0017148),molecular_function:rRNA N-glycosylase activity "Catalysis of the hydrolysis of the N-glycosylic bond at A-4324 in 28S rR…	NA	NA
Os03g3186	28999114	28999565	+	hypothetical protein [Oryza sativa Japonica Group];	NA	NA	NA	NA	NA
Os03g3191	29042396	29042965	-	hypothetical protein OsI_13010 [Oryza sativa Indica Group];	NA	NA	NA	NA	NA
Os03g3192	29049791	29052756	+	hypothetical protein [Oryza sativa Japonica Group];	Protein synthesis inhibitor I OS=Hordeum vulgare OX=4513 GN=RIP30 PE=1 SV=2;	;Ribosome-inactivating protein;Ribosome-inactivating protein;	biological_process:negative regulation of translation "Any process that stops, prevents, or reduces the frequency, rate or extent of the chemical reactions and pathways resulting in the formation of proteins by the translation of mRNA or circRNA." [GOC:isa_complete](GO:0017148),molecular_function:rRNA N-glycosylase activity "Catalysis of the hydrolysis of the N-glycosylic bond at A-4324 in 28S rR…	K14411 RNA-binding protein Musashi | (RefSeq) LOW QUALITY PROTEIN: heterogeneous nuclear ribonucleoprotein A2 homolog 2 (A);	03015|mRNA surveillance pathway;
Os03g3195	29110437	29110745	-	unnamed protein product [Oryza sativa Japonica Group];	NA	;;	NA	K04733 interleukin-1 receptor-associated kinase 4 [EC:2.7.11.1] | (RefSeq) probable serine/threonine-protein kinase PBL19 isoform X3 (A);	04010|MAPK signaling pathway;04064|NF-kappa B signaling pathway;04620|Toll-like receptor signaling pathway;04621|NOD-like receptor signaling pathway;04624|;04722|Neurotrophin signaling pathway;05133|Pertussis;05140|Leishmaniasis;05142|Chagas disease (American trypanosomiasis);05145|Toxoplasmosis;05152|Tuberculosis;05161|Hepatitis B;05162|Measles;05164|Influenza A;05168|Herpes simplex infection;05…
Os03g3197	29128480	29129725	-	Os04g0530801, partial [Oryza sativa Japonica Group];	NA	NA	NA	NA	NA
Os03g3198	29134337	29136018	+	hypothetical protein OsI_13017 [Oryza sativa Indica Group];	NA	;Low-temperature-induced 78kDa/65kDa;	biological_process:response to abscisic acid "Any process that results in a change in state or activity of a cell or an organism [in terms of movement, secretion, enzyme production, gene expression, etc.] as a result of an abscisic acid stimulus." [GOC:jl](GO:0009737);	NA	NA
Os03g3222	29415776	29417164	+	hypothetical protein OsI_13046 [Oryza sativa Indica Group];	Putrescine hydroxycinnamoyltransferase OS=Oryza sativa subsp. japonica OX=39947 GN=Os09g0544000 PE=1 SV=1;	;Transferase;;	molecular_function:transferase activity, transferring acyl groups other than amino-acyl groups "Catalysis of the transfer of an acyl group, other than amino-acyl, from one compound [donor] to another [acceptor]." [GOC:jl](GO:0016747);	K13065 shikimate O-hydroxycinnamoyltransferase [EC:2.3.1.133] | (RefSeq) LOC109786528; agmatine hydroxycinnamoyltransferase 1-like (A);	00940|Phenylpropanoid biosynthesis;00941|Flavonoid biosynthesis;00945|Stilbenoid, diarylheptanoid and gingerol biosynthesis;01100|Metabolic pathways;01110|Biosynthesis of secondary metabolites;
Os03g3243	29577404	29577721	+	PREDICTED: putative F-box/FBD/LRR-repeat protein At1g66290, partial [Oryza brachyantha];	NA	;;	NA	NA	NA
Os03g3264	29752192	29752767	-	putative disease resistance protein RGA3 [Oryza sativa Japonica Group];	NA	;;	NA	K23222 nuclease HARBI1 [EC:3.1.-.-] | (RefSeq) disease resistance protein RGA2 (A);	NA
Os03g3266	29753806	29755610	-	Os03g0689400, partial [Oryza sativa Japonica Group];	Putative disease resistance protein RGA3 OS=Solanum bulbocastanum OX=147425 GN=RGA3 PE=2 SV=2;	;;;;NB-ARC;;	molecular_function:ADP binding "Interacting selectively and non-covalently with ADP, adenosine 5'-diphosphate." [GOC:jl](GO:0043531);	K15078 structure-specific endonuclease subunit SLX1 [EC:3.6.1.-] | (RefSeq) putative disease resistance protein RGA1 (A);	03460|Fanconi anemia pathway;
Os03g3267	29795044	29803877	+	hypothetical protein OsJ_12168 [Oryza sativa Japonica Group];	Putative disease resistance RPP13-like protein 1 OS=Arabidopsis thaliana OX=3702 GN=RPPL1 PE=3 SV=1;	Rx, N-terminal;;;;;;NB-ARC;;Leucine-rich repeat, typical subtype;Leucine-rich repeat, typical subtype;Leucine-rich repeat, typical subtype;	molecular_function:ADP binding "Interacting selectively and non-covalently with ADP, adenosine 5'-diphosphate." [GOC:jl](GO:0043531);	K23222 nuclease HARBI1 [EC:3.1.-.-] | (RefSeq) disease resistance protein RGA2 (A);	NA
Os03g3273	29875478	29880748	+	Os03g0690700 [Oryza sativa Japonica Group];	NA	NA	NA	NA	NA
Os03g3275	29900972	29901246	-	hypothetical protein OsI_06031 [Oryza sativa Indica Group];	NA	NA	NA	NA	NA
Os03g3278	29910179	29910532	-	OSIGBa0153E02-OSIGBa0093I20.19 [Oryza sativa];	NA	NA	NA	K13415 protein brassinosteroid insensitive 1 [EC:2.7.10.1 2.7.11.1] | (RefSeq) protein BRASSINOSTEROID INSENSITIVE 1-like (A);	04075|Plant hormone signal transduction;
Os03g3302	30087250	30097260	+	valine--tRNA ligase, mitochondrial 1 [Oryza sativa Japonica Group];	Valine--tRNA ligase, mitochondrial 1 OS=Arabidopsis thaliana OX=3702 GN=TWN2 PE=1 SV=2;	;Aminoacyl-tRNA synthetase, class Ia;;Valine-tRNA ligase;Valine-tRNA ligase;Valine-tRNA ligase;Valine-tRNA ligase;Valine-tRNA ligase;Methionyl/Valyl/Leucyl/Isoleucyl-tRNA synthetase, anticodon-binding;	molecular_function:nucleotide binding "Interacting selectively and non-covalently with a nucleotide, any compound consisting of a nucleoside that is esterified with [ortho]phosphate or an oligophosphate at any hydroxyl group on the ribose or deoxyribose." [GOC:mah, ISBN:0198547684](GO:0000166),molecular_function:aminoacyl-tRNA ligase activity "Catalysis of the formation of aminoacyl-tRNA from ATP…	K01873 valyl-tRNA synthetase [EC:6.1.1.9] | (RAP-DB) Os03g0694900; Similar to Valyl-tRNA synthetase (EC 6.1.1.9) (Valine--tRNA ligase) (ValRS). (A);	00970|Aminoacyl-tRNA biosynthesis;
Os03g3350	30521292	30522210	-	uncharacterized protein LOC107277978 [Oryza sativa Japonica Group];	NA	;	NA	NA	NA
Os03g3355	30566141	30571090	-	beta-glucosidase 7 [Oryza sativa Japonica Group];	Beta-glucosidase 7 OS=Oryza sativa subsp. japonica OX=39947 GN=BGLU7 PE=1 SV=1;	Glycoside hydrolase family 1;;Glycoside hydrolase family 1;Glycoside hydrolase family 1;Glycoside hydrolase family 1;Glycoside hydrolase family 1;Glycoside hydrolase family 1;Glycoside hydrolase family 1;	molecular_function:hydrolase activity, hydrolyzing O-glycosyl compounds "Catalysis of the hydrolysis of any O-glycosyl bond." [GOC:mah](GO:0004553),biological_process:carbohydrate metabolic process "The chemical reactions and pathways involving carbohydrates, any of a group of organic compounds based of the general formula Cx[H2O]y. Includes the formation of carbohydrate derivatives by the additi…	K05350 beta-glucosidase [EC:3.2.1.21] | (RAP-DB) Os03g0703000; Similar to Beta-glucosidase. (A);	00460|Cyanoamino acid metabolism;00500|Starch and sucrose metabolism;00940|Phenylpropanoid biosynthesis;01100|Metabolic pathways;01110|Biosynthesis of secondary metabolites;
[truncated: 2,144 more rows]
