# Supplementary material for: Chromosomal-level genome assembly of the high-quality Xian/Indica rice (Oryza sativa L.) Xiangyaxiangzhan
Source: BMC Plant Biol. 2023 Feb 14;23:94. doi: 10.1186/s12870-023-04114-0 (PMC9926808; doi:10.1186/s12870-023-04114-0)
Supplement: Supplementary file 12 — Additional file 12: Table S11. Contraction genes in XYXZ. [file 12870_2023_4114_MOESM12_ESM.xlsx]

## Sheet: Sheet1
Table S11 Contraction genes in XYXZ.
Gene	start	end	strand	NR	Swissprot	IPRSCAN	GO	KEGG	KEGG_pathway(pathway|description;)
Os01g0169	1248497	1248940	-	uncharacterized protein LOC4326044 [Oryza sativa Japonica Group];	NA	;;	NA	NA	NA
Os01g0182	1374223	1375328	-	Bowman-Birk type bran trypsin inhibitor [Oryza sativa Japonica Group];	Bowman-Birk type bran trypsin inhibitor OS=Oryza sativa subsp. indica OX=39946 GN=RBBI3.3 PE=2 SV=2;	;;Proteinase inhibitor I12, Bowman-Birk;Proteinase inhibitor I12, Bowman-Birk;Proteinase inhibitor I12, Bowman-Birk;;;Proteinase inhibitor I12, Bowman-Birk;Proteinase inhibitor I12, Bowman-Birk;Proteinase inhibitor I12, Bowman-Birk;Proteinase inhibitor I12, Bowman-Birk;	molecular_function:serine-type endopeptidase inhibitor activity "Stops, prevents or reduces the activity of serine-type endopeptidases, enzymes that catalyze the hydrolysis of nonterminal peptide bonds in a polypeptide chain; a serine residue [and a histidine residue] are at the active center of the enzyme." [GOC:ai](GO:0004867),cellular_component:extracellular region "The space external to the o…	NA	NA
Os01g0183	1371172	1381424	-	NA	NA	NA	NA	NA	NA
Os01g0268	2032094	2033164	+	hypothetical protein OsI_00295 [Oryza sativa Indica Group];	NA	;Wall-associated receptor kinase, galacturonan-binding domain;;	molecular_function:polysaccharide binding "Interacting selectively and non-covalently with any polysaccharide, a polymer of many [typically more than 10] monosaccharide residues linked glycosidically." [CHEBI:18154, GOC:mah](GO:0030247);	K04733 interleukin-1 receptor-associated kinase 4 [EC:2.7.11.1] | (RefSeq) LOC109776616; LEAF RUST 10 DISEASE-RESISTANCE LOCUS RECEPTOR-LIKE PROTEIN KINASE-like 2.4 (A);	04010|MAPK signaling pathway;04064|NF-kappa B signaling pathway;04620|Toll-like receptor signaling pathway;04621|NOD-like receptor signaling pathway;04624|;04722|Neurotrophin signaling pathway;05133|Pertussis;05140|Leishmaniasis;05142|Chagas disease (American trypanosomiasis);05145|Toxoplasmosis;05152|Tuberculosis;05161|Hepatitis B;05162|Measles;05164|Influenza A;05168|Herpes simplex infection;05…
Os01g0338	2624441	2634430	-	hypothetical protein OsI_00387 [Oryza sativa Indica Group];	Factor of DNA methylation 1 OS=Arabidopsis thaliana OX=3702 GN=FDM1 PE=1 SV=1;	XS domain;;Zinc finger-XS domain;;Uncharacterised domain XH;	biological_process:gene silencing by RNA "Any process in which RNA molecules inactivate expression of target genes." [GOC:dph, GOC:mah, GOC:tb, PMID:15020054](GO:0031047);	K18626 trichohyalin | (RefSeq) protein INVOLVED IN DE NOVO 2-like isoform X1 (A);	NA
Os01g0358	2762798	2764869	-	hypothetical protein OsI_00407 [Oryza sativa Indica Group];	Probable LRR receptor-like serine/threonine-protein kinase At3g47570 OS=Arabidopsis thaliana OX=3702 GN=At3g47570 PE=2 SV=1;	Leucine-rich repeat;Protein kinase domain;Protein kinase domain;Protein kinase domain;;;	molecular_function:protein kinase activity "Catalysis of the phosphorylation of an amino acid residue in a protein, usually according to the reaction: a protein + ATP = a phosphoprotein + ADP." [MetaCyc:PROTEIN-KINASE-RXN](GO:0004672),molecular_function:protein binding "Interacting selectively and non-covalently with any protein or protein complex [a complex of two or more proteins that may inclu…	K04730 interleukin-1 receptor-associated kinase 1 [EC:2.7.11.1] | (RefSeq) LOW QUALITY PROTEIN: probable LRR receptor-like serine/threonine-protein kinase At3g47570 (A);	04010|MAPK signaling pathway;04064|NF-kappa B signaling pathway;04620|Toll-like receptor signaling pathway;04624|;04722|Neurotrophin signaling pathway;05133|Pertussis;05140|Leishmaniasis;05142|Chagas disease (American trypanosomiasis);05145|Toxoplasmosis;05152|Tuberculosis;05161|Hepatitis B;05162|Measles;05168|Herpes simplex infection;05169|Epstein-Barr virus infection;05170|;
Os01g0377	2882210	2885696	+	putative receptor-like protein kinase At3g47110 [Oryza sativa Japonica Group];	LRR receptor-like serine/threonine-protein kinase EFR OS=Arabidopsis thaliana OX=3702 GN=EFR PE=1 SV=1;	Leucine-rich repeat-containing N-terminal, plant-type;Leucine-rich repeat;Leucine-rich repeat;;;Leucine-rich repeat, typical subtype;Leucine-rich repeat, typical subtype;Leucine-rich repeat, typical subtype;Leucine-rich repeat, typical subtype;Leucine-rich repeat, typical subtype;Leucine-rich repeat, typical subtype;	molecular_function:protein binding "Interacting selectively and non-covalently with any protein or protein complex [a complex of two or more proteins that may include other nonprotein molecules]." [GOC:go_curators](GO:0005515);	K19613 leucine-rich repeat protein SHOC2 | (RefSeq) putative receptor-like protein kinase At3g47110 (A);	04014|Ras signaling pathway;
Os01g0388	2976280	2977138	-	hypothetical protein OsI_00452 [Oryza sativa Indica Group];	NA	Protein of unknown function DUF674;Protein of unknown function DUF674;;	NA	K01593 aromatic-L-amino-acid/L-tryptophan decarboxylase [EC:4.1.1.28 4.1.1.105] | (RefSeq) tyrosine/DOPA decarboxylase (A);	00350|Tyrosine metabolism;00360|Phenylalanine metabolism;00380|Tryptophan metabolism;00901|Indole alkaloid biosynthesis;00950|Isoquinoline alkaloid biosynthesis;00965|Betalain biosynthesis;01100|Metabolic pathways;01110|Biosynthesis of secondary metabolites;04726|Serotonergic synapse;04728|Dopaminergic synapse;05030|Cocaine addiction;05031|Amphetamine addiction;05034|Alcoholism;
Os01g0389	2978543	2986686	-	hypothetical protein OsI_00455 [Oryza sativa Indica Group];	NA	Protein of unknown function DUF674;;;Protein of unknown function DUF674;Protein of unknown function DUF674;Protein of unknown function DUF674;	NA	K01593 aromatic-L-amino-acid/L-tryptophan decarboxylase [EC:4.1.1.28 4.1.1.105] | (RefSeq) tyrosine/DOPA decarboxylase (A);	00350|Tyrosine metabolism;00360|Phenylalanine metabolism;00380|Tryptophan metabolism;00901|Indole alkaloid biosynthesis;00950|Isoquinoline alkaloid biosynthesis;00965|Betalain biosynthesis;01100|Metabolic pathways;01110|Biosynthesis of secondary metabolites;04726|Serotonergic synapse;04728|Dopaminergic synapse;05030|Cocaine addiction;05031|Amphetamine addiction;05034|Alcoholism;
Os01g0391	2997271	2998112	+	hypothetical protein OsI_00458 [Oryza sativa Indica Group];	NA	Protein of unknown function DUF674;;Protein of unknown function DUF674;	NA	NA	NA
Os01g0392	3017003	3018032	-	hypothetical protein OsI_00459 [Oryza sativa Indica Group];	Probable carboxylesterase 15 OS=Arabidopsis thaliana OX=3702 GN=CXE15 PE=2 SV=1;	;;Alpha/beta hydrolase fold-3;	molecular_function:hydrolase activity "Catalysis of the hydrolysis of various bonds, e.g. C-O, C-N, C-C, phosphoric anhydride bonds, etc. Hydrolase is the systematic name for any enzyme of EC class 3." [ISBN:0198506732](GO:0016787);	K14493 gibberellin receptor GID1 [EC:3.-.-.-] | (RefSeq) GID1b-1; hypothetical protein (A);	04075|Plant hormone signal transduction;
Os01g0395	3026821	3029405	-	putative S-domain receptor-like protein kinase [Oryza sativa Japonica Group];	G-type lectin S-receptor-like serine/threonine-protein kinase At2g19130 OS=Arabidopsis thaliana OX=3702 GN=At2g19130 PE=2 SV=1;	PAN/Apple domain;;PAN/Apple domain;;Protein kinase domain;Protein kinase domain;Protein kinase domain;PAN/Apple domain;	molecular_function:protein kinase activity "Catalysis of the phosphorylation of an amino acid residue in a protein, usually according to the reaction: a protein + ATP = a phosphoprotein + ADP." [MetaCyc:PROTEIN-KINASE-RXN](GO:0004672),molecular_function:ATP binding "Interacting selectively and non-covalently with ATP, adenosine 5'-triphosphate, a universally important coenzyme and enzyme regulato…	K04733 interleukin-1 receptor-associated kinase 4 [EC:2.7.11.1] | (RefSeq) LOC109782484; G-type lectin S-receptor-like serine/threonine-protein kinase At2g19130 (A);	04010|MAPK signaling pathway;04064|NF-kappa B signaling pathway;04620|Toll-like receptor signaling pathway;04621|NOD-like receptor signaling pathway;04624|;04722|Neurotrophin signaling pathway;05133|Pertussis;05140|Leishmaniasis;05142|Chagas disease (American trypanosomiasis);05145|Toxoplasmosis;05152|Tuberculosis;05161|Hepatitis B;05162|Measles;05164|Influenza A;05168|Herpes simplex infection;05…
Os01g0410	3078417	3079729	+	hypothetical protein OsI_00476 [Oryza sativa Indica Group];	NA	NA	NA	NA	NA
Os01g0675	5019927	5020757	+	monothiol glutaredoxin-S2 [Oryza sativa Japonica Group];	Monothiol glutaredoxin-S2 OS=Oryza sativa subsp. japonica OX=39947 GN=GRXS2 PE=2 SV=1;	;Glutaredoxin;;	molecular_function:electron transfer activity "Any molecular entity that serves as an electron acceptor and electron donor in an electron transport chain. An electron transport chain is a process in which a series of electron carriers operate together to transfer electrons from donors to any of several different terminal electron acceptors to generate a transmembrane electrochemical gradient." [I…	K03676 glutaredoxin 3 | (RefSeq) Grx_A2 - glutaredoxin subgroup III (A);	NA
Os01g0809	6354613	6390789	+	hypothetical protein OsI_00896 [Oryza sativa Indica Group];	GDSL esterase/lipase At5g45910 OS=Arabidopsis thaliana OX=3702 GN=At5g45910 PE=2 SV=1;	GDSL lipase/esterase;;;GDSL lipase/esterase;;;;;	molecular_function:hydrolase activity, acting on ester bonds "Catalysis of the hydrolysis of any ester bond." [GOC:jl](GO:0016788);	K01206 alpha-L-fucosidase [EC:3.2.1.51] | (RefSeq) alpha-L-fucosidase 3-like (A);	00511|Other glycan degradation;
Os01g0810	6392053	6394047	+	GDSL esterase/lipase At5g45910 [Oryza sativa Japonica Group];	GDSL esterase/lipase At1g28600 OS=Arabidopsis thaliana OX=3702 GN=At1g28600 PE=2 SV=1;	;;;	NA	K01206 alpha-L-fucosidase [EC:3.2.1.51] | (RefSeq) alpha-L-fucosidase 3-like (A);	00511|Other glycan degradation;
Os01g0860	6758841	6759654	-	Os01g0223000, partial [Oryza sativa Japonica Group];	GDSL esterase/lipase At2g27360 OS=Arabidopsis thaliana OX=3702 GN=At2g27360 PE=2 SV=1;	;;	NA	K01206 alpha-L-fucosidase [EC:3.2.1.51] | (RefSeq) alpha-L-fucosidase 3-like (A);	00511|Other glycan degradation;
Os01g0862	6765650	6768976	-	GDSL esterase/lipase At5g45910 [Oryza sativa Japonica Group];	GDSL esterase/lipase At5g45910 OS=Arabidopsis thaliana OX=3702 GN=At5g45910 PE=2 SV=1;	GDSL lipase/esterase;;;	molecular_function:hydrolase activity, acting on ester bonds "Catalysis of the hydrolysis of any ester bond." [GOC:jl](GO:0016788);	K01206 alpha-L-fucosidase [EC:3.2.1.51] | (RefSeq) hypothetical protein (A);	00511|Other glycan degradation;
Os01g0946	7449034	7489678	-	NA	NA	NA	NA	NA	NA
Os01g0983	7708533	7730987	-	isoflavone reductase homolog IRL [Oryza sativa Japonica Group];	Isoflavone reductase homolog IRL OS=Zea mays OX=4577 GN=IRL PE=2 SV=1;	;;;;NmrA-like domain;NmrA-like domain;	NA	K23050 phenylcoumaran benzylic ether reductase [EC:1.3.1.-] | (RefSeq) isoflavone reductase-like protein isoform X1 (A);	NA
Os01g1061	8315576	8322395	-	Expansin-A31 [Dichanthelium oligosanthes];	Expansin-A9 OS=Oryza sativa subsp. japonica OX=39947 GN=EXPA9 PE=2 SV=2;	Expansin/pollen allergen, DPBB domain;Expansin/pollen allergen, DPBB domain;Expansin/pollen allergen, DPBB domain;Expansin/Lol pI;Expansin/Lol pI;Expansin/Lol pI;Expansin/Lol pI;Expansin/Lol pI;Expansin/Lol pI;;;Expansin, cellulose-binding-like domain;Expansin;Expansin;Expansin;Expansin;Expansin;Expansin;Expansin;Expansin;Expansin;Expansin, cellulose-binding-like domain;;;Expansin/pollen allergen…	cellular_component:extracellular region "The space external to the outermost structure of a cell. For cells without external protective or external encapsulating structures this refers to space outside of the plasma membrane. This term covers the host cell environment outside an intracellular parasite." [GOC:go_curators](GO:0005576),biological_process:plant-type cell wall organization "A process …	K20628 expansin | (RefSeq) expansin-A10-like (A);	NA
Os01g1288	10257215	10260980	-	NA	NA	NA	NA	NA	NA
Os01g1346	10878906	10884343	-	S-adenosylmethionine synthase 3 [Oryza sativa Japonica Group];	S-adenosylmethionine synthase 3 OS=Oryza sativa subsp. japonica OX=39947 GN=METK3 PE=2 SV=1;	S-adenosylmethionine synthetase, central domain;S-adenosylmethionine synthetase;;S-adenosylmethionine synthetase, N-terminal;S-adenosylmethionine synthetase, C-terminal;	molecular_function:methionine adenosyltransferase activity "Catalysis of the reaction: ATP + L-methionine + H2O = phosphate + diphosphate + S-adenosyl-L-methionine." [EC:2.5.1.6](GO:0004478),molecular_function:ATP binding "Interacting selectively and non-covalently with ATP, adenosine 5'-triphosphate, a universally important coenzyme and enzyme regulator." [ISBN:0198506732](GO:0005524),biological…	K00789 S-adenosylmethionine synthetase [EC:2.5.1.6] | (RefSeq) S-adenosylmethionine synthase 3 (A);	00270|Cysteine and methionine metabolism;01100|Metabolic pathways;01110|Biosynthesis of secondary metabolites;01230|Biosynthesis of amino acids;
Os01g1350	10899426	10962635	-	NA	NA	NA	NA	NA	NA
Os01g1363	11120084	11122049	+	AAA-ATPase At3g28580 [Oryza sativa Japonica Group];	AAA-ATPase ASD, mitochondrial OS=Arabidopsis thaliana OX=3702 GN=AATP1 PE=1 SV=1;	AAA+ ATPase domain;;;AAA-type ATPase, N-terminal domain;ATPase, AAA-type, core;	molecular_function:ATP binding "Interacting selectively and non-covalently with ATP, adenosine 5'-triphosphate, a universally important coenzyme and enzyme regulator." [ISBN:0198506732](GO:0005524);	K08900 mitochondrial chaperone BCS1 | (RefSeq) AAA-ATPase At3g28610 (A);	NA
Os01g1491	12501764	12503342	-	hypothetical protein OsI_01627 [Oryza sativa Indica Group];	UPF0481 protein At3g47200 OS=Arabidopsis thaliana OX=3702 GN=At3g47200 PE=2 SV=1;	Protein of unknown function DUF247, plant;Protein of unknown function DUF247, plant;;	NA	K01193 beta-fructofuranosidase [EC:3.2.1.26] | (RefSeq) LOC109747879; beta-fructofuranosidase, insoluble isoenzyme 3-like (A);	00052|Galactose metabolism;00500|Starch and sucrose metabolism;01100|Metabolic pathways;
Os01g1642	14277758	14279536	+	hypothetical protein OsI_01800 [Oryza sativa Indica Group];	NA	NA	NA	NA	NA
Os01g1645	14285342	14285850	+	transposon protein, putative, Pong sub-class [Oryza sativa Japonica Group];	NA	;	NA	NA	NA
Os01g1655	14396904	14398839	+	60S ribosomal protein L23A [Oryza sativa Japonica Group];	60S ribosomal protein L23A OS=Fritillaria agrestis OX=64177 GN=RPL23A PE=2 SV=1;	Ribosomal protein L23/L25, N-terminal;;Ribosomal protein L25/L23;;	molecular_function:structural constituent of ribosome "The action of a molecule that contributes to the structural integrity of the ribosome." [GOC:mah](GO:0003735),cellular_component:ribosome "An intracellular organelle, about 200 A in diameter, consisting of RNA and protein. It is the site of protein biosynthesis resulting from translation of messenger RNA [mRNA]. It consists of two subunits, o…	K02893 large subunit ribosomal protein L23Ae | (RefSeq) 60S ribosomal protein L23A (A);	03010|Ribosome;
Os01g1767	15711862	15713684	+	putative flavin-containing monooxygenase FMO-1 [Oryza sativa Japonica Group];	Flavin-containing monooxygenase FMO GS-OX-like 8 OS=Arabidopsis thaliana OX=3702 GN=At5g61290 PE=1 SV=1;	Flavin monooxygenase-like;Flavin monooxygenase-like;;;Flavin monooxygenase FMO;Flavin monooxygenase FMO;Flavin monooxygenase FMO;Flavin monooxygenase FMO;Flavin monooxygenase FMO;Flavin monooxygenase FMO;	molecular_function:N,N-dimethylaniline monooxygenase activity "Catalysis of the reaction: N,N-dimethylaniline + NADPH + H+ + O2 = N,N-dimethylaniline N-oxide + NADP+ + H2O." [EC:1.14.13.8](GO:0004499),molecular_function:flavin adenine dinucleotide binding "Interacting selectively and non-covalently with FAD, flavin-adenine dinucleotide, the coenzyme or the prosthetic group of various flavoprotein…	K22324 aliphatic glucosinolate S-oxygenase [EC:1.14.13.237] | (RefSeq) flavin-containing monooxygenase FMO GS-OX2 (A);	NA
Os01g1810	16117072	16117551	+	hypothetical protein OsI_02000 [Oryza sativa Indica Group];	NA	;;No apical meristem-associated, C-terminal domain;	NA	NA	NA
Os01g1811	16118761	16120536	-	hypothetical protein OsI_02001 [Oryza sativa Indica Group];	Cytochrome P450 CYP71D312 OS=Panax ginseng OX=4054 PE=2 SV=1;	;Cytochrome P450;	molecular_function:iron ion binding "Interacting selectively and non-covalently with iron [Fe] ions." [GOC:ai](GO:0005506),molecular_function:oxidoreductase activity, acting on paired donors, with incorporation or reduction of molecular oxygen "Catalysis of an oxidation-reduction [redox] reaction in which hydrogen or electrons are transferred from each of two donors, and molecular oxygen is reduc…	K14985 26-hydroxylase [EC:1.14.-.-] | (RefSeq) LOC109732613; alpha-humulene 10-hydroxylase-like (A);	00981|Insect hormone biosynthesis;
Os01g1856	16692145	16697991	-	Os01g0385600 [Oryza sativa Japonica Group];	Glutathione S-transferase T3 OS=Arabidopsis thaliana OX=3702 GN=GSTT3 PE=2 SV=1;	;Harbinger transposase-derived protein;;	molecular_function:hydrolase activity, acting on ester bonds "Catalysis of the hydrolysis of any ester bond." [GOC:jl](GO:0016788);	K23222 nuclease HARBI1 [EC:3.1.-.-] | (RefSeq) uncharacterized protein LOC105913478 (A);	NA
Os01g1993	19424577	19425083	+	hypothetical protein OsI_02146 [Oryza sativa Indica Group];	Protein FAR1-RELATED SEQUENCE 5 OS=Arabidopsis thaliana OX=3702 GN=FRS5 PE=1 SV=1;	FHY3/FAR1 family;;MULE transposase domain;	biological_process:regulation of transcription, DNA-templated "Any process that modulates the frequency, rate or extent of cellular DNA-templated transcription." [GOC:go_curators, GOC:txnOH](GO:0006355);	K17604 zinc finger SWIM domain-containing protein 3 | (RefSeq) protein FAR1-RELATED SEQUENCE 5-like (A);	NA
Os01g2019	19653864	19656161	-	ribosome production factor 2 homolog [Oryza sativa Japonica Group];	Ribosome production factor 2 homolog OS=Oryza sativa subsp. japonica OX=39947 GN=Os01g0513800 PE=2 SV=1;	Brix domain;Brix domain;Brix domain;Ribosome biogenesis protein Rpf2;	biological_process:ribosomal large subunit assembly "The aggregation, arrangement and bonding together of constituent RNAs and proteins to form the large ribosomal subunit." [GOC:jl](GO:0000027),biological_process:maturation of LSU-rRNA "Any process involved in the maturation of a precursor Large SubUnit [LSU] ribosomal RNA [rRNA] molecule into a mature LSU-rRNA molecule." [GOC:curators](GO:00004…	K14847 ribosome production factor 2 | (RefSeq) ribosome production factor 2 homolog (A);	NA
Os01g2145	21107163	21109887	+	Os09g0101200, partial [Oryza sativa Japonica Group];	Zinc finger BED domain-containing protein RICESLEEPER 2 OS=Oryza sativa subsp. japonica OX=39947 GN=Os03g0733400 PE=2 SV=1;	hAT-like transposase, RNase-H fold;;;HAT, C-terminal dimerisation domain;Zinc finger, BED-type;Zinc finger, BED-type;Zinc finger, BED-type;	molecular_function:DNA binding "Any molecular function by which a gene product interacts selectively and non-covalently with DNA [deoxyribonucleic acid]." [GOC:dph, GOC:jl, GOC:tb, GOC:vw](GO:0003677),molecular_function:protein dimerization activity "The formation of a protein dimer, a macromolecular structure consists of two noncovalently associated identical or nonidentical subunits." [ISBN:019…	K04460 serine/threonine-protein phosphatase 5 [EC:3.1.3.16] | (RefSeq) zinc finger BED domain-containing protein RICESLEEPER 2-like isoform X1 (A);	04010|MAPK signaling pathway;
Os01g2212	21900405	21929883	+	Os01g0549700, partial [Oryza sativa Japonica Group];	DEAD-box ATP-dependent RNA helicase 56 OS=Oryza sativa subsp. japonica OX=39947 GN=AIP1 PE=1 SV=2;	Helicase superfamily 1/2, ATP-binding domain;Helicase, C-terminal;;Helicase superfamily 1/2, ATP-binding domain;Helicase, C-terminal;DEAD/DEAH box helicase domain;Helicase, C-terminal;;RNA helicase, DEAD-box type, Q motif;	molecular_function:nucleic acid binding "Interacting selectively and non-covalently with any nucleic acid." [GOC:jl](GO:0003676),molecular_function:ATP binding "Interacting selectively and non-covalently with ATP, adenosine 5'-triphosphate, a universally important coenzyme and enzyme regulator." [ISBN:0198506732](GO:0005524);	K12812 ATP-dependent RNA helicase UAP56/SUB2 [EC:3.6.4.13] | (RAP-DB) Os01g0549700, AIP1, API5-INTERACTING_PROTEIN_1; Similar to RNA helicase (Fragment). (A);	03013|RNA transport;03015|mRNA surveillance pathway;03040|Spliceosome;
Os01g2283	22445873	22447732	-	ent-cassadiene C11-alpha-hydroxylase 1-like [Oryza sativa Japonica Group];	Ent-cassadiene C11-alpha-hydroxylase 1 OS=Oryza sativa subsp. japonica OX=39947 GN=CYP76M7 PE=1 SV=1;	Cytochrome P450;Cytochrome P450;Cytochrome P450;Cytochrome P450, E-class, group I;Cytochrome P450, E-class, group I;Cytochrome P450, E-class, group I;Cytochrome P450, E-class, group I;Cytochrome P450, E-class, group I;Cytochrome P450, E-class, group I;Cytochrome P450, E-class, group I;Cytochrome P450, E-class, group I;Cytochrome P450;;	molecular_function:iron ion binding "Interacting selectively and non-covalently with iron [Fe] ions." [GOC:ai](GO:0005506),molecular_function:oxidoreductase activity, acting on paired donors, with incorporation or reduction of molecular oxygen "Catalysis of an oxidation-reduction [redox] reaction in which hydrogen or electrons are transferred from each of two donors, and molecular oxygen is reduc…	K16084 ent-cassa-12,15-diene 11-hydroxylase / oryzalexin D synthase [EC:1.14.14.112 1.14.14.123] | (RAP-DB) Os02g0569900; Cytochrome P450 family protein. (A);	00904|Diterpenoid biosynthesis;01110|Biosynthesis of secondary metabolites;
Os01g2285	22452125	22453041	-	hypothetical protein [Oryza sativa Japonica Group];	UPF0481 protein At3g47200 OS=Arabidopsis thaliana OX=3702 GN=At3g47200 PE=2 SV=1;	Protein of unknown function DUF247, plant;Protein of unknown function DUF247, plant;;	NA	K07393 glutathionyl-hydroquinone reductase [EC:1.8.5.7] | (RefSeq) hypothetical protein (A);	NA
Os01g2327	22733875	22848764	-	Os01g0568400 [Oryza sativa Japonica Group];	Cysteine-rich receptor-like protein kinase 10 OS=Arabidopsis thaliana OX=3702 GN=CRK10 PE=1 SV=3;	;;Protein kinase domain;Gnk2-homologous domain;;Serine-threonine/tyrosine-protein kinase, catalytic domain;;Gnk2-homologous domain;Gnk2-homologous domain;Protein kinase domain;Protein kinase domain;Protein kinase domain;Gnk2-homologous domain;Protein kinase domain;Gnk2-homologous domain;Gnk2-homologous domain;Gnk2-homologous domain;Gnk2-homologous domain;	molecular_function:protein kinase activity "Catalysis of the phosphorylation of an amino acid residue in a protein, usually according to the reaction: a protein + ATP = a phosphoprotein + ADP." [MetaCyc:PROTEIN-KINASE-RXN](GO:0004672),molecular_function:ATP binding "Interacting selectively and non-covalently with ATP, adenosine 5'-triphosphate, a universally important coenzyme and enzyme regulato…	K04733 interleukin-1 receptor-associated kinase 4 [EC:2.7.11.1] | (RefSeq) uncharacterized protein LOC110790701 (A);	04010|MAPK signaling pathway;04064|NF-kappa B signaling pathway;04620|Toll-like receptor signaling pathway;04621|NOD-like receptor signaling pathway;04624|;04722|Neurotrophin signaling pathway;05133|Pertussis;05140|Leishmaniasis;05142|Chagas disease (American trypanosomiasis);05145|Toxoplasmosis;05152|Tuberculosis;05161|Hepatitis B;05162|Measles;05164|Influenza A;05168|Herpes simplex infection;05…
Os01g2428	23845956	23852983	-	G-type lectin S-receptor-like serine/threonine-protein kinase At2g19130 isoform X1 [Oryza sativa Japonica Group];	G-type lectin S-receptor-like serine/threonine-protein kinase At2g19130 OS=Arabidopsis thaliana OX=3702 GN=At2g19130 PE=2 SV=1;	;PAN/Apple domain;;Bulb-type lectin domain;PAN/Apple domain;Protein kinase domain;PAN/Apple domain;;Bulb-type lectin domain;Protein kinase domain;Protein kinase domain;S-locus glycoprotein domain;Bulb-type lectin domain;	molecular_function:protein kinase activity "Catalysis of the phosphorylation of an amino acid residue in a protein, usually according to the reaction: a protein + ATP = a phosphoprotein + ADP." [MetaCyc:PROTEIN-KINASE-RXN](GO:0004672),molecular_function:ATP binding "Interacting selectively and non-covalently with ATP, adenosine 5'-triphosphate, a universally important coenzyme and enzyme regulato…	K04733 interleukin-1 receptor-associated kinase 4 [EC:2.7.11.1] | (RefSeq) G-type lectin S-receptor-like serine/threonine-protein kinase At2g19130 (A);	04010|MAPK signaling pathway;04064|NF-kappa B signaling pathway;04620|Toll-like receptor signaling pathway;04621|NOD-like receptor signaling pathway;04624|;04722|Neurotrophin signaling pathway;05133|Pertussis;05140|Leishmaniasis;05142|Chagas disease (American trypanosomiasis);05145|Toxoplasmosis;05152|Tuberculosis;05161|Hepatitis B;05162|Measles;05164|Influenza A;05168|Herpes simplex infection;05…
Os01g2491	24508222	24514100	+	scopoletin glucosyltransferase [Oryza sativa Japonica Group];	Scopoletin glucosyltransferase OS=Nicotiana tabacum OX=4097 GN=TOGT1 PE=1 SV=1;	;UDP-glucuronosyl/UDP-glucosyltransferase;	molecular_function:transferase activity, transferring hexosyl groups "Catalysis of the transfer of a hexosyl group from one compound [donor] to another [acceptor]." [GOC:jl](GO:0016758);	K23260 scopoletin glucosyltransferase [EC:2.4.1.128] | (RefSeq) scopoletin glucosyltransferase (A);	00940|Phenylpropanoid biosynthesis;01110|Biosynthesis of secondary metabolites;
Os01g2573	25103255	25107144	+	hypothetical protein OsI_02803 [Oryza sativa Indica Group];	Aspartyl protease family protein At5g10770 OS=Arabidopsis thaliana OX=3702 GN=At5g10770 PE=2 SV=1;	Aspartic peptidase A1 family;Xylanase inhibitor, N-terminal;;Peptidase family A1 domain;Xylanase inhibitor, C-terminal;	molecular_function:aspartic-type endopeptidase activity "Catalysis of the hydrolysis of internal, alpha-peptide bonds in a polypeptide chain by a mechanism in which a water molecule bound by the side chains of aspartic residues at the active center acts as a nucleophile." [ISBN:0198506732](GO:0004190),biological_process:proteolysis "The hydrolysis of proteins into smaller polypeptides and/or amin…	K01381 saccharopepsin [EC:3.4.23.25] | (RefSeq) aspartyl protease family protein At5g10770-like (A);	04138|;
Os01g2704	26286922	26291003	+	cytochrome P450 72A11 [Oryza sativa Japonica Group];	Cytochrome P450 72A15 OS=Arabidopsis thaliana OX=3702 GN=CYP72A15 PE=2 SV=1;	Cytochrome P450, E-class, group I;Cytochrome P450, E-class, group I;Cytochrome P450, E-class, group I;Cytochrome P450, E-class, group I;Cytochrome P450, E-class, group I;Cytochrome P450, E-class, group I;Cytochrome P450, E-class, group I;;Cytochrome P450;Cytochrome P450;Cytochrome P450;Cytochrome P450;Cytochrome P450;;	molecular_function:iron ion binding "Interacting selectively and non-covalently with iron [Fe] ions." [GOC:ai](GO:0005506),molecular_function:oxidoreductase activity, acting on paired donors, with incorporation or reduction of molecular oxygen "Catalysis of an oxidation-reduction [redox] reaction in which hydrogen or electrons are transferred from each of two donors, and molecular oxygen is reduc…	K07425 long-chain fatty acid omega-monooxygenase [EC:1.14.14.80] | (RefSeq) cytochrome P450 72A15 (A);	00071|Fatty acid degradation;00590|Arachidonic acid metabolism;00830|Retinol metabolism;01100|Metabolic pathways;03320|PPAR signaling pathway;04270|Vascular smooth muscle contraction;04750|Inflammatory mediator regulation of TRP channels;
Os01g2763	26757491	26758966	+	anthocyanin 3'-O-beta-glucosyltransferase [Oryza sativa Japonica Group];	Scopoletin glucosyltransferase OS=Nicotiana tabacum OX=4097 GN=TOGT1 PE=1 SV=1;	NA	NA	K23260 scopoletin glucosyltransferase [EC:2.4.1.128] | (RefSeq) scopoletin glucosyltransferase (A);	00940|Phenylpropanoid biosynthesis;01110|Biosynthesis of secondary metabolites;
Os01g2792	26946846	26947304	+	polyubiquitin-like [Papaver somniferum];	Ubiquitin-like protein-NEDD8-like protein RUB3 OS=Oryza sativa subsp. japonica OX=39947 GN=RUB3 PE=3 SV=2;	;;Ubiquitin domain;Ubiquitin;Ubiquitin;Ubiquitin;Ubiquitin domain;Ubiquitin domain;Ubiquitin domain;Ubiquitin domain;Ubiquitin domain;	molecular_function:protein binding "Interacting selectively and non-covalently with any protein or protein complex [a complex of two or more proteins that may include other nonprotein molecules]." [GOC:go_curators](GO:0005515);	K12158 ubiquitin-like protein Nedd8 | (RefSeq) ubiquitin-NEDD8-like protein RUB1 (A);	NA
Os01g2801	27000951	27002072	-	protein MIZU-KUSSEI 1 [Oryza sativa Japonica Group];	Protein MIZU-KUSSEI 1 OS=Arabidopsis thaliana OX=3702 GN=MIZ1 PE=1 SV=1;	;Protein MIZU-KUSSEI 1-like, plant;Protein MIZU-KUSSEI 1-like, plant;	biological_process:hydrotropism "Growth or movement in a sessile organism toward or away from water, as of the roots of a plant." [ISBN:0395825172](GO:0010274);	NA	NA
Os01g2802	27013641	27014276	+	hypothetical protein OsI_03038 [Oryza sativa Indica Group];	G-type lectin S-receptor-like serine/threonine-protein kinase At2g19130 OS=Arabidopsis thaliana OX=3702 GN=At2g19130 PE=2 SV=1;	S-locus glycoprotein domain;PAN/Apple domain;;PAN/Apple domain;;PAN/Apple domain;	biological_process:recognition of pollen "The process, involving the sharing and interaction of the single locus incompatibility haplotypes, involved in the recognition or rejection of the self pollen by cells in the stigma. This process ensures out-breeding in certain plant species." [GOC:dph, GOC:pj, GOC:tb](GO:0048544);	K04733 interleukin-1 receptor-associated kinase 4 [EC:2.7.11.1] | (RefSeq) G-type lectin S-receptor-like serine/threonine-protein kinase At2g19130 (A);	04010|MAPK signaling pathway;04064|NF-kappa B signaling pathway;04620|Toll-like receptor signaling pathway;04621|NOD-like receptor signaling pathway;04624|;04722|Neurotrophin signaling pathway;05133|Pertussis;05140|Leishmaniasis;05142|Chagas disease (American trypanosomiasis);05145|Toxoplasmosis;05152|Tuberculosis;05161|Hepatitis B;05162|Measles;05164|Influenza A;05168|Herpes simplex infection;05…
Os01g2838	27260408	27261070	-	Os01g0647800, partial [Oryza sativa Japonica Group];	NA	NA	NA	NA	NA
Os01g2880	27635949	27643165	+	CTP synthase isoform X2 [Oryza sativa Japonica Group];	CTP synthase 2 OS=Xenopus laevis OX=8355 GN=ctps2 PE=2 SV=1;	;CTP synthase, N-terminal;CTP synthase;Glutamine amidotransferase;Glutamine amidotransferase;	molecular_function:CTP synthase activity "Catalysis of the reaction: ATP + UTP + NH3 = ADP + phosphate + CTP." [EC:6.3.4.2](GO:0003883),biological_process:pyrimidine nucleotide biosynthetic process "The chemical reactions and pathways resulting in the formation of a pyrimidine nucleotide, a compound consisting of nucleoside [a pyrimidine base linked to a deoxyribose or ribose sugar] esterified wi…	K01937 CTP synthase [EC:6.3.4.2] | (RefSeq) CTP synthase (A);	00240|Pyrimidine metabolism;01100|Metabolic pathways;
Os01g2978	28390912	28392168	-	fasciclin-like arabinogalactan protein 11 [Oryza sativa Japonica Group];	Fasciclin-like arabinogalactan protein 11 OS=Arabidopsis thaliana OX=3702 GN=FLA11 PE=2 SV=2;	FAS1 domain;;FAS1 domain;;FAS1 domain;	NA	K19519 transforming growth factor-beta-induced protein | (RefSeq) fasciclin-like arabinogalactan protein 4 (A);	NA
Os01g2980	28409011	28411890	-	putative receptor protein kinase ZmPK1 [Oryza sativa Japonica Group];	Putative receptor protein kinase ZmPK1 OS=Zea mays OX=4577 GN=PK1 PE=2 SV=2;	;PAN/Apple domain;Bulb-type lectin domain;;PAN/Apple domain;Protein kinase domain;Protein kinase domain;S-locus glycoprotein domain;Bulb-type lectin domain;EGF-like domain;PAN/Apple domain;Bulb-type lectin domain;Protein kinase domain;	molecular_function:protein kinase activity "Catalysis of the phosphorylation of an amino acid residue in a protein, usually according to the reaction: a protein + ATP = a phosphoprotein + ADP." [MetaCyc:PROTEIN-KINASE-RXN](GO:0004672),molecular_function:ATP binding "Interacting selectively and non-covalently with ATP, adenosine 5'-triphosphate, a universally important coenzyme and enzyme regulato…	K04733 interleukin-1 receptor-associated kinase 4 [EC:2.7.11.1] | (RefSeq) putative receptor protein kinase ZmPK1 (A);	04010|MAPK signaling pathway;04064|NF-kappa B signaling pathway;04620|Toll-like receptor signaling pathway;04621|NOD-like receptor signaling pathway;04624|;04722|Neurotrophin signaling pathway;05133|Pertussis;05140|Leishmaniasis;05142|Chagas disease (American trypanosomiasis);05145|Toxoplasmosis;05152|Tuberculosis;05161|Hepatitis B;05162|Measles;05164|Influenza A;05168|Herpes simplex infection;05…
Os01g2981	28417828	28420602	-	putative receptor protein kinase ZmPK1 [Oryza sativa Japonica Group];	Putative receptor protein kinase ZmPK1 OS=Zea mays OX=4577 GN=PK1 PE=2 SV=2;	Protein kinase domain;S-locus glycoprotein domain;PAN/Apple domain;Protein kinase domain;Bulb-type lectin domain;PAN/Apple domain;Bulb-type lectin domain;;Bulb-type lectin domain;;Protein kinase domain;	molecular_function:protein kinase activity "Catalysis of the phosphorylation of an amino acid residue in a protein, usually according to the reaction: a protein + ATP = a phosphoprotein + ADP." [MetaCyc:PROTEIN-KINASE-RXN](GO:0004672),molecular_function:ATP binding "Interacting selectively and non-covalently with ATP, adenosine 5'-triphosphate, a universally important coenzyme and enzyme regulato…	K04733 interleukin-1 receptor-associated kinase 4 [EC:2.7.11.1] | (RefSeq) putative receptor protein kinase ZmPK1 (A);	04010|MAPK signaling pathway;04064|NF-kappa B signaling pathway;04620|Toll-like receptor signaling pathway;04621|NOD-like receptor signaling pathway;04624|;04722|Neurotrophin signaling pathway;05133|Pertussis;05140|Leishmaniasis;05142|Chagas disease (American trypanosomiasis);05145|Toxoplasmosis;05152|Tuberculosis;05161|Hepatitis B;05162|Measles;05164|Influenza A;05168|Herpes simplex infection;05…
Os01g2983	28428861	28433635	+	putative receptor protein kinase ZmPK1 [Oryza sativa Japonica Group];	Putative receptor protein kinase ZmPK1 OS=Zea mays OX=4577 GN=PK1 PE=2 SV=2;	;EGF-like domain;Bulb-type lectin domain;Bulb-type lectin domain;S-locus glycoprotein domain;PAN/Apple domain;EGF-like domain;Bulb-type lectin domain;PAN/Apple domain;PAN/Apple domain;Protein kinase domain;;Protein kinase domain;Protein kinase domain;	molecular_function:protein kinase activity "Catalysis of the phosphorylation of an amino acid residue in a protein, usually according to the reaction: a protein + ATP = a phosphoprotein + ADP." [MetaCyc:PROTEIN-KINASE-RXN](GO:0004672),molecular_function:ATP binding "Interacting selectively and non-covalently with ATP, adenosine 5'-triphosphate, a universally important coenzyme and enzyme regulato…	K04733 interleukin-1 receptor-associated kinase 4 [EC:2.7.11.1] | (RefSeq) putative receptor protein kinase ZmPK1 (A);	04010|MAPK signaling pathway;04064|NF-kappa B signaling pathway;04620|Toll-like receptor signaling pathway;04621|NOD-like receptor signaling pathway;04624|;04722|Neurotrophin signaling pathway;05133|Pertussis;05140|Leishmaniasis;05142|Chagas disease (American trypanosomiasis);05145|Toxoplasmosis;05152|Tuberculosis;05161|Hepatitis B;05162|Measles;05164|Influenza A;05168|Herpes simplex infection;05…
Os01g2986	28486253	28489077	-	hypothetical protein OsI_03211 [Oryza sativa Indica Group];	Putative receptor protein kinase ZmPK1 OS=Zea mays OX=4577 GN=PK1 PE=2 SV=2;	;Protein kinase domain;Protein kinase domain;Bulb-type lectin domain;PAN/Apple domain;;Protein kinase domain;Bulb-type lectin domain;Bulb-type lectin domain;S-locus glycoprotein domain;	molecular_function:protein kinase activity "Catalysis of the phosphorylation of an amino acid residue in a protein, usually according to the reaction: a protein + ATP = a phosphoprotein + ADP." [MetaCyc:PROTEIN-KINASE-RXN](GO:0004672),molecular_function:ATP binding "Interacting selectively and non-covalently with ATP, adenosine 5'-triphosphate, a universally important coenzyme and enzyme regulato…	K04733 interleukin-1 receptor-associated kinase 4 [EC:2.7.11.1] | (RefSeq) putative receptor protein kinase ZmPK1 (A);	04010|MAPK signaling pathway;04064|NF-kappa B signaling pathway;04620|Toll-like receptor signaling pathway;04621|NOD-like receptor signaling pathway;04624|;04722|Neurotrophin signaling pathway;05133|Pertussis;05140|Leishmaniasis;05142|Chagas disease (American trypanosomiasis);05145|Toxoplasmosis;05152|Tuberculosis;05161|Hepatitis B;05162|Measles;05164|Influenza A;05168|Herpes simplex infection;05…
Os01g2988	28496154	28498865	-	Os01g0670600, partial [Oryza sativa Japonica Group];	Putative receptor protein kinase ZmPK1 OS=Zea mays OX=4577 GN=PK1 PE=2 SV=2;	Protein kinase domain;Protein kinase domain;;;PAN/Apple domain;Bulb-type lectin domain;S-locus glycoprotein domain;Protein kinase domain;PAN/Apple domain;Bulb-type lectin domain;Bulb-type lectin domain;PAN/Apple domain;	molecular_function:protein kinase activity "Catalysis of the phosphorylation of an amino acid residue in a protein, usually according to the reaction: a protein + ATP = a phosphoprotein + ADP." [MetaCyc:PROTEIN-KINASE-RXN](GO:0004672),molecular_function:ATP binding "Interacting selectively and non-covalently with ATP, adenosine 5'-triphosphate, a universally important coenzyme and enzyme regulato…	K04733 interleukin-1 receptor-associated kinase 4 [EC:2.7.11.1] | (RefSeq) putative receptor protein kinase ZmPK1 (A);	04010|MAPK signaling pathway;04064|NF-kappa B signaling pathway;04620|Toll-like receptor signaling pathway;04621|NOD-like receptor signaling pathway;04624|;04722|Neurotrophin signaling pathway;05133|Pertussis;05140|Leishmaniasis;05142|Chagas disease (American trypanosomiasis);05145|Toxoplasmosis;05152|Tuberculosis;05161|Hepatitis B;05162|Measles;05164|Influenza A;05168|Herpes simplex infection;05…
Os01g3128	29597415	29607546	+	hypothetical protein OsI_03336 [Oryza sativa Indica Group];	LEAF RUST 10 DISEASE-RESISTANCE LOCUS RECEPTOR-LIKE PROTEIN KINASE-like 1.2 OS=Arabidopsis thaliana OX=3702 GN=LRK10L-1.2 PE=2 SV=3;	;;Wall-associated receptor kinase, C-terminal;Wall-associated receptor kinase, galacturonan-binding domain;	molecular_function:polysaccharide binding "Interacting selectively and non-covalently with any polysaccharide, a polymer of many [typically more than 10] monosaccharide residues linked glycosidically." [CHEBI:18154, GOC:mah](GO:0030247);	K04733 interleukin-1 receptor-associated kinase 4 [EC:2.7.11.1] | (RAP-DB) Os01g0690800; Protein kinase, core domain containing protein. (A);	04010|MAPK signaling pathway;04064|NF-kappa B signaling pathway;04620|Toll-like receptor signaling pathway;04621|NOD-like receptor signaling pathway;04624|;04722|Neurotrophin signaling pathway;05133|Pertussis;05140|Leishmaniasis;05142|Chagas disease (American trypanosomiasis);05145|Toxoplasmosis;05152|Tuberculosis;05161|Hepatitis B;05162|Measles;05164|Influenza A;05168|Herpes simplex infection;05…
Os01g3129	29608545	29611332	+	LEAF RUST 10 DISEASE-RESISTANCE LOCUS RECEPTOR-LIKE PROTEIN KINASE-like 2.1 isoform X2 [Oryza sativa Japonica Group];	LEAF RUST 10 DISEASE-RESISTANCE LOCUS RECEPTOR-LIKE PROTEIN KINASE-like 2.1 OS=Arabidopsis thaliana OX=3702 GN=LRK10L-2.1 PE=3 SV=1;	Protein kinase domain;;Protein kinase domain;;Wall-associated receptor kinase, C-terminal;Serine-threonine/tyrosine-protein kinase, catalytic domain;Wall-associated receptor kinase, galacturonan-binding domain;	molecular_function:protein kinase activity "Catalysis of the phosphorylation of an amino acid residue in a protein, usually according to the reaction: a protein + ATP = a phosphoprotein + ADP." [MetaCyc:PROTEIN-KINASE-RXN](GO:0004672),molecular_function:ATP binding "Interacting selectively and non-covalently with ATP, adenosine 5'-triphosphate, a universally important coenzyme and enzyme regulato…	K04733 interleukin-1 receptor-associated kinase 4 [EC:2.7.11.1] | (RAP-DB) Os01g0690800; Protein kinase, core domain containing protein. (A);	04010|MAPK signaling pathway;04064|NF-kappa B signaling pathway;04620|Toll-like receptor signaling pathway;04621|NOD-like receptor signaling pathway;04624|;04722|Neurotrophin signaling pathway;05133|Pertussis;05140|Leishmaniasis;05142|Chagas disease (American trypanosomiasis);05145|Toxoplasmosis;05152|Tuberculosis;05161|Hepatitis B;05162|Measles;05164|Influenza A;05168|Herpes simplex infection;05…
Os01g3407	31676532	31686014	-	hypothetical protein OsI_03627 [Oryza sativa Indica Group];	Pathogen-related protein OS=Hordeum vulgare OX=4513 PE=2 SV=2;	;;;;	NA	NA	NA
Os01g3531	32615692	32616026	-	PREDICTED: coiled-coil domain-containing protein 25-like [Oryza brachyantha];	Coiled-coil domain-containing protein 25 OS=Xenopus tropicalis OX=8364 GN=ccdc25 PE=2 SV=1;	NFACT, RNA-binding domain;Jlp2/Ccd25;;	NA	K09420 transcriptional activator Myb | (RefSeq) transcription factor MYB3R-5-like isoform X1 (A);	04151|PI3K-Akt signaling pathway;
Os01g3730	34128324	34129195	-	uncharacterized protein LOC9270584 [Oryza sativa Japonica Group];	NA	;;	NA	NA	NA
Os01g3935	35580021	35583673	-	PREDICTED: probable LRR receptor-like serine/threonine-protein kinase At1g51810 [Oryza brachyantha];	Probable LRR receptor-like serine/threonine-protein kinase At1g51810 OS=Arabidopsis thaliana OX=3702 GN=At1g51810 PE=1 SV=1;	;;Malectin-like domain;	NA	K04733 interleukin-1 receptor-associated kinase 4 [EC:2.7.11.1] | (RefSeq) probable LRR receptor-like protein kinase At1g51890 isoform X1 (A);	04010|MAPK signaling pathway;04064|NF-kappa B signaling pathway;04620|Toll-like receptor signaling pathway;04621|NOD-like receptor signaling pathway;04624|;04722|Neurotrophin signaling pathway;05133|Pertussis;05140|Leishmaniasis;05142|Chagas disease (American trypanosomiasis);05145|Toxoplasmosis;05152|Tuberculosis;05161|Hepatitis B;05162|Measles;05164|Influenza A;05168|Herpes simplex infection;05…
Os01g3936	35589121	35607835	-	probable LRR receptor-like serine/threonine-protein kinase At1g51810 [Oryza sativa Japonica Group];	Probable LRR receptor-like serine/threonine-protein kinase At1g07550 OS=Arabidopsis thaliana OX=3702 GN=At1g07550 PE=1 SV=1;	Leucine-rich repeat;;Protein kinase domain;Malectin-like domain;Malectin-like domain;;;;Leucine-rich repeat;;;Leucine-rich repeat;Serine-threonine/tyrosine-protein kinase, catalytic domain;Serine-threonine/tyrosine-protein kinase, catalytic domain;Protein kinase domain;;;Leucine-rich repeat;Protein kinase domain;Protein kinase domain;	molecular_function:protein kinase activity "Catalysis of the phosphorylation of an amino acid residue in a protein, usually according to the reaction: a protein + ATP = a phosphoprotein + ADP." [MetaCyc:PROTEIN-KINASE-RXN](GO:0004672),molecular_function:protein binding "Interacting selectively and non-covalently with any protein or protein complex [a complex of two or more proteins that may inclu…	K04733 interleukin-1 receptor-associated kinase 4 [EC:2.7.11.1] | (RefSeq) probable LRR receptor-like protein kinase At1g51890 isoform X1 (A);	04010|MAPK signaling pathway;04064|NF-kappa B signaling pathway;04620|Toll-like receptor signaling pathway;04621|NOD-like receptor signaling pathway;04624|;04722|Neurotrophin signaling pathway;05133|Pertussis;05140|Leishmaniasis;05142|Chagas disease (American trypanosomiasis);05145|Toxoplasmosis;05152|Tuberculosis;05161|Hepatitis B;05162|Measles;05164|Influenza A;05168|Herpes simplex infection;05…
Os01g3938	35615167	35618793	+	proteasome subunit alpha type-3 [Oryza sativa Japonica Group];	Proteasome subunit alpha type-3 OS=Oryza sativa subsp. japonica OX=39947 GN=PAG1 PE=2 SV=1;	Proteasome, subunit alpha/beta;;Proteasome alpha-type subunit;;Proteasome alpha-subunit, N-terminal domain;Proteasome alpha-subunit, N-terminal domain;	molecular_function:endopeptidase activity "Catalysis of the hydrolysis of internal, alpha-peptide bonds in a polypeptide chain." [http://merops.sanger.ac.uk/about/glossary.htm#ENDOPEPTIDASE](GO:0004175),molecular_function:threonine-type endopeptidase activity "Catalysis of the hydrolysis of internal peptide bonds in a polypeptide chain by a mechanism in which the hydroxyl group of a threonine res…	K02727 20S proteasome subunit alpha 7 [EC:3.4.25.1] | (RAP-DB) Os01g0811100; Proteasome subunit alpha type 3 (EC 3.4.25.1) (20S proteasome alpha subunit G) (20S proteasome subunit alpha-7). (A);	03050|Proteasome;
Os01g3964	35732266	35747748	-	lactase-phlorizin hydrolase [Dendrobium catenatum];	Beta-glucosidase 2 OS=Oryza sativa subsp. japonica OX=39947 GN=BGLU2 PE=2 SV=1;	Glycoside hydrolase family 1;Glycoside hydrolase family 1;Glycoside hydrolase family 1;;;Glycoside hydrolase family 1;Glycoside hydrolase family 1;Glycoside hydrolase family 1;Glycoside hydrolase family 1;Glycoside hydrolase family 1;Glycoside hydrolase family 1;	molecular_function:hydrolase activity, hydrolyzing O-glycosyl compounds "Catalysis of the hydrolysis of any O-glycosyl bond." [GOC:mah](GO:0004553),biological_process:carbohydrate metabolic process "The chemical reactions and pathways involving carbohydrates, any of a group of organic compounds based of the general formula Cx[H2O]y. Includes the formation of carbohydrate derivatives by the additi…	K01229 lactase-phlorizin hydrolase [EC:3.2.1.108 3.2.1.62] | (RefSeq) lactase-phlorizin hydrolase (A);	00052|Galactose metabolism;01100|Metabolic pathways;04973|Carbohydrate digestion and absorption;
Os01g4156	37171062	37175303	+	probable mediator of RNA polymerase II transcription subunit 37c [Sorghum bicolor];	Heat shock cognate 70 kDa protein OS=Petunia hybrida OX=4102 GN=HSP70 PE=2 SV=1;	Heat shock protein 70 family;;Heat shock protein 70 family;Heat shock protein 70 family;Heat shock protein 70 family;Heat shock protein 70 family;Heat shock protein 70 family;Heat shock protein 70 family;Heat shock protein 70 family;Heat shock protein 70 family;Heat shock protein 70 family;Heat shock protein 70 family;	NA	K03283 heat shock 70kDa protein 1/2/6/8 | (RAP-DB) Os01g0840100; Heat shock protein Hsp70 family protein. (A);	03040|Spliceosome;04010|MAPK signaling pathway;04141|Protein processing in endoplasmic reticulum;04144|Endocytosis;04213|Longevity regulating pathway - multiple species;04612|Antigen processing and presentation;04915|Estrogen signaling pathway;05134|Legionellosis;05145|Toxoplasmosis;05162|Measles;
Os01g4216	37624543	37626993	-	ras-related protein Rab2BV [Oryza sativa Japonica Group];	Ras-related protein Rab11C OS=Lotus japonicus OX=34305 GN=RAB11C PE=2 SV=1;	;;;;;;;;Small GTPase;;;;;;	molecular_function:GTPase activity "Catalysis of the reaction: GTP + H2O = GDP + phosphate." [ISBN:0198547684](GO:0003924),molecular_function:GTP binding "Interacting selectively and non-covalently with GTP, guanosine triphosphate." [GOC:ai](GO:0005525);	K07904 Ras-related protein Rab-11A | (RAP-DB) Os01g0848700; Similar to Ras-related protein Rab11C. (A);	04144|Endocytosis;04961|Endocrine and other factor-regulated calcium reabsorption;04962|Vasopressin-regulated water reabsorption;04972|Pancreatic secretion;05164|Influenza A;
Os01g4229	37726628	37740455	+	laccase-8 [Oryza sativa Japonica Group];	Laccase-8 OS=Oryza sativa subsp. japonica OX=39947 GN=LAC8 PE=3 SV=2;	Multicopper oxidase, type 1;Multicopper oxidase, type 1;Multicopper oxidase, type 2;Multicopper oxidase, type 2;;;Multicopper oxidase, type 3;Multicopper oxidase, type 3;;;	molecular_function:copper ion binding "Interacting selectively and non-covalently with copper [Cu] ions." [GOC:ai](GO:0005507),molecular_function:oxidoreductase activity "Catalysis of an oxidation-reduction [redox] reaction, a reversible chemical reaction in which the oxidation state of an atom or atoms within a molecule is altered. One substrate acts as a hydrogen or electron donor and becomes o…	K05909 laccase [EC:1.10.3.2] | (RAP-DB) Os01g0850800; Laccase-8. (A);	NA
Os01g4376	38832586	38846034	+	uncharacterized protein LOC4324947 [Oryza sativa Japonica Group];	Protein NRT1/ PTR FAMILY 5.10 OS=Arabidopsis thaliana OX=3702 GN=NPF5.10 PE=2 SV=1;	Proton-dependent oligopeptide transporter family;;;;Proton-dependent oligopeptide transporter family;Proton-dependent oligopeptide transporter family;Proton-dependent oligopeptide transporter family;Proton-dependent oligopeptide transporter family;Proton-dependent oligopeptide transporter family;	cellular_component:membrane "A lipid bilayer along with all the proteins and protein complexes embedded in it an attached to it." [GOC:dos, GOC:mah, ISBN:0815316194](GO:0016020),molecular_function:transmembrane transporter activity "Enables the transfer of a substance, usually a specific substance or a group of related substances, from one side of a membrane to the other." [GOC:jid, GOC:mtg_trans…	K14638 solute carrier family 15 (peptide/histidine transporter), member 3/4 | (RAP-DB) Os01g0872000; TGF-beta receptor, type I/II extracellular region family protein. (A);	NA
Os01g4377	38847957	38869438	+	uncharacterized protein LOC4324947 [Oryza sativa Japonica Group];	Protein NRT1/ PTR FAMILY 5.10 OS=Arabidopsis thaliana OX=3702 GN=NPF5.10 PE=2 SV=1;	;;Proton-dependent oligopeptide transporter family;Proton-dependent oligopeptide transporter family;Proton-dependent oligopeptide transporter family;Proton-dependent oligopeptide transporter family;Proton-dependent oligopeptide transporter family;Proton-dependent oligopeptide transporter family;Proton-dependent oligopeptide transporter family;;Proton-dependent oligopeptide transporter family;Prot…	cellular_component:membrane "A lipid bilayer along with all the proteins and protein complexes embedded in it an attached to it." [GOC:dos, GOC:mah, ISBN:0815316194](GO:0016020),molecular_function:transmembrane transporter activity "Enables the transfer of a substance, usually a specific substance or a group of related substances, from one side of a membrane to the other." [GOC:jid, GOC:mtg_trans…	K14638 solute carrier family 15 (peptide/histidine transporter), member 3/4 | (RAP-DB) Os01g0872000; TGF-beta receptor, type I/II extracellular region family protein. (A);	NA
Os01g4549	40044342	40052605	+	60S ribosomal protein L5-2 [Oryza sativa Japonica Group];	60S ribosomal protein L5-2 OS=Oryza sativa subsp. japonica OX=39947 GN=RPL5B PE=2 SV=2;	Ribosomal protein L5 eukaryotic/L18 archaeal;Ribosomal protein L5 eukaryotic/L18 archaeal;Ribosomal protein L5 eukaryotic/L18 archaeal;Ribosomal protein L5 eukaryotic/L18 archaeal;Ribosomal protein L5 eukaryotic/L18 archaeal;Ribosomal protein L5 eukaryotic/L18 archaeal;Ribosomal protein L5 eukaryotic/L18 archaeal;;Ribosomal protein L5 eukaryotic/L18 archaeal, C-terminal;Ribosomal protein L5 eukar…	molecular_function:structural constituent of ribosome "The action of a molecule that contributes to the structural integrity of the ribosome." [GOC:mah](GO:0003735),cellular_component:ribosome "An intracellular organelle, about 200 A in diameter, consisting of RNA and protein. It is the site of protein biosynthesis resulting from translation of messenger RNA [mRNA]. It consists of two subunits, o…	K02932 large subunit ribosomal protein L5e | (RefSeq) 60S ribosomal protein L5-1 (A);	03010|Ribosome;
Os01g4598	40406557	40408551	+	DELLA protein RGL1 [Oryza sativa Japonica Group];	GRAS family protein RAM1 OS=Medicago truncatula OX=3880 GN=RAM1 PE=2 SV=1;	;Transcription factor GRAS;Transcription factor GRAS;;	NA	K14494 DELLA protein | (RefSeq) DELLA protein GAI (A);	04075|Plant hormone signal transduction;
Os01g4660	40796681	40797369	-	uncharacterized protein LOC107281119 [Oryza sativa Japonica Group];	NA	Uncharacterised protein family SERF, N-terminal;;Small EDRK-rich factor 1/2;	NA	K22390 acid phosphatase type 7 | (RefSeq) purple acid phosphatase 15 isoform X1 (A);	NA
Os01g4754	41499473	41508922	+	MADS-box protein 84 [Oryza sativa Indica Group];	MADS-box transcription factor 51 OS=Oryza sativa subsp. japonica OX=39947 GN=MADS51 PE=2 SV=1;	Transcription factor, MADS-box;;Transcription factor, MADS-box;Transcription factor, MADS-box;Transcription factor, MADS-box;Transcription factor, MADS-box;;Transcription factor, MADS-box;	molecular_function:DNA binding "Any molecular function by which a gene product interacts selectively and non-covalently with DNA [deoxyribonucleic acid]." [GOC:dph, GOC:jl, GOC:tb, GOC:vw](GO:0003677),molecular_function:protein dimerization activity "The formation of a protein dimer, a macromolecular structure consists of two noncovalently associated identical or nonidentical subunits." [ISBN:019…	K09260 MADS-box transcription enhancer factor 2A | (RefSeq) LOC109767005; MADS-box transcription factor 51-like (A);	04013|MAPK signaling pathway - fly;04022|cGMP-PKG signaling pathway;04371|;04928|;05418|;
Os01g4863	42173481	42173765	-	uncharacterized protein LOC4324015 [Oryza sativa Japonica Group];	NA	;;	NA	NA	NA
Os01g4864	42175067	42176822	+	hypothetical protein OsI_05358 [Oryza sativa Indica Group];	NA	;;	NA	NA	NA
Os01g4865	42179181	42181282	+	Os01g0968100 [Oryza sativa Japonica Group];	NA	;;	NA	NA	NA
Os01g4909	42417327	42441731	-	Cationic peroxidase SPC4 [Ananas comosus];	Cationic peroxidase SPC4 OS=Sorghum bicolor OX=4558 GN=Sb03g046810 PE=1 SV=2;	Plant peroxidase;Plant peroxidase;Plant peroxidase;Plant peroxidase;Plant peroxidase;Plant peroxidase;Plant peroxidase;Plant peroxidase;Plant peroxidase;Haem peroxidase;Haem peroxidase;Haem peroxidase;Haem peroxidase;;Haem peroxidase;Haem peroxidase;;Haem peroxidase;Haem peroxidase;Twin-arginine translocation pathway, signal sequence;Haem peroxidase;Haem peroxidase;Haem peroxidase;Haem peroxidase…	molecular_function:peroxidase activity "Catalysis of the reaction: donor + hydrogen peroxide = oxidized donor + 2 H2O." [EC:1.11.1.7](GO:0004601),biological_process:response to oxidative stress "Any process that results in a change in state or activity of a cell or an organism [in terms of movement, secretion, enzyme production, gene expression, etc.] as a result of oxidative stress, a state ofte…	K00430 peroxidase [EC:1.11.1.7] | (RefSeq) cationic peroxidase SPC4 (A);	00940|Phenylpropanoid biosynthesis;01100|Metabolic pathways;01110|Biosynthesis of secondary metabolites;
Os01g5071	43550073	43551395	+	hypothetical protein OsI_05110 [Oryza sativa Indica Group];	Chitinase CLP OS=Oryza sativa subsp. japonica OX=39947 GN=CLP PE=1 SV=1;	Aspartic peptidase A1 family;;Xylanase inhibitor, N-terminal;Xylanase inhibitor, C-terminal;	molecular_function:aspartic-type endopeptidase activity "Catalysis of the hydrolysis of internal, alpha-peptide bonds in a polypeptide chain by a mechanism in which a water molecule bound by the side chains of aspartic residues at the active center acts as a nucleophile." [ISBN:0198506732](GO:0004190),biological_process:proteolysis "The hydrolysis of proteins into smaller polypeptides and/or amin…	K22683 aspartyl protease family protein [EC:3.4.23.-] | (RefSeq) aspartyl protease family protein 2-like (A);	NA
Os01g5115	43858173	43858660	-	uncharacterized protein LOC9272276 isoform X2 [Oryza sativa Japonica Group];	NA	;Harbinger transposase-derived protein;;	molecular_function:hydrolase activity, acting on ester bonds "Catalysis of the hydrolysis of any ester bond." [GOC:jl](GO:0016788);	K23222 nuclease HARBI1 [EC:3.1.-.-] | (RefSeq) uncharacterized protein LOC8065526 (A);	NA
Os01g5122	43889716	43893756	-	hypothetical protein OsI_05058 [Oryza sativa Indica Group];	Protein LURP-one-related 11 OS=Arabidopsis thaliana OX=3702 GN=At3g14260 PE=2 SV=1;	LURP-one-related;LURP-one-related;;	NA	K03239 translation initiation factor eIF-2B subunit alpha | (RefSeq) methylthioribose-1-phosphate isomerase (A);	03013|RNA transport;05168|Herpes simplex infection;
Os01g5123	43894603	43902129	+	hypothetical protein OsI_05057 [Oryza sativa Indica Group];	Thiamine pyrophosphokinase 1 OS=Oryza sativa subsp. japonica OX=39947 GN=TPK1 PE=2 SV=1;	;LURP-one-related;Thiamin pyrophosphokinase, catalytic domain;;	molecular_function:thiamine diphosphokinase activity "Catalysis of the reaction: ATP + thiamine = AMP + thiamine diphosphate." [EC:2.7.6.2](GO:0004788),molecular_function:ATP binding "Interacting selectively and non-covalently with ATP, adenosine 5'-triphosphate, a universally important coenzyme and enzyme regulator." [ISBN:0198506732](GO:0005524),biological_process:thiamine diphosphate biosynthe…	K00949 thiamine pyrophosphokinase [EC:2.7.6.2] | (RefSeq) thiamine pyrophosphokinase 1 isoform X1 (A);	00730|Thiamine metabolism;01100|Metabolic pathways;
Os01g5129	43917406	43923346	-	beta-glucosidase 5 [Oryza sativa Japonica Group];	Beta-glucosidase 5 OS=Oryza sativa subsp. japonica OX=39947 GN=BGLU5 PE=2 SV=1;	;Glycoside hydrolase family 1;Glycoside hydrolase family 1;Glycoside hydrolase family 1;Glycoside hydrolase family 1;Glycoside hydrolase family 1;Glycoside hydrolase family 1;Glycoside hydrolase family 1;	molecular_function:hydrolase activity, hydrolyzing O-glycosyl compounds "Catalysis of the hydrolysis of any O-glycosyl bond." [GOC:mah](GO:0004553),biological_process:carbohydrate metabolic process "The chemical reactions and pathways involving carbohydrates, any of a group of organic compounds based of the general formula Cx[H2O]y. Includes the formation of carbohydrate derivatives by the additi…	K01188 beta-glucosidase [EC:3.2.1.21] | (RefSeq) beta-glucosidase 5 (A);	00460|Cyanoamino acid metabolism;00500|Starch and sucrose metabolism;00940|Phenylpropanoid biosynthesis;01100|Metabolic pathways;01110|Biosynthesis of secondary metabolites;
Os02g0141	942557	945086	+	probable acyl-activating enzyme 1, peroxisomal [Oryza sativa Japonica Group];	Probable acyl-activating enzyme 1, peroxisomal OS=Arabidopsis thaliana OX=3702 GN=AAE1 PE=2 SV=1;	;AMP-dependent synthetase/ligase;;AMP-binding enzyme, C-terminal domain;	molecular_function:catalytic activity "Catalysis of a biochemical reaction at physiological temperatures. In biologically catalyzed reactions, the reactants are known as substrates, and the catalysts are naturally occurring macromolecular substances known as enzymes. Enzymes possess specific binding sites for substrates, and are usually composed wholly or largely of protein, but RNA that has cata…	K00666 fatty-acyl-CoA synthase [EC:6.2.1.-] | (RefSeq) probable acyl-activating enzyme 1, peroxisomal (A);	NA
Os02g0166	1079597	1081553	+	hypothetical protein OsI_05640 [Oryza sativa Indica Group];	Succinate dehydrogenase subunit 3-1, mitochondrial OS=Oryza sativa subsp. japonica OX=39947 GN=SDH3-1 PE=1 SV=1;	;;	NA	K00236 succinate dehydrogenase (ubiquinone) cytochrome b560 subunit | (RAP-DB) Os02g0121800, SDH3, SUCCINATE_DEHYDROGENASE_SUBUNIT_3; Succinate dehydrogenase, cytochrome b subunit family protein. (A);	00020|Citrate cycle (TCA cycle);00190|Oxidative phosphorylation;01100|Metabolic pathways;01110|Biosynthesis of secondary metabolites;01120|Microbial metabolism in diverse environments;01130|Biosynthesis of antibiotics;01200|Carbon metabolism;04714|;04932|Non-alcoholic fatty liver disease (NAFLD);05010|Alzheimer's disease;05012|Parkinson's disease;05016|Huntington's disease;
Os02g0463	3246096	3248989	-	polyubiquitin-A isoform X2 [Sorghum bicolor];	Polyubiquitin 10 OS=Arabidopsis thaliana OX=3702 GN=UBQ10 PE=2 SV=2;	Ubiquitin domain;Ubiquitin domain;Ubiquitin domain;Ubiquitin domain;Ubiquitin domain;Ubiquitin domain;Ubiquitin domain;Ubiquitin domain;Ubiquitin domain;Ubiquitin;Ubiquitin;Ubiquitin;Ubiquitin domain;;;;;Ubiquitin domain;;;;;;Ubiquitin domain;Ubiquitin domain;Ubiquitin domain;Ubiquitin domain;Ubiquitin domain;Ubiquitin domain;;Ubiquitin domain;	molecular_function:protein binding "Interacting selectively and non-covalently with any protein or protein complex [a complex of two or more proteins that may include other nonprotein molecules]." [GOC:go_curators](GO:0005515);	K08770 ubiquitin C | (RAP-DB) Os06g0681400; Ubiquitin domain containing protein. (A);	03320|PPAR signaling pathway;
Os02g0494	3493956	3496977	+	tubulin beta-1 chain [Lactuca sativa];	Tubulin beta-5 chain OS=Oryza sativa subsp. japonica OX=39947 GN=TUBB5 PE=1 SV=1;	Tubulin/FtsZ, GTPase domain;Beta tubulin;Beta tubulin;Beta tubulin;Beta tubulin;Beta tubulin;Beta tubulin;Beta tubulin;Beta tubulin;Beta tubulin;Beta tubulin;Beta tubulin;Beta tubulin;Beta tubulin;Tubulin/FtsZ, 2-layer sandwich domain;Tubulin;Tubulin;Tubulin;Tubulin;Tubulin;Tubulin;Tubulin;Tubulin;Tubulin;Tubulin/FtsZ, 2-layer sandwich domain;;Tubulin;Tubulin/FtsZ, GTPase domain;	molecular_function:GTPase activity "Catalysis of the reaction: GTP + H2O = GDP + phosphate." [ISBN:0198547684](GO:0003924),molecular_function:structural constituent of cytoskeleton "The action of a molecule that contributes to the structural integrity of a cytoskeletal structure." [GOC:mah](GO:0005200),molecular_function:GTP binding "Interacting selectively and non-covalently with GTP, guanosine …	K07375 tubulin beta | (RAP-DB) Os02g0167300, BETA-TUBULIN_5, TUB5; Tubulin beta-3 chain (Beta-3 tubulin). (A);	04145|Phagosome;04540|Gap junction;05130|Pathogenic Escherichia coli infection;
Os02g0634	4600433	4662337	+	NA	NA	NA	NA	NA	NA
Os02g0638	4709677	4711323	+	hypothetical protein OsI_06149 [Oryza sativa Indica Group];	Cytochrome P450 71D8 OS=Glycine max OX=3847 GN=CYP71D8 PE=2 SV=1;	;Cytochrome P450;	molecular_function:iron ion binding "Interacting selectively and non-covalently with iron [Fe] ions." [GOC:ai](GO:0005506),molecular_function:oxidoreductase activity, acting on paired donors, with incorporation or reduction of molecular oxygen "Catalysis of an oxidation-reduction [redox] reaction in which hydrogen or electrons are transferred from each of two donors, and molecular oxygen is reduc…	K00512 steroid 17alpha-monooxygenase / 17alpha-hydroxyprogesterone deacetylase [EC:1.14.14.19 1.14.14.32] | (RefSeq) premnaspirodiene oxygenase (A);	00140|Steroid hormone biosynthesis;01100|Metabolic pathways;04913|Ovarian steroidogenesis;04917|Prolactin signaling pathway;04927|;04934|;
Os02g0639	4711819	4714083	+	ent-isokaurene C2/C3-hydroxylase-like [Oryza sativa Japonica Group];	Cytochrome P450 71D10 OS=Glycine max OX=3847 GN=CYP71D10 PE=2 SV=1;	;Cytochrome P450;Cytochrome P450, E-class, group I;Cytochrome P450, E-class, group I;Cytochrome P450, E-class, group I;	molecular_function:iron ion binding "Interacting selectively and non-covalently with iron [Fe] ions." [GOC:ai](GO:0005506),molecular_function:oxidoreductase activity, acting on paired donors, with incorporation or reduction of molecular oxygen "Catalysis of an oxidation-reduction [redox] reaction in which hydrogen or electrons are transferred from each of two donors, and molecular oxygen is reduc…	K00512 steroid 17alpha-monooxygenase / 17alpha-hydroxyprogesterone deacetylase [EC:1.14.14.19 1.14.14.32] | (RefSeq) premnaspirodiene oxygenase (A);	00140|Steroid hormone biosynthesis;01100|Metabolic pathways;04913|Ovarian steroidogenesis;04917|Prolactin signaling pathway;04927|;04934|;
Os02g0640	4714090	4715960	+	hypothetical protein OsI_06151 [Oryza sativa Indica Group];	Cytochrome P450 71D7 OS=Solanum chacoense OX=4108 GN=CYP71D7 PE=3 SV=1;	Cytochrome P450;;Cytochrome P450;Cytochrome P450;Cytochrome P450;Cytochrome P450;Cytochrome P450, E-class, group I;Cytochrome P450, E-class, group I;Cytochrome P450, E-class, group I;Cytochrome P450, E-class, group I;Cytochrome P450, E-class, group I;Cytochrome P450, E-class, group I;Cytochrome P450, E-class, group I;	molecular_function:iron ion binding "Interacting selectively and non-covalently with iron [Fe] ions." [GOC:ai](GO:0005506),molecular_function:oxidoreductase activity, acting on paired donors, with incorporation or reduction of molecular oxygen "Catalysis of an oxidation-reduction [redox] reaction in which hydrogen or electrons are transferred from each of two donors, and molecular oxygen is reduc…	K00512 steroid 17alpha-monooxygenase / 17alpha-hydroxyprogesterone deacetylase [EC:1.14.14.19 1.14.14.32] | (RefSeq) premnaspirodiene oxygenase (A);	00140|Steroid hormone biosynthesis;01100|Metabolic pathways;04913|Ovarian steroidogenesis;04917|Prolactin signaling pathway;04927|;04934|;
Os02g0654	4803786	4804660	+	Os02g0188900 [Oryza sativa Japonica Group];	FBD-associated F-box protein At5g18780 OS=Arabidopsis thaliana OX=3702 GN=At5g18780 PE=2 SV=2;	;F-box domain;F-box domain;F-box domain;;	molecular_function:protein binding "Interacting selectively and non-covalently with any protein or protein complex [a complex of two or more proteins that may include other nonprotein molecules]." [GOC:go_curators](GO:0005515);	K01322 prolyl oligopeptidase [EC:3.4.21.26] | (RefSeq) putative F-box/LRR-repeat protein At3g18150 (A);	04614|Renin-angiotensin system;
Os02g0655	4806435	4806932	+	hypothetical protein OsJ_05684 [Oryza sativa Japonica Group];	NA	;;	NA	NA	NA
Os02g0787	5896258	5897897	-	hypothetical protein OsI_06310 [Oryza sativa Indica Group];	UDP-glycosyltransferase 73C3 OS=Arabidopsis thaliana OX=3702 GN=UGT73C3 PE=2 SV=1;	;UDP-glucuronosyl/UDP-glucosyltransferase;	molecular_function:transferase activity, transferring hexosyl groups "Catalysis of the transfer of a hexosyl group from one compound [donor] to another [acceptor]." [GOC:jl](GO:0016758);	K13496 UDP-glucosyltransferase 73C [EC:2.4.1.-] | (RefSeq) UDP-glycosyltransferase 73C3 (A);	NA
Os02g0788	5905050	5908584	-	UDP-glycosyltransferase 73C3 [Oryza sativa Japonica Group];	UDP-glycosyltransferase 73C3 OS=Arabidopsis thaliana OX=3702 GN=UGT73C3 PE=2 SV=1;	;UDP-glucuronosyl/UDP-glucosyltransferase;	molecular_function:transferase activity, transferring hexosyl groups "Catalysis of the transfer of a hexosyl group from one compound [donor] to another [acceptor]." [GOC:jl](GO:0016758);	K13496 UDP-glucosyltransferase 73C [EC:2.4.1.-] | (RefSeq) UDP-glycosyltransferase 73C3 (A);	NA
Os02g0790	5917119	5947471	-	UDP-glycosyltransferase 73E1 [Oryza sativa Japonica Group];	UDP-glycosyltransferase 73C1 OS=Arabidopsis thaliana OX=3702 GN=UGT73C1 PE=2 SV=1;	NA	NA	K13496 UDP-glucosyl transferase 73C [EC:2.4.1.-] | (RefSeq) UDP-glycosyltransferase 73C3 (A);	NA
Os02g0974	7796463	7807282	+	Plant peroxidase [Macleaya cordata];	Peroxidase 52 OS=Arabidopsis thaliana OX=3702 GN=PER52 PE=2 SV=1;	Haem peroxidase;;;;;Haem peroxidase;Haem peroxidase;Haem peroxidase;Haem peroxidase;Haem peroxidase;Haem peroxidase;Haem peroxidase;Plant peroxidase;Plant peroxidase;Plant peroxidase;Plant peroxidase;Plant peroxidase;Plant peroxidase;Plant peroxidase;Plant peroxidase;Plant peroxidase;	molecular_function:peroxidase activity "Catalysis of the reaction: donor + hydrogen peroxide = oxidized donor + 2 H2O." [EC:1.11.1.7](GO:0004601),biological_process:response to oxidative stress "Any process that results in a change in state or activity of a cell or an organism [in terms of movement, secretion, enzyme production, gene expression, etc.] as a result of oxidative stress, a state ofte…	K00430 peroxidase [EC:1.11.1.7] | (RAP-DB) Os02g0236600; Peroxidase P7 (EC 1.11.1.7) (TP7). (A);	00940|Phenylpropanoid biosynthesis;01100|Metabolic pathways;01110|Biosynthesis of secondary metabolites;
Os02g0975	7815569	7816593	+	hypothetical protein OsI_06497 [Oryza sativa Indica Group];	Peroxidase 52 OS=Arabidopsis thaliana OX=3702 GN=PER52 PE=2 SV=1;	Haem peroxidase;Haem peroxidase;Haem peroxidase;Haem peroxidase;Haem peroxidase;Haem peroxidase;Plant peroxidase;Plant peroxidase;Plant peroxidase;Plant peroxidase;Plant peroxidase;Plant peroxidase;Plant peroxidase;Plant peroxidase;Plant peroxidase;;Haem peroxidase;;	molecular_function:peroxidase activity "Catalysis of the reaction: donor + hydrogen peroxide = oxidized donor + 2 H2O." [EC:1.11.1.7](GO:0004601),biological_process:response to oxidative stress "Any process that results in a change in state or activity of a cell or an organism [in terms of movement, secretion, enzyme production, gene expression, etc.] as a result of oxidative stress, a state ofte…	K00430 peroxidase [EC:1.11.1.7] | (RAP-DB) Os02g0237000; Similar to peroxidase 52. (A);	00940|Phenylpropanoid biosynthesis;01100|Metabolic pathways;01110|Biosynthesis of secondary metabolites;
Os02g0990	8100162	8137953	+	Peroxidase 4 [Spatholobus suberectus];	Peroxidase 4 OS=Vitis vinifera OX=29760 GN=GSVIVT00023967001 PE=1 SV=1;	Haem peroxidase;Haem peroxidase;Haem peroxidase;Haem peroxidase;;Haem peroxidase;;;;Plant peroxidase;Plant peroxidase;Plant peroxidase;Plant peroxidase;Plant peroxidase;Plant peroxidase;Plant peroxidase;Plant peroxidase;Plant peroxidase;Haem peroxidase;Haem peroxidase;Haem peroxidase;Haem peroxidase;Haem peroxidase;;;Haem peroxidase;;	molecular_function:peroxidase activity "Catalysis of the reaction: donor + hydrogen peroxide = oxidized donor + 2 H2O." [EC:1.11.1.7](GO:0004601),biological_process:response to oxidative stress "Any process that results in a change in state or activity of a cell or an organism [in terms of movement, secretion, enzyme production, gene expression, etc.] as a result of oxidative stress, a state ofte…	K00430 peroxidase [EC:1.11.1.7] | (RefSeq) uncharacterized protein LOC100830117 (A);	00940|Phenylpropanoid biosynthesis;01100|Metabolic pathways;01110|Biosynthesis of secondary metabolites;
Os02g0997	8211343	8213214	-	hydroquinone glucosyltransferase [Oryza sativa Japonica Group];	Hydroquinone glucosyltransferase OS=Rauvolfia serpentina OX=4060 GN=AS PE=1 SV=1;	;UDP-glucuronosyl/UDP-glucosyltransferase;	molecular_function:transferase activity, transferring hexosyl groups "Catalysis of the transfer of a hexosyl group from one compound [donor] to another [acceptor]." [GOC:jl](GO:0016758);	K08237 hydroquinone glucosyltransferase [EC:2.4.1.218] | (RefSeq) hydroquinone glucosyltransferase (A);	NA
Os02g0999	8246457	8248516	+	hypothetical protein OsI_06516 [Oryza sativa Indica Group];	Glutelin type-B 5 OS=Oryza sativa subsp. japonica OX=39947 GN=GLUB5 PE=2 SV=1;	11-S seed storage protein, plant;11-S seed storage protein, plant;11-S seed storage protein, plant;11-S seed storage protein, plant;11-S seed storage protein, plant;11-S seed storage protein, plant;Cupin 1;Cupin 1;;Cupin 1;Cupin 1;;	molecular_function:nutrient reservoir activity "Functions in the storage of nutritious substrates." [GOC:ai](GO:0045735);	K01569 oxalate decarboxylase [EC:4.1.1.2] | (RefSeq) hypothetical protein (A);	00630|Glyoxylate and dicarboxylate metabolism;01100|Metabolic pathways;
Os02g1102	9223325	9226731	+	hypothetical protein OsI_06649 [Oryza sativa Indica Group];	Ubiquitin-conjugating enzyme E2 5B OS=Oryza sativa subsp. japonica OX=39947 GN=UBC5B PE=2 SV=1;	;;Ubiquitin-conjugating enzyme E2;Ubiquitin-conjugating enzyme E2;;	NA	K06689 ubiquitin-conjugating enzyme E2 D [EC:2.3.2.23] | (RefSeq) ubiquitin-conjugating enzyme E2-17 kDa (A);	04013|MAPK signaling pathway - fly;04120|Ubiquitin mediated proteolysis;04141|Protein processing in endoplasmic reticulum;04624|;
Os02g1137	9512751	9519379	-	subtilisin-like protease SBT3.5 [Oryza sativa Japonica Group];	Subtilisin-like protease SBT3.8 OS=Arabidopsis thaliana OX=3702 GN=SBT3.8 PE=3 SV=1;	;Peptidase S8 propeptide/proteinase inhibitor I9;Peptidase S8/S53 domain;Peptidase S8, subtilisin-related;Peptidase S8, subtilisin-related;Peptidase S8, subtilisin-related;Subtilisin-like protease, fibronectin type-III domain;;	molecular_function:serine-type endopeptidase activity "Catalysis of the hydrolysis of internal, alpha-peptide bonds in a polypeptide chain by a catalytic mechanism that involves a catalytic triad consisting of a serine nucleophile that is activated by a proton relay involving an acidic residue [e.g. aspartate or glutamate] and a basic residue [usually histidine]." [GOC:mah, http://merops.sanger.a…	K15333 tRNA guanosine-2'-O-methyltransferase [EC:2.1.1.34] | (RefSeq) uncharacterized protein LOC104224633 (A);	NA
Os02g1331	11546267	11553459	-	protein kish [Oryza sativa Japonica Group];	Protein kish-A OS=Mus musculus OX=10090 GN=Tmem167a PE=1 SV=1;	Protein kish;;;	NA	NA	NA
Os02g1420	12372565	12373545	-	transposon protein, putative, ping/pong/SNOOPY sub-class [Oryza sativa Japonica Group];	NA	;Harbinger transposase-derived protein;;	molecular_function:hydrolase activity, acting on ester bonds "Catalysis of the hydrolysis of any ester bond." [GOC:jl](GO:0016788);	K23222 nuclease HARBI1 [EC:3.1.-.-] | (RefSeq) uncharacterized protein LOC110437294 (A);	NA
Os02g1421	12393611	12394030	-	uncharacterized protein LOC107278345 [Oryza sativa Japonica Group];	NA	;Harbinger transposase-derived protein;;	molecular_function:hydrolase activity, acting on ester bonds "Catalysis of the hydrolysis of any ester bond." [GOC:jl](GO:0016788);	K23222 nuclease HARBI1 [EC:3.1.-.-] | (RefSeq) uncharacterized protein LOC110437294 (A);	NA
Os02g1449	12696372	12697497	+	Os02g0316800, partial [Oryza sativa Japonica Group];	Chloroplast stem-loop binding protein of 41 kDa a, chloroplastic OS=Arabidopsis thaliana OX=3702 GN=CSP41A PE=1 SV=1;	;;	NA	NA	NA
Os02g1497	13046237	13047052	-	transposon protein, putative, Mutator sub-class [Oryza sativa Japonica Group];	NA	NA	NA	NA	NA
Os02g1593	14500576	14503939	-	putative nuclease HARBI1 isoform X1 [Oryza sativa Japonica Group];	NA	;;Harbinger transposase-derived protein;	molecular_function:hydrolase activity, acting on ester bonds "Catalysis of the hydrolysis of any ester bond." [GOC:jl](GO:0016788);	K23222 nuclease HARBI1 [EC:3.1.-.-] | (RefSeq) uncharacterized protein LOC109820985 (A);	NA
Os02g1701	16222639	16223466	-	putative histone H3.2 [Oryza sativa Japonica Group];	Histone H3.3 OS=Vitis vinifera OX=29760 PE=2 SV=3;	Histone H2A/H2B/H3;Histone H3/CENP-A;Histone H3/CENP-A;;Histone H3/CENP-A;Histone H3/CENP-A;Histone H3/CENP-A;Histone H3/CENP-A;Histone H3/CENP-A;	cellular_component:nucleosome "A complex comprised of DNA wound around a multisubunit core and associated proteins, which forms the primary packing unit of DNA into higher order structures." [GOC:elh](GO:0000786),molecular_function:DNA binding "Any molecular function by which a gene product interacts selectively and non-covalently with DNA [deoxyribonucleic acid]." [GOC:dph, GOC:jl, GOC:tb, GOC:v…	K11253 histone H3 | (RefSeq) histone H3.3-like (A);	05034|Alcoholism;05202|Transcriptional misregulation in cancer;05322|Systemic lupus erythematosus;
Os02g1734	16750023	16760706	-	hypothetical protein OsI_07122 [Oryza sativa Indica Group];	U4/U6.U5 small nuclear ribonucleoprotein 27 kDa protein OS=Xenopus laevis OX=8355 GN=snrnp27 PE=2 SV=1;	U4/U6.U5 small nuclear ribonucleoprotein 27kDa protein;;;	biological_process:RNA splicing "The process of removing sections of the primary RNA transcript to remove sequences not present in the mature form of the RNA and joining the remaining sections to form the mature form of the RNA." [GOC:krc, GOC:mah](GO:0008380);	K12846 U4/U6.U5 tri-snRNP-associated protein 3 | (RAP-DB) Os02g0461600; Protein of unknown function DUF1777 domain containing protein. (A);	03040|Spliceosome;
Os02g1854	18271063	18274566	+	uncharacterized protein LOC4329379 [Oryza sativa Japonica Group];	NA	;WRC domain;WRC domain;	NA	NA	NA
Os02g1862	18363911	18366130	+	40S ribosomal protein S8 [Oryza sativa Japonica Group];	40S ribosomal protein S8 OS=Oryza sativa subsp. japonica OX=39947 GN=RPS8 PE=2 SV=2;	Ribosomal protein S8e/ribosomal biogenesis NSA2;;Ribosomal protein S8e;	molecular_function:structural constituent of ribosome "The action of a molecule that contributes to the structural integrity of the ribosome." [GOC:mah](GO:0003735),cellular_component:ribosome "An intracellular organelle, about 200 A in diameter, consisting of RNA and protein. It is the site of protein biosynthesis resulting from translation of messenger RNA [mRNA]. It consists of two subunits, o…	K02995 small subunit ribosomal protein S8e | (RAP-DB) Os02g0489400; Similar to 40S ribosomal protein S8. (A);	03010|Ribosome;
Os02g1929	19050544	19051870	+	60S ribosomal protein L35 [Oryza sativa Japonica Group];	60S ribosomal protein L35 OS=Euphorbia esula OX=3993 GN=RPL35 PE=2 SV=1;	;Ribosomal protein L29/L35;;	molecular_function:structural constituent of ribosome "The action of a molecule that contributes to the structural integrity of the ribosome." [GOC:mah](GO:0003735),cellular_component:ribosome "An intracellular organelle, about 200 A in diameter, consisting of RNA and protein. It is the site of protein biosynthesis resulting from translation of messenger RNA [mRNA]. It consists of two subunits, o…	K02918 large subunit ribosomal protein L35e | (RAP-DB) Os02g0503400; Similar to 60S ribosomal protein L35. (A);	03010|Ribosome;
Os02g1981	19557617	19561674	-	hypothetical protein SEVIR_1G239000v2 [Setaria viridis];	Probable LRR receptor-like serine/threonine-protein kinase At3g47570 OS=Arabidopsis thaliana OX=3702 GN=At3g47570 PE=2 SV=1;	;;;Leucine-rich repeat-containing N-terminal, plant-type;Protein kinase domain;;Leucine-rich repeat, typical subtype;Leucine-rich repeat, typical subtype;Leucine-rich repeat, typical subtype;Leucine-rich repeat, typical subtype;Leucine-rich repeat, typical subtype;Leucine-rich repeat, typical subtype;Leucine-rich repeat, typical subtype;Leucine-rich repeat, typical subtype;Protein kinase domain;L…	molecular_function:protein kinase activity "Catalysis of the phosphorylation of an amino acid residue in a protein, usually according to the reaction: a protein + ATP = a phosphoprotein + ADP." [MetaCyc:PROTEIN-KINASE-RXN](GO:0004672),molecular_function:protein binding "Interacting selectively and non-covalently with any protein or protein complex [a complex of two or more proteins that may inclu…	K04730 interleukin-1 receptor-associated kinase 1 [EC:2.7.11.1] | (RefSeq) receptor kinase-like protein Xa21 (A);	04010|MAPK signaling pathway;04064|NF-kappa B signaling pathway;04620|Toll-like receptor signaling pathway;04624|;04722|Neurotrophin signaling pathway;05133|Pertussis;05140|Leishmaniasis;05142|Chagas disease (American trypanosomiasis);05145|Toxoplasmosis;05152|Tuberculosis;05161|Hepatitis B;05162|Measles;05168|Herpes simplex infection;05169|Epstein-Barr virus infection;05170|;
Os02g1985	19656003	19692699	+	11-beta-hydroxysteroid dehydrogenase 1B [Oryza sativa Japonica Group];	11-beta-hydroxysteroid dehydrogenase 1B OS=Arabidopsis thaliana OX=3702 GN=HSD1 PE=1 SV=1;	;;Short-chain dehydrogenase/reductase SDR;Short-chain dehydrogenase/reductase SDR;Short-chain dehydrogenase/reductase SDR;Short-chain dehydrogenase/reductase SDR;Short-chain dehydrogenase/reductase SDR;;;;SANT/Myb domain;SANT/Myb domain;SANT/Myb domain;Myb-like domain;;Myb domain;Short-chain dehydrogenase/reductase SDR;Short-chain dehydrogenase/reductase SDR;	NA	K22418 11beta/17beta-hydroxysteroid dehydrogenase [EC:1.1.1.146 1.1.1.-] | (RAP-DB) Os02g0511400; Glucose/ribitol dehydrogenase family protein. (A);	NA
Os02g2207	21703219	21707285	-	hypothetical protein OsI_07589 [Oryza sativa Indica Group];	NA	Transposase, Tnp1/En/Spm-like;Probable transposase, Ptta/En/Spm, plant;;	NA	NA	NA
Os02g2208	21709762	21718109	+	uncharacterized protein LOC4329607 isoform X1 [Oryza sativa Japonica Group];	NA	Domain of unknown function DUF4216;Domain of unknown function DUF4218;;;	NA	K14300 nuclear pore complex protein Nup133 | (RefSeq) LOW QUALITY PROTEIN: nuclear pore complex protein NUP133 (A);	03013|RNA transport;
Os02g2235	22220140	22222608	+	PREDICTED: 40S ribosomal protein S10 [Oryza brachyantha];	40S ribosomal protein S10-2 OS=Oryza sativa subsp. japonica OX=39947 GN=RPS10-2 PE=2 SV=1;	40S Ribosomal protein S10;Plectin/S10, N-terminal;	NA	K02947 small subunit ribosomal protein S10e | (RefSeq) 40S ribosomal protein S10 (A);	03010|Ribosome;
Os02g2376	23479515	23481902	-	hypothetical protein OsI_07749 [Oryza sativa Indica Group];	Oryzalexin E synthase OS=Oryza sativa subsp. japonica OX=39947 GN=CYP76M6 PE=1 SV=1;	Cytochrome P450, E-class, group I;Cytochrome P450, E-class, group I;Cytochrome P450, E-class, group I;Cytochrome P450, E-class, group I;Cytochrome P450, E-class, group I;Cytochrome P450, E-class, group I;Cytochrome P450, E-class, group I;Cytochrome P450, E-class, group I;Cytochrome P450;Cytochrome P450;Cytochrome P450;;Cytochrome P450;	molecular_function:iron ion binding "Interacting selectively and non-covalently with iron [Fe] ions." [GOC:ai](GO:0005506),molecular_function:oxidoreductase activity, acting on paired donors, with incorporation or reduction of molecular oxygen "Catalysis of an oxidation-reduction [redox] reaction in which hydrogen or electrons are transferred from each of two donors, and molecular oxygen is reduc…	K21718 oryzalexin E synthase [EC:1.14.14.122] | (RAP-DB) Os02g0571900; Cytochrome P450 family protein. (A);	00904|Diterpenoid biosynthesis;01110|Biosynthesis of secondary metabolites;
Os02g2430	23891104	23900084	-	cell number regulator 2 [Oryza sativa Japonica Group];	Cell number regulator 2 OS=Zea mays OX=4577 GN=CNR2 PE=2 SV=1;	PLAC8 motif-containing protein;PLAC8 motif-containing protein;PLAC8 motif-containing protein;PLAC8 motif-containing protein;;;	NA	NA	NA
Os02g2558	24847807	24848016	+	protein phosphatase type-2c, partial [Oryza sativa Indica Group];	Probable protein phosphatase 2C 16 OS=Oryza sativa subsp. japonica OX=39947 GN=Os02g0599150 PE=2 SV=1;	NA	NA	K14803 protein phosphatase PTC2/3 [EC:3.1.3.16] | (RAP-DB) Os02g0598500; Protein phosphatase 2C family protein. (A);	NA
Os02g2617	25235006	25236696	-	hypothetical protein OsI_08002 [Oryza sativa Indica Group];	Putative protein phosphatase 2C 22 OS=Oryza sativa subsp. japonica OX=39947 GN=Os02g0607500 PE=3 SV=2;	NA	NA	K17499 protein phosphatase 1G [EC:3.1.3.16] | (RAP-DB) Os02g0607500; Putative protein phosphatase 2C 22. (A);	NA
Os02g2678	25807694	25811152	+	receptor kinase-like protein Xa21 isoform X1 [Brachypodium distachyon];	Probable LRR receptor-like serine/threonine-protein kinase At3g47570 OS=Arabidopsis thaliana OX=3702 GN=At3g47570 PE=2 SV=1;	;;;Leucine-rich repeat;;;;Leucine-rich repeat;Leucine-rich repeat;Leucine-rich repeat;;Leucine-rich repeat;Leucine-rich repeat;Leucine-rich repeat;Leucine-rich repeat;Leucine-rich repeat;;Protein kinase domain;Leucine-rich repeat;Leucine-rich repeat;;;Protein kinase domain;Leucine-rich repeat;Leucine-rich repeat;;;;;;Leucine-rich repeat;Leucine-rich repeat;Leucine-rich repeat;Leucine-rich repeat,…	molecular_function:protein kinase activity "Catalysis of the phosphorylation of an amino acid residue in a protein, usually according to the reaction: a protein + ATP = a phosphoprotein + ADP." [MetaCyc:PROTEIN-KINASE-RXN](GO:0004672),molecular_function:protein binding "Interacting selectively and non-covalently with any protein or protein complex [a complex of two or more proteins that may inclu…	K13428 LRR receptor-like serine/threonine-protein kinase EFR [EC:2.7.11.1] | (RefSeq) LRR receptor-like serine/threonine-protein kinase EFR (A);	04626|Plant-pathogen interaction;
Os02g2683	25946262	25950954	+	hypothetical protein OsI_30215 [Oryza sativa Indica Group];	Protein FAR1-RELATED SEQUENCE 5 OS=Arabidopsis thaliana OX=3702 GN=FRS5 PE=1 SV=1;	;FHY3/FAR1 family;MULE transposase domain;	biological_process:regulation of transcription, DNA-templated "Any process that modulates the frequency, rate or extent of cellular DNA-templated transcription." [GOC:go_curators, GOC:txnOH](GO:0006355);	K17604 zinc finger SWIM domain-containing protein 3 | (RefSeq) protein FAR1-RELATED SEQUENCE 5-like (A);	NA
Os02g2702	26065512	26069338	+	receptor kinase-like protein Xa21 isoform X1 [Brachypodium distachyon];	Probable LRR receptor-like serine/threonine-protein kinase At3g47570 OS=Arabidopsis thaliana OX=3702 GN=At3g47570 PE=2 SV=1;	Protein kinase domain;;;;;Leucine-rich repeat-containing N-terminal, plant-type;Protein kinase domain;Leucine-rich repeat;Leucine-rich repeat;Leucine-rich repeat;Protein kinase domain;Leucine-rich repeat;;;;Leucine-rich repeat, typical subtype;Leucine-rich repeat, typical subtype;Leucine-rich repeat, typical subtype;Leucine-rich repeat, typical subtype;Leucine-rich repeat, typical subtype;Leucine…	molecular_function:protein kinase activity "Catalysis of the phosphorylation of an amino acid residue in a protein, usually according to the reaction: a protein + ATP = a phosphoprotein + ADP." [MetaCyc:PROTEIN-KINASE-RXN](GO:0004672),molecular_function:protein binding "Interacting selectively and non-covalently with any protein or protein complex [a complex of two or more proteins that may inclu…	K13428 LRR receptor-like serine/threonine-protein kinase EFR [EC:2.7.11.1] | (RefSeq) LRR receptor-like serine/threonine-protein kinase EFR (A);	04626|Plant-pathogen interaction;
Os02g2784	26813619	26835614	-	NA	NA	NA	NA	NA	NA
Os02g2785	26840393	26843027	-	phenylalanine ammonia-lyase [Oryza sativa Japonica Group];	Phenylalanine ammonia-lyase OS=Oryza sativa subsp. indica OX=39946 GN=ZB8 PE=3 SV=1;	;Aromatic amino acid lyase;Aromatic amino acid lyase;	NA	K10775 phenylalanine ammonia-lyase [EC:4.3.1.24] | (RAP-DB) Os02g0627100, PAL1, PHENYLALANINE_AMMONIA-LYASE_1; Similar to Phenylalanine ammonia-lyase (EC 4.3.1.5). (A);	00360|Phenylalanine metabolism;00940|Phenylpropanoid biosynthesis;01100|Metabolic pathways;01110|Biosynthesis of secondary metabolites;
Os02g2802	26970537	26974439	+	hypothetical protein OsI_08158 [Oryza sativa Indica Group];	Probable aquaporin PIP2-2 OS=Oryza sativa subsp. japonica OX=39947 GN=PIP2-2 PE=2 SV=1;	;Major intrinsic protein;Major intrinsic protein;Major intrinsic protein;Major intrinsic protein;Major intrinsic protein;Major intrinsic protein;Aquaporin transporter;Major intrinsic protein;	molecular_function:channel activity "Enables the energy-independent facilitated diffusion, mediated by passage of a solute through a transmembrane aqueous pore or channel. Stereospecificity is not exhibited but this transport may be specific for a particular molecular species or class of molecules." [GOC:mtg_transport, ISBN:0815340729, TC:1.-.-.-.-](GO:0015267),cellular_component:membrane "A lipi…	K09872 aquaporin PIP | (RefSeq) probable aquaporin PIP2-2 (A);	NA
Os02g3042	28842754	28846253	+	aquaporin [Oryza sativa Japonica Group];	Aquaporin PIP1-1 OS=Oryza sativa subsp. japonica OX=39947 GN=PIP1-1 PE=2 SV=1;	;Aquaporin transporter;Major intrinsic protein;Major intrinsic protein;Major intrinsic protein;Major intrinsic protein;Major intrinsic protein;	molecular_function:channel activity "Enables the energy-independent facilitated diffusion, mediated by passage of a solute through a transmembrane aqueous pore or channel. Stereospecificity is not exhibited but this transport may be specific for a particular molecular species or class of molecules." [GOC:mtg_transport, ISBN:0815340729, TC:1.-.-.-.-](GO:0015267),cellular_component:membrane "A lipi…	K09872 aquaporin PIP | (RAP-DB) Os02g0666200, PIP1;1, PIP1A, PLASMA_MEMBRANE_INTRINSIC_PROTEIN_1;1, PLASMA_MEMBRANE_INTRINSIC_PROTEIN_1A; Aquaporin. (A);	NA
Os02g3104	29336530	29340391	-	hypothetical protein OsI_08447 [Oryza sativa Indica Group];	Cytochrome P450 87A3 OS=Oryza sativa subsp. japonica OX=39947 GN=CYP87A3 PE=2 SV=3;	Cytochrome P450;;;Cytochrome P450, E-class, group I;Cytochrome P450, E-class, group I;Cytochrome P450, E-class, group I;Cytochrome P450, E-class, group I;Cytochrome P450, E-class, group I;Cytochrome P450, E-class, group I;Cytochrome P450, E-class, group I;	molecular_function:iron ion binding "Interacting selectively and non-covalently with iron [Fe] ions." [GOC:ai](GO:0005506),molecular_function:oxidoreductase activity, acting on paired donors, with incorporation or reduction of molecular oxygen "Catalysis of an oxidation-reduction [redox] reaction in which hydrogen or electrons are transferred from each of two donors, and molecular oxygen is reduc…	K07437 cytochrome P450 family 26 subfamily A | (RefSeq) cytochrome P450 87A3 (A);	00830|Retinol metabolism;01100|Metabolic pathways;
Os02g3121	29493221	29496647	-	uncharacterized protein LOC4330309 [Oryza sativa Japonica Group];	NA	NA	NA	K02953 small subunit ribosomal protein S13e | (RefSeq) uncharacterized protein LOC4330309 (A);	03010|Ribosome;
Os02g3130	29569986	29571088	+	transcription repressor OFP8-like [Oryza sativa Japonica Group];	Transcription repressor OFP6 OS=Arabidopsis thaliana OX=3702 GN=OFP6 PE=1 SV=1;	Ovate protein family, C-terminal;Ovate protein family;;Ovate protein family, C-terminal;	biological_process:negative regulation of transcription, DNA-templated "Any process that stops, prevents, or reduces the frequency, rate or extent of cellular DNA-templated transcription." [GOC:go_curators, GOC:txnOH](GO:0045892);	K01870 isoleucyl-tRNA synthetase [EC:6.1.1.5] | (RefSeq) hypothetical protein (A);	00970|Aminoacyl-tRNA biosynthesis;
Os02g3560	32663736	32668851	+	endoglucanase 7 [Oryza sativa Japonica Group];	Endoglucanase 7 OS=Oryza sativa subsp. japonica OX=39947 GN=GLU10 PE=2 SV=1;	Glycoside hydrolase family 9;;;	molecular_function:hydrolase activity, hydrolyzing O-glycosyl compounds "Catalysis of the hydrolysis of any O-glycosyl bond." [GOC:mah](GO:0004553),biological_process:carbohydrate metabolic process "The chemical reactions and pathways involving carbohydrates, any of a group of organic compounds based of the general formula Cx[H2O]y. Includes the formation of carbohydrate derivatives by the additi…	K01179 endoglucanase [EC:3.2.1.4] | (RefSeq) endoglucanase 11-like (A);	00500|Starch and sucrose metabolism;01100|Metabolic pathways;
Os02g3583	32851857	32854002	-	uncharacterized protein LOC4330688 [Oryza sativa Japonica Group];	NA	Protein of unknown function DUF4228, plant;;;	NA	NA	NA
Os02g3878	34966005	34967540	+	uncharacterized protein LOC107277928 [Oryza sativa Japonica Group];	NA	;;Domain of unknown function DUF569;	NA	NA	NA
Os02g4009	35832590	35833613	+	RING-H2 finger protein ATL3 isoform X1 [Oryza sativa Japonica Group];	E3 ubiquitin-protein ligase SDIR1 OS=Arabidopsis thaliana OX=3702 GN=SDIR1 PE=1 SV=1;	Zinc finger, RING-type;;Zinc finger, RING-type;;Zinc finger, RING-type;	NA	K22378 E3 ubiquitin-protein ligase RNF181 [EC:2.3.2.27] | (RefSeq) zinc finger family protein (A);	NA
Os02g4067	36398118	36407573	-	wall-associated receptor kinase 2 [Oryza sativa Japonica Group];	Wall-associated receptor kinase 2 OS=Arabidopsis thaliana OX=3702 GN=WAK2 PE=1 SV=1;	EGF-like domain;;;Protein kinase domain;Protein kinase domain;Protein kinase domain;Serine-threonine/tyrosine-protein kinase, catalytic domain;EGF-like calcium-binding domain;EGF-like calcium-binding domain;EGF-like calcium-binding domain;EGF-like calcium-binding domain;;;Wall-associated receptor kinase, galacturonan-binding domain;Wall-associated receptor kinase, galacturonan-binding domain;Prot…	molecular_function:protein kinase activity "Catalysis of the phosphorylation of an amino acid residue in a protein, usually according to the reaction: a protein + ATP = a phosphoprotein + ADP." [MetaCyc:PROTEIN-KINASE-RXN](GO:0004672),molecular_function:calcium ion binding "Interacting selectively and non-covalently with calcium ions [Ca2+]." [GOC:ai](GO:0005509),molecular_function:ATP binding "I…	K04733 interleukin-1 receptor-associated kinase 4 [EC:2.7.11.1] | (RefSeq) wall-associated receptor kinase 5-like (A);	04010|MAPK signaling pathway;04064|NF-kappa B signaling pathway;04620|Toll-like receptor signaling pathway;04621|NOD-like receptor signaling pathway;04624|;04722|Neurotrophin signaling pathway;05133|Pertussis;05140|Leishmaniasis;05142|Chagas disease (American trypanosomiasis);05145|Toxoplasmosis;05152|Tuberculosis;05161|Hepatitis B;05162|Measles;05164|Influenza A;05168|Herpes simplex infection;05…
Os02g4069	36415238	36418586	+	wall-associated receptor kinase 4 [Oryza sativa Japonica Group];	Wall-associated receptor kinase 4 OS=Arabidopsis thaliana OX=3702 GN=WAK4 PE=2 SV=1;	Protein kinase domain;EGF-like domain;EGF-like domain;Protein kinase domain;EGF-like domain;;EGF-like domain;;EGF-like calcium-binding domain;Serine-threonine/tyrosine-protein kinase, catalytic domain;Wall-associated receptor kinase, galacturonan-binding domain;	molecular_function:protein kinase activity "Catalysis of the phosphorylation of an amino acid residue in a protein, usually according to the reaction: a protein + ATP = a phosphoprotein + ADP." [MetaCyc:PROTEIN-KINASE-RXN](GO:0004672),molecular_function:calcium ion binding "Interacting selectively and non-covalently with calcium ions [Ca2+]." [GOC:ai](GO:0005509),molecular_function:ATP binding "I…	K04733 interleukin-1 receptor-associated kinase 4 [EC:2.7.11.1] | (RefSeq) LOW QUALITY PROTEIN: putative wall-associated receptor kinase-like 16 (A);	04010|MAPK signaling pathway;04064|NF-kappa B signaling pathway;04620|Toll-like receptor signaling pathway;04621|NOD-like receptor signaling pathway;04624|;04722|Neurotrophin signaling pathway;05133|Pertussis;05140|Leishmaniasis;05142|Chagas disease (American trypanosomiasis);05145|Toxoplasmosis;05152|Tuberculosis;05161|Hepatitis B;05162|Measles;05164|Influenza A;05168|Herpes simplex infection;05…
Os02g4091	36569030	36571682	+	wall-associated receptor kinase 2 [Oryza sativa Japonica Group];	Wall-associated receptor kinase 4 OS=Arabidopsis thaliana OX=3702 GN=WAK4 PE=2 SV=1;	EGF-like domain;EGF-like domain;Serine-threonine/tyrosine-protein kinase, catalytic domain;Protein kinase domain;Wall-associated receptor kinase, galacturonan-binding domain;;Protein kinase domain;;EGF-like calcium-binding domain;	molecular_function:protein kinase activity "Catalysis of the phosphorylation of an amino acid residue in a protein, usually according to the reaction: a protein + ATP = a phosphoprotein + ADP." [MetaCyc:PROTEIN-KINASE-RXN](GO:0004672),molecular_function:calcium ion binding "Interacting selectively and non-covalently with calcium ions [Ca2+]." [GOC:ai](GO:0005509),molecular_function:ATP binding "I…	K04733 interleukin-1 receptor-associated kinase 4 [EC:2.7.11.1] | (RefSeq) LOW QUALITY PROTEIN: putative wall-associated receptor kinase-like 16 (A);	04010|MAPK signaling pathway;04064|NF-kappa B signaling pathway;04620|Toll-like receptor signaling pathway;04621|NOD-like receptor signaling pathway;04624|;04722|Neurotrophin signaling pathway;05133|Pertussis;05140|Leishmaniasis;05142|Chagas disease (American trypanosomiasis);05145|Toxoplasmosis;05152|Tuberculosis;05161|Hepatitis B;05162|Measles;05164|Influenza A;05168|Herpes simplex infection;05…
Os02g4210	37365020	37367302	-	hypothetical protein OsI_09530 [Oryza sativa Indica Group];	NA	;F-box domain;;	molecular_function:protein binding "Interacting selectively and non-covalently with any protein or protein complex [a complex of two or more proteins that may include other nonprotein molecules]." [GOC:go_curators](GO:0005515);	NA	NA
Os03g0030	219449	222659	+	protein NRT1/ PTR FAMILY 6.3 [Oryza sativa Japonica Group];	Protein NRT1/ PTR FAMILY 6.3 OS=Arabidopsis thaliana OX=3702 GN=NPF6.3 PE=1 SV=1;	;Proton-dependent oligopeptide transporter family;Proton-dependent oligopeptide transporter family;	cellular_component:membrane "A lipid bilayer along with all the proteins and protein complexes embedded in it an attached to it." [GOC:dos, GOC:mah, ISBN:0815316194](GO:0016020),molecular_function:transmembrane transporter activity "Enables the transfer of a substance, usually a specific substance or a group of related substances, from one side of a membrane to the other." [GOC:jid, GOC:mtg_trans…	K14638 solute carrier family 15 (peptide/histidine transporter), member 3/4 | (RefSeq) protein NRT1/ PTR FAMILY 6.3 (A);	NA
Os03g0167	1200014	1223425	-	peroxidase 5-like [Oryza sativa Japonica Group];	Peroxidase 5 OS=Vitis vinifera OX=29760 GN=GSVIVT00037159001 PE=1 SV=2;	Haem peroxidase;;;;Haem peroxidase;Haem peroxidase;Haem peroxidase;Haem peroxidase;Haem peroxidase;Haem peroxidase;Haem peroxidase;Plant peroxidase;Plant peroxidase;Plant peroxidase;Plant peroxidase;Plant peroxidase;Plant peroxidase;Plant peroxidase;Plant peroxidase;Plant peroxidase;Haem peroxidase;Haem peroxidase;Haem peroxidase;;;;	molecular_function:peroxidase activity "Catalysis of the reaction: donor + hydrogen peroxide = oxidized donor + 2 H2O." [EC:1.11.1.7](GO:0004601),biological_process:response to oxidative stress "Any process that results in a change in state or activity of a cell or an organism [in terms of movement, secretion, enzyme production, gene expression, etc.] as a result of oxidative stress, a state ofte…	K00430 peroxidase [EC:1.11.1.7] | (RefSeq) peroxidase 5-like (A);	00940|Phenylpropanoid biosynthesis;01100|Metabolic pathways;01110|Biosynthesis of secondary metabolites;
Os03g0205	1541930	1552240	+	uncharacterized protein LOC8072989 isoform X1 [Sorghum bicolor];	NA	;;	NA	NA	NA
Os03g0258	1916788	1918017	+	uncharacterized protein C2845_PM01G02060 [Panicum miliaceum];	NA	;;Protein of unknown function DUF241, plant;	NA	NA	NA
Os03g0266	1958795	1964371	-	probable acyl-activating enzyme 1, peroxisomal isoform X1 [Oryza sativa Japonica Group];	Probable acyl-activating enzyme 1, peroxisomal OS=Arabidopsis thaliana OX=3702 GN=AAE1 PE=2 SV=1;	;;AMP-binding enzyme, C-terminal domain;AMP-dependent synthetase/ligase;	molecular_function:catalytic activity "Catalysis of a biochemical reaction at physiological temperatures. In biologically catalyzed reactions, the reactants are known as substrates, and the catalysts are naturally occurring macromolecular substances known as enzymes. Enzymes possess specific binding sites for substrates, and are usually composed wholly or largely of protein, but RNA that has cata…	K00666 fatty-acyl-CoA synthase [EC:6.2.1.-] | (RefSeq) probable acyl-activating enzyme 1, peroxisomal (A);	NA
Os03g0300	2210684	2215390	-	hypothetical protein OsI_09936 [Oryza sativa Indica Group];	Protein NRT1/ PTR FAMILY 5.2 OS=Arabidopsis thaliana OX=3702 GN=NPF5.2 PE=2 SV=1;	;Proton-dependent oligopeptide transporter family;Proton-dependent oligopeptide transporter family;	cellular_component:membrane "A lipid bilayer along with all the proteins and protein complexes embedded in it an attached to it." [GOC:dos, GOC:mah, ISBN:0815316194](GO:0016020),molecular_function:transmembrane transporter activity "Enables the transfer of a substance, usually a specific substance or a group of related substances, from one side of a membrane to the other." [GOC:jid, GOC:mtg_trans…	K14638 solute carrier family 15 (peptide/histidine transporter), member 3/4 | (RefSeq) protein NRT1/ PTR FAMILY 5.2-like (A);	NA
Os03g0411	3082813	3083750	+	hypothetical protein OsI_10068 [Oryza sativa Indica Group];	Monooxygenase 3 OS=Arabidopsis thaliana OX=3702 GN=MO3 PE=2 SV=1;	;;	NA	NA	NA
Os03g0415	3117660	3118631	+	expansin-A19 [Oryza sativa Japonica Group];	Expansin-A19 OS=Oryza sativa subsp. japonica OX=39947 GN=EXPA19 PE=2 SV=1;	Expansin, cellulose-binding-like domain;Expansin, cellulose-binding-like domain;Expansin;Expansin;Expansin;Expansin;Expansin;Expansin;Expansin;Expansin;Expansin;Expansin/pollen allergen, DPBB domain;;RlpA-like protein, double-psi beta-barrel domain;;Expansin/pollen allergen, DPBB domain;Expansin/Lol pI;Expansin/Lol pI;Expansin/Lol pI;Expansin/Lol pI;Expansin/Lol pI;Expansin/Lol pI;	cellular_component:extracellular region "The space external to the outermost structure of a cell. For cells without external protective or external encapsulating structures this refers to space outside of the plasma membrane. This term covers the host cell environment outside an intracellular parasite." [GOC:go_curators](GO:0005576),biological_process:plant-type cell wall organization "A process …	K20628 expansin | (RefSeq) expansin-A1-like (A);	NA
Os03g0416	3123608	3125072	+	hypothetical protein OsI_10078 [Oryza sativa Indica Group];	Expansin-A19 OS=Oryza sativa subsp. japonica OX=39947 GN=EXPA19 PE=2 SV=1;	;;Expansin;Expansin;Expansin;Expansin;Expansin;Expansin;Expansin;Expansin;Expansin;Expansin, cellulose-binding-like domain;Expansin/pollen allergen, DPBB domain;Expansin, cellulose-binding-like domain;RlpA-like protein, double-psi beta-barrel domain;Expansin/pollen allergen, DPBB domain;Expansin/Lol pI;Expansin/Lol pI;Expansin/Lol pI;Expansin/Lol pI;Expansin/Lol pI;Expansin/Lol pI;	cellular_component:extracellular region "The space external to the outermost structure of a cell. For cells without external protective or external encapsulating structures this refers to space outside of the plasma membrane. This term covers the host cell environment outside an intracellular parasite." [GOC:go_curators](GO:0005576),biological_process:plant-type cell wall organization "A process …	K20628 expansin | (RefSeq) expansin-A1-like (A);	NA
Os03g0635	4469036	4470634	-	tryptamine benzoyltransferase 1-like [Oryza sativa Japonica Group];	Tryptamine benzoyltransferase 1 OS=Oryza sativa subsp. japonica OX=39947 GN=TBT1 PE=1 SV=1;	;;Transferase;	molecular_function:transferase activity, transferring acyl groups other than amino-acyl groups "Catalysis of the transfer of an acyl group, other than amino-acyl, from one compound [donor] to another [acceptor]." [GOC:jl](GO:0016747);	K13065 shikimate O-hydroxycinnamoyltransferase [EC:2.3.1.133] | (RefSeq) LOC109785185; tryptamine benzoyltransferase 1-like (A);	00940|Phenylpropanoid biosynthesis;00941|Flavonoid biosynthesis;00945|Stilbenoid, diarylheptanoid and gingerol biosynthesis;01100|Metabolic pathways;01110|Biosynthesis of secondary metabolites;
Os03g0710	5054813	5057548	-	ribulose biphosphate carboxylase, partial (plastid) [Festuca petraea];	Ribulose bisphosphate carboxylase large chain (Fragment) OS=Bambusa multiplex OX=4582 GN=rbcL PE=3 SV=1;	RuBisCO;Ribulose bisphosphate carboxylase, large subunit, C-terminal;;	molecular_function:magnesium ion binding "Interacting selectively and non-covalently with magnesium [Mg] ions." [GOC:ai](GO:0000287);	K01601 ribulose-bisphosphate carboxylase large chain [EC:4.1.1.39] | (RAP-DB) Os10g0356000; Similar to ribulose-1,5-bisphosphate carboxylase/oxygenase large subunit. (A);	00630|Glyoxylate and dicarboxylate metabolism;00710|Carbon fixation in photosynthetic organisms;01100|Metabolic pathways;01110|Biosynthesis of secondary metabolites;01120|Microbial metabolism in diverse environments;01130|Biosynthesis of antibiotics;01200|Carbon metabolism;
Os03g0749	5378273	5390185	+	pentatricopeptide repeat-containing protein [Panicum miliaceum];	Pentatricopeptide repeat-containing protein At2g16880 OS=Arabidopsis thaliana OX=3702 GN=At2g16880 PE=2 SV=1;	Pentatricopeptide repeat;Pentatricopeptide repeat;Pentatricopeptide repeat;Pentatricopeptide repeat;Pentatricopeptide repeat;Pentatricopeptide repeat;Pentatricopeptide repeat;Pentatricopeptide repeat;Pentatricopeptide repeat;Pentatricopeptide repeat;Pentatricopeptide repeat;Pentatricopeptide repeat;Pentatricopeptide repeat;Pentatricopeptide repeat;Pentatricopeptide repeat;Pentatricopeptide repeat…	NA	K17964 leucine-rich PPR motif-containing protein, mitochondrial | (RefSeq) pentatricopeptide repeat-containing protein At2g16880 (A);	NA
Os03g0972	7021868	7027871	-	hypothetical protein OsI_10635 [Oryza sativa Indica Group];	F-box protein SKIP22 OS=Arabidopsis thaliana OX=3702 GN=SKIP22 PE=1 SV=1;	;F-box domain;F-box domain;F-box domain;Ubiquitin domain;	molecular_function:protein binding "Interacting selectively and non-covalently with any protein or protein complex [a complex of two or more proteins that may include other nonprotein molecules]." [GOC:go_curators](GO:0005515);	K10293 F-box protein 7 | (RefSeq) F-box protein SKIP22 (A);	NA
Os03g1092	7994859	8006285	-	hypothetical protein OsI_10754 [Oryza sativa Indica Group];	Geraniol 8-hydroxylase OS=Catharanthus roseus OX=4058 GN=CYP76B6 PE=1 SV=1;	Cytochrome P450, E-class, group I;Cytochrome P450, E-class, group I;Cytochrome P450, E-class, group I;Cytochrome P450, E-class, group I;Cytochrome P450, E-class, group I;Cytochrome P450, E-class, group I;Cytochrome P450, E-class, group I;Cytochrome P450, E-class, group I;Cytochrome P450;Cytochrome P450;;;Cytochrome P450;Cytochrome P450;Cytochrome P450;	molecular_function:iron ion binding "Interacting selectively and non-covalently with iron [Fe] ions." [GOC:ai](GO:0005506),molecular_function:oxidoreductase activity, acting on paired donors, with incorporation or reduction of molecular oxygen "Catalysis of an oxidation-reduction [redox] reaction in which hydrogen or electrons are transferred from each of two donors, and molecular oxygen is reduc…	K20556 cytochrome P450 family 76 subfamily C | (RefSeq) cytochrome P450 76C4-like (A);	NA
Os03g1133	8336507	8341000	-	hypothetical protein OsI_10786 [Oryza sativa Indica Group];	Phosphomevalonate kinase, peroxisomal OS=Arabidopsis thaliana OX=3702 GN=PMK PE=1 SV=1;	GHMP kinase N-terminal domain;Phosphomevalonate kinase;GHMP kinase, C-terminal domain;;	molecular_function:ATP binding "Interacting selectively and non-covalently with ATP, adenosine 5'-triphosphate, a universally important coenzyme and enzyme regulator." [ISBN:0198506732](GO:0005524);	K00938 phosphomevalonate kinase [EC:2.7.4.2] | (RAP-DB) Os03g0253100; Phosphomevalonate kinase, ERG8 domain containing protein. (A);	00900|Terpenoid backbone biosynthesis;01100|Metabolic pathways;01110|Biosynthesis of secondary metabolites;01130|Biosynthesis of antibiotics;
Os03g1176	8658733	8660753	+	ubiquitin C [Babesia microti strain RI];	Ubiquitin-60S ribosomal protein L40 OS=Schizosaccharomyces pombe (strain 972 / ATCC 24843) OX=284812 GN=uep1 PE=1 SV=1;	Ribosomal protein L40e;Ubiquitin domain;Ribosomal protein L40e;Ubiquitin;Ubiquitin;Ubiquitin;;;Ubiquitin domain;Ubiquitin domain;	molecular_function:structural constituent of ribosome "The action of a molecule that contributes to the structural integrity of the ribosome." [GOC:mah](GO:0003735),molecular_function:protein binding "Interacting selectively and non-covalently with any protein or protein complex [a complex of two or more proteins that may include other nonprotein molecules]." [GOC:go_curators](GO:0005515),cellula…	K02927 large subunit ribosomal protein L40e | (RefSeq) ubiquitin (A);	03010|Ribosome;
Os03g1291	9656971	9659864	+	heat shock cognate 70 kDa protein 2 [Brachypodium distachyon];	Heat shock cognate 70 kDa protein OS=Petunia hybrida OX=4102 GN=HSP70 PE=2 SV=1;	Heat shock protein 70 family;;Heat shock protein 70 family;Heat shock protein 70 family;Heat shock protein 70 family;Heat shock protein 70 family;Heat shock protein 70 family;Heat shock protein 70 family;Heat shock protein 70 family;Heat shock protein 70 family;Heat shock protein 70 family;Heat shock protein 70 family;	NA	K03283 heat shock 70kDa protein 1/2/6/8 | (RAP-DB) Os03g0276500; Similar to Heat shock protein 70. (A);	03040|Spliceosome;04010|MAPK signaling pathway;04141|Protein processing in endoplasmic reticulum;04144|Endocytosis;04213|Longevity regulating pathway - multiple species;04612|Antigen processing and presentation;04915|Estrogen signaling pathway;05134|Legionellosis;05145|Toxoplasmosis;05162|Measles;
Os03g1306	9727352	9738803	+	trifunctional UDP-glucose 4,6-dehydratase/UDP-4-keto-6-deoxy-D-glucose 3,5-epimerase/UDP-4-keto-L-rhamnose-reductase RHM1 isoform X1 [Oryza sativa Japonica Group];	Trifunctional UDP-glucose 4,6-dehydratase/UDP-4-keto-6-deoxy-D-glucose 3,5-epimerase/UDP-4-keto-L-rhamnose-reductase RHM1 OS=Arabidopsis thaliana OX=3702 GN=RHM1 PE=1 SV=1;	NAD(P)-binding domain;NAD(P)-binding domain;;;RmlD-like substrate binding domain;;;	NA	K12450 UDP-glucose 4,6-dehydratase [EC:4.2.1.76] | (RefSeq) trifunctional UDP-glucose 4,6-dehydratase/UDP-4-keto-6-deoxy-D-glucose 3,5-epimerase/UDP-4-keto-L-rhamnose-reductase RHM1 isoform X1 (A);	00520|Amino sugar and nucleotide sugar metabolism;01100|Metabolic pathways;
Os03g1514	11076702	11088412	-	NA	NA	NA	NA	NA	NA
Os03g1609	11784634	11788467	-	transcription factor TGA2.2 [Oryza sativa Japonica Group];	Transcription factor TGA2.2 OS=Oryza sativa subsp. japonica OX=39947 GN=TGA2.2 PE=1 SV=1;	Basic-leucine zipper domain;Basic-leucine zipper domain;Transcription factor TGA like domain;;Basic-leucine zipper domain;;Transcription factor TGA like domain;	molecular_function:DNA-binding transcription factor activity "A protein or a member of a complex that interacts selectively and non-covalently with a specific DNA sequence [sometimes referred to as a motif] within the regulatory region of a gene to modulate transcription. Regulatory regions include promoters [proximal and distal] and enhancers. Genes are transcriptional units, and include bacteri…	K14431 transcription factor TGA | (RAP-DB) Os03g0318600; Similar to Transcription factor HBP-1b(C38) (Fragment). (A);	04075|Plant hormone signal transduction;
Os03g1662	12185432	12197758	+	hypothetical protein OsI_11388 [Oryza sativa Indica Group];	Ricin B-like lectin R40G2 OS=Oryza sativa subsp. japonica OX=39947 GN=R40G2 PE=2 SV=1;	Ricin B, lectin domain;;Ricin B, lectin domain;Ricin B-like lectin EULS3-like;;Ricin B-like lectin EULS3-like;	NA	NA	NA
Os03g1671	12273749	12275901	-	ricin B-like lectin R40C1 [Oryza sativa Japonica Group];	Ricin B-like lectin R40C1 OS=Oryza sativa subsp. japonica OX=39947 GN=R40C1 PE=1 SV=1;	Ricin B-like lectin EULS3-like;Ricin B-like lectin EULS3-like;;;	NA	NA	NA
Os03g1746	12957238	12962500	+	peroxidase 70 [Oryza sativa Japonica Group];	Peroxidase 70 OS=Zea mays OX=4577 GN=PER70 PE=1 SV=1;	;Haem peroxidase;Haem peroxidase;Haem peroxidase;Haem peroxidase;Haem peroxidase;Haem peroxidase;Haem peroxidase;;Plant peroxidase;Plant peroxidase;Plant peroxidase;Plant peroxidase;Plant peroxidase;Plant peroxidase;Plant peroxidase;Plant peroxidase;Plant peroxidase;	molecular_function:peroxidase activity "Catalysis of the reaction: donor + hydrogen peroxide = oxidized donor + 2 H2O." [EC:1.11.1.7](GO:0004601),biological_process:response to oxidative stress "Any process that results in a change in state or activity of a cell or an organism [in terms of movement, secretion, enzyme production, gene expression, etc.] as a result of oxidative stress, a state ofte…	K00430 peroxidase [EC:1.11.1.7] | (RefSeq) peroxidase 70 isoform X1 (A);	00940|Phenylpropanoid biosynthesis;01100|Metabolic pathways;01110|Biosynthesis of secondary metabolites;
Os03g1831	13606666	13609801	+	Os03g0353300, partial [Oryza sativa Japonica Group];	NA	;;	NA	NA	NA
Os03g1884	14563599	14564602	-	sarcoplasmic reticulum histidine-rich calcium-binding protein [Oryza sativa Japonica Group];	NA	;;	NA	K01051 pectinesterase [EC:3.1.1.11] | (RefSeq) uncharacterized protein LOC106865406 (A);	00040|Pentose and glucuronate interconversions;01100|Metabolic pathways;
Os03g1911	14789326	14796697	+	hypothetical protein OsJ_10928 [Oryza sativa Japonica Group];	Alpha-humulene synthase OS=Zingiber zerumbet OX=311405 GN=ZSS1 PE=1 SV=1;	Terpene synthase, N-terminal domain;;Terpene synthase, metal-binding domain;;	molecular_function:magnesium ion binding "Interacting selectively and non-covalently with magnesium [Mg] ions." [GOC:ai](GO:0000287),molecular_function:terpene synthase activity "Catalysis of the formation of cyclic terpenes through the cyclization of linear terpenes [e.g. isopentenyl-PP, geranyl-PP, farnesyl-PP and geranylgeranyl-PP] containing varying numbers of isoprene units." [EC:4.2.3.-, GO…	K15803 (-)-germacrene D synthase [EC:4.2.3.75] | (RefSeq) beta-cubebene synthase-like (A);	00909|Sesquiterpenoid and triterpenoid biosynthesis;
Os03g1912	14802562	14806794	-	hypothetical protein OsI_11662 [Oryza sativa Indica Group];	(+)-germacrene D synthase OS=Zingiber officinale OX=94328 PE=1 SV=1;	Terpene synthase, N-terminal domain;Terpene synthase, metal-binding domain;;;	molecular_function:magnesium ion binding "Interacting selectively and non-covalently with magnesium [Mg] ions." [GOC:ai](GO:0000287),molecular_function:terpene synthase activity "Catalysis of the formation of cyclic terpenes through the cyclization of linear terpenes [e.g. isopentenyl-PP, geranyl-PP, farnesyl-PP and geranylgeranyl-PP] containing varying numbers of isoprene units." [EC:4.2.3.-, GO…	K15803 (-)-germacrene D synthase [EC:4.2.3.75] | (RefSeq) beta-cubebene synthase-like (A);	00909|Sesquiterpenoid and triterpenoid biosynthesis;
Os03g1933	15051530	15058233	+	hypothetical protein OsI_11698 [Oryza sativa Indica Group];	GDSL esterase/lipase At1g28610 OS=Arabidopsis thaliana OX=3702 GN=At1g28610 PE=2 SV=2;	GDSL lipase/esterase;;;;GDSL lipase/esterase;;	molecular_function:hydrolase activity, acting on ester bonds "Catalysis of the hydrolysis of any ester bond." [GOC:jl](GO:0016788);	K01206 alpha-L-fucosidase [EC:3.2.1.51] | (RefSeq) alpha-L-fucosidase 3-like (A);	00511|Other glycan degradation;
Os03g1956	15230156	15282642	+	Peroxidase 2 [Dichanthelium oligosanthes];	Peroxidase 2 OS=Zea mays OX=4577 GN=PER2 PE=2 SV=1;	Haem peroxidase;Haem peroxidase;Haem peroxidase;Haem peroxidase;Haem peroxidase;Haem peroxidase;Haem peroxidase;;;;Haem peroxidase;Haem peroxidase;Haem peroxidase;Haem peroxidase;Haem peroxidase;Plant peroxidase;Plant peroxidase;Plant peroxidase;Plant peroxidase;Plant peroxidase;Plant peroxidase;Plant peroxidase;Plant peroxidase;;;;;;Haem peroxidase;	molecular_function:peroxidase activity "Catalysis of the reaction: donor + hydrogen peroxide = oxidized donor + 2 H2O." [EC:1.11.1.7](GO:0004601),biological_process:response to oxidative stress "Any process that results in a change in state or activity of a cell or an organism [in terms of movement, secretion, enzyme production, gene expression, etc.] as a result of oxidative stress, a state ofte…	K00430 peroxidase [EC:1.11.1.7] | (RefSeq) peroxidase 2 (A);	00940|Phenylpropanoid biosynthesis;01100|Metabolic pathways;01110|Biosynthesis of secondary metabolites;
Os03g1968	15355558	15361121	+	cytochrome P450 709B2 [Oryza sativa Japonica Group];	Cytochrome P450 709B2 OS=Arabidopsis thaliana OX=3702 GN=CYP709B2 PE=2 SV=1;	Cytochrome P450;Cytochrome P450;Cytochrome P450;Cytochrome P450;Cytochrome P450, E-class, group I;Cytochrome P450, E-class, group I;Cytochrome P450, E-class, group I;Cytochrome P450, E-class, group I;Cytochrome P450, E-class, group I;Cytochrome P450, E-class, group I;Cytochrome P450;;;	molecular_function:iron ion binding "Interacting selectively and non-covalently with iron [Fe] ions." [GOC:ai](GO:0005506),molecular_function:oxidoreductase activity, acting on paired donors, with incorporation or reduction of molecular oxygen "Catalysis of an oxidation-reduction [redox] reaction in which hydrogen or electrons are transferred from each of two donors, and molecular oxygen is reduc…	K20660 cytochrome P450 family 709 | (RAP-DB) Os03g0370900; Similar to Cytochrome P450. (A);	NA
Os03g1970	15363685	15391001	+	putative cytochrome P450, 5'-partial, partial [Oryza sativa Japonica Group];	Cytochrome P450 709B2 OS=Arabidopsis thaliana OX=3702 GN=CYP709B2 PE=2 SV=1;	Cytochrome P450;Cytochrome P450;Cytochrome P450;Cytochrome P450;;;Cytochrome P450, E-class, group I;Cytochrome P450, E-class, group I;Cytochrome P450, E-class, group I;Cytochrome P450, E-class, group I;Cytochrome P450, E-class, group I;Cytochrome P450, E-class, group I;Cytochrome P450;Cytochrome P450;;;	molecular_function:iron ion binding "Interacting selectively and non-covalently with iron [Fe] ions." [GOC:ai](GO:0005506),molecular_function:oxidoreductase activity, acting on paired donors, with incorporation or reduction of molecular oxygen "Catalysis of an oxidation-reduction [redox] reaction in which hydrogen or electrons are transferred from each of two donors, and molecular oxygen is reduc…	K20660 cytochrome P450 family 709 | (RefSeq) cytochrome P450 709B2-like (A);	NA
Os03g2017	15804609	15806569	+	40S ribosomal protein S9, putative [Oryza sativa Japonica Group];	40S ribosomal protein S9-2 OS=Arabidopsis thaliana OX=3702 GN=RPS9C PE=1 SV=1;	;Ribosomal protein S4/S9, N-terminal;Ribosomal protein S4/S9;	molecular_function:rRNA binding "Interacting selectively and non-covalently with ribosomal RNA." [GOC:jl](GO:0019843);	K02997 small subunit ribosomal protein S9e | (RefSeq) 40S ribosomal protein S9-2 (A);	03010|Ribosome;
Os03g2151	17188485	17189097	-	hypothetical protein OsJ_14030 [Oryza sativa Japonica Group];	NA	;Zinc finger, GRF-type;;	molecular_function:zinc ion binding "Interacting selectively and non-covalently with zinc [Zn] ions." [GOC:ai](GO:0008270);	K13201 nucleolysin TIA-1/TIAR | (RefSeq) oligouridylate-binding protein 1-like isoform X1 (A);	NA
Os03g2202	17862415	17863103	+	60S ribosomal protein L27a-3 [Oryza sativa Japonica Group];	60S ribosomal protein L27a-3 OS=Arabidopsis thaliana OX=3702 GN=RPL27AC PE=2 SV=2;	;Ribosomal protein L18e/L15P;;	NA	K02900 large subunit ribosomal protein L27Ae | (RAP-DB) Os03g0408300; Similar to 60S ribosomal protein L27a-3. (A);	03010|Ribosome;
Os03g2272	18530936	18531487	-	Os03g0420300 [Oryza sativa Japonica Group];	NA	NA	NA	NA	NA
Os03g2273	18534098	18534814	-	hypothetical protein OsI_12080 [Oryza sativa Indica Group];	NA	NA	NA	NA	NA
Os03g2285	18652495	18653540	+	progesterone 5-beta-reductase, putative [Oryza sativa Japonica Group];	Iridoid synthase OS=Catharanthus roseus OX=4058 PE=1 SV=1;	;;;;	NA	K22419 Delta4-3-oxosteroid 5beta-reductase [EC:1.3.1.3] | (RAP-DB) Os03g0422600; Similar to Progesterone 5-beta-reductase. (A);	NA
Os03g2360	19471324	19478438	-	peroxidase 2-like [Oryza sativa Japonica Group];	Peroxidase 2 OS=Oryza sativa subsp. indica OX=39946 GN=PRX112 PE=3 SV=2;	Haem peroxidase;;;Haem peroxidase;Plant peroxidase;Plant peroxidase;Plant peroxidase;Plant peroxidase;Plant peroxidase;Plant peroxidase;Plant peroxidase;Plant peroxidase;Plant peroxidase;Haem peroxidase;Haem peroxidase;Haem peroxidase;Haem peroxidase;Haem peroxidase;	molecular_function:peroxidase activity "Catalysis of the reaction: donor + hydrogen peroxide = oxidized donor + 2 H2O." [EC:1.11.1.7](GO:0004601),biological_process:response to oxidative stress "Any process that results in a change in state or activity of a cell or an organism [in terms of movement, secretion, enzyme production, gene expression, etc.] as a result of oxidative stress, a state ofte…	K00430 peroxidase [EC:1.11.1.7] | (RAP-DB) Os03g0434800; Similar to Peroxidase 2. (A);	00940|Phenylpropanoid biosynthesis;01100|Metabolic pathways;01110|Biosynthesis of secondary metabolites;
Os03g2389	19723109	19724580	+	hypothetical protein OsI_12197 [Oryza sativa Indica Group];	Protein SRG1 OS=Arabidopsis thaliana OX=3702 GN=SRG1 PE=2 SV=1;	Oxoglutarate/iron-dependent dioxygenase;;Non-haem dioxygenase N-terminal domain;;Oxoglutarate/iron-dependent dioxygenase;	molecular_function:oxidoreductase activity "Catalysis of an oxidation-reduction [redox] reaction, a reversible chemical reaction in which the oxidation state of an atom or atoms within a molecule is altered. One substrate acts as a hydrogen or electron donor and becomes oxidized, while the other acts as hydrogen or electron acceptor and becomes reduced." [GOC:go_curators](GO:0016491),biological_p…	K14975 codeine 3-O-demethylase [EC:1.14.11.32] | (RefSeq) codeine O-demethylase (A);	00950|Isoquinoline alkaloid biosynthesis;01100|Metabolic pathways;01110|Biosynthesis of secondary metabolites;
Os03g2478	21618709	21622027	-	hypothetical protein OsI_12254 [Oryza sativa Indica Group];	NA	;Probable transposase, Ptta/En/Spm, plant;;	NA	NA	NA
Os03g2539	22496015	22505831	-	protein DETOXIFICATION 40 [Oryza sativa Japonica Group];	Protein DETOXIFICATION 40 OS=Arabidopsis thaliana OX=3702 GN=DTX40 PE=1 SV=1;	;;Multi antimicrobial extrusion protein;Multi antimicrobial extrusion protein;	molecular_function:antiporter activity "Enables the active transport of a solute across a membrane by a mechanism whereby two or more species are transported in opposite directions in a tightly coupled process not directly linked to a form of energy other than chemiosmotic energy. The reaction is: solute A[out] + solute B[in] = solute A[in] + solute B[out]." [GOC:mtg_transport, ISBN:0815340729, P…	K03327 multidrug resistance protein, MATE family | (RefSeq) protein DETOXIFICATION 40 (A);	NA
Os03g2540	22516612	22525556	-	protein DETOXIFICATION 40-like [Sorghum bicolor];	Protein DETOXIFICATION 40 OS=Arabidopsis thaliana OX=3702 GN=DTX40 PE=1 SV=1;	;;Multi antimicrobial extrusion protein;Multi antimicrobial extrusion protein;	molecular_function:antiporter activity "Enables the active transport of a solute across a membrane by a mechanism whereby two or more species are transported in opposite directions in a tightly coupled process not directly linked to a form of energy other than chemiosmotic energy. The reaction is: solute A[out] + solute B[in] = solute A[in] + solute B[out]." [GOC:mtg_transport, ISBN:0815340729, P…	K03327 multidrug resistance protein, MATE family | (RAP-DB) Os03g0571900; Similar to transparent testa 12 protein. (A);	NA
Os03g2546	22612307	22620043	-	protein DETOXIFICATION 40-like [Panicum miliaceum];	Protein DETOXIFICATION 40 OS=Arabidopsis thaliana OX=3702 GN=DTX40 PE=1 SV=1;	;;Multi antimicrobial extrusion protein;Multi antimicrobial extrusion protein;	molecular_function:antiporter activity "Enables the active transport of a solute across a membrane by a mechanism whereby two or more species are transported in opposite directions in a tightly coupled process not directly linked to a form of energy other than chemiosmotic energy. The reaction is: solute A[out] + solute B[in] = solute A[in] + solute B[out]." [GOC:mtg_transport, ISBN:0815340729, P…	K03327 multidrug resistance protein, MATE family | (RAP-DB) Os03g0572900; Multi antimicrobial extrusion protein MatE family protein. (A);	NA
Os03g2620	23318620	23320580	-	AAA-ATPase At3g50940 [Oryza sativa Japonica Group];	AAA-ATPase At5g17740 OS=Arabidopsis thaliana OX=3702 GN=At5g17740 PE=3 SV=1;	AAA+ ATPase domain;;;ATPase, AAA-type, core;ATPase, AAA-type, core;AAA-type ATPase, N-terminal domain;	molecular_function:ATP binding "Interacting selectively and non-covalently with ATP, adenosine 5'-triphosphate, a universally important coenzyme and enzyme regulator." [ISBN:0198506732](GO:0005524);	K08900 mitochondrial chaperone BCS1 | (RAP-DB) Os03g0584400; ATPase, AAA-type, core domain containing protein. (A);	NA
Os03g2674	23740746	23744167	-	heat shock cognate 70 kDa protein 2 [Oryza sativa Japonica Group];	Heat shock cognate 70 kDa protein 2 OS=Solanum lycopersicum OX=4081 GN=HSC-2 PE=2 SV=1;	Heat shock protein 70 family;Heat shock protein 70 family;Heat shock protein 70 family;Heat shock protein 70 family;Heat shock protein 70 family;Heat shock protein 70 family;Heat shock protein 70 family;;Heat shock protein 70 family;	NA	K03283 heat shock 70kDa protein 1/2/6/8 | (RefSeq) heat shock cognate 70 kDa protein 2 (A);	03040|Spliceosome;04010|MAPK signaling pathway;04141|Protein processing in endoplasmic reticulum;04144|Endocytosis;04213|Longevity regulating pathway - multiple species;04612|Antigen processing and presentation;04915|Estrogen signaling pathway;05134|Legionellosis;05145|Toxoplasmosis;05162|Measles;
Os03g2695	24040714	24041956	-	probable glutathione S-transferase [Oryza sativa Japonica Group];	Probable glutathione S-transferase OS=Nicotiana tabacum OX=4097 PE=2 SV=1;	Glutathione S-transferase, N-terminal;;Glutathione S-transferase, C-terminal-like;Glutathione S-transferase, N-terminal;;;	molecular_function:protein binding "Interacting selectively and non-covalently with any protein or protein complex [a complex of two or more proteins that may include other nonprotein molecules]." [GOC:go_curators](GO:0005515);	K00799 glutathione S-transferase [EC:2.5.1.18] | (RefSeq) probable glutathione S-transferase (A);	00480|Glutathione metabolism;00980|Metabolism of xenobiotics by cytochrome P450;00982|Drug metabolism - cytochrome P450;00983|Drug metabolism - other enzymes;01100|Metabolic pathways;01524|;05200|Pathways in cancer;05204|Chemical carcinogenesis;05225|;05418|;
Os03g2708	24103437	24109066	-	hypothetical protein OsI_12495 [Oryza sativa Indica Group];	Pentatricopeptide repeat-containing protein At3g53700, chloroplastic OS=Arabidopsis thaliana OX=3702 GN=MEE40 PE=2 SV=1;	Pentatricopeptide repeat;Pentatricopeptide repeat;Pentatricopeptide repeat;Pentatricopeptide repeat;Pentatricopeptide repeat;Pentatricopeptide repeat;Pentatricopeptide repeat;Pentatricopeptide repeat;Pentatricopeptide repeat;Pentatricopeptide repeat;Pentatricopeptide repeat;Pentatricopeptide repeat;Pentatricopeptide repeat;Pentatricopeptide repeat;Pentatricopeptide repeat;;;;Pentatricopeptide rep…	NA	K17964 leucine-rich PPR motif-containing protein, mitochondrial | (RefSeq) pentatricopeptide repeat-containing protein At1g09900-like (A);	NA
Os03g2823	25540234	25545657	+	hypothetical protein OsI_12611 [Oryza sativa Indica Group];	NA	;;	NA	NA	NA
Os03g2825	25547661	25549089	-	hypothetical protein [Oryza sativa Japonica Group];	NA	;;	NA	NA	NA
Os03g3086	28173076	28177379	+	tubulin beta-3 chain [Brachypodium distachyon];	Tubulin beta-8 chain OS=Oryza sativa subsp. japonica OX=39947 GN=TUBB8 PE=2 SV=1;	Tubulin/FtsZ, 2-layer sandwich domain;Tubulin;Tubulin;Tubulin;Tubulin;Tubulin;Tubulin;Tubulin;Tubulin;Tubulin;Beta tubulin;Beta tubulin;Beta tubulin;Beta tubulin;Beta tubulin;Beta tubulin;Beta tubulin;Beta tubulin;Beta tubulin;Beta tubulin;Beta tubulin;Beta tubulin;Beta tubulin;Tubulin/FtsZ, GTPase domain;Tubulin;Tubulin/FtsZ, 2-layer sandwich domain;;Tubulin/FtsZ, GTPase domain;	molecular_function:GTPase activity "Catalysis of the reaction: GTP + H2O = GDP + phosphate." [ISBN:0198547684](GO:0003924),molecular_function:structural constituent of cytoskeleton "The action of a molecule that contributes to the structural integrity of a cytoskeletal structure." [GOC:mah](GO:0005200),molecular_function:GTP binding "Interacting selectively and non-covalently with GTP, guanosine …	K07375 tubulin beta | (RAP-DB) Os03g0661300, BETA_TUBULIN_8, TUB8; Beta-tubulin (Beta-3 tubulin) (Tubulin beta subunit). (A);	04145|Phagosome;04540|Gap junction;05130|Pathogenic Escherichia coli infection;
Os03g3204	29222018	29238616	+	hypothetical protein OsI_13027 [Oryza sativa Indica Group];	NA	Ankyrin repeat-containing domain;;;;;Ankyrin repeat;Ankyrin repeat-containing domain;	molecular_function:protein binding "Interacting selectively and non-covalently with any protein or protein complex [a complex of two or more proteins that may include other nonprotein molecules]." [GOC:go_curators](GO:0005515);	K19626 inversin | (RefSeq) ankyrin repeat and SOCS box protein 11-like (A);	04310|Wnt signaling pathway;
Os03g3205	29239052	29244725	+	hypothetical protein OsI_13029 [Oryza sativa Indica Group];	NA	;;;;	NA	K09553 stress-induced-phosphoprotein 1 | (RefSeq) hsp70-Hsp90 organizing protein 1-like isoform X1 (A);	05020|Prion diseases;
Os03g3501	31864542	31869626	-	uncharacterized protein LOC4333957 [Oryza sativa Japonica Group];	NA	;;	NA	NA	NA
Os03g3897	34908188	34909263	+	tubulin beta-7 chain [Oryza sativa Japonica Group];	Tubulin beta-7 chain OS=Oryza sativa subsp. japonica OX=39947 GN=TUBB7 PE=2 SV=2;	Tubulin;Tubulin;Tubulin;Tubulin;Tubulin;Tubulin/FtsZ, 2-layer sandwich domain;;Tubulin;Beta tubulin;Beta tubulin;Beta tubulin;Beta tubulin;Beta tubulin;Beta tubulin;Beta tubulin;Beta tubulin;Beta tubulin;Beta tubulin;Tubulin/FtsZ, 2-layer sandwich domain;Tubulin/FtsZ, GTPase domain;Tubulin/FtsZ, GTPase domain;	molecular_function:GTPase activity "Catalysis of the reaction: GTP + H2O = GDP + phosphate." [ISBN:0198547684](GO:0003924),molecular_function:structural constituent of cytoskeleton "The action of a molecule that contributes to the structural integrity of a cytoskeletal structure." [GOC:mah](GO:0005200),molecular_function:GTP binding "Interacting selectively and non-covalently with GTP, guanosine …	K07375 tubulin beta | (RAP-DB) Os03g0780600, TUB7, BETA-TUBULIN_7; Tubulin beta-1 chain (Beta-1 tubulin). (A);	04145|Phagosome;04540|Gap junction;05130|Pathogenic Escherichia coli infection;
Os03g3965	35353386	35358839	+	hypothetical protein OsI_13832 [Oryza sativa Indica Group];	Protein argonaute 13 OS=Oryza sativa subsp. japonica OX=39947 GN=AGO13 PE=2 SV=1;	;Piwi domain;Piwi domain;Piwi domain;;Ubiquitin domain;	molecular_function:nucleic acid binding "Interacting selectively and non-covalently with any nucleic acid." [GOC:jl](GO:0003676),molecular_function:protein binding "Interacting selectively and non-covalently with any protein or protein complex [a complex of two or more proteins that may include other nonprotein molecules]." [GOC:go_curators](GO:0005515);	K11593 eukaryotic translation initiation factor 2C | (RAP-DB) Os03g0800200, MEIOSIS_ARRESTED_AT_LEPTOTENE_1, MEL1; Similar to Protein argonaute MEL1. (A);	NA
Os03g4107	36279771	36280410	+	uncharacterized protein LOC4334505 [Oryza sativa Japonica Group];	NA	;;	NA	NA	NA
Os03g4207	36907771	36911105	+	ras-related protein RABE1c [Oryza sativa Japonica Group];	Ras-related protein RABE1c OS=Arabidopsis thaliana OX=3702 GN=RABE1C PE=1 SV=1;	Small GTPase;;;;;;;;;;;;;;	molecular_function:GTPase activity "Catalysis of the reaction: GTP + H2O = GDP + phosphate." [ISBN:0198547684](GO:0003924),molecular_function:GTP binding "Interacting selectively and non-covalently with GTP, guanosine triphosphate." [GOC:ai](GO:0005525);	K07901 Ras-related protein Rab-8A | (RAP-DB) Os03g0819900; Similar to RAB8C. (A);	04144|Endocytosis;04152|AMPK signaling pathway;04530|Tight junction;04972|Pancreatic secretion;
Os03g4253	37176592	37178808	-	mitochondrial import inner membrane translocase subunit TIM10 [Oryza sativa Japonica Group];	Mitochondrial import inner membrane translocase subunit TIM10 OS=Arabidopsis thaliana OX=3702 GN=TIM10 PE=1 SV=1;	Tim10-like;;;	NA	K17778 mitochondrial import inner membrane translocase subunit TIM10 | (RAP-DB) Os03g0825400; Similar to Mitochondrial import inner membrane translocase subunit Tim10. (A);	NA
Os03g4508	38741284	38742393	+	DIBOA-glucoside dioxygenase BX6 [Oryza sativa Japonica Group];	1-aminocyclopropane-1-carboxylate oxidase homolog 3 OS=Arabidopsis thaliana OX=3702 GN=At1g06650 PE=2 SV=1;	Non-haem dioxygenase N-terminal domain;Oxoglutarate/iron-dependent dioxygenase;;;Oxoglutarate/iron-dependent dioxygenase;	molecular_function:oxidoreductase activity "Catalysis of an oxidation-reduction [redox] reaction, a reversible chemical reaction in which the oxidation state of an atom or atoms within a molecule is altered. One substrate acts as a hydrogen or electron donor and becomes oxidized, while the other acts as hydrogen or electron acceptor and becomes reduced." [GOC:go_curators](GO:0016491),biological_p…	K13229 2,4-dihydroxy-1,4-benzoxazin-3-one-glucoside dioxygenase [EC:1.14.11.59] | (RefSeq) DIBOA-glucoside dioxygenase BX6 (A);	00402|Benzoxazinoid biosynthesis;
Os04g0031	385661	388851	-	ribulose 1,5-bisphosphate carboxylase/oxygenase large subunit (chloroplast) [Hordeum murinum];	Ribulose bisphosphate carboxylase large chain OS=Oryza sativa subsp. japonica OX=39947 GN=rbcL PE=1 SV=1;	Ribulose bisphosphate carboxylase, large subunit, C-terminal;RuBisCO;;	molecular_function:magnesium ion binding "Interacting selectively and non-covalently with magnesium [Mg] ions." [GOC:ai](GO:0000287);	K01601 ribulose-bisphosphate carboxylase large chain [EC:4.1.1.39] | (RAP-DB) Os01g0791033; Similar to ribulose-1,5-bisphosphate carboxylase/oxygenase large subunit. (A);	00630|Glyoxylate and dicarboxylate metabolism;00710|Carbon fixation in photosynthetic organisms;01100|Metabolic pathways;01110|Biosynthesis of secondary metabolites;01120|Microbial metabolism in diverse environments;01130|Biosynthesis of antibiotics;01200|Carbon metabolism;
Os04g0057	731832	735070	-	OSIGBa0148I18.5 [Oryza sativa];	G-type lectin S-receptor-like serine/threonine-protein kinase At2g19130 OS=Arabidopsis thaliana OX=3702 GN=At2g19130 PE=2 SV=1;	Protein kinase domain;Protein kinase domain;S-locus glycoprotein domain;Bulb-type lectin domain;PAN/Apple domain;PAN/Apple domain;Bulb-type lectin domain;;;Protein kinase domain;Bulb-type lectin domain;PAN/Apple domain;	molecular_function:protein kinase activity "Catalysis of the phosphorylation of an amino acid residue in a protein, usually according to the reaction: a protein + ATP = a phosphoprotein + ADP." [MetaCyc:PROTEIN-KINASE-RXN](GO:0004672),molecular_function:ATP binding "Interacting selectively and non-covalently with ATP, adenosine 5'-triphosphate, a universally important coenzyme and enzyme regulato…	K04733 interleukin-1 receptor-associated kinase 4 [EC:2.7.11.1] | (RefSeq) G-type lectin S-receptor-like serine/threonine-protein kinase At2g19130 (A);	04010|MAPK signaling pathway;04064|NF-kappa B signaling pathway;04620|Toll-like receptor signaling pathway;04621|NOD-like receptor signaling pathway;04624|;04722|Neurotrophin signaling pathway;05133|Pertussis;05140|Leishmaniasis;05142|Chagas disease (American trypanosomiasis);05145|Toxoplasmosis;05152|Tuberculosis;05161|Hepatitis B;05162|Measles;05164|Influenza A;05168|Herpes simplex infection;05…
Os04g0077	949281	952453	+	hypothetical protein OsI_14582 [Oryza sativa Indica Group];	Heat shock protein 83 OS=Ipomoea nil OX=35883 GN=HSP83A PE=2 SV=1;	;Histidine kinase/HSP90-like ATPase;Heat shock protein Hsp90 family;Histidine kinase/HSP90-like ATPase;Heat shock protein Hsp90, N-terminal;Heat shock protein Hsp90, N-terminal;Heat shock protein Hsp90, N-terminal;Heat shock protein Hsp90, N-terminal;Heat shock protein Hsp90, N-terminal;Heat shock protein Hsp90, N-terminal;Heat shock protein Hsp90, N-terminal;Heat shock protein Hsp90 family;;Heat…	molecular_function:ATP binding "Interacting selectively and non-covalently with ATP, adenosine 5'-triphosphate, a universally important coenzyme and enzyme regulator." [ISBN:0198506732](GO:0005524),biological_process:protein folding "The process of assisting in the covalent and noncovalent assembly of single chain polypeptides or multisubunit complexes into the correct tertiary structure." [GOC:g…	K04079 molecular chaperone HtpG | (RefSeq) heat shock protein 82 (A);	04141|Protein processing in endoplasmic reticulum;04151|PI3K-Akt signaling pathway;04217|;04612|Antigen processing and presentation;04621|NOD-like receptor signaling pathway;04626|Plant-pathogen interaction;04657|;04659|;04914|Progesterone-mediated oocyte maturation;04915|Estrogen signaling pathway;05200|Pathways in cancer;05215|Prostate cancer;05418|;
Os04g0129	1516760	1571496	-	WEB family protein At1g75720 [Oryza sativa Japonica Group];	WEB family protein At2g17940 OS=Arabidopsis thaliana OX=3702 GN=At2g17940 PE=2 SV=1;	;;	NA	NA	NA
Os04g0149	1747846	1790399	+	OSIGBa0115D20.1 [Oryza sativa];	Subtilisin-like protease SBT3.10 OS=Arabidopsis thaliana OX=3702 GN=SBT3.10 PE=3 SV=2;	Peptidase S8/S53 domain;Subtilisin-like protease, fibronectin type-III domain;Peptidase S8, subtilisin-related;Peptidase S8, subtilisin-related;Peptidase S8, subtilisin-related;Peptidase S8/S53 domain;Peptidase S8 propeptide/proteinase inhibitor I9;Peptidase S8 propeptide/proteinase inhibitor I9;;;;;;;	molecular_function:serine-type endopeptidase activity "Catalysis of the hydrolysis of internal, alpha-peptide bonds in a polypeptide chain by a catalytic mechanism that involves a catalytic triad consisting of a serine nucleophile that is activated by a proton relay involving an acidic residue [e.g. aspartate or glutamate] and a basic residue [usually histidine]." [GOC:mah, http://merops.sanger.a…	K15333 tRNA guanosine-2'-O-methyltransferase [EC:2.1.1.34] | (RefSeq) uncharacterized protein LOC104224633 (A);	NA
Os04g0154	1806157	1815235	+	hypothetical protein OsI_35120 [Oryza sativa Indica Group];	Subtilisin-like protease SBT3.9 OS=Arabidopsis thaliana OX=3702 GN=SBT3.9 PE=3 SV=1;	Peptidase S8 propeptide/proteinase inhibitor I9;Peptidase S8/S53 domain;Peptidase S8, subtilisin-related;Peptidase S8, subtilisin-related;Peptidase S8, subtilisin-related;;;Subtilisin-like protease, fibronectin type-III domain;	molecular_function:serine-type endopeptidase activity "Catalysis of the hydrolysis of internal, alpha-peptide bonds in a polypeptide chain by a catalytic mechanism that involves a catalytic triad consisting of a serine nucleophile that is activated by a proton relay involving an acidic residue [e.g. aspartate or glutamate] and a basic residue [usually histidine]." [GOC:mah, http://merops.sanger.a…	K15333 tRNA guanosine-2'-O-methyltransferase [EC:2.1.1.34] | (RefSeq) uncharacterized protein LOC104224633 (A);	NA
Os04g0163	1844626	1844790	-	hypothetical protein OsJ_30738 [Oryza sativa Japonica Group];	NA	Domain of unknown function DUF4216;	NA	NA	NA
Os04g0219	2475587	2488156	+	NA	NA	NA	NA	NA	NA
Os04g0237	2767353	2773833	-	L-type lectin-domain containing receptor kinase IX.1 [Oryza sativa Japonica Group];	L-type lectin-domain containing receptor kinase IX.1 OS=Arabidopsis thaliana OX=3702 GN=LECRK91 PE=1 SV=1;	Protein kinase domain;Legume lectin domain;;;Protein kinase domain;Protein kinase domain;	molecular_function:protein kinase activity "Catalysis of the phosphorylation of an amino acid residue in a protein, usually according to the reaction: a protein + ATP = a phosphoprotein + ADP." [MetaCyc:PROTEIN-KINASE-RXN](GO:0004672),molecular_function:ATP binding "Interacting selectively and non-covalently with ATP, adenosine 5'-triphosphate, a universally important coenzyme and enzyme regulato…	K04733 interleukin-1 receptor-associated kinase 4 [EC:2.7.11.1] | (RefSeq) L-type lectin-domain containing receptor kinase IX.1 isoform X1 (A);	04010|MAPK signaling pathway;04064|NF-kappa B signaling pathway;04620|Toll-like receptor signaling pathway;04621|NOD-like receptor signaling pathway;04624|;04722|Neurotrophin signaling pathway;05133|Pertussis;05140|Leishmaniasis;05142|Chagas disease (American trypanosomiasis);05145|Toxoplasmosis;05152|Tuberculosis;05161|Hepatitis B;05162|Measles;05164|Influenza A;05168|Herpes simplex infection;05…
Os04g0300	3662578	3665049	+	S-domain receptor-like protein kinase [Oryza sativa f. spontanea];	G-type lectin S-receptor-like serine/threonine-protein kinase At2g19130 OS=Arabidopsis thaliana OX=3702 GN=At2g19130 PE=2 SV=1;	PAN/Apple domain;PAN/Apple domain;;S-locus glycoprotein domain;Bulb-type lectin domain;Protein kinase domain;Bulb-type lectin domain;Protein kinase domain;;PAN/Apple domain;Protein kinase domain;Bulb-type lectin domain;	molecular_function:protein kinase activity "Catalysis of the phosphorylation of an amino acid residue in a protein, usually according to the reaction: a protein + ATP = a phosphoprotein + ADP." [MetaCyc:PROTEIN-KINASE-RXN](GO:0004672),molecular_function:ATP binding "Interacting selectively and non-covalently with ATP, adenosine 5'-triphosphate, a universally important coenzyme and enzyme regulato…	K04733 interleukin-1 receptor-associated kinase 4 [EC:2.7.11.1] | (RefSeq) LOC109782484; G-type lectin S-receptor-like serine/threonine-protein kinase At2g19130 (A);	04010|MAPK signaling pathway;04064|NF-kappa B signaling pathway;04620|Toll-like receptor signaling pathway;04621|NOD-like receptor signaling pathway;04624|;04722|Neurotrophin signaling pathway;05133|Pertussis;05140|Leishmaniasis;05142|Chagas disease (American trypanosomiasis);05145|Toxoplasmosis;05152|Tuberculosis;05161|Hepatitis B;05162|Measles;05164|Influenza A;05168|Herpes simplex infection;05…
Os04g0342	4349890	4350544	-	YIF1b [Oryza glaberrima];	Protein YIF1B OS=Rattus norvegicus OX=10116 GN=Yif1b PE=2 SV=2;	;Yif1 family;Yif1 family;	cellular_component:endoplasmic reticulum membrane "The lipid bilayer surrounding the endoplasmic reticulum." [GOC:mah](GO:0005789),biological_process:ER to Golgi vesicle-mediated transport "The directed movement of substances from the endoplasmic reticulum [ER] to the Golgi, mediated by COP II vesicles. Small COP II coated vesicles form from the ER and then fuse directly with the cis-Golgi. Large…	K20362 protein transport protein YIF1 | (RAP-DB) Os04g0165400; Hrf1 family protein. (A);	NA
Os04g0390	5079263	5079955	+	transposon protein, putative, Pong sub-class, expressed [Oryza sativa Japonica Group];	Glutathione S-transferase T3 OS=Arabidopsis thaliana OX=3702 GN=GSTT3 PE=2 SV=1;	;No apical meristem-associated, C-terminal domain;	NA	K23222 nuclease HARBI1 [EC:3.1.-.-] | (RefSeq) uncharacterized protein LOC8074494 (A);	NA
Os04g0408	5285574	5291532	-	syn-pimara-7,15-diene synthase [Oryza sativa Japonica Group];	Syn-pimara-7,15-diene synthase OS=Oryza sativa subsp. japonica OX=39947 GN=KSL4 PE=1 SV=1;	Terpene synthase, metal-binding domain;;;Terpene synthase, N-terminal domain;	molecular_function:magnesium ion binding "Interacting selectively and non-covalently with magnesium [Mg] ions." [GOC:ai](GO:0000287),molecular_function:terpene synthase activity "Catalysis of the formation of cyclic terpenes through the cyclization of linear terpenes [e.g. isopentenyl-PP, geranyl-PP, farnesyl-PP and geranylgeranyl-PP] containing varying numbers of isoprene units." [EC:4.2.3.-, GO…	K14046 syn-pimara-7,15-diene synthase [EC:4.2.3.35] | (RAP-DB) Os04g0179700, ENT-KAURENE_SYNTHASE_4, KSL4, KAURENE_SYNTHASE-LIKE_4, KS4; Syn-pimara-7,15-diene synthase. (A);	00904|Diterpenoid biosynthesis;01110|Biosynthesis of secondary metabolites;
Os04g0627	7921834	7940384	-	H0515C11.4 [Oryza sativa];	Probable flavin-containing monooxygenase 1 OS=Arabidopsis thaliana OX=3702 GN=FMO1 PE=2 SV=1;	;;;Flavin monooxygenase-like;	molecular_function:N,N-dimethylaniline monooxygenase activity "Catalysis of the reaction: N,N-dimethylaniline + NADPH + H+ + O2 = N,N-dimethylaniline N-oxide + NADP+ + H2O." [EC:1.14.13.8](GO:0004499),molecular_function:flavin adenine dinucleotide binding "Interacting selectively and non-covalently with FAD, flavin-adenine dinucleotide, the coenzyme or the prosthetic group of various flavoprotein…	K00485 dimethylaniline monooxygenase (N-oxide forming) [EC:1.14.13.8] | (RefSeq) probable flavin-containing monooxygenase 1 (A);	00982|Drug metabolism - cytochrome P450;
Os04g0651	8509171	8511223	+	hypothetical protein OsI_14472 [Oryza sativa Indica Group];	NA	;;	NA	NA	NA
Os04g0664	8705449	8708106	-	uncharacterized protein LOC107277603 [Oryza sativa Japonica Group];	NA	;;Probable transposase, Ptta/En/Spm, plant;	NA	NA	NA
Os04g0670	8860797	8861441	-	OSJNBa0028M15.5 [Oryza sativa Japonica Group];	NA	;Transposase-associated domain;;	NA	K03549 KUP system potassium uptake protein | (RefSeq) potassium transporter 19-like (A);	NA
Os04g0671	8886621	8886932	+	hypothetical protein OsJ_13487 [Oryza sativa Japonica Group];	NA	NA	NA	NA	NA
Os04g0690	9200518	9202251	-	probable aquaporin PIP2-6 [Oryza sativa Japonica Group];	Probable aquaporin PIP2-6 OS=Oryza sativa subsp. japonica OX=39947 GN=PIP2-6 PE=2 SV=2;	Major intrinsic protein;Major intrinsic protein;Major intrinsic protein;Major intrinsic protein;Major intrinsic protein;Major intrinsic protein;;Major intrinsic protein;Aquaporin transporter;	molecular_function:channel activity "Enables the energy-independent facilitated diffusion, mediated by passage of a solute through a transmembrane aqueous pore or channel. Stereospecificity is not exhibited but this transport may be specific for a particular molecular species or class of molecules." [GOC:mtg_transport, ISBN:0815340729, TC:1.-.-.-.-](GO:0015267),cellular_component:membrane "A lipi…	K09872 aquaporin PIP | (RAP-DB) Os04g0233400, PLASMA_MEMBRANE_INTRINSIC_PROTEIN_2;6, PIP2;6; Similar to Arabidopsis thaliana (Fragment). (A);	NA
Os04g0760	11534358	11535536	-	OSJNBb0069N01.1 [Oryza sativa Japonica Group];	NA	NA	NA	K22686 pro-apoptotic serine protease NMA111 [EC:3.4.21.-] | (RefSeq) LOC109759762; protease Do-like 7 (A);	NA
Os04g0807	12299363	12300915	-	hypothetical protein OsI_15139 [Oryza sativa Indica Group];	UDP-glycosyltransferase 92A1 OS=Arabidopsis thaliana OX=3702 GN=UGT92A1 PE=2 SV=1;	;UDP-glucuronosyl/UDP-glucosyltransferase;	molecular_function:transferase activity, transferring hexosyl groups "Catalysis of the transfer of a hexosyl group from one compound [donor] to another [acceptor]." [GOC:jl](GO:0016758);	K13496 UDP-glucosyl transferase 73C [EC:2.4.1.-] | (RefSeq) scopoletin glucosyltransferase (A);	NA
Os04g0940	13862883	13870861	-	OSJNBa0041M21.10 [Oryza sativa Japonica Group];	Serine/threonine-protein phosphatase 7 long form homolog OS=Arabidopsis thaliana OX=3702 GN=MAIL3 PE=2 SV=1;	;Aminotransferase-like, plant mobile domain;;	NA	K05349 beta-glucosidase [EC:3.2.1.21] | (RefSeq) probable beta-glucosidase F (A);	00460|Cyanoamino acid metabolism;00500|Starch and sucrose metabolism;00940|Phenylpropanoid biosynthesis;01100|Metabolic pathways;01110|Biosynthesis of secondary metabolites;
Os04g1064	15304492	15304845	-	pollen allergen Phl p 2 [Oryza sativa Japonica Group];	Pollen allergen Phl p 2 OS=Phleum pratense OX=15957 GN=PHLPII PE=1 SV=1;	Expansin, cellulose-binding-like domain;Pollen allergen Lol p2;Pollen allergen Lol p2;Pollen allergen Lol p2;Pollen allergen Lol p2;;;Expansin, cellulose-binding-like domain;	cellular_component:extracellular region "The space external to the outermost structure of a cell. For cells without external protective or external encapsulating structures this refers to space outside of the plasma membrane. This term covers the host cell environment outside an intracellular parasite." [GOC:go_curators](GO:0005576);	K20628 expansin | (RefSeq) putative expansin-B2 (A);	NA
Os04g1066	15312425	15313158	-	pollen allergen Lol p 2-A [Oryza sativa Japonica Group];	Pollen allergen Phl p 2 OS=Phleum pratense OX=15957 GN=PHLPII PE=1 SV=1;	Pollen allergen Lol p2;Pollen allergen Lol p2;Pollen allergen Lol p2;Pollen allergen Lol p2;;Expansin, cellulose-binding-like domain;;Expansin, cellulose-binding-like domain;	cellular_component:extracellular region "The space external to the outermost structure of a cell. For cells without external protective or external encapsulating structures this refers to space outside of the plasma membrane. This term covers the host cell environment outside an intracellular parasite." [GOC:go_curators](GO:0005576);	K20628 expansin | (RefSeq) putative expansin-B2 (A);	NA
Os04g1068	15365272	15366223	-	pollen allergen Phl p 2 [Oryza sativa Japonica Group];	Pollen allergen Phl p 2 OS=Phleum pratense OX=15957 GN=PHLPII PE=1 SV=1;	;Expansin, cellulose-binding-like domain;Expansin, cellulose-binding-like domain;Pollen allergen Lol p2;Pollen allergen Lol p2;Pollen allergen Lol p2;Pollen allergen Lol p2;;	cellular_component:extracellular region "The space external to the outermost structure of a cell. For cells without external protective or external encapsulating structures this refers to space outside of the plasma membrane. This term covers the host cell environment outside an intracellular parasite." [GOC:go_curators](GO:0005576);	K20628 expansin | (RefSeq) putative expansin-B2 (A);	NA
Os04g1351	19559659	19561729	+	hypothetical protein OsI_15554 [Oryza sativa Indica Group];	Wall-associated receptor kinase 2 OS=Arabidopsis thaliana OX=3702 GN=WAK2 PE=1 SV=1;	Wall-associated receptor kinase, galacturonan-binding domain;;Wall-associated receptor kinase;;	molecular_function:protein serine/threonine kinase activity "Catalysis of the reactions: ATP + protein serine = ADP + protein serine phosphate, and ATP + protein threonine = ADP + protein threonine phosphate." [GOC:bf](GO:0004674),cellular_component:integral component of membrane "The component of a membrane consisting of the gene products and protein complexes having at least some part of their …	K04733 interleukin-1 receptor-associated kinase 4 [EC:2.7.11.1] | (RefSeq) wall-associated receptor kinase 3-like (A);	04010|MAPK signaling pathway;04064|NF-kappa B signaling pathway;04620|Toll-like receptor signaling pathway;04621|NOD-like receptor signaling pathway;04624|;04722|Neurotrophin signaling pathway;05133|Pertussis;05140|Leishmaniasis;05142|Chagas disease (American trypanosomiasis);05145|Toxoplasmosis;05152|Tuberculosis;05161|Hepatitis B;05162|Measles;05164|Influenza A;05168|Herpes simplex infection;05…
Os04g1353	19581675	19585018	+	OSIGBa0134J07.7 [Oryza sativa];	Wall-associated receptor kinase 2 OS=Arabidopsis thaliana OX=3702 GN=WAK2 PE=1 SV=1;	;EGF-like domain;EGF-like domain;;Wall-associated receptor kinase, galacturonan-binding domain;EGF-like calcium-binding domain;	molecular_function:calcium ion binding "Interacting selectively and non-covalently with calcium ions [Ca2+]." [GOC:ai](GO:0005509),molecular_function:polysaccharide binding "Interacting selectively and non-covalently with any polysaccharide, a polymer of many [typically more than 10] monosaccharide residues linked glycosidically." [CHEBI:18154, GOC:mah](GO:0030247);	K04733 interleukin-1 receptor-associated kinase 4 [EC:2.7.11.1] | (RefSeq) wall-associated receptor kinase 3-like (A);	04010|MAPK signaling pathway;04064|NF-kappa B signaling pathway;04620|Toll-like receptor signaling pathway;04621|NOD-like receptor signaling pathway;04624|;04722|Neurotrophin signaling pathway;05133|Pertussis;05140|Leishmaniasis;05142|Chagas disease (American trypanosomiasis);05145|Toxoplasmosis;05152|Tuberculosis;05161|Hepatitis B;05162|Measles;05164|Influenza A;05168|Herpes simplex infection;05…
Os04g1362	19707920	19711440	+	hypothetical protein OsJ_14450 [Oryza sativa Japonica Group];	Vesicle-associated protein 1-1 OS=Arabidopsis thaliana OX=3702 GN=PVA11 PE=1 SV=1;	Major sperm protein (MSP) domain;Vesicle-associated membrane-protein-associated protein;Vesicle-associated membrane-protein-associated protein;;;Major sperm protein (MSP) domain;	cellular_component:endoplasmic reticulum membrane "The lipid bilayer surrounding the endoplasmic reticulum." [GOC:mah](GO:0005789);	K04733 interleukin-1 receptor-associated kinase 4 [EC:2.7.11.1] | (RefSeq) LOC109767955; putative receptor-like protein kinase At4g00960 (A);	04010|MAPK signaling pathway;04064|NF-kappa B signaling pathway;04620|Toll-like receptor signaling pathway;04621|NOD-like receptor signaling pathway;04624|;04722|Neurotrophin signaling pathway;05133|Pertussis;05140|Leishmaniasis;05142|Chagas disease (American trypanosomiasis);05145|Toxoplasmosis;05152|Tuberculosis;05161|Hepatitis B;05162|Measles;05164|Influenza A;05168|Herpes simplex infection;05…
Os04g1497	21186063	21192682	-	chaperone protein ClpC1, chloroplastic [Oryza sativa Japonica Group];	Chaperone protein ClpC1, chloroplastic OS=Oryza sativa subsp. japonica OX=39947 GN=CLPC1 PE=2 SV=2;	AAA+ ATPase domain;AAA+ ATPase domain;ClpA/ClpB, AAA lid domain;ClpA/B family;ClpA/B family;ClpA/B family;ClpA/B family;UVR domain;;ATPase, AAA-type, core;ATPase, AAA-type, core;;Clp, N-terminal;Clp, N-terminal;Clp ATPase, C-terminal;Clp ATPase, C-terminal;	molecular_function:protein binding "Interacting selectively and non-covalently with any protein or protein complex [a complex of two or more proteins that may include other nonprotein molecules]." [GOC:go_curators](GO:0005515),molecular_function:ATP binding "Interacting selectively and non-covalently with ATP, adenosine 5'-triphosphate, a universally important coenzyme and enzyme regulator." [ISB…	K03696 ATP-dependent Clp protease ATP-binding subunit ClpC | (RefSeq) chaperone protein ClpC1, chloroplastic (A);	NA
Os04g1520	21456123	21496410	-	hypothetical protein OsI_15747 [Oryza sativa Indica Group];	Probable disease resistance protein At5g63020 OS=Arabidopsis thaliana OX=3702 GN=At5g63020 PE=2 SV=2;	Leucine-rich repeat, typical subtype;Leucine-rich repeat, typical subtype;Leucine-rich repeat, typical subtype;;;	NA	K13459 disease resistance protein RPS2 | (RefSeq) disease resistance protein At4g27190-like (A);	04626|Plant-pathogen interaction;
Os04g1581	21970283	21971900	-	H0717B12.4 [Oryza sativa];	Protein SELF-PRUNING OS=Solanum lycopersicum OX=4081 GN=SP PE=2 SV=1;	;Phosphatidylethanolamine-binding protein;Phosphatidylethanolamine-binding protein, eukaryotic;	NA	K16223 protein FLOWERING LOCUS T | (RefSeq) protein HEADING DATE 3A (A);	04712|Circadian rhythm - plant;
Os04g1638	22387884	22393548	+	histone H3-like centromeric protein CSE4 [Oryza sativa Japonica Group];	Histone H3.2 OS=Nicotiana tabacum OX=4097 GN=B34 PE=1 SV=1;	Histone H3/CENP-A;Histone H3/CENP-A;Histone H3/CENP-A;Histone H3/CENP-A;Histone H3/CENP-A;Histone H3/CENP-A;Histone H3/CENP-A;Histone H3/CENP-A;Histone H3/CENP-A;Histone H2A/H2B/H3;;	cellular_component:nucleosome "A complex comprised of DNA wound around a multisubunit core and associated proteins, which forms the primary packing unit of DNA into higher order structures." [GOC:elh](GO:0000786),molecular_function:DNA binding "Any molecular function by which a gene product interacts selectively and non-covalently with DNA [deoxyribonucleic acid]." [GOC:dph, GOC:jl, GOC:tb, GOC:v…	K11253 histone H3 | (RAP-DB) Os04g0419600; Histone H3. (A);	05034|Alcoholism;05202|Transcriptional misregulation in cancer;05322|Systemic lupus erythematosus;
Os04g1639	22395211	22397961	+	hypothetical protein OsI_15863 [Oryza sativa Indica Group];	G-type lectin S-receptor-like serine/threonine-protein kinase At2g19130 OS=Arabidopsis thaliana OX=3702 GN=At2g19130 PE=2 SV=1;	;Bulb-type lectin domain;Bulb-type lectin domain;PAN/Apple domain;S-locus glycoprotein domain;Protein kinase domain;PAN/Apple domain;PAN/Apple domain;;Protein kinase domain;Bulb-type lectin domain;Protein kinase domain;	molecular_function:protein kinase activity "Catalysis of the phosphorylation of an amino acid residue in a protein, usually according to the reaction: a protein + ATP = a phosphoprotein + ADP." [MetaCyc:PROTEIN-KINASE-RXN](GO:0004672),molecular_function:ATP binding "Interacting selectively and non-covalently with ATP, adenosine 5'-triphosphate, a universally important coenzyme and enzyme regulato…	K04733 interleukin-1 receptor-associated kinase 4 [EC:2.7.11.1] | (RefSeq) G-type lectin S-receptor-like serine/threonine-protein kinase At2g19130 (A);	04010|MAPK signaling pathway;04064|NF-kappa B signaling pathway;04620|Toll-like receptor signaling pathway;04621|NOD-like receptor signaling pathway;04624|;04722|Neurotrophin signaling pathway;05133|Pertussis;05140|Leishmaniasis;05142|Chagas disease (American trypanosomiasis);05145|Toxoplasmosis;05152|Tuberculosis;05161|Hepatitis B;05162|Measles;05164|Influenza A;05168|Herpes simplex infection;05…
Os04g1791	23720135	23736007	-	12-oxophytodienoate reductase 1 [Ananas comosus];	Putative 12-oxophytodienoate reductase 12 OS=Oryza sativa subsp. japonica OX=39947 GN=OPR12 PE=2 SV=2;	;;;;;;NADH:flavin oxidoreductase/NADH oxidase, N-terminal;NADH:flavin oxidoreductase/NADH oxidase, N-terminal;NADH:flavin oxidoreductase/NADH oxidase, N-terminal;	molecular_function:FMN binding "Interacting selectively and non-covalently with flavin mono nucleotide. Flavin mono nucleotide [FMN] is the coenzyme or the prosthetic group of various flavoprotein oxidoreductase enzymes." [GOC:tb](GO:0010181),molecular_function:oxidoreductase activity "Catalysis of an oxidation-reduction [redox] reaction, a reversible chemical reaction in which the oxidation stat…	K05894 12-oxophytodienoic acid reductase [EC:1.3.1.42] | (RefSeq) putative 12-oxophytodienoate reductase 12 (A);	00592|alpha-Linolenic acid metabolism;01100|Metabolic pathways;01110|Biosynthesis of secondary metabolites;
Os04g1858	24093411	24096078	+	histone H3.3-like [Panicum hallii];	Histone H3.3 OS=Vitis vinifera OX=29760 PE=2 SV=3;	;Histone H2A/H2B/H3;Histone H3/CENP-A;Histone H3/CENP-A;Histone H3/CENP-A;Histone H3/CENP-A;Histone H3/CENP-A;Histone H3/CENP-A;Histone H3/CENP-A;Histone H3/CENP-A;Histone H3/CENP-A;	cellular_component:nucleosome "A complex comprised of DNA wound around a multisubunit core and associated proteins, which forms the primary packing unit of DNA into higher order structures." [GOC:elh](GO:0000786),molecular_function:DNA binding "Any molecular function by which a gene product interacts selectively and non-covalently with DNA [deoxyribonucleic acid]." [GOC:dph, GOC:jl, GOC:tb, GOC:v…	K11253 histone H3 | (RefSeq) histone H3.3 isoform X1 (A);	05034|Alcoholism;05202|Transcriptional misregulation in cancer;05322|Systemic lupus erythematosus;
Os04g1867	24169528	24171318	-	hypothetical protein OsJ_15006 [Oryza sativa Japonica Group];	NA	;;	NA	NA	NA
Os04g1935	24682529	24692604	-	cell number regulator 2, partial [Oryza sativa Japonica Group];	Cell number regulator 10 OS=Zea mays OX=4577 GN=CNR10 PE=2 SV=1;	PLAC8 motif-containing protein;;PLAC8 motif-containing protein;	NA	NA	NA
Os04g1954	24811257	24816255	-	protein NRT1/ PTR FAMILY 6.4 [Oryza sativa Japonica Group];	Protein NRT1/ PTR FAMILY 6.4 OS=Arabidopsis thaliana OX=3702 GN=NPF6.4 PE=1 SV=1;	;Proton-dependent oligopeptide transporter family;Proton-dependent oligopeptide transporter family;	cellular_component:membrane "A lipid bilayer along with all the proteins and protein complexes embedded in it an attached to it." [GOC:dos, GOC:mah, ISBN:0815316194](GO:0016020),molecular_function:transmembrane transporter activity "Enables the transfer of a substance, usually a specific substance or a group of related substances, from one side of a membrane to the other." [GOC:jid, GOC:mtg_trans…	K14638 solute carrier family 15 (peptide/histidine transporter), member 3/4 | (RefSeq) LOC109749964; protein NRT1/ PTR FAMILY 6.4-like (A);	NA
Os04g1985	25029948	25037316	-	uncharacterized protein LOC107277191 isoform X1 [Oryza sativa Japonica Group];	Heavy metal-associated isoprenylated plant protein 47 OS=Arabidopsis thaliana OX=3702 GN=HIPP47 PE=3 SV=1;	;;;;	NA	K04733 interleukin-1 receptor-associated kinase 4 [EC:2.7.11.1] | (RefSeq) receptor-like protein kinase HERK 1 (A);	04010|MAPK signaling pathway;04064|NF-kappa B signaling pathway;04620|Toll-like receptor signaling pathway;04621|NOD-like receptor signaling pathway;04624|;04722|Neurotrophin signaling pathway;05133|Pertussis;05140|Leishmaniasis;05142|Chagas disease (American trypanosomiasis);05145|Toxoplasmosis;05152|Tuberculosis;05161|Hepatitis B;05162|Measles;05164|Influenza A;05168|Herpes simplex infection;05…
Os04g1994	25110786	25113211	+	LOW QUALITY PROTEIN: ATP-dependent 6-phosphofructokinase 2-like [Oryza sativa Japonica Group];	ATP-dependent 6-phosphofructokinase 2 OS=Arabidopsis thaliana OX=3702 GN=PFK2 PE=1 SV=1;	;;Phosphofructokinase domain;ATP-dependent 6-phosphofructokinase;ATP-dependent 6-phosphofructokinase;ATP-dependent 6-phosphofructokinase;ATP-dependent 6-phosphofructokinase;ATP-dependent 6-phosphofructokinase;ATP-dependent 6-phosphofructokinase;	molecular_function:6-phosphofructokinase activity "Catalysis of the reaction: ATP + D-fructose-6-phosphate = ADP + D-fructose 1,6-bisphosphate." [EC:2.7.1.11](GO:0003872),biological_process:fructose 6-phosphate metabolic process "The chemical reactions and pathways involving fructose 6-phosphate, also known as F6P. The D-enantiomer is an important intermediate in glycolysis, gluconeogenesis, and …	K00850 6-phosphofructokinase 1 [EC:2.7.1.11] | (RefSeq) LOW QUALITY PROTEIN: ATP-dependent 6-phosphofructokinase 2 (A);	00010|Glycolysis / Gluconeogenesis;00030|Pentose phosphate pathway;00051|Fructose and mannose metabolism;00052|Galactose metabolism;00680|Methane metabolism;01100|Metabolic pathways;01110|Biosynthesis of secondary metabolites;01120|Microbial metabolism in diverse environments;01130|Biosynthesis of antibiotics;01200|Carbon metabolism;01230|Biosynthesis of amino acids;03018|RNA degradation;04152|AM…
Os04g2057	25583004	25586278	-	beta-1,4-mannosyl-glycoprotein 4-beta-N-acetylglucosaminyltransferase [Oryza sativa Japonica Group];	Beta-1,4-mannosyl-glycoprotein 4-beta-N-acetylglucosaminyltransferase OS=Rattus norvegicus OX=10116 GN=Mgat3 PE=1 SV=2;	Glycosyl transferase, family 17;;Glycosyl transferase, family 17;	molecular_function:beta-1,4-mannosylglycoprotein 4-beta-N-acetylglucosaminyltransferase activity "Catalysis of the reaction: UDP-N-acetyl-D-glucosamine + beta-D-mannosyl-R = UDP + 4-[N-acetyl-beta-D-glucosaminyl]-beta-D-mannosyl-R." [EC:2.4.1.144](GO:0003830),biological_process:protein N-linked glycosylation "A protein glycosylation process in which a carbohydrate or carbohydrate derivative unit …	K00737 beta-1,4-mannosyl-glycoprotein beta-1,4-N-acetylglucosaminyltransferase [EC:2.4.1.144] | (RAP-DB) Os04g0477500; Glycosyl transferase, family 17 protein. (A);	00510|N-Glycan biosynthesis;01100|Metabolic pathways;
Os04g2083	25731109	25739576	-	hypothetical protein OsI_16339 [Oryza sativa Indica Group];	Cytochrome P450 71A9 OS=Glycine max OX=3847 GN=CYP71A9 PE=2 SV=1;	Cytochrome P450, E-class, group I;Cytochrome P450, E-class, group I;Cytochrome P450, E-class, group I;Cytochrome P450, E-class, group I;Cytochrome P450, E-class, group I;Cytochrome P450, E-class, group I;Cytochrome P450, E-class, group I;Cytochrome P450;Cytochrome P450;Cytochrome P450;Cytochrome P450;Cytochrome P450;;;	molecular_function:iron ion binding "Interacting selectively and non-covalently with iron [Fe] ions." [GOC:ai](GO:0005506),molecular_function:oxidoreductase activity, acting on paired donors, with incorporation or reduction of molecular oxygen "Catalysis of an oxidation-reduction [redox] reaction in which hydrogen or electrons are transferred from each of two donors, and molecular oxygen is reduc…	K20617 cytochrome P450 family 71 subfamily A | (RAP-DB) Os04g0480700; Cytochrome P450 family protein. (A);	NA
Os04g2351	27654261	27657057	-	phenylalanine ammonia-lyase [Panicum miliaceum];	Phenylalanine ammonia-lyase OS=Oryza sativa subsp. japonica OX=39947 GN=PAL PE=1 SV=2;	Aromatic amino acid lyase;Aromatic amino acid lyase;;	NA	K13064 phenylalanine/tyrosine ammonia-lyase [EC:4.3.1.25] | (RAP-DB) Os04g0518100; Phenylalanine ammonia-lyase. (A);	00360|Phenylalanine metabolism;00940|Phenylpropanoid biosynthesis;01100|Metabolic pathways;01110|Biosynthesis of secondary metabolites;
Os04g2355	27674161	27676812	-	phenylalanine ammonia-lyase [Bambusa oldhamii];	Phenylalanine ammonia-lyase OS=Triticum aestivum OX=4565 GN=PAL PE=3 SV=1;	Aromatic amino acid lyase;Aromatic amino acid lyase;;	NA	K10775 phenylalanine ammonia-lyase [EC:4.3.1.24] | (RAP-DB) Os04g0518400; Similar to Phenylalanine ammonia-lyase (Fragment). (A);	00360|Phenylalanine metabolism;00940|Phenylpropanoid biosynthesis;01100|Metabolic pathways;01110|Biosynthesis of secondary metabolites;
Os04g2369	27846657	27849336	+	probable aquaporin PIP2-3 [Oryza sativa Japonica Group];	Probable aquaporin PIP2-3 OS=Oryza sativa subsp. japonica OX=39947 GN=PIP2-3 PE=2 SV=1;	Aquaporin transporter;Major intrinsic protein;Major intrinsic protein;Major intrinsic protein;Major intrinsic protein;Major intrinsic protein;Major intrinsic protein;Major intrinsic protein;;	molecular_function:channel activity "Enables the energy-independent facilitated diffusion, mediated by passage of a solute through a transmembrane aqueous pore or channel. Stereospecificity is not exhibited but this transport may be specific for a particular molecular species or class of molecules." [GOC:mtg_transport, ISBN:0815340729, TC:1.-.-.-.-](GO:0015267),cellular_component:membrane "A lipi…	K09872 aquaporin PIP | (RAP-DB) Os04g0521100, PIP2;3, PLASMA_MEMBRANE_INTRINSIC_PROTEIN_2;3; Major intrinsic protein family protein. (A);	NA
Os04g2535	29074471	29080933	-	stellacyanin [Oryza sativa Japonica Group];	Uclacyanin 1 OS=Arabidopsis thaliana OX=3702 GN=UCC1 PE=1 SV=1;	Phytocyanin;;Phytocyanin;;;Phytocyanin domain;;Phytocyanin domain;Phytocyanin domain;Phytocyanin domain;	molecular_function:electron transfer activity "Any molecular entity that serves as an electron acceptor and electron donor in an electron transport chain. An electron transport chain is a process in which a series of electron carriers operate together to transfer electrons from donors to any of several different terminal electron acceptors to generate a transmembrane electrochemical gradient." [I…	K03006 DNA-directed RNA polymerase II subunit RPB1 [EC:2.7.7.6] | (RefSeq) early nodulin-like protein 2 (A);	03020|RNA polymerase;05016|Huntington's disease;
Os04g2586	29427636	29435699	-	hypothetical protein OsI_16917 [Oryza sativa Indica Group];	Acyl-acyl carrier protein thioesterase ATL4, chloroplastic OS=Arabidopsis thaliana OX=3702 GN=ALT4 PE=2 SV=1;	Thioesterase domain;;;;;;	NA	NA	NA
Os04g2596	29472406	29472984	+	14 kDa proline-rich protein DC2.15 [Oryza sativa Japonica Group];	14 kDa proline-rich protein DC2.15 OS=Daucus carota OX=4039 PE=2 SV=1;	Bifunctional inhibitor/plant lipid transfer protein/seed storage helical domain;;;Hydrophobic seed protein domain;;	NA	K11855 ubiquitin carboxyl-terminal hydrolase 36/42 [EC:3.4.19.12] | (RefSeq) ubiquitin carboxyl-terminal hydrolase 36 (A);	NA
Os04g2630	29819143	29821417	+	probable aquaporin PIP1-2 [Oryza sativa Japonica Group];	Probable aquaporin PIP1-2 OS=Oryza sativa subsp. japonica OX=39947 GN=PIP1-2 PE=2 SV=3;	Major intrinsic protein;Aquaporin transporter;Major intrinsic protein;Major intrinsic protein;Major intrinsic protein;Major intrinsic protein;Major intrinsic protein;Major intrinsic protein;;	molecular_function:channel activity "Enables the energy-independent facilitated diffusion, mediated by passage of a solute through a transmembrane aqueous pore or channel. Stereospecificity is not exhibited but this transport may be specific for a particular molecular species or class of molecules." [GOC:mtg_transport, ISBN:0815340729, TC:1.-.-.-.-](GO:0015267),cellular_component:membrane "A lipi…	K09872 aquaporin PIP | (RAP-DB) Os04g0559700; Similar to Aquaporin PIP1.1. (A);	NA
Os04g2744	30808775	30810193	+	hypothetical protein OsI_17062 [Oryza sativa Indica Group];	H/ACA ribonucleoprotein complex subunit CBF5 OS=Chaetomium thermophilum (strain DSM 1495 / CBS 144.50 / IMI 039719) OX=759272 GN=CBF5 PE=3 SV=2;	tRNA pseudouridine synthase B family;tRNA pseudouridylate synthase B, C-terminal;Pseudouridine synthase II, N-terminal;	biological_process:RNA processing "Any process involved in the conversion of one or more primary RNA transcripts into one or more mature RNA molecules." [GOC:mah](GO:0006396);	K11131 H/ACA ribonucleoprotein complex subunit 4 [EC:5.4.99.-] | (RefSeq) H/ACA ribonucleoprotein complex subunit 4 (A);	03008|Ribosome biogenesis in eukaryotes;
Os04g2904	32128270	32155298	+	wall-associated receptor kinase 5 isoform X1 [Oryza sativa Japonica Group];	Wall-associated receptor kinase 5 OS=Arabidopsis thaliana OX=3702 GN=WAK5 PE=2 SV=1;	Wall-associated receptor kinase, galacturonan-binding domain;Protein kinase domain;Protein kinase domain;;EGF-like calcium-binding domain;;EGF-like domain;EGF-like domain;EGF-like domain;Protein kinase domain;;Protein kinase domain;Protein kinase domain;Protein kinase domain;;	molecular_function:protein kinase activity "Catalysis of the phosphorylation of an amino acid residue in a protein, usually according to the reaction: a protein + ATP = a phosphoprotein + ADP." [MetaCyc:PROTEIN-KINASE-RXN](GO:0004672),molecular_function:calcium ion binding "Interacting selectively and non-covalently with calcium ions [Ca2+]." [GOC:ai](GO:0005509),molecular_function:ATP binding "I…	K04733 interleukin-1 receptor-associated kinase 4 [EC:2.7.11.1] | (RefSeq) wall-associated receptor kinase 5-like (A);	04010|MAPK signaling pathway;04064|NF-kappa B signaling pathway;04620|Toll-like receptor signaling pathway;04621|NOD-like receptor signaling pathway;04624|;04722|Neurotrophin signaling pathway;05133|Pertussis;05140|Leishmaniasis;05142|Chagas disease (American trypanosomiasis);05145|Toxoplasmosis;05152|Tuberculosis;05161|Hepatitis B;05162|Measles;05164|Influenza A;05168|Herpes simplex infection;05…
Os04g3104	33837514	33842381	+	hypothetical protein OsI_17515 [Oryza sativa Indica Group];	Putative disease resistance protein RGA4 OS=Solanum bulbocastanum OX=147425 GN=RGA4 PE=2 SV=1;	Rx, N-terminal;;;;;;;NB-ARC;	molecular_function:ADP binding "Interacting selectively and non-covalently with ADP, adenosine 5'-diphosphate." [GOC:jl](GO:0043531);	K04733 interleukin-1 receptor-associated kinase 4 [EC:2.7.11.1] | (RefSeq) uncharacterized protein LOC109751704 (A);	04010|MAPK signaling pathway;04064|NF-kappa B signaling pathway;04620|Toll-like receptor signaling pathway;04621|NOD-like receptor signaling pathway;04624|;04722|Neurotrophin signaling pathway;05133|Pertussis;05140|Leishmaniasis;05142|Chagas disease (American trypanosomiasis);05145|Toxoplasmosis;05152|Tuberculosis;05161|Hepatitis B;05162|Measles;05164|Influenza A;05168|Herpes simplex infection;05…
Os04g3117	33922729	33925062	+	Os04g0628200, partial [Oryza sativa Japonica Group];	Peroxidase 1 OS=Oryza sativa subsp. japonica OX=39947 GN=PRX74 PE=2 SV=2;	Plant peroxidase;Plant peroxidase;Plant peroxidase;Plant peroxidase;;Haem peroxidase;;Haem peroxidase;Haem peroxidase;Haem peroxidase;	molecular_function:peroxidase activity "Catalysis of the reaction: donor + hydrogen peroxide = oxidized donor + 2 H2O." [EC:1.11.1.7](GO:0004601),biological_process:response to oxidative stress "Any process that results in a change in state or activity of a cell or an organism [in terms of movement, secretion, enzyme production, gene expression, etc.] as a result of oxidative stress, a state ofte…	K00430 peroxidase [EC:1.11.1.7] | (RefSeq) peroxidase 1-like isoform X1 (A);	00940|Phenylpropanoid biosynthesis;01100|Metabolic pathways;01110|Biosynthesis of secondary metabolites;
Os04g3286	35101472	35103296	-	peroxidase 4 [Oryza sativa Japonica Group];	Peroxidase 4 OS=Vitis vinifera OX=29760 GN=GSVIVT00023967001 PE=1 SV=1;	Haem peroxidase;Haem peroxidase;Haem peroxidase;Haem peroxidase;Haem peroxidase;;Haem peroxidase;Haem peroxidase;;Plant peroxidase;Plant peroxidase;Plant peroxidase;Plant peroxidase;Plant peroxidase;Plant peroxidase;Plant peroxidase;Plant peroxidase;Plant peroxidase;	molecular_function:peroxidase activity "Catalysis of the reaction: donor + hydrogen peroxide = oxidized donor + 2 H2O." [EC:1.11.1.7](GO:0004601),biological_process:response to oxidative stress "Any process that results in a change in state or activity of a cell or an organism [in terms of movement, secretion, enzyme production, gene expression, etc.] as a result of oxidative stress, a state ofte…	K00430 peroxidase [EC:1.11.1.7] | (RAP-DB) Os04g0651000; Similar to Peroxidase. (A);	00940|Phenylpropanoid biosynthesis;01100|Metabolic pathways;01110|Biosynthesis of secondary metabolites;
Os04g3399	35891797	35912614	+	indole-3-acetate O-methyltransferase 1-like [Oryza sativa Japonica Group];	Indole-3-acetate O-methyltransferase 1 OS=Oryza sativa subsp. japonica OX=39947 GN=IAMT1 PE=1 SV=1;	SAM dependent carboxyl methyltransferase;SAM dependent carboxyl methyltransferase;;;;SAM dependent carboxyl methyltransferase;SAM dependent carboxyl methyltransferase;SAM dependent carboxyl methyltransferase;SAM dependent carboxyl methyltransferase;SAM dependent carboxyl methyltransferase;;	molecular_function:methyltransferase activity "Catalysis of the transfer of a methyl group to an acceptor molecule." [ISBN:0198506732](GO:0008168);	K18848 indole-3-acetate O-methyltransferase [EC:2.1.1.278] | (RefSeq) indole-3-acetate O-methyltransferase 1-like (A);	NA
Os04g3522	36690115	36710109	-	H0901F07.12 [Oryza sativa];	Choline transporter protein 1 OS=Arabidopsis thaliana OX=3702 GN=CHER1 PE=1 SV=1;	;Choline transporter-like;Choline transporter-like;	NA	K15377 solute carrier family 44 (choline transporter-like protein), member 2/4/5 | (RAP-DB) Os04g0681400; Protein of unknown function DUF580 family protein. (A);	05231|Choline metabolism in cancer;
Os04g3599	37161694	37164348	+	H0814G11.16 [Oryza sativa];	NA	Zinc finger C2H2-type;;;	molecular_function:nucleic acid binding "Interacting selectively and non-covalently with any nucleic acid." [GOC:jl](GO:0003676);	NA	NA
Os05g0077	559496	559711	-	putative proteinase inhibitor [Oryza sativa];	Subtilisin-chymotrypsin inhibitor CI-1B OS=Hordeum vulgare OX=4513 PE=1 SV=1;	Proteinase inhibitor I13, potato inhibitor I;Proteinase inhibitor I13, potato inhibitor I;Proteinase inhibitor I13, potato inhibitor I;;;Proteinase inhibitor I13, potato inhibitor I;Proteinase inhibitor I13, potato inhibitor I;	molecular_function:serine-type endopeptidase inhibitor activity "Stops, prevents or reduces the activity of serine-type endopeptidases, enzymes that catalyze the hydrolysis of nonterminal peptide bonds in a polypeptide chain; a serine residue [and a histidine residue] are at the active center of the enzyme." [GOC:ai](GO:0004867),biological_process:response to wounding "Any process that results in…	NA	NA
Os05g0121	876936	885355	+	uncharacterized protein LOC107276140 [Oryza sativa Japonica Group];	NA	Protein of unknown function DUF674;;Domain of unknown function DUF569;;	NA	K01593 aromatic-L-amino-acid/L-tryptophan decarboxylase [EC:4.1.1.28 4.1.1.105] | (RefSeq) tyrosine/DOPA decarboxylase (A);	00350|Tyrosine metabolism;00360|Phenylalanine metabolism;00380|Tryptophan metabolism;00901|Indole alkaloid biosynthesis;00950|Isoquinoline alkaloid biosynthesis;00965|Betalain biosynthesis;01100|Metabolic pathways;01110|Biosynthesis of secondary metabolites;04726|Serotonergic synapse;04728|Dopaminergic synapse;05030|Cocaine addiction;05031|Amphetamine addiction;05034|Alcoholism;
Os05g0253	2017304	2022495	+	hypothetical protein OsI_18348 [Oryza sativa Indica Group];	Peroxidase 2 OS=Zea mays OX=4577 GN=PER2 PE=2 SV=1;	Haem peroxidase;;Plant peroxidase;Plant peroxidase;Plant peroxidase;Plant peroxidase;Plant peroxidase;;Haem peroxidase;Haem peroxidase;Haem peroxidase;Haem peroxidase;Haem peroxidase;	molecular_function:peroxidase activity "Catalysis of the reaction: donor + hydrogen peroxide = oxidized donor + 2 H2O." [EC:1.11.1.7](GO:0004601),biological_process:response to oxidative stress "Any process that results in a change in state or activity of a cell or an organism [in terms of movement, secretion, enzyme production, gene expression, etc.] as a result of oxidative stress, a state ofte…	K00430 peroxidase [EC:1.11.1.7] | (RefSeq) peroxidase 2 (A);	00940|Phenylpropanoid biosynthesis;01100|Metabolic pathways;01110|Biosynthesis of secondary metabolites;
Os05g0263	2084492	2087811	+	S-adenosylmethionine synthase 1 [Oryza sativa Japonica Group];	S-adenosylmethionine synthase 1 OS=Oryza sativa subsp. japonica OX=39947 GN=SAM1 PE=2 SV=1;	S-adenosylmethionine synthetase, N-terminal;S-adenosylmethionine synthetase;S-adenosylmethionine synthetase, C-terminal;;S-adenosylmethionine synthetase, central domain;	molecular_function:methionine adenosyltransferase activity "Catalysis of the reaction: ATP + L-methionine + H2O = phosphate + diphosphate + S-adenosyl-L-methionine." [EC:2.5.1.6](GO:0004478),molecular_function:ATP binding "Interacting selectively and non-covalently with ATP, adenosine 5'-triphosphate, a universally important coenzyme and enzyme regulator." [ISBN:0198506732](GO:0005524),biological…	K00789 S-adenosylmethionine synthetase [EC:2.5.1.6] | (RAP-DB) Os05g0135700; S-adenosylmethionine synthetase 1 (EC 2.5.1.6) (Methionine adenosyltransferase 1) (AdoMet synthetase 1). (A);	00270|Cysteine and methionine metabolism;01100|Metabolic pathways;01110|Biosynthesis of secondary metabolites;01230|Biosynthesis of amino acids;
Os05g0279	2220954	2221515	-	hypothetical protein OsI_18385 [Oryza sativa Indica Group];	Hydrophobic protein LTI6B OS=Oryza sativa subsp. japonica OX=39947 GN=LTI6B PE=2 SV=1;	;Proteolipid membrane potential modulator;Proteolipid membrane potential modulator;	cellular_component:integral component of membrane "The component of a membrane consisting of the gene products and protein complexes having at least some part of their peptide sequence embedded in the hydrophobic region of the membrane." [GOC:dos, GOC:go_curators](GO:0016021);	K03260 translation initiation factor 4G | (RefSeq) eukaryotic translation initiation factor-like (A);	03013|RNA transport;05416|Viral myocarditis;
Os05g0362	2808767	2810435	+	1-aminocyclopropane-1-carboxylate oxidase [Oryza sativa Japonica Group];	1-aminocyclopropane-1-carboxylate oxidase OS=Musa acuminata OX=4641 GN=MAO1B PE=3 SV=1;	Non-haem dioxygenase N-terminal domain;Oxoglutarate/iron-dependent dioxygenase;Oxoglutarate/iron-dependent dioxygenase;;;	molecular_function:oxidoreductase activity "Catalysis of an oxidation-reduction [redox] reaction, a reversible chemical reaction in which the oxidation state of an atom or atoms within a molecule is altered. One substrate acts as a hydrogen or electron donor and becomes oxidized, while the other acts as hydrogen or electron acceptor and becomes reduced." [GOC:go_curators](GO:0016491),biological_p…	K05933 aminocyclopropanecarboxylate oxidase [EC:1.14.17.4] | (RAP-DB) Os05g0149400, AMINOCYCLOPROPANE-1-CARBOXYLIC_ACID_OXIDASE_5, ACO5; Similar to 1-aminocyclopropane-1-carboxylic acid oxidase. (A);	00270|Cysteine and methionine metabolism;01100|Metabolic pathways;01110|Biosynthesis of secondary metabolites;
Os05g0452	3594706	3596873	-	peroxidase 5 [Oryza sativa Japonica Group];	Peroxidase 1 OS=Zea mays OX=4577 GN=PER1 PE=1 SV=1;	Haem peroxidase;Plant peroxidase;Plant peroxidase;Plant peroxidase;Plant peroxidase;Plant peroxidase;Plant peroxidase;Plant peroxidase;Plant peroxidase;Plant peroxidase;;Haem peroxidase;Haem peroxidase;Haem peroxidase;Haem peroxidase;Haem peroxidase;;Haem peroxidase;	molecular_function:peroxidase activity "Catalysis of the reaction: donor + hydrogen peroxide = oxidized donor + 2 H2O." [EC:1.11.1.7](GO:0004601),biological_process:response to oxidative stress "Any process that results in a change in state or activity of a cell or an organism [in terms of movement, secretion, enzyme production, gene expression, etc.] as a result of oxidative stress, a state ofte…	K00430 peroxidase [EC:1.11.1.7] | (RAP-DB) Os05g0162000; Similar to Peroxidase (Fragment). (A);	00940|Phenylpropanoid biosynthesis;01100|Metabolic pathways;01110|Biosynthesis of secondary metabolites;
Os05g0487	3929383	3931939	-	G-type lectin S-receptor-like serine/threonine-protein kinase At2g19130 [Oryza sativa Japonica Group];	G-type lectin S-receptor-like serine/threonine-protein kinase At2g19130 OS=Arabidopsis thaliana OX=3702 GN=At2g19130 PE=2 SV=1;	PAN/Apple domain;Bulb-type lectin domain;PAN/Apple domain;;PAN/Apple domain;Protein kinase domain;Bulb-type lectin domain;S-locus glycoprotein domain;Protein kinase domain;Protein kinase domain;Bulb-type lectin domain;;	molecular_function:protein kinase activity "Catalysis of the phosphorylation of an amino acid residue in a protein, usually according to the reaction: a protein + ATP = a phosphoprotein + ADP." [MetaCyc:PROTEIN-KINASE-RXN](GO:0004672),molecular_function:ATP binding "Interacting selectively and non-covalently with ATP, adenosine 5'-triphosphate, a universally important coenzyme and enzyme regulato…	K04733 interleukin-1 receptor-associated kinase 4 [EC:2.7.11.1] | (RefSeq) G-type lectin S-receptor-like serine/threonine-protein kinase At2g19130 (A);	04010|MAPK signaling pathway;04064|NF-kappa B signaling pathway;04620|Toll-like receptor signaling pathway;04621|NOD-like receptor signaling pathway;04624|;04722|Neurotrophin signaling pathway;05133|Pertussis;05140|Leishmaniasis;05142|Chagas disease (American trypanosomiasis);05145|Toxoplasmosis;05152|Tuberculosis;05161|Hepatitis B;05162|Measles;05164|Influenza A;05168|Herpes simplex infection;05…
Os05g0488	3838321	3952388	-	NA	NA	NA	NA	NA	NA
Os05g0489	3960395	3962608	-	hypothetical protein [Oryza sativa Japonica Group];	G-type lectin S-receptor-like serine/threonine-protein kinase At2g19130 OS=Arabidopsis thaliana OX=3702 GN=At2g19130 PE=2 SV=1;	Bulb-type lectin domain;;;Protein kinase domain;;Bulb-type lectin domain;Protein kinase domain;;Protein kinase domain;PAN/Apple domain;PAN/Apple domain;	molecular_function:protein kinase activity "Catalysis of the phosphorylation of an amino acid residue in a protein, usually according to the reaction: a protein + ATP = a phosphoprotein + ADP." [MetaCyc:PROTEIN-KINASE-RXN](GO:0004672),molecular_function:ATP binding "Interacting selectively and non-covalently with ATP, adenosine 5'-triphosphate, a universally important coenzyme and enzyme regulato…	K04733 interleukin-1 receptor-associated kinase 4 [EC:2.7.11.1] | (RefSeq) G-type lectin S-receptor-like serine/threonine-protein kinase At2g19130 (A);	04010|MAPK signaling pathway;04064|NF-kappa B signaling pathway;04620|Toll-like receptor signaling pathway;04621|NOD-like receptor signaling pathway;04624|;04722|Neurotrophin signaling pathway;05133|Pertussis;05140|Leishmaniasis;05142|Chagas disease (American trypanosomiasis);05145|Toxoplasmosis;05152|Tuberculosis;05161|Hepatitis B;05162|Measles;05164|Influenza A;05168|Herpes simplex infection;05…
Os05g0645	5654421	5674648	+	nodulin homeobox isoform X1 [Panicum miliaceum];	Sister-chromatid cohesion protein 3 OS=Arabidopsis thaliana OX=3702 GN=SCC3 PE=1 SV=2;	STAG;Homeobox domain;Stromalin conservative domain;;Cohesin subunit Scc3/SA;	molecular_function:DNA binding "Any molecular function by which a gene product interacts selectively and non-covalently with DNA [deoxyribonucleic acid]." [GOC:dph, GOC:jl, GOC:tb, GOC:vw](GO:0003677);	K06671 cohesin complex subunit SA-1/2 | (RefSeq) sister-chromatid cohesion protein 3 isoform X1 (A);	04110|Cell cycle;04111|Cell cycle - yeast;04113|Meiosis - yeast;
Os05g0650	5702630	5704592	-	hypothetical protein OsI_18758 [Oryza sativa Indica Group];	Acid phosphatase 1 OS=Solanum lycopersicum OX=4081 GN=APS1 PE=2 SV=1;	;Acid phosphatase, class B-like;;	NA	K20728 vegetative storage protein 2 | (RefSeq) vegetative storage protein 2-like (A);	04016|;
Os05g0655	5746048	5773537	-	unknow protein [Oryza sativa Japonica Group];	Acid phosphatase 1 OS=Solanum lycopersicum OX=4081 GN=APS1 PE=2 SV=1;	Acid phosphatase, class B-like;;;;	NA	K20728 vegetative storage protein 2 | (RefSeq) vegetative storage protein 2 (A);	04016|;
Os05g0739	6704470	6709425	-	hypothetical protein OsI_18834 [Oryza sativa Indica Group];	Aquaporin NIP1-3 OS=Oryza sativa subsp. japonica OX=39947 GN=NIP1-3 PE=3 SV=2;	;Aquaporin transporter;Major intrinsic protein;Major intrinsic protein;Major intrinsic protein;Major intrinsic protein;Major intrinsic protein;Major intrinsic protein;Major intrinsic protein;	molecular_function:channel activity "Enables the energy-independent facilitated diffusion, mediated by passage of a solute through a transmembrane aqueous pore or channel. Stereospecificity is not exhibited but this transport may be specific for a particular molecular species or class of molecules." [GOC:mtg_transport, ISBN:0815340729, TC:1.-.-.-.-](GO:0015267),cellular_component:membrane "A lipi…	K09874 aquaporin NIP | (RefSeq) aquaporin NIP1-3 (A);	NA
Os05g0821	7594973	7595359	-	hypothetical protein [Oryza sativa Japonica Group];	NA	NA	NA	NA	NA
Os05g0908	8605052	8605846	+	hypothetical protein [Oryza sativa Japonica Group];	NA	;;	NA	NA	NA
Os05g0941	8943754	8948964	-	LOW QUALITY PROTEIN: polyubiquitin 4 [Ziziphus jujuba];	Polyubiquitin 3 OS=Oryza sativa subsp. japonica OX=39947 GN=UBQ3 PE=2 SV=2;	;;Ubiquitin domain;Ubiquitin domain;Ubiquitin domain;Ubiquitin domain;Ubiquitin domain;Ubiquitin domain;Ubiquitin domain;;;Ubiquitin domain;;Profilin;Ubiquitin domain;Ubiquitin domain;Ubiquitin domain;;Ubiquitin;Ubiquitin;Ubiquitin;	molecular_function:protein binding "Interacting selectively and non-covalently with any protein or protein complex [a complex of two or more proteins that may include other nonprotein molecules]." [GOC:go_curators](GO:0005515);	K08770 ubiquitin C | (RefSeq) LOW QUALITY PROTEIN: polyubiquitin 4 (A);	03320|PPAR signaling pathway;
Os05g0964	9109865	9110993	-	expansin-B18 [Oryza sativa Japonica Group];	Expansin-B18 OS=Oryza sativa subsp. japonica OX=39947 GN=EXPB18 PE=2 SV=1;	Expansin/pollen allergen, DPBB domain;;Expansin, cellulose-binding-like domain;RlpA-like protein, double-psi beta-barrel domain;;Major pollen allergen Lol pI;Major pollen allergen Lol pI;Major pollen allergen Lol pI;Major pollen allergen Lol pI;Major pollen allergen Lol pI;Major pollen allergen Lol pI;Major pollen allergen Lol pI;Expansin/Lol pI;Expansin/Lol pI;Expansin/Lol pI;Expansin/Lol pI;Exp…	cellular_component:extracellular region "The space external to the outermost structure of a cell. For cells without external protective or external encapsulating structures this refers to space outside of the plasma membrane. This term covers the host cell environment outside an intracellular parasite." [GOC:go_curators](GO:0005576),biological_process:sexual reproduction "A reproduction process t…	K20628 expansin | (RefSeq) LOC109772022; expansin-B15-like (A);	NA
Os05g0980	9266196	9267882	-	uncharacterized protein LOC107276938 [Oryza sativa Japonica Group];	NA	;Domain of unknown function DUF1618;;	NA	K04688 ribosomal protein S6 kinase beta [EC:2.7.11.1] | (RefSeq) uncharacterized protein LOC4332748 (A);	01521|;01522|;04012|ErbB signaling pathway;04066|HIF-1 signaling pathway;04140|Regulation of autophagy;04150|mTOR signaling pathway;04151|PI3K-Akt signaling pathway;04152|AMPK signaling pathway;04211|Longevity regulating pathway;04212|Longevity regulating pathway - worm;04213|Longevity regulating pathway - multiple species;04350|TGF-beta signaling pathway;04371|;04666|Fc gamma R-mediated phagocyt…
Os05g0994	9469080	9515231	-	PREDICTED: serine/threonine-protein kinase HT1-like [Oryza brachyantha];	Serine/threonine-protein kinase STY13 OS=Arabidopsis thaliana OX=3702 GN=STY13 PE=1 SV=2;	;;Protein kinase domain;;;Serine-threonine/tyrosine-protein kinase, catalytic domain;	molecular_function:protein kinase activity "Catalysis of the phosphorylation of an amino acid residue in a protein, usually according to the reaction: a protein + ATP = a phosphoprotein + ADP." [MetaCyc:PROTEIN-KINASE-RXN](GO:0004672),molecular_function:ATP binding "Interacting selectively and non-covalently with ATP, adenosine 5'-triphosphate, a universally important coenzyme and enzyme regulato…	K01968 3-methylcrotonyl-CoA carboxylase alpha subunit [EC:6.4.1.4] | (RefSeq) LOW QUALITY PROTEIN: methylcrotonoyl-CoA carboxylase subunit alpha, mitochondrial-like (A);	00280|Valine, leucine and isoleucine degradation;01100|Metabolic pathways;
Os05g1067	11134961	11135155	+	hypothetical protein [Oryza sativa Japonica Group];	NA	NA	NA	NA	NA
Os05g1101	11615235	11641334	-	Expansin-A31 [Dichanthelium oligosanthes];	Expansin-A3 OS=Oryza sativa subsp. japonica OX=39947 GN=EXPA3 PE=2 SV=2;	Expansin, cellulose-binding-like domain;Expansin;Expansin;Expansin;Expansin;Expansin;Expansin;Expansin;Expansin;Expansin;Expansin/pollen allergen, DPBB domain;Expansin/pollen allergen, DPBB domain;;;RlpA-like protein, double-psi beta-barrel domain;RlpA-like protein, double-psi beta-barrel domain;Expansin, cellulose-binding-like domain;Expansin, cellulose-binding-like domain;Expansin/pollen allerg…	cellular_component:extracellular region "The space external to the outermost structure of a cell. For cells without external protective or external encapsulating structures this refers to space outside of the plasma membrane. This term covers the host cell environment outside an intracellular parasite." [GOC:go_curators](GO:0005576),biological_process:plant-type cell wall organization "A process …	K20628 expansin | (RefSeq) expansin-A10-like (A);	NA
Os05g1128	12135985	12137102	-	uncharacterized protein LOC107278484 [Oryza sativa Japonica Group];	NA	Harbinger transposase-derived protein;;;	molecular_function:hydrolase activity, acting on ester bonds "Catalysis of the hydrolysis of any ester bond." [GOC:jl](GO:0016788);	K23222 nuclease HARBI1 [EC:3.1.-.-] | (RefSeq) uncharacterized protein LOC110431162 (A);	NA
Os05g1204	13573331	13574272	+	uncharacterized protein LOC107278345 [Oryza sativa Japonica Group];	NA	Harbinger transposase-derived protein;;;	molecular_function:hydrolase activity, acting on ester bonds "Catalysis of the hydrolysis of any ester bond." [GOC:jl](GO:0016788);	K23222 nuclease HARBI1 [EC:3.1.-.-] | (RefSeq) uncharacterized protein LOC8074494 (A);	NA
Os05g1205	13574273	13574659	+	glutathione S-transferase T2-like isoform X1 [Panicum hallii];	NA	;;Harbinger transposase-derived protein;	molecular_function:hydrolase activity, acting on ester bonds "Catalysis of the hydrolysis of any ester bond." [GOC:jl](GO:0016788);	K23222 nuclease HARBI1 [EC:3.1.-.-] | (RefSeq) uncharacterized protein LOC110437294 (A);	NA
Os05g1228	13828929	13833320	+	hypothetical protein [Oryza sativa Japonica Group];	NA	Protein of unknown function DUF1677, Oryza sativa;;Harbinger transposase-derived protein;;	molecular_function:hydrolase activity, acting on ester bonds "Catalysis of the hydrolysis of any ester bond." [GOC:jl](GO:0016788);	K23222 nuclease HARBI1 [EC:3.1.-.-] | (RefSeq) uncharacterized protein LOC101762599 (A);	NA
Os05g1290	14640116	14641368	+	ribosomal protein-like [Oryza sativa Japonica Group];	NA	;;	NA	NA	NA
Os05g1370	15553125	15553568	+	cyclin-P4-1-like [Oryza sativa Japonica Group];	Cyclin-P4-1 OS=Oryza sativa subsp. japonica OX=39947 GN=CYCP4-1 PE=2 SV=1;	Cyclin PHO80-like;;;	biological_process:regulation of cyclin-dependent protein serine/threonine kinase activity "Any process that modulates the frequency, rate or extent of cyclin-dependent protein serine/threonine kinase activity." [GOC:go_curators, GOC:pr](GO:0000079),molecular_function:protein kinase binding "Interacting selectively and non-covalently with a protein kinase, any enzyme that catalyzes the transfer o…	NA	NA
Os05g1371	15553617	15554047	+	hypothetical protein OsJ_18081 [Oryza sativa Japonica Group];	NA	;;	NA	NA	NA
Os05g1376	15568893	15569242	-	uncharacterized protein LOC9267833 [Oryza sativa Japonica Group];	NA	HAT, C-terminal dimerisation domain;;;	molecular_function:protein dimerization activity "The formation of a protein dimer, a macromolecular structure consists of two noncovalently associated identical or nonidentical subunits." [ISBN:0198506732](GO:0046983);	K05658 ATP-binding cassette, subfamily B (MDR/TAP), member 1 [EC:7.6.2.2] | (RefSeq) ABC transporter B family member 11-like (A);	02010|ABC transporters;04976|Bile secretion;05206|MicroRNAs in cancer;05226|;
Os05g1385	15597356	15598084	-	cyclin-P4-1-like isoform X1 [Oryza sativa Japonica Group];	Cyclin-U4-2 OS=Arabidopsis thaliana OX=3702 GN=CYCU4-2 PE=1 SV=1;	Cyclin PHO80-like;;;	biological_process:regulation of cyclin-dependent protein serine/threonine kinase activity "Any process that modulates the frequency, rate or extent of cyclin-dependent protein serine/threonine kinase activity." [GOC:go_curators, GOC:pr](GO:0000079),molecular_function:protein kinase binding "Interacting selectively and non-covalently with a protein kinase, any enzyme that catalyzes the transfer o…	NA	NA
Os05g1429	16340961	16343892	-	putative nuclease HARBI1, partial [Oryza sativa Japonica Group];	Protein ALP1-like OS=Arabidopsis thaliana OX=3702 GN=At3g55350 PE=2 SV=1;	Myb/SANT-like domain;;Harbinger transposase-derived nuclease domain;;	NA	K23222 nuclease HARBI1 [EC:3.1.-.-] | (RefSeq) uncharacterized protein LOC109738220 (A);	NA
Os05g1585	18193971	18199480	+	NA	NA	NA	NA	NA	NA
Os05g1604	18325375	18337258	+	hypothetical protein OsI_30320 [Oryza sativa Indica Group];	Exocyst complex component EXO70B2 OS=Arabidopsis thaliana OX=3702 GN=EXO70B2 PE=1 SV=1;	Exocyst complex component Exo70;Exocyst complex component Exo70;Exocyst complex component Exo70;;;	cellular_component:exocyst "A protein complex peripherally associated with the plasma membrane that determines where vesicles dock and fuse. At least eight complex components are conserved between yeast and mammals." [GOC:cilia, PMID:15292201, PMID:27243008, PMID:9700152](GO:0000145),biological_process:exocytosis "A process of secretion by a cell that results in the release of intracellular molec…	K07195 exocyst complex component 7 | (RefSeq) exocyst complex component EXO70B1 (A);	04910|Insulin signaling pathway;
Os05g1810	20410747	20412303	+	basic 7S globulin [Oryza sativa Japonica Group];	Gamma conglutin 1 OS=Lupinus albus OX=3870 GN=Cgamma PE=1 SV=1;	Peptidase family A1 domain;Aspartic peptidase A1 family;;Xylanase inhibitor, C-terminal;Xylanase inhibitor, N-terminal;	molecular_function:aspartic-type endopeptidase activity "Catalysis of the hydrolysis of internal, alpha-peptide bonds in a polypeptide chain by a mechanism in which a water molecule bound by the side chains of aspartic residues at the active center acts as a nucleophile." [ISBN:0198506732](GO:0004190),biological_process:proteolysis "The hydrolysis of proteins into smaller polypeptides and/or amin…	K22683 aspartyl protease family protein [EC:3.4.23.-] | (RefSeq) aspartyl protease family protein 2 (A);	NA
Os05g1811	20413245	20414603	+	basic 7S globulin [Oryza sativa Japonica Group];	Gamma conglutin 1 OS=Lupinus albus OX=3870 GN=Cgamma PE=1 SV=1;	Peptidase family A1 domain;Xylanase inhibitor, C-terminal;;Aspartic peptidase A1 family;Xylanase inhibitor, N-terminal;	molecular_function:aspartic-type endopeptidase activity "Catalysis of the hydrolysis of internal, alpha-peptide bonds in a polypeptide chain by a mechanism in which a water molecule bound by the side chains of aspartic residues at the active center acts as a nucleophile." [ISBN:0198506732](GO:0004190),biological_process:proteolysis "The hydrolysis of proteins into smaller polypeptides and/or amin…	K22683 aspartyl protease family protein [EC:3.4.23.-] | (RefSeq) hypothetical protein (A);	NA
Os05g1819	20447398	20450620	+	peptide methionine sulfoxide reductase B3, chloroplastic [Oryza sativa Japonica Group];	Peptide methionine sulfoxide reductase B3, chloroplastic OS=Oryza sativa subsp. japonica OX=39947 GN=MSRB3 PE=2 SV=1;	Peptide methionine sulfoxide reductase;Peptide methionine sulphoxide reductase MrsB;Peptide methionine sulphoxide reductase MrsB;;	biological_process:response to oxidative stress "Any process that results in a change in state or activity of a cell or an organism [in terms of movement, secretion, enzyme production, gene expression, etc.] as a result of oxidative stress, a state often resulting from exposure to high levels of reactive oxygen species, e.g. superoxide anions, hydrogen peroxide [H2O2], and hydroxyl radicals." [GO…	K07305 peptide-methionine (R)-S-oxide reductase [EC:1.8.4.12] | (RAP-DB) Os05g0404200; Methionine sulphoxide reductase B domain containing protein. (A);	NA
Os05g1831	20504986	20534601	-	Os05g0405500, partial [Oryza sativa Japonica Group];	Cytochrome P450 734A1 OS=Arabidopsis thaliana OX=3702 GN=CYP734A1 PE=2 SV=1;	Cytochrome P450;Cytochrome P450;Cytochrome P450;Cytochrome P450;Cytochrome P450, E-class, group I;Cytochrome P450, E-class, group I;Cytochrome P450, E-class, group I;Cytochrome P450, E-class, group I;Cytochrome P450, E-class, group I;Cytochrome P450;;;	molecular_function:iron ion binding "Interacting selectively and non-covalently with iron [Fe] ions." [GOC:ai](GO:0005506),molecular_function:oxidoreductase activity, acting on paired donors, with incorporation or reduction of molecular oxygen "Catalysis of an oxidation-reduction [redox] reaction in which hydrogen or electrons are transferred from each of two donors, and molecular oxygen is reduc…	K15639 PHYB activation tagged suppressor 1 [EC:1.14.-.-] | (RefSeq) cytochrome P450 734A1 isoform X1 (A);	00905|Brassinosteroid biosynthesis;
Os05g1839	20622414	20626613	+	hypothetical protein OsI_17382 [Oryza sativa Indica Group];	Protein EXORDIUM-like 1 OS=Arabidopsis thaliana OX=3702 GN=EXL1 PE=2 SV=1;	Uncharacterised protein family SERF, N-terminal;Small EDRK-rich factor 1/2;;Protein EXORDIUM-like;	NA	K22390 acid phosphatase type 7 | (RefSeq) purple acid phosphatase 15 isoform X1 (A);	NA
Os05g1884	20959678	20962099	+	tubulin beta-4 chain [Zea mays];	Tubulin beta-6 chain OS=Oryza sativa subsp. japonica OX=39947 GN=TUBB6 PE=2 SV=1;	;Tubulin;Beta tubulin;Beta tubulin;Beta tubulin;Beta tubulin;Beta tubulin;Beta tubulin;Beta tubulin;Beta tubulin;Beta tubulin;Beta tubulin;Beta tubulin;Beta tubulin;Beta tubulin;Tubulin/FtsZ, 2-layer sandwich domain;Tubulin/FtsZ, GTPase domain;Tubulin/FtsZ, GTPase domain;Tubulin;Tubulin;Tubulin;Tubulin;Tubulin;Tubulin;Tubulin;Tubulin;Tubulin;Tubulin/FtsZ, 2-layer sandwich domain;	molecular_function:GTPase activity "Catalysis of the reaction: GTP + H2O = GDP + phosphate." [ISBN:0198547684](GO:0003924),molecular_function:structural constituent of cytoskeleton "The action of a molecule that contributes to the structural integrity of a cytoskeletal structure." [GOC:mah](GO:0005200),molecular_function:GTP binding "Interacting selectively and non-covalently with GTP, guanosine …	K07375 tubulin beta | (RAP-DB) Os05g0413200, TUB6, BETA-TUBULIN_6; Beta-tubulin. (A);	04145|Phagosome;04540|Gap junction;05130|Pathogenic Escherichia coli infection;
Os05g1906	21150359	21151336	+	hypothetical protein OsI_19978 [Oryza sativa Indica Group];	G-type lectin S-receptor-like serine/threonine-protein kinase At2g19130 OS=Arabidopsis thaliana OX=3702 GN=At2g19130 PE=2 SV=1;	;Protein kinase domain;;Protein kinase domain;Protein kinase domain;	molecular_function:protein kinase activity "Catalysis of the phosphorylation of an amino acid residue in a protein, usually according to the reaction: a protein + ATP = a phosphoprotein + ADP." [MetaCyc:PROTEIN-KINASE-RXN](GO:0004672),molecular_function:ATP binding "Interacting selectively and non-covalently with ATP, adenosine 5'-triphosphate, a universally important coenzyme and enzyme regulato…	K04733 interleukin-1 receptor-associated kinase 4 [EC:2.7.11.1] | (RefSeq) G-type lectin S-receptor-like serine/threonine-protein kinase At2g19130 (A);	04010|MAPK signaling pathway;04064|NF-kappa B signaling pathway;04620|Toll-like receptor signaling pathway;04621|NOD-like receptor signaling pathway;04624|;04722|Neurotrophin signaling pathway;05133|Pertussis;05140|Leishmaniasis;05142|Chagas disease (American trypanosomiasis);05145|Toxoplasmosis;05152|Tuberculosis;05161|Hepatitis B;05162|Measles;05164|Influenza A;05168|Herpes simplex infection;05…
Os05g1957	21562455	21566089	+	amino acid permease 3 isoform X1 [Oryza sativa Japonica Group];	Amino acid permease 2 OS=Arabidopsis thaliana OX=3702 GN=AAP2 PE=1 SV=1;	;Amino acid transporter, transmembrane domain;;	NA	K14209 solute carrier family 36 (proton-coupled amino acid transporter) | (RefSeq) probable amino acid permease 7 (A);	04138|;
Os05g1978	21744716	21747629	-	PREDICTED: phenylalanine ammonia-lyase [Oryza brachyantha];	Phenylalanine ammonia-lyase OS=Oryza sativa subsp. indica OX=39946 GN=ZB8 PE=3 SV=1;	Aromatic amino acid lyase;;Aromatic amino acid lyase;	NA	K10775 phenylalanine ammonia-lyase [EC:4.3.1.24] | (RAP-DB) Os05g0427400; Similar to Phenylalanine ammonia-lyase. (A);	00360|Phenylalanine metabolism;00940|Phenylpropanoid biosynthesis;01100|Metabolic pathways;01110|Biosynthesis of secondary metabolites;
Os05g1990	21834661	21836724	-	heat shock 70 kDa protein BIP4 [Oryza sativa Japonica Group];	Heat shock 70 kDa protein BIP4 OS=Oryza sativa subsp. japonica OX=39947 GN=BIP4 PE=2 SV=1;	Heat shock protein 70 family;Heat shock protein 70 family;Heat shock protein 70 family;Heat shock protein 70 family;Heat shock protein 70 family;Heat shock protein 70 family;Heat shock protein 70 family;Heat shock protein 70 family;Heat shock protein 70 family;Heat shock protein 70 family;Heat shock protein 70 family;;	NA	K09490 heat shock 70kDa protein 5 | (RAP-DB) Os05g0428600; Similar to HSP70 precursor. (A);	03060|Protein export;04141|Protein processing in endoplasmic reticulum;04918|Thyroid hormone synthesis;05020|Prion diseases;
Os05g2018	22066950	22116831	+	hypothetical protein OsI_20086 [Oryza sativa Indica Group];	NA	;;;;;;Modifying wall lignin-1/2;Modifying wall lignin-1/2;Modifying wall lignin-1/2;Modifying wall lignin-1/2;Modifying wall lignin-1/2;Modifying wall lignin-1/2;;;;;;;	NA	NA	NA
Os05g2043	22361704	22362371	-	uncharacterized protein LOC110629262 [Manihot esculenta];	Histone H3.2 OS=Nicotiana tabacum OX=4097 GN=B34 PE=1 SV=1;	Histone H3/CENP-A;Histone H3/CENP-A;Histone H3/CENP-A;Histone H3/CENP-A;Histone H3/CENP-A;Histone H3/CENP-A;Histone H3/CENP-A;Histone H3/CENP-A;;Histone H3/CENP-A;Histone H2A/H2B/H3;	cellular_component:nucleosome "A complex comprised of DNA wound around a multisubunit core and associated proteins, which forms the primary packing unit of DNA into higher order structures." [GOC:elh](GO:0000786),molecular_function:DNA binding "Any molecular function by which a gene product interacts selectively and non-covalently with DNA [deoxyribonucleic acid]." [GOC:dph, GOC:jl, GOC:tb, GOC:v…	K11253 histone H3 | (RefSeq) histone H3.2 (A);	05034|Alcoholism;05202|Transcriptional misregulation in cancer;05322|Systemic lupus erythematosus;
Os05g2088	22690634	22750000	-	NA	NA	NA	NA	NA	NA
Os05g2160	23267502	23274526	-	hypothetical protein OsI_20203 [Oryza sativa Indica Group];	Probable protein phosphatase 2C 49 OS=Oryza sativa subsp. japonica OX=39947 GN=Os05g0457200 PE=3 SV=1;	;PPM-type phosphatase domain;Protein phosphatase 2C family;PPM-type phosphatase domain;PPM-type phosphatase domain;	molecular_function:catalytic activity "Catalysis of a biochemical reaction at physiological temperatures. In biologically catalyzed reactions, the reactants are known as substrates, and the catalysts are naturally occurring macromolecular substances known as enzymes. Enzymes possess specific binding sites for substrates, and are usually composed wholly or largely of protein, but RNA that has cata…	K14497 protein phosphatase 2C [EC:3.1.3.16] | (RefSeq) probable protein phosphatase 2C 49 (A);	04016|;04075|Plant hormone signal transduction;04931|Insulin resistance;
Os05g2188	23473881	23477086	-	ras-related protein RABE1c isoform X1 [Oryza sativa Japonica Group];	Ras-related protein RABE1c OS=Arabidopsis thaliana OX=3702 GN=RABE1C PE=1 SV=1;	;;;;;;;Small GTPase;;;;;;;	molecular_function:GTPase activity "Catalysis of the reaction: GTP + H2O = GDP + phosphate." [ISBN:0198547684](GO:0003924),molecular_function:GTP binding "Interacting selectively and non-covalently with GTP, guanosine triphosphate." [GOC:ai](GO:0005525);	K07901 Ras-related protein Rab-8A | (RAP-DB) Os05g0461300; Similar to RAB8C. (A);	04144|Endocytosis;04152|AMPK signaling pathway;04530|Tight junction;04972|Pancreatic secretion;
Os05g2238	23897027	23899618	+	RecName: Full=Pyruvate decarboxylase 1; Short=PDC [];	Pyruvate decarboxylase 1 OS=Oryza sativa subsp. indica OX=39946 GN=PDC1 PE=2 SV=1;	;Thiamine pyrophosphate enzyme, N-terminal TPP-binding domain;;Thiamine pyrophosphate enzyme, C-terminal TPP-binding;Thiamine pyrophosphate enzyme, central domain;	molecular_function:magnesium ion binding "Interacting selectively and non-covalently with magnesium [Mg] ions." [GOC:ai](GO:0000287),molecular_function:catalytic activity "Catalysis of a biochemical reaction at physiological temperatures. In biologically catalyzed reactions, the reactants are known as substrates, and the catalysts are naturally occurring macromolecular substances known as enzymes…	K01568 pyruvate decarboxylase [EC:4.1.1.1] | (RAP-DB) Os05g0469600, PDC1, PYRUVATE_DECARBOXYLASE_1; Similar to Pyruvate decarboxylase (Fragment). (A);	00010|Glycolysis / Gluconeogenesis;01100|Metabolic pathways;01110|Biosynthesis of secondary metabolites;01130|Biosynthesis of antibiotics;
Os05g2239	23903428	23906340	+	hypothetical protein OsI_20291 [Oryza sativa Indica Group];	Pyruvate decarboxylase 1 OS=Oryza sativa subsp. indica OX=39946 GN=PDC1 PE=2 SV=1;	Thiamine pyrophosphate enzyme, C-terminal TPP-binding;Thiamine pyrophosphate enzyme, N-terminal TPP-binding domain;;Thiamine pyrophosphate enzyme, central domain;;	molecular_function:magnesium ion binding "Interacting selectively and non-covalently with magnesium [Mg] ions." [GOC:ai](GO:0000287),molecular_function:catalytic activity "Catalysis of a biochemical reaction at physiological temperatures. In biologically catalyzed reactions, the reactants are known as substrates, and the catalysts are naturally occurring macromolecular substances known as enzymes…	K01568 pyruvate decarboxylase [EC:4.1.1.1] | (RAP-DB) Os05g0469800; Pyruvate decarboxylase (EC 4.1.1.1) (Fragment). (A);	00010|Glycolysis / Gluconeogenesis;01100|Metabolic pathways;01110|Biosynthesis of secondary metabolites;01130|Biosynthesis of antibiotics;
Os05g2288	24286385	24288702	-	putative 40S ribosomal protein S26 [Oryza sativa Japonica Group];	40S ribosomal protein S26 OS=Oryza sativa subsp. japonica OX=39947 GN=RPS26 PE=2 SV=2;	Ribosomal protein S26e;;Ribosomal protein S26e;	molecular_function:structural constituent of ribosome "The action of a molecule that contributes to the structural integrity of the ribosome." [GOC:mah](GO:0003735),cellular_component:ribosome "An intracellular organelle, about 200 A in diameter, consisting of RNA and protein. It is the site of protein biosynthesis resulting from translation of messenger RNA [mRNA]. It consists of two subunits, o…	K02976 small subunit ribosomal protein S26e | (RAP-DB) Os05g0477300; Ribosomal protein S26e domain containing protein. (A);	03010|Ribosome;
Os05g2354	24799813	24802158	-	hypothetical protein OsI_20409 [Oryza sativa Indica Group];	NA	;;	NA	NA	NA
Os05g2438	25398071	25400280	+	scopoletin glucosyltransferase [Oryza sativa Japonica Group];	Scopoletin glucosyltransferase OS=Nicotiana tabacum OX=4097 GN=TOGT1 PE=1 SV=1;	UDP-glucuronosyl/UDP-glucosyltransferase;;	molecular_function:transferase activity, transferring hexosyl groups "Catalysis of the transfer of a hexosyl group from one compound [donor] to another [acceptor]." [GOC:jl](GO:0016758);	K13496 UDP-glucosyltransferase 73C [EC:2.4.1.-] | (RefSeq) anthocyanin 3'-O-beta-glucosyltransferase-like (A);	NA
Os05g2441	25387303	25405674	+	UDP-glycosyltransferase 73C5 [Oryza sativa Japonica Group];	UDP-glycosyltransferase 73C1 OS=Arabidopsis thaliana OX=3702 GN=UGT73C1 PE=2 SV=1;	;UDP-glucuronosyl/UDP-glucosyltransferase;	molecular_function:transferase activity, transferring hexosyl groups "Catalysis of the transfer of a hexosyl group from one compound [donor] to another [acceptor]." [GOC:jl](GO:0016758);	K13496 UDP-glucosyltransferase 73C [EC:2.4.1.-] | (RefSeq) anthocyanin 3'-O-beta-glucosyltransferase-like (A);	NA
Os05g2477	25656435	25658683	+	polyubiquitin [Setaria italica];	Polyubiquitin 4 OS=Arabidopsis thaliana OX=3702 GN=UBQ4 PE=3 SV=1;	;Ubiquitin domain;Ubiquitin domain;Ubiquitin domain;Ubiquitin domain;Ubiquitin domain;;;Ubiquitin domain;;Ubiquitin domain;Ubiquitin domain;Ubiquitin domain;;Ubiquitin domain;Ubiquitin domain;Ubiquitin domain;Ubiquitin domain;Ubiquitin domain;Ubiquitin;Ubiquitin;Ubiquitin;;;;Ubiquitin domain;	molecular_function:protein binding "Interacting selectively and non-covalently with any protein or protein complex [a complex of two or more proteins that may include other nonprotein molecules]." [GOC:go_curators](GO:0005515);	K08770 ubiquitin C | (RefSeq) polyubiquitin (A);	03320|PPAR signaling pathway;
Os05g2510	26042701	26043073	-	Os05g0509650 [Oryza sativa Japonica Group];	NA	Zinc finger, GRF-type;;;	molecular_function:zinc ion binding "Interacting selectively and non-covalently with zinc [Zn] ions." [GOC:ai](GO:0008270);	K13201 nucleolysin TIA-1/TIAR | (RefSeq) oligouridylate-binding protein 1-like isoform X1 (A);	NA
Os05g2646	26933152	26934885	+	hypothetical protein OsI_20699 [Oryza sativa Indica Group];	RING-H2 finger protein ATL68 OS=Arabidopsis thaliana OX=3702 GN=ATL68 PE=2 SV=1;	Zinc finger, RING-type;;Zinc finger, RING-type;Zinc finger, RING-type;;	NA	K19041 E3 ubiquitin-protein ligase RNF38/44 [EC:2.3.2.27] | (RefSeq) RING-H2 finger protein ATL67-like (A);	NA
Os05g2648	26942349	26944221	+	UDP-glycosyltransferase 88F3 [Oryza sativa Japonica Group];	UDP-glycosyltransferase 88F3 OS=Pyrus communis OX=23211 GN=UGT88F3 PE=2 SV=1;	UDP-glucuronosyl/UDP-glucosyltransferase;;	molecular_function:transferase activity, transferring hexosyl groups "Catalysis of the transfer of a hexosyl group from one compound [donor] to another [acceptor]." [GOC:jl](GO:0016758);	K22845 phlorizin synthase [EC:2.4.1.357] | (RAP-DB) Os05g0526900; UDP-glucuronosyl/UDP-glucosyltransferase family protein. (A);	00941|Flavonoid biosynthesis;01110|Biosynthesis of secondary metabolites;
Os05g2810	27976966	27979808	+	peptidyl-tRNA hydrolase, mitochondrial-like [Oryza sativa Japonica Group];	Peptidyl-tRNA hydrolase, mitochondrial OS=Oryza sativa subsp. japonica OX=39947 GN=Os01g0693900 PE=2 SV=1;	;Peptidyl-tRNA hydrolase;Peptidyl-tRNA hydrolase;	molecular_function:aminoacyl-tRNA hydrolase activity "Catalysis of the reaction: N-substituted aminoacyl-tRNA + H2O = N-substituted amino acid + tRNA." [EC:3.1.1.29](GO:0004045);	K01056 peptidyl-tRNA hydrolase, PTH1 family [EC:3.1.1.29] | (RefSeq) peptidyl-tRNA hydrolase, mitochondrial-like (A);	NA
Os05g2997	29260853	29267198	-	hypothetical protein OsI_21073 [Oryza sativa Indica Group];	CTP synthase OS=Dictyostelium discoideum OX=44689 GN=ctps PE=3 SV=1;	;Glutamine amidotransferase;Glutamine amidotransferase;CTP synthase, N-terminal;CTP synthase;	molecular_function:CTP synthase activity "Catalysis of the reaction: ATP + UTP + NH3 = ADP + phosphate + CTP." [EC:6.3.4.2](GO:0003883),biological_process:pyrimidine nucleotide biosynthetic process "The chemical reactions and pathways resulting in the formation of a pyrimidine nucleotide, a compound consisting of nucleoside [a pyrimidine base linked to a deoxyribose or ribose sugar] esterified wi…	K01937 CTP synthase [EC:6.3.4.2] | (RAP-DB) Os05g0573300; Similar to CTP synthase 1 (EC 6.3.4.2) (UTP--ammonia ligase 1) (CTP synthetase 1). (A);	00240|Pyrimidine metabolism;01100|Metabolic pathways;
Os05g3073	29775680	29778303	+	hypothetical protein OsJ_19694 [Oryza sativa Japonica Group];	Zinc finger BED domain-containing protein RICESLEEPER 3 OS=Oryza sativa subsp. japonica OX=39947 GN=Os05g0583200 PE=2 SV=1;	Zinc finger, BED-type;hAT-like transposase, RNase-H fold;;Zinc finger, BED-type;;HAT, C-terminal dimerisation domain;Zinc finger, BED-type;	molecular_function:DNA binding "Any molecular function by which a gene product interacts selectively and non-covalently with DNA [deoxyribonucleic acid]." [GOC:dph, GOC:jl, GOC:tb, GOC:vw](GO:0003677),molecular_function:protein dimerization activity "The formation of a protein dimer, a macromolecular structure consists of two noncovalently associated identical or nonidentical subunits." [ISBN:019…	K04460 serine/threonine-protein phosphatase 5 [EC:3.1.3.16] | (RefSeq) zinc finger BED domain-containing protein RICESLEEPER 2-like isoform X1 (A);	04010|MAPK signaling pathway;
Os05g3078	29816868	29820842	-	pentatricopeptide repeat-containing protein At4g11690 [Oryza sativa Japonica Group];	Pentatricopeptide repeat-containing protein At4g11690 OS=Arabidopsis thaliana OX=3702 GN=At4g11690 PE=2 SV=1;	Pentatricopeptide repeat;Pentatricopeptide repeat;Pentatricopeptide repeat;;;;Pentatricopeptide repeat;Pentatricopeptide repeat;Pentatricopeptide repeat;Pentatricopeptide repeat;Pentatricopeptide repeat;Pentatricopeptide repeat;Pentatricopeptide repeat;Pentatricopeptide repeat;Pentatricopeptide repeat;Pentatricopeptide repeat;Pentatricopeptide repeat;Pentatricopeptide repeat;Pentatricopeptide rep…	NA	K17964 leucine-rich PPR motif-containing protein, mitochondrial | (RefSeq) pentatricopeptide repeat-containing protein At5g12100, mitochondrial (A);	NA
Os06g0114	814951	818084	+	multiple organellar RNA editing factor 2, chloroplastic [Oryza sativa Japonica Group];	Multiple organellar RNA editing factor 2, chloroplastic OS=Arabidopsis thaliana OX=3702 GN=MORF2 PE=1 SV=1;	MORF/ORRM1/DAG-like;;	biological_process:cytidine to uridine editing "The conversion of a cytosine residue to uridine in an RNA molecule by deamination." [PMID:11092837](GO:0016554);	K00655 1-acyl-sn-glycerol-3-phosphate acyltransferase [EC:2.3.1.51] | (RefSeq) uncharacterized protein LOC105166581 (A);	00561|Glycerolipid metabolism;00564|Glycerophospholipid metabolism;01100|Metabolic pathways;01110|Biosynthesis of secondary metabolites;
Os06g0321	2206699	2208290	+	putative anthocyanin 5-aromatic acyltransferase [Oryza sativa Japonica Group];	Anthocyanin 5-aromatic acyltransferase OS=Gentiana triflora OX=55190 PE=1 SV=1;	Transferase;;;	molecular_function:transferase activity, transferring acyl groups other than amino-acyl groups "Catalysis of the transfer of an acyl group, other than amino-acyl, from one compound [donor] to another [acceptor]." [GOC:jl](GO:0016747);	K21383 anthocyanidin 3-O-glucoside 6''-O-acyltransferase [EC:2.3.1.215] | (RefSeq) anthocyanidin 3-O-glucoside 6''-O-acyltransferase-like (A);	00942|Anthocyanin biosynthesis;
Os06g0323	2210394	2222790	+	anthocyanin 5-aromatic acyltransferase [Oryza sativa Japonica Group];	Anthocyanin 5-aromatic acyltransferase OS=Gentiana triflora OX=55190 PE=1 SV=1;	;;;;;Transferase;Transferase;Transferase;Transferase;;;;	molecular_function:transferase activity, transferring acyl groups other than amino-acyl groups "Catalysis of the transfer of an acyl group, other than amino-acyl, from one compound [donor] to another [acceptor]." [GOC:jl](GO:0016747);	K19747 BAHD acyltransferase [EC:2.3.1.-] | (RefSeq) BAHD acyltransferase DCR (A);	NA
Os06g0375	2485523	2487524	-	putative serine/threonine-protein kinase-like protein CCR3 [Oryza sativa Japonica Group];	Putative serine/threonine-protein kinase-like protein CCR3 OS=Arabidopsis thaliana OX=3702 GN=CCR3 PE=2 SV=1;	Protein kinase domain;;Protein kinase domain;;Protein kinase domain;;;	molecular_function:protein kinase activity "Catalysis of the phosphorylation of an amino acid residue in a protein, usually according to the reaction: a protein + ATP = a phosphoprotein + ADP." [MetaCyc:PROTEIN-KINASE-RXN](GO:0004672),molecular_function:ATP binding "Interacting selectively and non-covalently with ATP, adenosine 5'-triphosphate, a universally important coenzyme and enzyme regulato…	K04733 interleukin-1 receptor-associated kinase 4 [EC:2.7.11.1] | (RefSeq) LOC109760331; putative serine/threonine-protein kinase-like protein CCR3 (A);	04010|MAPK signaling pathway;04064|NF-kappa B signaling pathway;04620|Toll-like receptor signaling pathway;04621|NOD-like receptor signaling pathway;04624|;04722|Neurotrophin signaling pathway;05133|Pertussis;05140|Leishmaniasis;05142|Chagas disease (American trypanosomiasis);05145|Toxoplasmosis;05152|Tuberculosis;05161|Hepatitis B;05162|Measles;05164|Influenza A;05168|Herpes simplex infection;05…
Os06g0466	3277722	3291667	-	NA	NA	NA	NA	NA	NA
Os06g0495	3491395	3492981	-	hypothetical protein OsI_21778 [Oryza sativa Indica Group];	NA	;;	NA	NA	NA
Os06g0563	3932131	3933294	+	ethylene-responsive transcription factor ERF003 [Oryza sativa Japonica Group];	Ethylene-responsive transcription factor ERF003 OS=Arabidopsis thaliana OX=3702 GN=ERF003 PE=2 SV=1;	AP2/ERF domain;AP2/ERF domain;;AP2/ERF domain;;AP2/ERF domain;AP2/ERF domain;	molecular_function:DNA-binding transcription factor activity "A protein or a member of a complex that interacts selectively and non-covalently with a specific DNA sequence [sometimes referred to as a motif] within the regulatory region of a gene to modulate transcription. Regulatory regions include promoters [proximal and distal] and enhancers. Genes are transcriptional units, and include bacteri…	K09286 EREBP-like factor | (RefSeq) ethylene-responsive transcription factor RAP2-4-like isoform X1 (A);	NA
Os06g0591	4172854	4174406	+	hypothetical protein OsI_21943 [Oryza sativa Indica Group];	Hydroxycinnamoyltransferase 4 OS=Oryza sativa subsp. japonica OX=39947 GN=HCT4 PE=1 SV=1;	;;Transferase;	molecular_function:transferase activity, transferring acyl groups other than amino-acyl groups "Catalysis of the transfer of an acyl group, other than amino-acyl, from one compound [donor] to another [acceptor]." [GOC:jl](GO:0016747);	K13065 shikimate O-hydroxycinnamoyltransferase [EC:2.3.1.133] | (RefSeq) hydroxycinnamoyltransferase 4 (A);	00940|Phenylpropanoid biosynthesis;00941|Flavonoid biosynthesis;00945|Stilbenoid, diarylheptanoid and gingerol biosynthesis;01100|Metabolic pathways;01110|Biosynthesis of secondary metabolites;
Os06g0986	7562126	7565196	-	endoglucanase 16 [Oryza sativa Japonica Group];	Endoglucanase 16 OS=Oryza sativa subsp. japonica OX=39947 GN=Os06g0247900 PE=2 SV=2;	;Glycoside hydrolase family 9;;	molecular_function:hydrolase activity, hydrolyzing O-glycosyl compounds "Catalysis of the hydrolysis of any O-glycosyl bond." [GOC:mah](GO:0004553),biological_process:carbohydrate metabolic process "The chemical reactions and pathways involving carbohydrates, any of a group of organic compounds based of the general formula Cx[H2O]y. Includes the formation of carbohydrate derivatives by the additi…	K01179 endoglucanase [EC:3.2.1.4] | (RefSeq) endoglucanase 11-like (A);	00500|Starch and sucrose metabolism;01100|Metabolic pathways;
Os06g1042	8053465	8054583	-	ribonucleoside-diphosphate reductase small chain [Oryza sativa Japonica Group];	Ribonucleoside-diphosphate reductase small chain OS=Nicotiana tabacum OX=4097 PE=2 SV=1;	;Ribonucleotide reductase small subunit family;Ribonucleotide reductase small subunit family;	biological_process:oxidation-reduction process "A metabolic process that results in the removal or addition of one or more electrons to or from a substance, with or without the concomitant removal or addition of a proton or protons." [GOC:dhl, GOC:ecd, GOC:jh2, GOC:jid, GOC:mlg, GOC:rph](GO:0055114);	K10808 ribonucleoside-diphosphate reductase subunit M2 [EC:1.17.4.1] | (RefSeq) ribonucleoside-diphosphate reductase small chain (A);	00230|Purine metabolism;00240|Pyrimidine metabolism;00480|Glutathione metabolism;00983|Drug metabolism - other enzymes;01100|Metabolic pathways;04115|p53 signaling pathway;
Os06g1043	8059323	8061079	+	GDSL esterase/lipase At5g37690 [Oryza sativa Japonica Group];	GDSL esterase/lipase At5g37690 OS=Arabidopsis thaliana OX=3702 GN=At5g37690 PE=2 SV=1;	;GDSL lipase/esterase;;	molecular_function:hydrolase activity, acting on ester bonds "Catalysis of the hydrolysis of any ester bond." [GOC:jl](GO:0016788);	K00679 phospholipid:diacylglycerol acyltransferase [EC:2.3.1.158] | (RefSeq) hypothetical protein (A);	00561|Glycerolipid metabolism;01100|Metabolic pathways;
Os06g1205	9876972	9878945	+	hypothetical protein OsI_22582 [Oryza sativa Indica Group];	Disease resistance protein Piks-2 OS=Oryza sativa subsp. japonica OX=39947 GN=PIKS-2 PE=3 SV=1;	;NB-ARC;;	molecular_function:ADP binding "Interacting selectively and non-covalently with ADP, adenosine 5'-diphosphate." [GOC:jl](GO:0043531);	K13457 disease resistance protein RPM1 | (RefSeq) disease resistance protein RPM1 (A);	04626|Plant-pathogen interaction;
Os06g1261	10421716	10424674	-	uncharacterized protein LOC107275856 [Oryza sativa Japonica Group];	NA	;;;;;;PGG domain;PGG domain;PGG domain;PGG domain;PGG domain;;;;;	NA	K11267 sister chromatid cohesion protein PDS5 | (RefSeq) uncharacterized protein LOC8073749 isoform X2 (A);	NA
Os06g1276	10562802	10564414	-	hypothetical protein OsI_22642 [Oryza sativa Indica Group];	Very-long-chain 3-oxoacyl-CoA reductase 1 OS=Arabidopsis thaliana OX=3702 GN=KCR1 PE=1 SV=1;	Short-chain dehydrogenase/reductase SDR;Short-chain dehydrogenase/reductase SDR;Short-chain dehydrogenase/reductase SDR;;Short-chain dehydrogenase/reductase SDR;Short-chain dehydrogenase/reductase SDR;Short-chain dehydrogenase/reductase SDR;Short-chain dehydrogenase/reductase SDR;Short-chain dehydrogenase/reductase SDR;Short-chain dehydrogenase/reductase SDR;;	NA	K10251 17beta-estradiol 17-dehydrogenase / very-long-chain 3-oxoacyl-CoA reductase [EC:1.1.1.62 1.1.1.330] | (RefSeq) LOC109733958; very-long-chain 3-oxoacyl-CoA reductase 1-like isoform X1 (A);	00062|Fatty acid elongation;00140|Steroid hormone biosynthesis;01040|Biosynthesis of unsaturated fatty acids;01100|Metabolic pathways;01110|Biosynthesis of secondary metabolites;01212|Fatty acid metabolism;
Os06g1280	10693298	10698147	+	NA	NA	NA	NA	NA	NA
Os06g1314	11050314	11051497	+	hypothetical protein OsI_22684 [Oryza sativa Indica Group];	Peroxidase 1 OS=Oryza sativa subsp. japonica OX=39947 GN=PRX74 PE=2 SV=2;	Haem peroxidase;Haem peroxidase;;Haem peroxidase;Haem peroxidase;Haem peroxidase;Haem peroxidase;Haem peroxidase;;Plant peroxidase;Plant peroxidase;Plant peroxidase;Plant peroxidase;Plant peroxidase;Plant peroxidase;Plant peroxidase;Plant peroxidase;Plant peroxidase;	molecular_function:peroxidase activity "Catalysis of the reaction: donor + hydrogen peroxide = oxidized donor + 2 H2O." [EC:1.11.1.7](GO:0004601),biological_process:response to oxidative stress "Any process that results in a change in state or activity of a cell or an organism [in terms of movement, secretion, enzyme production, gene expression, etc.] as a result of oxidative stress, a state ofte…	K00430 peroxidase [EC:1.11.1.7] | (RefSeq) peroxidase 1-like (A);	00940|Phenylpropanoid biosynthesis;01100|Metabolic pathways;01110|Biosynthesis of secondary metabolites;
Os06g1408	11968275	11969474	+	hypothetical protein OsI_22760 [Oryza sativa Indica Group];	Indole-3-acetate O-methyltransferase 1 OS=Oryza sativa subsp. japonica OX=39947 GN=IAMT1 PE=1 SV=1;	SAM dependent carboxyl methyltransferase;SAM dependent carboxyl methyltransferase;;	molecular_function:methyltransferase activity "Catalysis of the transfer of a methyl group to an acceptor molecule." [ISBN:0198506732](GO:0008168);	K18848 indole-3-acetate O-methyltransferase [EC:2.1.1.278] | (RefSeq) indole-3-acetate O-methyltransferase 1-like isoform X1 (A);	NA
Os06g1503	13209860	13223840	+	uncharacterized protein LOC107280959 [Oryza sativa Japonica Group];	NA	;;;Harbinger transposase-derived protein;Harbinger transposase-derived protein;;	molecular_function:hydrolase activity, acting on ester bonds "Catalysis of the hydrolysis of any ester bond." [GOC:jl](GO:0016788);	K23222 nuclease HARBI1 [EC:3.1.-.-] | (RefSeq) uncharacterized protein LOC101762599 (A);	NA
Os06g1504	13232871	13233807	-	H0211A12.14 [Oryza sativa];	NA	NA	NA	NA	NA
Os06g1511	13301941	13303087	-	hypothetical protein OsI_23038 [Oryza sativa Indica Group];	Peroxidase 1 OS=Oryza sativa subsp. japonica OX=39947 GN=PRX74 PE=2 SV=2;	Haem peroxidase;;Haem peroxidase;;Haem peroxidase;Haem peroxidase;Haem peroxidase;Haem peroxidase;Haem peroxidase;Plant peroxidase;Plant peroxidase;Plant peroxidase;Plant peroxidase;Plant peroxidase;Plant peroxidase;Plant peroxidase;Plant peroxidase;Plant peroxidase;	molecular_function:peroxidase activity "Catalysis of the reaction: donor + hydrogen peroxide = oxidized donor + 2 H2O." [EC:1.11.1.7](GO:0004601),biological_process:response to oxidative stress "Any process that results in a change in state or activity of a cell or an organism [in terms of movement, secretion, enzyme production, gene expression, etc.] as a result of oxidative stress, a state ofte…	K00430 peroxidase [EC:1.11.1.7] | (RAP-DB) Os06g0490400; Similar to Class III peroxidase 80. (A);	00940|Phenylpropanoid biosynthesis;01100|Metabolic pathways;01110|Biosynthesis of secondary metabolites;
Os06g1513	13322683	13323992	-	hypothetical protein OsI_23035 [Oryza sativa Indica Group];	NA	;;;;Domain of unknown function DUF1618;	NA	NA	NA
Os06g1850	18742600	18745059	-	ubiquitin-conjugating enzyme E2-17 kDa [Oryza sativa Japonica Group];	Ubiquitin-conjugating enzyme E2-17 kDa OS=Solanum lycopersicum OX=4081 PE=2 SV=1;	;Ubiquitin-conjugating enzyme E2;Ubiquitin-conjugating enzyme E2;;;	NA	K06689 ubiquitin-conjugating enzyme E2 D [EC:2.3.2.23] | (RefSeq) ubiquitin-conjugating enzyme E2-17 kDa-like (A);	04013|MAPK signaling pathway - fly;04120|Ubiquitin mediated proteolysis;04141|Protein processing in endoplasmic reticulum;04624|;
Os06g1874	19401221	19414765	+	Os06g0516700 [Oryza sativa Japonica Group];	NA	NA	NA	NA	NA
Os06g1940	20245590	20247154	-	hypothetical protein OsI_23222 [Oryza sativa Indica Group];	Flavin-containing monooxygenase FMO GS-OX-like 9 OS=Arabidopsis thaliana OX=3702 GN=At5g07800 PE=2 SV=1;	;Flavin monooxygenase FMO;Flavin monooxygenase FMO;Flavin monooxygenase FMO;Flavin monooxygenase FMO;Flavin monooxygenase FMO;Flavin monooxygenase FMO;Flavin monooxygenase-like;Flavin monooxygenase-like;;	molecular_function:N,N-dimethylaniline monooxygenase activity "Catalysis of the reaction: N,N-dimethylaniline + NADPH + H+ + O2 = N,N-dimethylaniline N-oxide + NADP+ + H2O." [EC:1.14.13.8](GO:0004499),molecular_function:flavin adenine dinucleotide binding "Interacting selectively and non-covalently with FAD, flavin-adenine dinucleotide, the coenzyme or the prosthetic group of various flavoprotein…	K22324 aliphatic glucosinolate S-oxygenase [EC:1.14.13.237] | (RefSeq) flavin-containing monooxygenase FMO GS-OX2-like (A);	NA
Os06g2022	21171725	21198573	-	uncharacterized protein LOC106865437 isoform X2 [Brachypodium distachyon];	Peroxidase P7 OS=Brassica rapa subsp. rapa OX=51350 PE=1 SV=3;	;;;Haem peroxidase;Haem peroxidase;Haem peroxidase;Haem peroxidase;;Haem peroxidase;;Plant peroxidase;Plant peroxidase;Plant peroxidase;Plant peroxidase;Plant peroxidase;Plant peroxidase;Plant peroxidase;Plant peroxidase;Plant peroxidase;Haem peroxidase;Haem peroxidase;Haem peroxidase;Haem peroxidase;Haem peroxidase;;Haem peroxidase;	molecular_function:peroxidase activity "Catalysis of the reaction: donor + hydrogen peroxide = oxidized donor + 2 H2O." [EC:1.11.1.7](GO:0004601),biological_process:response to oxidative stress "Any process that results in a change in state or activity of a cell or an organism [in terms of movement, secretion, enzyme production, gene expression, etc.] as a result of oxidative stress, a state ofte…	K00430 peroxidase [EC:1.11.1.7] | (RefSeq) uncharacterized protein LOC106865437 isoform X2 (A);	00940|Phenylpropanoid biosynthesis;01100|Metabolic pathways;01110|Biosynthesis of secondary metabolites;
Os06g2061	21581230	21582356	-	hypothetical protein OsI_23346 [Oryza sativa Indica Group];	Early nodulin-like protein 2 OS=Arabidopsis thaliana OX=3702 GN=At4g27520 PE=1 SV=1;	Phytocyanin;;Phytocyanin domain;Phytocyanin domain;;	molecular_function:electron transfer activity "Any molecular entity that serves as an electron acceptor and electron donor in an electron transport chain. An electron transport chain is a process in which a series of electron carriers operate together to transfer electrons from donors to any of several different terminal electron acceptors to generate a transmembrane electrochemical gradient." [I…	K03006 DNA-directed RNA polymerase II subunit RPB1 [EC:2.7.7.6] | (RefSeq) early nodulin-like protein 2 (A);	03020|RNA polymerase;05016|Huntington's disease;
Os06g2067	21649756	21656584	-	hypothetical protein OsI_23352 [Oryza sativa Indica Group];	ABC transporter G family member 42 OS=Oryza sativa subsp. japonica OX=39947 GN=ABCG42 PE=2 SV=1;	;;;Plant PDR ABC transporter associated;ABC-2 type transporter;;	cellular_component:membrane "A lipid bilayer along with all the proteins and protein complexes embedded in it an attached to it." [GOC:dos, GOC:mah, ISBN:0815316194](GO:0016020);	K05681 ATP-binding cassette, subfamily G (WHITE), member 2 | (RefSeq) ABC transporter G family member 2-like (A);	01523|;02010|ABC transporters;04976|Bile secretion;
Os06g2076	21713708	21720944	+	amino acid permease 3 [Oryza sativa Japonica Group];	Amino acid permease 1 OS=Arabidopsis thaliana OX=3702 GN=AAP1 PE=1 SV=1;	;;Amino acid transporter, transmembrane domain;	NA	K14209 solute carrier family 36 (proton-coupled amino acid transporter) | (RefSeq) probable amino acid permease 7 (A);	04138|;
Os06g2143	22463582	22468653	-	transmembrane 9 superfamily member 7 [Oryza sativa Japonica Group];	Transmembrane 9 superfamily member 7 OS=Arabidopsis thaliana OX=3702 GN=TMN7 PE=2 SV=1;	Nonaspanin (TM9SF);;Nonaspanin (TM9SF);	cellular_component:integral component of membrane "The component of a membrane consisting of the gene products and protein complexes having at least some part of their peptide sequence embedded in the hydrophobic region of the membrane." [GOC:dos, GOC:go_curators](GO:0016021);	K17086 transmembrane 9 superfamily member 2/4 | (RefSeq) transmembrane 9 superfamily member 7 (A);	NA
Os06g2275	24104565	24107752	-	hypothetical protein OsJ_21856 [Oryza sativa Japonica Group];	Putative disease resistance protein At3g14460 OS=Arabidopsis thaliana OX=3702 GN=At3g14460 PE=3 SV=1;	;;	NA	K04733 interleukin-1 receptor-associated kinase 4 [EC:2.7.11.1] | (RefSeq) uncharacterized protein LOC109751704 (A);	04010|MAPK signaling pathway;04064|NF-kappa B signaling pathway;04620|Toll-like receptor signaling pathway;04621|NOD-like receptor signaling pathway;04624|;04722|Neurotrophin signaling pathway;05133|Pertussis;05140|Leishmaniasis;05142|Chagas disease (American trypanosomiasis);05145|Toxoplasmosis;05152|Tuberculosis;05161|Hepatitis B;05162|Measles;05164|Influenza A;05168|Herpes simplex infection;05…
Os06g2365	24972502	24975902	-	Os06g0610100, partial [Oryza sativa Japonica Group];	Alpha carbonic anhydrase 7 OS=Arabidopsis thaliana OX=3702 GN=ACA7 PE=2 SV=1;	;Carbonic anhydrase, alpha-class;Alpha carbonic anhydrase domain;Alpha carbonic anhydrase domain;Alpha carbonic anhydrase domain;	molecular_function:carbonate dehydratase activity "Catalysis of the reaction: H2CO3 = CO2 + H2O." [EC:4.2.1.1](GO:0004089),molecular_function:zinc ion binding "Interacting selectively and non-covalently with zinc [Zn] ions." [GOC:ai](GO:0008270);	K01674 carbonic anhydrase [EC:4.2.1.1] | (RAP-DB) Os06g0610100; Hypothetical conserved gene. (A);	00910|Nitrogen metabolism;01100|Metabolic pathways;
Os06g2449	25779444	25781102	-	hypothetical protein OsI_23746 [Oryza sativa Indica Group];	Cinnamoyl-CoA reductase 1 OS=Oryza sativa subsp. japonica OX=39947 GN=CCR1 PE=1 SV=1;	NAD-dependent epimerase/dehydratase;;;	molecular_function:catalytic activity "Catalysis of a biochemical reaction at physiological temperatures. In biologically catalyzed reactions, the reactants are known as substrates, and the catalysts are naturally occurring macromolecular substances known as enzymes. Enzymes possess specific binding sites for substrates, and are usually composed wholly or largely of protein, but RNA that has cata…	K09753 cinnamoyl-CoA reductase [EC:1.2.1.44] | (RefSeq) cinnamoyl-CoA reductase 2-like (A);	00940|Phenylpropanoid biosynthesis;01100|Metabolic pathways;01110|Biosynthesis of secondary metabolites;
Os06g2528	26513921	26522680	+	uncharacterized protein LOC110433029 [Sorghum bicolor];	NA	Harbinger transposase-derived protein;;;	molecular_function:hydrolase activity, acting on ester bonds "Catalysis of the hydrolysis of any ester bond." [GOC:jl](GO:0016788);	K23222 nuclease HARBI1 [EC:3.1.-.-] | (RefSeq) uncharacterized protein LOC103646140 isoform X1 (A);	NA
Os06g2622	27345790	27348348	+	PREDICTED: ubiquitin-NEDD8-like protein RUB2 [Raphanus sativus];	Ubiquitin-NEDD8-like protein RUB2 OS=Oryza sativa subsp. japonica OX=39947 GN=RUB2 PE=2 SV=2;	Ubiquitin domain;Ubiquitin domain;;Ubiquitin domain;Ubiquitin domain;Ubiquitin domain;;Ubiquitin;Ubiquitin;Ubiquitin;Ubiquitin domain;	molecular_function:protein binding "Interacting selectively and non-covalently with any protein or protein complex [a complex of two or more proteins that may include other nonprotein molecules]." [GOC:go_curators](GO:0005515);	K12158 ubiquitin-like protein Nedd8 | (RefSeq) ubiquitin-NEDD8-like protein RUB2 (A);	NA
Os06g2625	27382501	27386043	+	hypothetical protein OsI_23922 [Oryza sativa Indica Group];	Transmembrane 9 superfamily member 9 OS=Arabidopsis thaliana OX=3702 GN=TMN9 PE=2 SV=1;	Nonaspanin (TM9SF);;Nonaspanin (TM9SF);	cellular_component:integral component of membrane "The component of a membrane consisting of the gene products and protein complexes having at least some part of their peptide sequence embedded in the hydrophobic region of the membrane." [GOC:dos, GOC:go_curators](GO:0016021);	K17086 transmembrane 9 superfamily member 2/4 | (RAP-DB) Os06g0650600; Nonaspanin (TM9SF) family protein. (A);	NA
Os06g2770	28652749	28655227	-	Tubulin beta 8 [Theobroma cacao];	Tubulin beta-3 chain OS=Oryza sativa subsp. japonica OX=39947 GN=TUBB3 PE=2 SV=2;	Tubulin;Tubulin;Tubulin;Tubulin;Tubulin;Tubulin;Tubulin;Tubulin;Tubulin;Tubulin/FtsZ, 2-layer sandwich domain;Tubulin/FtsZ, 2-layer sandwich domain;;Beta tubulin;Beta tubulin;Beta tubulin;Beta tubulin;Beta tubulin;Beta tubulin;Beta tubulin;Beta tubulin;Beta tubulin;Beta tubulin;Beta tubulin;Beta tubulin;Beta tubulin;Tubulin/FtsZ, GTPase domain;Tubulin/FtsZ, GTPase domain;Tubulin;	molecular_function:GTPase activity "Catalysis of the reaction: GTP + H2O = GDP + phosphate." [ISBN:0198547684](GO:0003924),molecular_function:structural constituent of cytoskeleton "The action of a molecule that contributes to the structural integrity of a cytoskeletal structure." [GOC:mah](GO:0005200),molecular_function:GTP binding "Interacting selectively and non-covalently with GTP, guanosine …	K07375 tubulin beta | (RAP-DB) Os06g0671900, BETA-TUBULIN_3, TUB3; Similar to Tubulin beta-3 chain. (A);	04145|Phagosome;04540|Gap junction;05130|Pathogenic Escherichia coli infection;
Os06g2824	29208215	29213286	+	peroxidase 3 [Oryza sativa Japonica Group];	Peroxidase 3 OS=Arabidopsis thaliana OX=3702 GN=PER3 PE=2 SV=1;	Haem peroxidase;Haem peroxidase;;Haem peroxidase;Haem peroxidase;Haem peroxidase;Haem peroxidase;Haem peroxidase;Plant peroxidase;Plant peroxidase;Plant peroxidase;Plant peroxidase;Plant peroxidase;Plant peroxidase;Plant peroxidase;Plant peroxidase;Plant peroxidase;;	molecular_function:peroxidase activity "Catalysis of the reaction: donor + hydrogen peroxide = oxidized donor + 2 H2O." [EC:1.11.1.7](GO:0004601),biological_process:response to oxidative stress "Any process that results in a change in state or activity of a cell or an organism [in terms of movement, secretion, enzyme production, gene expression, etc.] as a result of oxidative stress, a state ofte…	K00430 peroxidase [EC:1.11.1.7] | (RAP-DB) Os06g0681600; Haem peroxidase family protein. (A);	00940|Phenylpropanoid biosynthesis;01100|Metabolic pathways;01110|Biosynthesis of secondary metabolites;
Os06g2840	29273423	29275144	-	hypothetical protein OsI_24212 [Oryza sativa Indica Group];	G-type lectin S-receptor-like serine/threonine-protein kinase At2g19130 OS=Arabidopsis thaliana OX=3702 GN=At2g19130 PE=2 SV=1;	S-locus glycoprotein domain;;Bulb-type lectin domain;Bulb-type lectin domain;Bulb-type lectin domain;;	biological_process:recognition of pollen "The process, involving the sharing and interaction of the single locus incompatibility haplotypes, involved in the recognition or rejection of the self pollen by cells in the stigma. This process ensures out-breeding in certain plant species." [GOC:dph, GOC:pj, GOC:tb](GO:0048544);	K04733 interleukin-1 receptor-associated kinase 4 [EC:2.7.11.1] | (RefSeq) receptor-like serine/threonine-protein kinase SD1-8 (A);	04010|MAPK signaling pathway;04064|NF-kappa B signaling pathway;04620|Toll-like receptor signaling pathway;04621|NOD-like receptor signaling pathway;04624|;04722|Neurotrophin signaling pathway;05133|Pertussis;05140|Leishmaniasis;05142|Chagas disease (American trypanosomiasis);05145|Toxoplasmosis;05152|Tuberculosis;05161|Hepatitis B;05162|Measles;05164|Influenza A;05168|Herpes simplex infection;05…
Os06g2900	29656833	29660355	-	hypothetical protein OsI_24272 [Oryza sativa Indica Group];	Tyrosine-sulfated glycopeptide receptor 1 OS=Arabidopsis thaliana OX=3702 GN=PSY1R PE=1 SV=1;	Protein kinase domain;;;;Protein kinase domain;Protein kinase domain;Leucine-rich repeat;Leucine-rich repeat;Leucine-rich repeat-containing N-terminal, plant-type;;;Leucine-rich repeat, typical subtype;Leucine-rich repeat, typical subtype;Leucine-rich repeat, typical subtype;Leucine-rich repeat, typical subtype;Leucine-rich repeat, typical subtype;Leucine-rich repeat, typical subtype;Leucine-rich…	molecular_function:protein kinase activity "Catalysis of the phosphorylation of an amino acid residue in a protein, usually according to the reaction: a protein + ATP = a phosphoprotein + ADP." [MetaCyc:PROTEIN-KINASE-RXN](GO:0004672),molecular_function:protein binding "Interacting selectively and non-covalently with any protein or protein complex [a complex of two or more proteins that may inclu…	K13415 protein brassinosteroid insensitive 1 [EC:2.7.10.1 2.7.11.1] | (Kazusa) Lj1g3v1222370.1; - (A);	04075|Plant hormone signal transduction;
Os06g2901	29672198	29674563	-	hypothetical protein OsI_24275 [Oryza sativa Indica Group];	Tyrosine-sulfated glycopeptide receptor 1 OS=Arabidopsis thaliana OX=3702 GN=PSY1R PE=1 SV=1;	Protein kinase domain;;Protein kinase domain;Protein kinase domain;;	molecular_function:protein kinase activity "Catalysis of the phosphorylation of an amino acid residue in a protein, usually according to the reaction: a protein + ATP = a phosphoprotein + ADP." [MetaCyc:PROTEIN-KINASE-RXN](GO:0004672),molecular_function:ATP binding "Interacting selectively and non-covalently with ATP, adenosine 5'-triphosphate, a universally important coenzyme and enzyme regulato…	K04733 interleukin-1 receptor-associated kinase 4 [EC:2.7.11.1] | (RefSeq) tyrosine-sulfated glycopeptide receptor 1-like (A);	04010|MAPK signaling pathway;04064|NF-kappa B signaling pathway;04620|Toll-like receptor signaling pathway;04621|NOD-like receptor signaling pathway;04624|;04722|Neurotrophin signaling pathway;05133|Pertussis;05140|Leishmaniasis;05142|Chagas disease (American trypanosomiasis);05145|Toxoplasmosis;05152|Tuberculosis;05161|Hepatitis B;05162|Measles;05164|Influenza A;05168|Herpes simplex infection;05…
Os06g2902	29682971	29686353	-	hypothetical protein OsI_24276 [Oryza sativa Indica Group];	Tyrosine-sulfated glycopeptide receptor 1 OS=Arabidopsis thaliana OX=3702 GN=PSY1R PE=1 SV=1;	Protein kinase domain;;;Leucine-rich repeat-containing N-terminal, plant-type;;;Protein kinase domain;Protein kinase domain;	molecular_function:protein kinase activity "Catalysis of the phosphorylation of an amino acid residue in a protein, usually according to the reaction: a protein + ATP = a phosphoprotein + ADP." [MetaCyc:PROTEIN-KINASE-RXN](GO:0004672),molecular_function:ATP binding "Interacting selectively and non-covalently with ATP, adenosine 5'-triphosphate, a universally important coenzyme and enzyme regulato…	K04733 interleukin-1 receptor-associated kinase 4 [EC:2.7.11.1] | (RefSeq) tyrosine-sulfated glycopeptide receptor 1-like (A);	04010|MAPK signaling pathway;04064|NF-kappa B signaling pathway;04620|Toll-like receptor signaling pathway;04621|NOD-like receptor signaling pathway;04624|;04722|Neurotrophin signaling pathway;05133|Pertussis;05140|Leishmaniasis;05142|Chagas disease (American trypanosomiasis);05145|Toxoplasmosis;05152|Tuberculosis;05161|Hepatitis B;05162|Measles;05164|Influenza A;05168|Herpes simplex infection;05…
Os06g2926	29806192	29845719	+	peroxidase 16 [Oryza sativa Japonica Group];	Peroxidase 16 OS=Arabidopsis thaliana OX=3702 GN=PER16 PE=1 SV=2;	;;;;Haem peroxidase;Haem peroxidase;Plant peroxidase;Plant peroxidase;Plant peroxidase;Plant peroxidase;Plant peroxidase;Plant peroxidase;Plant peroxidase;Plant peroxidase;Plant peroxidase;Haem peroxidase;Haem peroxidase;Haem peroxidase;;;;Haem peroxidase;;Haem peroxidase;Haem peroxidase;Haem peroxidase;Haem peroxidase;Haem peroxidase;	molecular_function:peroxidase activity "Catalysis of the reaction: donor + hydrogen peroxide = oxidized donor + 2 H2O." [EC:1.11.1.7](GO:0004601),biological_process:response to oxidative stress "Any process that results in a change in state or activity of a cell or an organism [in terms of movement, secretion, enzyme production, gene expression, etc.] as a result of oxidative stress, a state ofte…	K00430 peroxidase [EC:1.11.1.7] | (RAP-DB) Os06g0695500; Similar to Peroxidase 16 precursor (EC 1.11.1.7) (Atperox P16) (ATP22a). (A);	00940|Phenylpropanoid biosynthesis;01100|Metabolic pathways;01110|Biosynthesis of secondary metabolites;
Os06g2931	29883420	29896640	+	hypothetical protein OsI_24317 [Oryza sativa Indica Group];	Xyloglucan endotransglucosylase/hydrolase protein 22 OS=Arabidopsis thaliana OX=3702 GN=XTH22 PE=1 SV=1;	Xyloglucan endo-transglycosylase, C-terminal;Xyloglucan endo-transglycosylase, C-terminal;Glycoside hydrolase family 16;;Beta-glucanase;Beta-glucanase;Beta-glucanase;;Glycoside hydrolase family 16;Glycoside hydrolase family 16;;;Glycoside hydrolase family 16;	molecular_function:hydrolase activity, hydrolyzing O-glycosyl compounds "Catalysis of the hydrolysis of any O-glycosyl bond." [GOC:mah](GO:0004553),cellular_component:cell wall "The rigid or semi-rigid envelope lying outside the cell membrane of plant, fungal, most prokaryotic cells and some protozoan parasites, maintaining their shape and protecting them from osmotic lysis. In plants it is made …	K14504 xyloglucan:xyloglucosyl transferase TCH4 [EC:2.4.1.207] | (RAP-DB) Os06g0696600; Similar to Xyloglucan endo-transglycosylase homolog. (A);	04075|Plant hormone signal transduction;
Os06g2946	29981397	29986150	-	hypothetical protein OsI_24331 [Oryza sativa Indica Group];	Protein ENHANCED DISEASE RESISTANCE 2-like OS=Arabidopsis thaliana OX=3702 GN=EDR2L PE=2 SV=1;	Protein ENHANCED DISEASE RESISTANCE 2, C-terminal;;;	NA	NA	NA
Os06g2973	30165245	30168717	-	PREDICTED: eukaryotic initiation factor 4A-3 [Oryza brachyantha];	Eukaryotic initiation factor 4A-1 OS=Oryza sativa subsp. japonica OX=39947 GN=Os06g0701100 PE=2 SV=2;	DEAD/DEAH box helicase domain;Helicase superfamily 1/2, ATP-binding domain;Helicase, C-terminal;Helicase superfamily 1/2, ATP-binding domain;;Helicase, C-terminal;RNA helicase, DEAD-box type, Q motif;;Helicase, C-terminal;	molecular_function:nucleic acid binding "Interacting selectively and non-covalently with any nucleic acid." [GOC:jl](GO:0003676),molecular_function:ATP binding "Interacting selectively and non-covalently with ATP, adenosine 5'-triphosphate, a universally important coenzyme and enzyme regulator." [ISBN:0198506732](GO:0005524);	K03257 translation initiation factor 4A | (RAP-DB) Os06g0701100; Eukaryotic initiation factor 4A (eIF4A) (eIF-4A). (A);	03013|RNA transport;
Os06g3029	30622423	30624599	-	hypothetical protein OsI_24406 [Oryza sativa Indica Group];	Disease resistance protein RGA2 OS=Solanum bulbocastanum OX=147425 GN=RGA2 PE=1 SV=1;	;;;;	NA	K04733 interleukin-1 receptor-associated kinase 4 [EC:2.7.11.1] | (RefSeq) uncharacterized protein LOC109751704 (A);	04010|MAPK signaling pathway;04064|NF-kappa B signaling pathway;04620|Toll-like receptor signaling pathway;04621|NOD-like receptor signaling pathway;04624|;04722|Neurotrophin signaling pathway;05133|Pertussis;05140|Leishmaniasis;05142|Chagas disease (American trypanosomiasis);05145|Toxoplasmosis;05152|Tuberculosis;05161|Hepatitis B;05162|Measles;05164|Influenza A;05168|Herpes simplex infection;05…
Os06g3030	30630040	30636999	-	hypothetical protein OsI_05170 [Oryza sativa Indica Group];	Putative disease resistance protein RGA3 OS=Solanum bulbocastanum OX=147425 GN=RGA3 PE=2 SV=2;	;;NB-ARC;;;;Rx, N-terminal;	molecular_function:ADP binding "Interacting selectively and non-covalently with ADP, adenosine 5'-diphosphate." [GOC:jl](GO:0043531);	K19613 leucine-rich repeat protein SHOC2 | (RefSeq) putative disease resistance protein RGA3 (A);	04014|Ras signaling pathway;
Os06g3031	30640294	30641601	-	hypothetical protein OsI_24407 [Oryza sativa Indica Group];	NA	;;	NA	K04733 interleukin-1 receptor-associated kinase 4 [EC:2.7.11.1] | (RefSeq) uncharacterized protein LOC109751704 (A);	04010|MAPK signaling pathway;04064|NF-kappa B signaling pathway;04620|Toll-like receptor signaling pathway;04621|NOD-like receptor signaling pathway;04624|;04722|Neurotrophin signaling pathway;05133|Pertussis;05140|Leishmaniasis;05142|Chagas disease (American trypanosomiasis);05145|Toxoplasmosis;05152|Tuberculosis;05161|Hepatitis B;05162|Measles;05164|Influenza A;05168|Herpes simplex infection;05…
Os06g3032	30642650	30647115	-	hypothetical protein OsI_24407 [Oryza sativa Indica Group];	Putative disease resistance protein RGA1 OS=Solanum bulbocastanum OX=147425 GN=RGA1 PE=2 SV=2;	;Rx, N-terminal;;;;;;NB-ARC;	molecular_function:ADP binding "Interacting selectively and non-covalently with ADP, adenosine 5'-diphosphate." [GOC:jl](GO:0043531);	K04733 interleukin-1 receptor-associated kinase 4 [EC:2.7.11.1] | (RefSeq) uncharacterized protein LOC109751704 (A);	04010|MAPK signaling pathway;04064|NF-kappa B signaling pathway;04620|Toll-like receptor signaling pathway;04621|NOD-like receptor signaling pathway;04624|;04722|Neurotrophin signaling pathway;05133|Pertussis;05140|Leishmaniasis;05142|Chagas disease (American trypanosomiasis);05145|Toxoplasmosis;05152|Tuberculosis;05161|Hepatitis B;05162|Measles;05164|Influenza A;05168|Herpes simplex infection;05…
Os06g3107	31107625	31108763	+	expansin-A29 [Oryza sativa Japonica Group];	Expansin-A29 OS=Oryza sativa subsp. japonica OX=39947 GN=EXPA29 PE=2 SV=2;	;Expansin, cellulose-binding-like domain;RlpA-like protein, double-psi beta-barrel domain;Expansin/pollen allergen, DPBB domain;Expansin/Lol pI;Expansin/Lol pI;Expansin/Lol pI;Expansin/Lol pI;Expansin/Lol pI;Expansin/Lol pI;Expansin/pollen allergen, DPBB domain;Expansin, cellulose-binding-like domain;;Expansin;Expansin;Expansin;Expansin;Expansin;Expansin;Expansin;Expansin;Expansin;	cellular_component:extracellular region "The space external to the outermost structure of a cell. For cells without external protective or external encapsulating structures this refers to space outside of the plasma membrane. This term covers the host cell environment outside an intracellular parasite." [GOC:go_curators](GO:0005576),biological_process:plant-type cell wall organization "A process …	K20628 expansin | (RefSeq) expansin-A4-like (A);	NA
Os06g3166	31615160	31623518	+	protein argonaute 1D [Oryza sativa Japonica Group];	Protein argonaute 1D OS=Oryza sativa subsp. japonica OX=39947 GN=AGO1D PE=2 SV=1;	PAZ domain;;Protein argonaute, Mid domain;Protein argonaute, N-terminal;PAZ domain;Piwi domain;Argonaute linker 2 domain;PAZ domain;Piwi domain;;Argonaute, linker 1 domain;Argonaute, linker 1 domain;Piwi domain;	molecular_function:nucleic acid binding "Interacting selectively and non-covalently with any nucleic acid." [GOC:jl](GO:0003676),molecular_function:protein binding "Interacting selectively and non-covalently with any protein or protein complex [a complex of two or more proteins that may include other nonprotein molecules]." [GOC:go_curators](GO:0005515);	K11593 eukaryotic translation initiation factor 2C | (RAP-DB) Os06g0729300, AGO1D, ARGONAUTE_1D; Similar to AGO1 homologous protein. (A);	NA
Os07g0029	392554	394234	-	hypothetical protein OsI_24588 [Oryza sativa Indica Group];	DNA-directed RNA polymerases II, IV and V subunit 12 OS=Arabidopsis thaliana OX=3702 GN=NRPB12 PE=1 SV=1;	RNA polymerase archaeal subunit P/eukaryotic subunit RPABC4;RNA polymerase archaeal subunit P/eukaryotic subunit RPABC4;;DNA-directed RNA polymerases I, II, and III subunit RPABC4;	molecular_function:DNA binding "Any molecular function by which a gene product interacts selectively and non-covalently with DNA [deoxyribonucleic acid]." [GOC:dph, GOC:jl, GOC:tb, GOC:vw](GO:0003677),molecular_function:DNA-directed 5'-3' RNA polymerase activity "Catalysis of the reaction: nucleoside triphosphate + RNA[n] = diphosphate + RNA[n+1]. Utilizes a DNA template, i.e. the catalysis of DN…	K03009 DNA-directed RNA polymerases I, II, and III subunit RPABC4 | (RAP-DB) Os07g0105100; Similar to DNA-directed RNA polymerases I, II, and III 7.3 kDa polypeptide. (A);	03020|RNA polymerase;04623|Cytosolic DNA-sensing pathway;05016|Huntington's disease;
Os07g0112	895367	897111	+	uncharacterized protein At2g23090 [Oryza sativa Japonica Group];	Uncharacterized protein At2g23090 OS=Arabidopsis thaliana OX=3702 GN=At2g23090 PE=1 SV=1;	Uncharacterised protein family SERF, N-terminal;;At2g23090-like;At2g23090-like, zinc-binding domain;	NA	NA	NA
Os07g0121	935620	939184	+	peroxidase 50 [Oryza sativa Japonica Group];	Peroxidase 51 OS=Arabidopsis thaliana OX=3702 GN=PER51 PE=2 SV=1;	Plant peroxidase;Plant peroxidase;Plant peroxidase;Plant peroxidase;Plant peroxidase;Plant peroxidase;Plant peroxidase;Plant peroxidase;Plant peroxidase;Haem peroxidase;;;Haem peroxidase;Haem peroxidase;Haem peroxidase;Haem peroxidase;Haem peroxidase;Haem peroxidase;	molecular_function:peroxidase activity "Catalysis of the reaction: donor + hydrogen peroxide = oxidized donor + 2 H2O." [EC:1.11.1.7](GO:0004601),biological_process:response to oxidative stress "Any process that results in a change in state or activity of a cell or an organism [in terms of movement, secretion, enzyme production, gene expression, etc.] as a result of oxidative stress, a state ofte…	K00430 peroxidase [EC:1.11.1.7] | (RAP-DB) Os07g0115300; Similar to Peroxidase2 precursor (EC 1.11.1.7). (A);	00940|Phenylpropanoid biosynthesis;01100|Metabolic pathways;01110|Biosynthesis of secondary metabolites;
Os07g0207	1704765	1706298	+	L-type lectin-domain containing receptor kinase IV.2 [Oryza sativa Japonica Group];	L-type lectin-domain containing receptor kinase IV.2 OS=Arabidopsis thaliana OX=3702 GN=LECRK42 PE=2 SV=1;	;;Protein kinase domain;Serine-threonine/tyrosine-protein kinase, catalytic domain;Legume lectin domain;	molecular_function:protein kinase activity "Catalysis of the phosphorylation of an amino acid residue in a protein, usually according to the reaction: a protein + ATP = a phosphoprotein + ADP." [MetaCyc:PROTEIN-KINASE-RXN](GO:0004672),molecular_function:ATP binding "Interacting selectively and non-covalently with ATP, adenosine 5'-triphosphate, a universally important coenzyme and enzyme regulato…	K04733 interleukin-1 receptor-associated kinase 4 [EC:2.7.11.1] | (RAP-DB) Os07g0131375; Protein kinase, catalytic domain domain containing protein. (A);	04010|MAPK signaling pathway;04064|NF-kappa B signaling pathway;04620|Toll-like receptor signaling pathway;04621|NOD-like receptor signaling pathway;04624|;04722|Neurotrophin signaling pathway;05133|Pertussis;05140|Leishmaniasis;05142|Chagas disease (American trypanosomiasis);05145|Toxoplasmosis;05152|Tuberculosis;05161|Hepatitis B;05162|Measles;05164|Influenza A;05168|Herpes simplex infection;05…
Os07g0308	2584323	2588801	-	NBS-LRR-like resistance protein [Oryza sativa];	Putative disease resistance RPP13-like protein 1 OS=Arabidopsis thaliana OX=3702 GN=RPPL1 PE=3 SV=1;	;;Rx, N-terminal;;;NB-ARC;;;	molecular_function:ADP binding "Interacting selectively and non-covalently with ADP, adenosine 5'-diphosphate." [GOC:jl](GO:0043531);	K04733 interleukin-1 receptor-associated kinase 4 [EC:2.7.11.1] | (RefSeq) uncharacterized protein LOC109751704 (A);	04010|MAPK signaling pathway;04064|NF-kappa B signaling pathway;04620|Toll-like receptor signaling pathway;04621|NOD-like receptor signaling pathway;04624|;04722|Neurotrophin signaling pathway;05133|Pertussis;05140|Leishmaniasis;05142|Chagas disease (American trypanosomiasis);05145|Toxoplasmosis;05152|Tuberculosis;05161|Hepatitis B;05162|Measles;05164|Influenza A;05168|Herpes simplex infection;05…
Os07g0310	2598534	2599427	+	protein PELPK1 [Oryza sativa Japonica Group];	Protein PELPK1 OS=Arabidopsis thaliana OX=3702 GN=PELPK1 PE=2 SV=1;	;;;;	NA	NA	NA
Os07g0312	2603430	2604439	+	protein app1 [Oryza sativa Japonica Group];	Protein PELPK1 OS=Arabidopsis thaliana OX=3702 GN=PELPK1 PE=2 SV=1;	;;;;	NA	NA	NA
Os07g0585	4725105	4725413	-	Os07g0182501 [Oryza sativa Japonica Group];	NA	NA	NA	NA	NA
Os07g0709	5724146	5728995	-	uncharacterized protein LOC4342662 [Oryza sativa Japonica Group];	NA	;;	NA	K00574 cyclopropane-fatty-acyl-phospholipid synthase [EC:2.1.1.79] | (RefSeq) uncharacterized protein LOC112268524 (A);	NA
Os07g0714	5775182	5783264	+	uncharacterized protein LOC4342662 [Oryza sativa Japonica Group];	NA	;;	NA	K00574 cyclopropane-fatty-acyl-phospholipid synthase [EC:2.1.1.79] | (RefSeq) uncharacterized protein LOC112268524 (A);	NA
Os07g0938	8262776	8266694	-	hypothetical protein OsI_25471 [Oryza sativa Indica Group];	Ras-related protein RABE1a OS=Arabidopsis thaliana OX=3702 GN=RABE1A PE=1 SV=1;	;;;Small GTPase;;;;;;;;;;;	molecular_function:GTPase activity "Catalysis of the reaction: GTP + H2O = GDP + phosphate." [ISBN:0198547684](GO:0003924),molecular_function:GTP binding "Interacting selectively and non-covalently with GTP, guanosine triphosphate." [GOC:ai](GO:0005525);	K07901 Ras-related protein Rab-8A | (RAP-DB) Os07g0239400; Similar to Ethylene-responsive small GTP-binding protein. (A);	04144|Endocytosis;04152|AMPK signaling pathway;04530|Tight junction;04972|Pancreatic secretion;
Os07g0974	8516147	8517772	+	unknown protein [Oryza sativa Japonica Group];	NA	;	NA	K23222 nuclease HARBI1 [EC:3.1.-.-] | (RefSeq) uncharacterized protein LOC101781893 (A);	NA
Os07g1016	8972505	8975698	-	IAA-amino acid hydrolase ILR1-like 7 [Oryza sativa Japonica Group];	IAA-amino acid hydrolase ILR1-like 7 OS=Oryza sativa subsp. japonica OX=39947 GN=ILL7 PE=2 SV=1;	;Peptidase M20, dimerisation domain;Peptidase M20;;	molecular_function:hydrolase activity "Catalysis of the hydrolysis of various bonds, e.g. C-O, C-N, C-C, phosphoric anhydride bonds, etc. Hydrolase is the systematic name for any enzyme of EC class 3." [ISBN:0198506732](GO:0016787);	K14664 IAA-amino acid hydrolase [EC:3.5.1.-] | (RefSeq) IAA-amino acid hydrolase ILR1-like 7 (A);	NA
Os07g1035	9132265	9134277	+	hypothetical protein OsI_25539 [Oryza sativa Indica Group];	Probable LRR receptor-like serine/threonine-protein kinase At3g47570 OS=Arabidopsis thaliana OX=3702 GN=At3g47570 PE=2 SV=1;	;;;Leucine-rich repeat;Leucine-rich repeat;Leucine-rich repeat;Leucine-rich repeat;Leucine-rich repeat;Leucine-rich repeat;;Leucine-rich repeat-containing N-terminal, plant-type;Leucine-rich repeat, typical subtype;Leucine-rich repeat, typical subtype;Leucine-rich repeat, typical subtype;Leucine-rich repeat, typical subtype;Leucine-rich repeat, typical subtype;Leucine-rich repeat, typical subtype…	molecular_function:protein binding "Interacting selectively and non-covalently with any protein or protein complex [a complex of two or more proteins that may include other nonprotein molecules]." [GOC:go_curators](GO:0005515);	K13428 LRR receptor-like serine/threonine-protein kinase EFR [EC:2.7.11.1] | (RefSeq) LRR receptor-like serine/threonine-protein kinase EFR (A);	04626|Plant-pathogen interaction;
Os07g1036	9134311	9135990	+	hypothetical protein OsI_25539 [Oryza sativa Indica Group];	Probable LRR receptor-like serine/threonine-protein kinase At3g47570 OS=Arabidopsis thaliana OX=3702 GN=At3g47570 PE=2 SV=1;	Serine-threonine/tyrosine-protein kinase, catalytic domain;NPH3 domain;Protein kinase domain;;;NPH3 domain;	molecular_function:protein kinase activity "Catalysis of the phosphorylation of an amino acid residue in a protein, usually according to the reaction: a protein + ATP = a phosphoprotein + ADP." [MetaCyc:PROTEIN-KINASE-RXN](GO:0004672),molecular_function:ATP binding "Interacting selectively and non-covalently with ATP, adenosine 5'-triphosphate, a universally important coenzyme and enzyme regulato…	K04730 interleukin-1 receptor-associated kinase 1 [EC:2.7.11.1] | (RefSeq) LOC109738587; receptor kinase-like protein Xa21 (A);	04010|MAPK signaling pathway;04064|NF-kappa B signaling pathway;04620|Toll-like receptor signaling pathway;04624|;04722|Neurotrophin signaling pathway;05133|Pertussis;05140|Leishmaniasis;05142|Chagas disease (American trypanosomiasis);05145|Toxoplasmosis;05152|Tuberculosis;05161|Hepatitis B;05162|Measles;05168|Herpes simplex infection;05169|Epstein-Barr virus infection;05170|;
Os07g1129	10426375	10433501	-	Os07g0267400, partial [Oryza sativa Japonica Group];	NA	;;	NA	K15397 3-ketoacyl-CoA synthase [EC:2.3.1.199] | (RefSeq) 3-ketoacyl-CoA synthase 6-like (A);	00062|Fatty acid elongation;01100|Metabolic pathways;01110|Biosynthesis of secondary metabolites;
Os07g1362	14137650	14139929	+	putative FBD-associated F-box protein At5g56410 isoform X1 [Oryza sativa Japonica Group];	Putative F-box/LRR-repeat protein At3g42770 OS=Arabidopsis thaliana OX=3702 GN=At3g42770 PE=4 SV=1;	F-box domain;;;;;F-box domain;	molecular_function:protein binding "Interacting selectively and non-covalently with any protein or protein complex [a complex of two or more proteins that may include other nonprotein molecules]." [GOC:go_curators](GO:0005515);	K05350 beta-glucosidase [EC:3.2.1.21] | (RefSeq) beta-glucosidase 46 (A);	00460|Cyanoamino acid metabolism;00500|Starch and sucrose metabolism;00940|Phenylpropanoid biosynthesis;01100|Metabolic pathways;01110|Biosynthesis of secondary metabolites;
Os07g1390	14498505	14499765	-	protein TsetseEP [Oryza sativa Japonica Group];	Cell surface glycoprotein 1 OS=Clostridium thermocellum (strain ATCC 27405 / DSM 1237 / NBRC 103400 / NCIMB 10682 / NRRL B-4536 / VPI 7372) OX=203119 GN=olpB PE=3 SV=2;	;;	NA	K00430 peroxidase [EC:1.11.1.7] | (RefSeq) peroxidase 65-like (A);	00940|Phenylpropanoid biosynthesis;01100|Metabolic pathways;01110|Biosynthesis of secondary metabolites;
Os07g1506	16287223	16333765	+	NA	NA	NA	NA	NA	NA
Os07g1542	16763583	16771748	+	trafficking protein particle complex subunit 4 [Oryza sativa Japonica Group];	Trafficking protein particle complex subunit 4 OS=Dictyostelium discoideum OX=44689 GN=trappc4 PE=3 SV=1;	Trafficking protein particle complex subunit;;Trafficking protein particle complex subunit;Trafficking protein particle complex subunit;	biological_process:vesicle-mediated transport "A cellular transport process in which transported substances are moved in membrane-bounded vesicles; transported substances are enclosed in the vesicle lumen or located in the vesicle membrane. The process begins with a step that directs a substance to the forming vesicle, and includes vesicle budding and coating. Vesicles are then targeted to, and f…	K20303 trafficking protein particle complex subunit 4 | (RAP-DB) Os07g0454700; Similar to Trafficking protein particle complex subunit 4 (Synbindin) (TRS23 homolog). (A);	NA
Os07g1740	19296741	19299001	-	Os07g0489500 [Oryza sativa Japonica Group];	Ubiquitin-60S ribosomal protein L40 OS=Brassica rapa subsp. pekinensis OX=51351 PE=2 SV=2;	Ubiquitin domain;Ubiquitin;Ubiquitin;Ubiquitin;Ribosomal protein L40e;Ubiquitin domain;Ubiquitin domain;Ribosomal protein L40e;;;	molecular_function:structural constituent of ribosome "The action of a molecule that contributes to the structural integrity of the ribosome." [GOC:mah](GO:0003735),molecular_function:protein binding "Interacting selectively and non-covalently with any protein or protein complex [a complex of two or more proteins that may include other nonprotein molecules]." [GOC:go_curators](GO:0005515),cellula…	K02927 large subunit ribosomal protein L40e | (RAP-DB) Os07g0489500; Ubiquitin domain containing protein. (A);	03010|Ribosome;
Os07g1811	19913912	19914888	+	hypothetical protein OsI_26104 [Oryza sativa Indica Group];	NA	;Harbinger transposase-derived protein;;	molecular_function:hydrolase activity, acting on ester bonds "Catalysis of the hydrolysis of any ester bond." [GOC:jl](GO:0016788);	K23222 nuclease HARBI1 [EC:3.1.-.-] | (RefSeq) uncharacterized protein LOC109821834 (A);	NA
Os07g1820	20007529	20030601	-	putative chalcone synthase [Oryza sativa Japonica Group];	Chalcone synthase 1 OS=Oryza sativa subsp. indica OX=39946 GN=CHS1 PE=1 SV=1;	Polyketide synthase, type III;Chalcone/stilbene synthase, C-terminal;Chalcone/stilbene synthase, C-terminal;;;Polyketide synthase, type III;Chalcone/stilbene synthase, N-terminal;Chalcone/stilbene synthase, N-terminal;	biological_process:biosynthetic process "The chemical reactions and pathways resulting in the formation of substances; typically the energy-requiring part of metabolism in which simpler substances are transformed into more complex ones." [GOC:curators, ISBN:0198547684](GO:0009058),molecular_function:transferase activity, transferring acyl groups other than amino-acyl groups "Catalysis of the tran…	K00660 chalcone synthase [EC:2.3.1.74] | (RefSeq) chalcone synthase 1-like (A);	00941|Flavonoid biosynthesis;01100|Metabolic pathways;01110|Biosynthesis of secondary metabolites;04712|Circadian rhythm - plant;
Os07g1878	20579463	20581076	-	hypothetical protein OsI_26156 [Oryza sativa Indica Group];	UDP-glycosyltransferase 88B1 OS=Stevia rebaudiana OX=55670 GN=UGT88B1 PE=2 SV=1;	UDP-glucuronosyl/UDP-glucosyltransferase;;	molecular_function:transferase activity, transferring hexosyl groups "Catalysis of the transfer of a hexosyl group from one compound [donor] to another [acceptor]." [GOC:jl](GO:0016758);	K22845 phlorizin synthase [EC:2.4.1.357] | (RefSeq) anthocyanidin 3-O-glucosyltransferase 2-like (A);	00941|Flavonoid biosynthesis;01110|Biosynthesis of secondary metabolites;
Os07g1929	21026577	21030438	-	hypothetical protein OsI_26214 [Oryza sativa Indica Group];	Taxane 10-beta-hydroxylase OS=Taxus cuspidata OX=99806 GN=CYP725A1 PE=1 SV=1;	Cytochrome P450;Cytochrome P450, E-class, group I;Cytochrome P450, E-class, group I;Cytochrome P450, E-class, group I;Cytochrome P450, E-class, group I;;;	molecular_function:iron ion binding "Interacting selectively and non-covalently with iron [Fe] ions." [GOC:ai](GO:0005506),molecular_function:oxidoreductase activity, acting on paired donors, with incorporation or reduction of molecular oxygen "Catalysis of an oxidation-reduction [redox] reaction in which hydrogen or electrons are transferred from each of two donors, and molecular oxygen is reduc…	K20667 beta-amyrin 28-monooxygenase [EC:1.14.14.126] | (RefSeq) beta-amyrin 28-oxidase (A);	NA
Os07g1933	21062576	21065420	+	hypothetical protein OsI_26218 [Oryza sativa Indica Group];	Beta-amyrin 28-monooxygenase OS=Vitis vinifera OX=29760 GN=CYP716A15 PE=1 SV=1;	Cytochrome P450;;;Cytochrome P450;Cytochrome P450;Cytochrome P450;Cytochrome P450;Cytochrome P450, E-class, group I;Cytochrome P450, E-class, group I;Cytochrome P450, E-class, group I;Cytochrome P450, E-class, group I;Cytochrome P450, E-class, group I;Cytochrome P450, E-class, group I;Cytochrome P450, E-class, group I;	molecular_function:iron ion binding "Interacting selectively and non-covalently with iron [Fe] ions." [GOC:ai](GO:0005506),molecular_function:oxidoreductase activity, acting on paired donors, with incorporation or reduction of molecular oxygen "Catalysis of an oxidation-reduction [redox] reaction in which hydrogen or electrons are transferred from each of two donors, and molecular oxygen is reduc…	K20667 beta-amyrin 28-monooxygenase [EC:1.14.14.126] | (RefSeq) beta-amyrin 28-oxidase-like (A);	NA
Os07g1934	21066881	21079277	+	hypothetical protein OsI_26220 [Oryza sativa Indica Group];	Cytochrome P450 716B1 OS=Picea sitchensis OX=3332 GN=CYP716B1 PE=2 SV=1;	;Cytochrome P450, E-class, group I;Cytochrome P450, E-class, group I;Cytochrome P450, E-class, group I;Cytochrome P450, E-class, group I;Cytochrome P450, E-class, group I;Cytochrome P450, E-class, group I;Cytochrome P450, E-class, group I;Cytochrome P450;Cytochrome P450;Cytochrome P450;Cytochrome P450;Cytochrome P450;Cytochrome P450;;;;	molecular_function:iron ion binding "Interacting selectively and non-covalently with iron [Fe] ions." [GOC:ai](GO:0005506),molecular_function:oxidoreductase activity, acting on paired donors, with incorporation or reduction of molecular oxygen "Catalysis of an oxidation-reduction [redox] reaction in which hydrogen or electrons are transferred from each of two donors, and molecular oxygen is reduc…	K20667 beta-amyrin 28-monooxygenase [EC:1.14.14.126] | (RefSeq) beta-amyrin 28-oxidase-like (A);	NA
Os07g1975	21440332	21498087	-	hypothetical protein OsI_26264 [Oryza sativa Indica Group];	Bisdemethoxycurcumin synthase OS=Oryza sativa subsp. japonica OX=39947 GN=Os07g0271500 PE=1 SV=2;	Polyketide synthase, type III;;Chalcone/stilbene synthase, C-terminal;Chalcone/stilbene synthase, C-terminal;Chalcone/stilbene synthase, C-terminal;Chalcone/stilbene synthase, N-terminal;Chalcone/stilbene synthase, N-terminal;Chalcone/stilbene synthase, N-terminal;;;Polyketide synthase, type III;Polyketide synthase, type III;	biological_process:biosynthetic process "The chemical reactions and pathways resulting in the formation of substances; typically the energy-requiring part of metabolism in which simpler substances are transformed into more complex ones." [GOC:curators, ISBN:0198547684](GO:0009058),molecular_function:transferase activity, transferring acyl groups other than amino-acyl groups "Catalysis of the tran…	K00660 chalcone synthase [EC:2.3.1.74] | (RefSeq) chalcone synthase 1-like (A);	00941|Flavonoid biosynthesis;01100|Metabolic pathways;01110|Biosynthesis of secondary metabolites;04712|Circadian rhythm - plant;
Os07g1976	21515738	21517415	+	hypothetical protein OsI_26270 [Oryza sativa Indica Group];	2-hydroxyisoflavanone dehydratase OS=Glycyrrhiza echinata OX=46348 GN=HIDM PE=1 SV=1;	;;Alpha/beta hydrolase fold-3;	molecular_function:hydrolase activity "Catalysis of the hydrolysis of various bonds, e.g. C-O, C-N, C-C, phosphoric anhydride bonds, etc. Hydrolase is the systematic name for any enzyme of EC class 3." [ISBN:0198506732](GO:0016787);	K20506 tuliposide A-converting enzyme [EC:4.2.99.22] | (RefSeq) tuliposide A-converting enzyme 2, chloroplastic-like (A);	NA
Os07g1982	21591297	21594767	-	hypothetical protein OsI_26275 [Oryza sativa Indica Group];	2-hydroxyisoflavanone dehydratase OS=Glycyrrhiza echinata OX=46348 GN=HIDM PE=1 SV=1;	;Alpha/beta hydrolase fold-3;Alpha/beta hydrolase fold-3;;;;;;	molecular_function:hydrolase activity "Catalysis of the hydrolysis of various bonds, e.g. C-O, C-N, C-C, phosphoric anhydride bonds, etc. Hydrolase is the systematic name for any enzyme of EC class 3." [ISBN:0198506732](GO:0016787);	K20506 tuliposide A-converting enzyme [EC:4.2.99.22] | (RefSeq) tuliposide A-converting enzyme 2, chloroplastic-like (A);	NA
Os07g2062	22284116	22287865	-	putative serine/threonine kinase protein [Oryza sativa Japonica Group];	Cysteine-rich receptor-like protein kinase 6 OS=Oryza sativa subsp. japonica OX=39947 GN=CRK6 PE=1 SV=1;	Protein kinase domain;;Gnk2-homologous domain;Gnk2-homologous domain;Gnk2-homologous domain;Protein kinase domain;Gnk2-homologous domain;Protein kinase domain;;	molecular_function:protein kinase activity "Catalysis of the phosphorylation of an amino acid residue in a protein, usually according to the reaction: a protein + ATP = a phosphoprotein + ADP." [MetaCyc:PROTEIN-KINASE-RXN](GO:0004672),molecular_function:ATP binding "Interacting selectively and non-covalently with ATP, adenosine 5'-triphosphate, a universally important coenzyme and enzyme regulato…	K04733 interleukin-1 receptor-associated kinase 4 [EC:2.7.11.1] | (RefSeq) LOC109762095; cysteine-rich receptor-like protein kinase 6 (A);	04010|MAPK signaling pathway;04064|NF-kappa B signaling pathway;04620|Toll-like receptor signaling pathway;04621|NOD-like receptor signaling pathway;04624|;04722|Neurotrophin signaling pathway;05133|Pertussis;05140|Leishmaniasis;05142|Chagas disease (American trypanosomiasis);05145|Toxoplasmosis;05152|Tuberculosis;05161|Hepatitis B;05162|Measles;05164|Influenza A;05168|Herpes simplex infection;05…
Os07g2065	22315414	22318689	+	hypothetical protein OsI_26360 [Oryza sativa Indica Group];	Cysteine-rich receptor-like protein kinase 6 OS=Oryza sativa subsp. japonica OX=39947 GN=CRK6 PE=1 SV=1;	Protein kinase domain;Protein kinase domain;;Protein kinase domain;Gnk2-homologous domain;Gnk2-homologous domain;Gnk2-homologous domain;Gnk2-homologous domain;;	molecular_function:protein kinase activity "Catalysis of the phosphorylation of an amino acid residue in a protein, usually according to the reaction: a protein + ATP = a phosphoprotein + ADP." [MetaCyc:PROTEIN-KINASE-RXN](GO:0004672),molecular_function:ATP binding "Interacting selectively and non-covalently with ATP, adenosine 5'-triphosphate, a universally important coenzyme and enzyme regulato…	K04733 interleukin-1 receptor-associated kinase 4 [EC:2.7.11.1] | (RefSeq) LOC109762095; cysteine-rich receptor-like protein kinase 6 (A);	04010|MAPK signaling pathway;04064|NF-kappa B signaling pathway;04620|Toll-like receptor signaling pathway;04621|NOD-like receptor signaling pathway;04624|;04722|Neurotrophin signaling pathway;05133|Pertussis;05140|Leishmaniasis;05142|Chagas disease (American trypanosomiasis);05145|Toxoplasmosis;05152|Tuberculosis;05161|Hepatitis B;05162|Measles;05164|Influenza A;05168|Herpes simplex infection;05…
Os07g2079	22444400	22446837	+	uncharacterized protein LOC4343512 isoform X1 [Oryza sativa Japonica Group];	NA	;;	NA	NA	NA
Os07g2105	22636123	22649120	-	hypothetical protein OsJ_24654 [Oryza sativa Japonica Group];	NA	;;	NA	NA	NA
Os07g2275	23961395	23965971	+	primary amine oxidase 2 [Oryza sativa Japonica Group];	Primary amine oxidase 2 OS=Arabidopsis thaliana OX=3702 GN=At1g31672 PE=3 SV=1;	;Copper amine oxidase;Copper amine oxidase, catalytic domain;Copper amine oxidase, N2-terminal;Copper amine oxidase, N3-terminal;	molecular_function:copper ion binding "Interacting selectively and non-covalently with copper [Cu] ions." [GOC:ai](GO:0005507),molecular_function:primary amine oxidase activity "Catalysis of the reaction: a primary amine + H2O + O2 = an aldehyde + NH3 + hydrogen peroxide." [EC:1.4.3.21, EC:1.4.3.22, EC:1.4.3.4, MetaCyc:RXN-9597](GO:0008131),biological_process:amine metabolic process "The chemical…	K00276 primary-amine oxidase [EC:1.4.3.21] | (RefSeq) primary amine oxidase (A);	00260|Glycine, serine and threonine metabolism;00350|Tyrosine metabolism;00360|Phenylalanine metabolism;00410|beta-Alanine metabolism;00950|Isoquinoline alkaloid biosynthesis;00960|Tropane, piperidine and pyridine alkaloid biosynthesis;01100|Metabolic pathways;01110|Biosynthesis of secondary metabolites;
Os07g2311	24164337	24166598	-	putative beta-N-acetylglucosaminidase [Oryza sativa Japonica Group];	Beta-hexosaminidase 2 OS=Arabidopsis thaliana OX=3702 GN=HEXO2 PE=1 SV=1;	Beta-hexosaminidase, eukaryotic type, N-terminal;Beta-hexosaminidase;Beta-hexosaminidase;Beta-hexosaminidase;Beta-hexosaminidase;;;;;Glycoside hydrolase family 20, catalytic domain;Glycoside hydrolase family 20, catalytic domain;	molecular_function:hydrolase activity, hydrolyzing O-glycosyl compounds "Catalysis of the hydrolysis of any O-glycosyl bond." [GOC:mah](GO:0004553),molecular_function:beta-N-acetylhexosaminidase activity "Catalysis of the hydrolysis of terminal non-reducing N-acetyl-D-hexosamine residues in N-acetyl-beta-D-hexosaminides." [EC:3.2.1.52](GO:0004563),biological_process:carbohydrate metabolic process…	K12373 hexosaminidase [EC:3.2.1.52] | (RAP-DB) Os07g0575500; Similar to beta-hexosaminidase. (A);	00511|Other glycan degradation;00513|Various types of N-glycan biosynthesis;00520|Amino sugar and nucleotide sugar metabolism;00531|Glycosaminoglycan degradation;00603|Glycosphingolipid biosynthesis - globo series;00604|Glycosphingolipid biosynthesis - ganglio series;01100|Metabolic pathways;04142|Lysosome;
Os07g2366	24486428	24489285	-	probable stress-associated endoplasmic reticulum protein [Oryza sativa Japonica Group];	Stress-associated endoplasmic reticulum protein 2 OS=Mus musculus OX=10090 GN=Serp2 PE=3 SV=2;	Stress-associated endoplasmic reticulum protein;;Stress-associated endoplasmic reticulum protein;	cellular_component:endoplasmic reticulum "The irregular network of unit membranes, visible only by electron microscopy, that occurs in the cytoplasm of many eukaryotic cells. The membranes form a complex meshwork of tubular channels, which are often expanded into slitlike cavities called cisternae. The ER takes two forms, rough [or granular], with ribosomes adhering to the outer surface, and smoo…	NA	NA
Os07g2414	24865177	24865857	+	zinc finger protein AZF3 [Oryza sativa Japonica Group];	Zinc finger protein ZAT10 OS=Arabidopsis thaliana OX=3702 GN=ZAT10 PE=2 SV=1;	;;Zinc finger C2H2-type;Zinc finger C2H2-type;Zinc finger C2H2-type;Zinc finger C2H2-type;;;	molecular_function:nucleic acid binding "Interacting selectively and non-covalently with any nucleic acid." [GOC:jl](GO:0003676);	K22534 PR domain zinc finger protein 5 | (RefSeq) zinc finger protein ZAT4-like (A);	NA
Os07g2521	25765896	25767765	+	hypothetical protein [Oryza sativa Japonica Group];	Protein EGG APPARATUS-1 OS=Zea mays OX=4577 GN=Ea1 PE=2 SV=1;	Protein egg apparatus-1;;	NA	NA	NA
Os07g2525	25809864	25810239	-	Os07g0605900 [Oryza sativa Japonica Group];	Protein EGG APPARATUS-1 OS=Zea mays OX=4577 GN=Ea1 PE=2 SV=1;	Protein egg apparatus-1;;	NA	NA	NA
Os07g2567	26128316	26129130	-	60S ribosomal protein L27a-2 [Oryza sativa Japonica Group];	60S ribosomal protein L27a-2 OS=Arabidopsis thaliana OX=3702 GN=RPL27AB PE=2 SV=1;	Ribosomal protein L18e/L15P;;;	NA	K02900 large subunit ribosomal protein L27Ae | (RAP-DB) Os07g0613200; Similar to 60S ribosomal protein L27a-3. (A);	03010|Ribosome;
Os07g2669	26802862	26815423	+	NA	NA	NA	NA	NA	NA
Os07g2813	27938954	27941856	+	Os07g0646200 [Oryza sativa Japonica Group];	NA	;;;;	NA	NA	NA
Os07g2820	27990314	27992172	+	probable galacturonosyltransferase-like 4 [Oryza sativa Japonica Group];	Probable galacturonosyltransferase-like 4 OS=Arabidopsis thaliana OX=3702 GN=GATL4 PE=2 SV=1;	;Glycosyl transferase, family 8;;	molecular_function:transferase activity, transferring glycosyl groups "Catalysis of the transfer of a glycosyl group from one compound [donor] to another [acceptor]." [GOC:jl, ISBN:0198506732](GO:0016757);	K20893 probable galacturonosyltransferase-like 1 [EC:2.4.1.-] | (RefSeq) probable galacturonosyltransferase-like 1 (A);	NA
Os07g2827	28027509	28029304	-	uncharacterized protein LOC4344111 [Oryza sativa Japonica Group];	NA	Myb/SANT-like domain;;;;;;;	NA	K01807 ribose 5-phosphate isomerase A [EC:5.3.1.6] | (RefSeq) ribose-5-phosphate isomerase (A);	00030|Pentose phosphate pathway;00710|Carbon fixation in photosynthetic organisms;01100|Metabolic pathways;01110|Biosynthesis of secondary metabolites;01120|Microbial metabolism in diverse environments;01130|Biosynthesis of antibiotics;01200|Carbon metabolism;01230|Biosynthesis of amino acids;
Os07g2871	28473454	28478115	-	phosphatidylinositol 4-phosphate 5-kinase 6 [Oryza sativa Japonica Group];	Phosphatidylinositol 4-phosphate 5-kinase 4 OS=Arabidopsis thaliana OX=3702 GN=PIP5K4 PE=4 SV=1;	Phosphatidylinositol-4-phosphate 5-kinase, core;Phosphatidylinositol-4-phosphate 5-kinase;Phosphatidylinositol-4-phosphate 5-kinase, core;MORN motif;MORN motif;MORN motif;MORN motif;MORN motif;MORN motif;MORN motif;MORN motif;MORN motif;MORN motif;MORN motif;MORN motif;MORN motif;MORN motif;Phosphatidylinositol-4-phosphate 5-kinase, core;;	molecular_function:phosphatidylinositol phosphate kinase activity "Catalysis of the reaction: ATP + a phosphatidylinositol phosphate = ADP + a phosphatidylinositol bisphosphate." [EC:2.7.1.-, PMID:9759495](GO:0016307),biological_process:phosphatidylinositol metabolic process "The chemical reactions and pathways involving phosphatidylinositol, any glycophospholipid in which a sn-glycerol 3-phospha…	K00889 1-phosphatidylinositol-4-phosphate 5-kinase [EC:2.7.1.68] | (RAP-DB) Os07g0658700; Phosphatidylinositol-4-phosphate 5-kinase family protein. (A);	00562|Inositol phosphate metabolism;01100|Metabolic pathways;04011|MAPK signaling pathway - yeast;04070|Phosphatidylinositol signaling system;04072|Phospholipase D signaling pathway;04139|Regulation of mitophagy - yeast;04144|Endocytosis;04666|Fc gamma R-mediated phagocytosis;04810|Regulation of actin cytoskeleton;05231|Choline metabolism in cancer;
Os07g2997	29476476	29477312	+	hypothetical protein OsI_27324 [Oryza sativa Indica Group];	Peroxidase 70 OS=Zea mays OX=4577 GN=PER70 PE=1 SV=1;	Haem peroxidase;Haem peroxidase;;Plant peroxidase;Plant peroxidase;Plant peroxidase;Plant peroxidase;Plant peroxidase;;Haem peroxidase;Haem peroxidase;Haem peroxidase;;;	molecular_function:peroxidase activity "Catalysis of the reaction: donor + hydrogen peroxide = oxidized donor + 2 H2O." [EC:1.11.1.7](GO:0004601),biological_process:response to oxidative stress "Any process that results in a change in state or activity of a cell or an organism [in terms of movement, secretion, enzyme production, gene expression, etc.] as a result of oxidative stress, a state ofte…	K00430 peroxidase [EC:1.11.1.7] | (RAP-DB) Os07g0676900; Similar to Peroxidase (EC 1.11.1.7). (A);	00940|Phenylpropanoid biosynthesis;01100|Metabolic pathways;01110|Biosynthesis of secondary metabolites;
Os07g2998	29479719	29481305	+	hypothetical protein OsI_27325 [Oryza sativa Indica Group];	Peroxidase 2 OS=Oryza sativa subsp. japonica OX=39947 GN=PRX112 PE=2 SV=1;	Haem peroxidase;;Plant peroxidase;Plant peroxidase;Plant peroxidase;Plant peroxidase;Plant peroxidase;Plant peroxidase;Plant peroxidase;Plant peroxidase;Plant peroxidase;;Haem peroxidase;Haem peroxidase;Haem peroxidase;Haem peroxidase;Haem peroxidase;Haem peroxidase;	molecular_function:peroxidase activity "Catalysis of the reaction: donor + hydrogen peroxide = oxidized donor + 2 H2O." [EC:1.11.1.7](GO:0004601),biological_process:response to oxidative stress "Any process that results in a change in state or activity of a cell or an organism [in terms of movement, secretion, enzyme production, gene expression, etc.] as a result of oxidative stress, a state ofte…	K00430 peroxidase [EC:1.11.1.7] | (RAP-DB) Os07g0677100; Peroxidase. (A);	00940|Phenylpropanoid biosynthesis;01100|Metabolic pathways;01110|Biosynthesis of secondary metabolites;
Os07g2999	29484007	29489890	+	hypothetical protein OsJ_25569 [Oryza sativa Japonica Group];	Peroxidase 2 OS=Oryza sativa subsp. indica OX=39946 GN=PRX112 PE=3 SV=2;	Plant peroxidase;Plant peroxidase;Plant peroxidase;Plant peroxidase;Plant peroxidase;Plant peroxidase;Plant peroxidase;Plant peroxidase;Plant peroxidase;Haem peroxidase;;;Haem peroxidase;Haem peroxidase;Haem peroxidase;Haem peroxidase;Haem peroxidase;Haem peroxidase;	molecular_function:peroxidase activity "Catalysis of the reaction: donor + hydrogen peroxide = oxidized donor + 2 H2O." [EC:1.11.1.7](GO:0004601),biological_process:response to oxidative stress "Any process that results in a change in state or activity of a cell or an organism [in terms of movement, secretion, enzyme production, gene expression, etc.] as a result of oxidative stress, a state ofte…	K00430 peroxidase [EC:1.11.1.7] | (RAP-DB) Os07g0677200; Peroxidase. (A);	00940|Phenylpropanoid biosynthesis;01100|Metabolic pathways;01110|Biosynthesis of secondary metabolites;
Os07g3000	29499306	29510033	+	uncharacterized protein LOC4344281 [Oryza sativa Japonica Group];	Peroxidase 1 OS=Hordeum vulgare OX=4513 PE=2 SV=1;	;Plant peroxidase;Plant peroxidase;Plant peroxidase;Plant peroxidase;Plant peroxidase;Plant peroxidase;Plant peroxidase;Plant peroxidase;Plant peroxidase;Haem peroxidase;Haem peroxidase;;;Haem peroxidase;Haem peroxidase;Haem peroxidase;Haem peroxidase;Haem peroxidase;Haem peroxidase;Haem peroxidase;;	molecular_function:peroxidase activity "Catalysis of the reaction: donor + hydrogen peroxide = oxidized donor + 2 H2O." [EC:1.11.1.7](GO:0004601),biological_process:response to oxidative stress "Any process that results in a change in state or activity of a cell or an organism [in terms of movement, secretion, enzyme production, gene expression, etc.] as a result of oxidative stress, a state ofte…	K00430 peroxidase [EC:1.11.1.7] | (RefSeq) uncharacterized protein LOC101777526 (A);	00940|Phenylpropanoid biosynthesis;01100|Metabolic pathways;01110|Biosynthesis of secondary metabolites;
Os07g3089	30131075	30141812	-	RecName: Full=Lon protease homolog, mitochondrial [];	Lon protease homolog, mitochondrial OS=Oryza sativa subsp. indica OX=39946 GN=OsI_27415 PE=2 SV=1;	Peptidase S16, Lon proteolytic domain;Lon protease;Lon, substrate-binding domain;Lon, substrate-binding domain;Lon, substrate-binding domain;;;;;;;AAA+ ATPase domain;Peptidase S16, Lon proteolytic domain;ATPase, AAA-type, core;	molecular_function:ATP-dependent peptidase activity "Catalysis of the reaction: ATP + H2O = ADP + phosphate, to drive the hydrolysis of peptide bonds." [GOC:mah](GO:0004176),molecular_function:serine-type endopeptidase activity "Catalysis of the hydrolysis of internal, alpha-peptide bonds in a polypeptide chain by a catalytic mechanism that involves a catalytic triad consisting of a serine nucleo…	K08675 ATP-dependent Lon protease [EC:3.4.21.53] | (RefSeq) lon protease homolog, mitochondrial (A);	NA
Os08g0091	679125	680519	-	hypothetical protein OsI_27565 [Oryza sativa Indica Group];	Uncharacterized acetyltransferase At3g50280 OS=Arabidopsis thaliana OX=3702 GN=At3g50280 PE=3 SV=1;	Transferase;;;	molecular_function:transferase activity, transferring acyl groups other than amino-acyl groups "Catalysis of the transfer of an acyl group, other than amino-acyl, from one compound [donor] to another [acceptor]." [GOC:jl](GO:0016747);	K22889 trichothecene 3-O-acetyltransferase [EC:2.3.1.-] | (RefSeq) uncharacterized acetyltransferase At3g50280-like (A);	NA
Os08g0154	1200623	1202449	+	UPF0481 protein At3g47200 [Oryza sativa Japonica Group];	Putative UPF0481 protein At3g02645 OS=Arabidopsis thaliana OX=3702 GN=At3g02645 PE=3 SV=1;	;;Protein of unknown function DUF247, plant;Protein of unknown function DUF247, plant;Protein of unknown function DUF247, plant;	NA	NA	NA
Os08g0171	1343692	1355733	-	putative receptor-type protein kinase LRK1 [Oryza sativa Japonica Group];	L-type lectin-domain containing receptor kinase IX.1 OS=Arabidopsis thaliana OX=3702 GN=LECRK91 PE=1 SV=1;	Legume lectin domain;Protein kinase domain;Protein kinase domain;;;;Protein kinase domain;Protein kinase domain;;Protein kinase domain;Protein kinase domain;	molecular_function:protein kinase activity "Catalysis of the phosphorylation of an amino acid residue in a protein, usually according to the reaction: a protein + ATP = a phosphoprotein + ADP." [MetaCyc:PROTEIN-KINASE-RXN](GO:0004672),molecular_function:ATP binding "Interacting selectively and non-covalently with ATP, adenosine 5'-triphosphate, a universally important coenzyme and enzyme regulato…	K04730 interleukin-1 receptor-associated kinase 1 [EC:2.7.11.1] | (RefSeq) LOC109733592; L-type lectin-domain containing receptor kinase IX.1-like (A);	04010|MAPK signaling pathway;04064|NF-kappa B signaling pathway;04620|Toll-like receptor signaling pathway;04624|;04722|Neurotrophin signaling pathway;05133|Pertussis;05140|Leishmaniasis;05142|Chagas disease (American trypanosomiasis);05145|Toxoplasmosis;05152|Tuberculosis;05161|Hepatitis B;05162|Measles;05168|Herpes simplex infection;05169|Epstein-Barr virus infection;05170|;
Os08g0172	1409001	1411887	-	L-type lectin-domain containing receptor kinase IX.1 [Oryza sativa Japonica Group];	L-type lectin-domain containing receptor kinase IX.1 OS=Arabidopsis thaliana OX=3702 GN=LECRK91 PE=1 SV=1;	;Legume lectin domain;Protein kinase domain;;Protein kinase domain;Protein kinase domain;	molecular_function:protein kinase activity "Catalysis of the phosphorylation of an amino acid residue in a protein, usually according to the reaction: a protein + ATP = a phosphoprotein + ADP." [MetaCyc:PROTEIN-KINASE-RXN](GO:0004672),molecular_function:ATP binding "Interacting selectively and non-covalently with ATP, adenosine 5'-triphosphate, a universally important coenzyme and enzyme regulato…	K04730 interleukin-1 receptor-associated kinase 1 [EC:2.7.11.1] | (RefSeq) LOC109733592; L-type lectin-domain containing receptor kinase IX.1-like (A);	04010|MAPK signaling pathway;04064|NF-kappa B signaling pathway;04620|Toll-like receptor signaling pathway;04624|;04722|Neurotrophin signaling pathway;05133|Pertussis;05140|Leishmaniasis;05142|Chagas disease (American trypanosomiasis);05145|Toxoplasmosis;05152|Tuberculosis;05161|Hepatitis B;05162|Measles;05168|Herpes simplex infection;05169|Epstein-Barr virus infection;05170|;
Os08g0215	1706864	1712506	+	hypothetical protein OsI_27705 [Oryza sativa Indica Group];	Cytochrome P450 703A2 OS=Oryza sativa subsp. japonica OX=39947 GN=CYP703A3 PE=1 SV=1;	Pentatricopeptide repeat;Pentatricopeptide repeat;Pentatricopeptide repeat;Pentatricopeptide repeat;Pentatricopeptide repeat;;Pentatricopeptide repeat;Pentatricopeptide repeat;Cytochrome P450;Cytochrome P450;Cytochrome P450;Cytochrome P450;Pentatricopeptide repeat;Pentatricopeptide repeat;Pentatricopeptide repeat;Pentatricopeptide repeat;Pentatricopeptide repeat;Pentatricopeptide repeat;Pentatric…	molecular_function:iron ion binding "Interacting selectively and non-covalently with iron [Fe] ions." [GOC:ai](GO:0005506),molecular_function:oxidoreductase activity, acting on paired donors, with incorporation or reduction of molecular oxygen "Catalysis of an oxidation-reduction [redox] reaction in which hydrogen or electrons are transferred from each of two donors, and molecular oxygen is reduc…	K20496 laurate 7-monooxygenase [EC:1.14.14.130] | (RefSeq) pentatricopeptide repeat-containing protein At1g53600, mitochondrial (A);	NA
Os08g0228	1851646	1853493	+	hypothetical protein OsI_27712 [Oryza sativa Indica Group];	Plant cysteine oxidase 3 OS=Arabidopsis thaliana OX=3702 GN=PCO3 PE=1 SV=1;	;;Cysteine oxygenase/2-aminoethanethiol dioxygenase;	molecular_function:oxidoreductase activity, acting on single donors with incorporation of molecular oxygen, incorporation of two atoms of oxygen "Catalysis of an oxidation-reduction [redox] reaction in which hydrogen or electrons are transferred from one donor, and two oxygen atoms is incorporated into a donor." [GOC:mah](GO:0016702),biological_process:oxidation-reduction process "A metabolic pro…	K10712 cysteamine dioxygenase [EC:1.13.11.19] | (RAP-DB) Os08g0133000; Protein of unknown function DUF1637 family protein. (A);	00430|Taurine and hypotaurine metabolism;01100|Metabolic pathways;
Os08g0288	2339429	2349202	-	hypothetical protein [Oryza sativa Japonica Group];	NA	;;;;;;	NA	NA	NA
Os08g0349	3038844	3041124	+	hypothetical protein OsI_27825 [Oryza sativa Indica Group];	Cytochrome P450 89A2 OS=Arabidopsis thaliana OX=3702 GN=CYP89A2 PE=2 SV=2;	Cytochrome P450;Cytochrome P450, E-class, group I;Cytochrome P450, E-class, group I;Cytochrome P450, E-class, group I;;	molecular_function:iron ion binding "Interacting selectively and non-covalently with iron [Fe] ions." [GOC:ai](GO:0005506),molecular_function:oxidoreductase activity, acting on paired donors, with incorporation or reduction of molecular oxygen "Catalysis of an oxidation-reduction [redox] reaction in which hydrogen or electrons are transferred from each of two donors, and molecular oxygen is reduc…	K07408 cytochrome P450 family 1 subfamily A polypeptide 1 [EC:1.14.14.1] | (RefSeq) cytochrome P450 89A2-like (A);	00140|Steroid hormone biosynthesis;00380|Tryptophan metabolism;00830|Retinol metabolism;00980|Metabolism of xenobiotics by cytochrome P450;01100|Metabolic pathways;04913|Ovarian steroidogenesis;05204|Chemical carcinogenesis;
Os08g0441	3833621	3841304	-	uncharacterized protein LOC112936228 [Oryza sativa Japonica Group];	NA	;;	NA	NA	NA
Os08g0520	4598290	4600772	+	uncharacterized protein LOC4344811 [Oryza sativa Japonica Group];	NA	Protein of unknown function wound-induced;Protein of unknown function wound-induced;;	NA	NA	NA
Os08g0551	4885691	4890632	-	hypothetical protein OsI_28059 [Oryza sativa Indica Group];	Cinnamoyl-CoA reductase 1 OS=Oryza sativa subsp. japonica OX=39947 GN=CCR1 PE=1 SV=1;	NAD-dependent epimerase/dehydratase;;;	molecular_function:catalytic activity "Catalysis of a biochemical reaction at physiological temperatures. In biologically catalyzed reactions, the reactants are known as substrates, and the catalysts are naturally occurring macromolecular substances known as enzymes. Enzymes possess specific binding sites for substrates, and are usually composed wholly or largely of protein, but RNA that has cata…	K09753 cinnamoyl-CoA reductase [EC:1.2.1.44] | (RefSeq) cinnamoyl-CoA reductase 1-like isoform X1 (A);	00940|Phenylpropanoid biosynthesis;01100|Metabolic pathways;01110|Biosynthesis of secondary metabolites;
Os08g0574	5144428	5161229	+	germin-like protein 8-10 [Oryza sativa Japonica Group];	Germin-like protein 8-9 OS=Oryza sativa subsp. japonica OX=39947 GN=Os08g0189850 PE=2 SV=1;	;;Cupin 1;Germin;Germin;Germin;Cupin 1;	molecular_function:manganese ion binding "Interacting selectively and non-covalently with manganese [Mn] ions." [GOC:ai](GO:0030145),molecular_function:nutrient reservoir activity "Functions in the storage of nutritious substrates." [GOC:ai](GO:0045735);	K00384 thioredoxin reductase (NADPH) [EC:1.8.1.9] | (RefSeq) thioredoxin reductase 1-like (A);	00450|Selenocompound metabolism;
Os08g0575	5165632	5166265	+	hypothetical protein OsI_28093 [Oryza sativa Indica Group];	Germin-like protein 8-11 OS=Oryza sativa subsp. japonica OX=39947 GN=Os08g0190100 PE=1 SV=1;	;Cupin 1;;Germin;Germin;Germin;Cupin 1;	molecular_function:manganese ion binding "Interacting selectively and non-covalently with manganese [Mn] ions." [GOC:ai](GO:0030145),molecular_function:nutrient reservoir activity "Functions in the storage of nutritious substrates." [GOC:ai](GO:0045735);	K00384 thioredoxin reductase (NADPH) [EC:1.8.1.9] | (RefSeq) thioredoxin reductase 1-like (A);	00450|Selenocompound metabolism;
Os08g0791	8133715	8146861	-	Os08g0224000 [Oryza sativa Japonica Group];	Putative disease resistance protein RGA1 OS=Solanum bulbocastanum OX=147425 GN=RGA1 PE=2 SV=2;	;;;;;NB-ARC;Rx, N-terminal;;	molecular_function:ADP binding "Interacting selectively and non-covalently with ADP, adenosine 5'-diphosphate." [GOC:jl](GO:0043531);	K19613 leucine-rich repeat protein SHOC2 | (RefSeq) putative disease resistance protein RGA1 (A);	04014|Ras signaling pathway;
Os08g0816	8379189	8397488	-	geraniol 8-hydroxylase [Oryza sativa Japonica Group];	Geraniol 8-hydroxylase OS=Catharanthus roseus OX=4058 GN=CYP76B6 PE=1 SV=1;	Cytochrome P450;Cytochrome P450;Cytochrome P450;Cytochrome P450;;Cytochrome P450;Cytochrome P450, E-class, group I;Cytochrome P450, E-class, group I;Cytochrome P450, E-class, group I;Cytochrome P450, E-class, group I;Cytochrome P450, E-class, group I;Cytochrome P450, E-class, group I;Cytochrome P450, E-class, group I;Cytochrome P450, E-class, group I;	molecular_function:iron ion binding "Interacting selectively and non-covalently with iron [Fe] ions." [GOC:ai](GO:0005506),molecular_function:oxidoreductase activity, acting on paired donors, with incorporation or reduction of molecular oxygen "Catalysis of an oxidation-reduction [redox] reaction in which hydrogen or electrons are transferred from each of two donors, and molecular oxygen is reduc…	K20556 cytochrome P450 family 76 subfamily C | (RefSeq) CYP76C2 (A);	NA
Os08g0935	9518378	9544579	+	receptor kinase-like protein Xa21 [Oryza sativa Japonica Group];	Probable LRR receptor-like serine/threonine-protein kinase At3g47570 OS=Arabidopsis thaliana OX=3702 GN=At3g47570 PE=2 SV=1;	Leucine-rich repeat;Leucine-rich repeat;Leucine-rich repeat;;;;;;;;;Protein kinase domain;Protein kinase domain;Leucine-rich repeat;Leucine-rich repeat;Leucine-rich repeat;;;;Serine-threonine/tyrosine-protein kinase, catalytic domain;Leucine-rich repeat-containing N-terminal, plant-type;Leucine-rich repeat-containing N-terminal, plant-type;Leucine-rich repeat;Leucine-rich repeat;Leucine-rich repe…	molecular_function:protein kinase activity "Catalysis of the phosphorylation of an amino acid residue in a protein, usually according to the reaction: a protein + ATP = a phosphoprotein + ADP." [MetaCyc:PROTEIN-KINASE-RXN](GO:0004672),molecular_function:protein binding "Interacting selectively and non-covalently with any protein or protein complex [a complex of two or more proteins that may inclu…	K13428 LRR receptor-like serine/threonine-protein kinase EFR [EC:2.7.11.1] | (RefSeq) LRR receptor-like serine/threonine-protein kinase EFR (A);	04626|Plant-pathogen interaction;
Os08g1048	10875651	10878910	-	unnamed protein product [Triticum aestivum];	NA	NA	NA	K22686 pro-apoptotic serine protease NMA111 [EC:3.4.21.-] | (RefSeq) LOC109759762; protease Do-like 7 (A);	NA
Os08g1049	10879513	10880139	-	retrotransposon protein, putative, unclassified [Oryza sativa Japonica Group];	NA	NA	NA	NA	NA
Os08g1085	11331004	11331645	+	hypothetical protein OsI_28584 [Oryza sativa Indica Group];	NA	NA	NA	NA	NA
Os08g1086	11331691	11333588	+	hypothetical protein LOC_Os11g08800 [Oryza sativa Japonica Group];	NA	;;;	NA	K13528 mediator of RNA polymerase II transcription subunit 20 | (RefSeq) uncharacterized protein LOC4347187 isoform X1 (A);	NA
Os08g1113	11660172	11660768	-	hypothetical protein OsJ_22781 [Oryza sativa Japonica Group];	NA	NA	NA	NA	NA
Os08g1360	15742609	15743387	-	hypothetical protein [Oryza sativa Japonica Group];	NA	NA	NA	NA	NA
Os08g1364	15777235	15777483	-	Os08g0332100, partial [Oryza sativa Japonica Group];	NA	NA	NA	NA	NA
Os08g1613	19379915	19388590	+	SKP1-like protein 1 [Oryza sativa Japonica Group];	SKP1-like protein 5 OS=Oryza sativa subsp. japonica OX=39947 GN=SKP5 PE=1 SV=1;	;SKP1 component, dimerisation;SKP1 component, POZ domain;;S-phase kinase-associated protein 1-like;	biological_process:ubiquitin-dependent protein catabolic process "The chemical reactions and pathways resulting in the breakdown of a protein or peptide by hydrolysis of its peptide bonds, initiated by the covalent attachment of a ubiquitin group, or multiple ubiquitin groups, to the protein." [GOC:go_curators](GO:0006511);	K03094 S-phase kinase-associated protein 1 | (RefSeq) SKP1-like protein 1B (A);	04110|Cell cycle;04111|Cell cycle - yeast;04114|Oocyte meiosis;04120|Ubiquitin mediated proteolysis;04141|Protein processing in endoplasmic reticulum;04310|Wnt signaling pathway;04341|;04350|TGF-beta signaling pathway;04710|Circadian rhythm;05170|;05200|Pathways in cancer;
Os08g1651	19841297	19850217	-	ABC transporter G family member 44 [Oryza sativa Japonica Group];	ABC transporter G family member 44 OS=Oryza sativa subsp. japonica OX=39947 GN=ABCG44 PE=2 SV=2;	ABC transporter-like;Plant PDR ABC transporter associated;ABC transporter-like;;;ABC-transporter N-terminal domain;ABC-2 type transporter;ABC-2 type transporter;ABC transporter-like;ABC transporter-like;AAA+ ATPase domain;AAA+ ATPase domain;	molecular_function:ATP binding "Interacting selectively and non-covalently with ATP, adenosine 5'-triphosphate, a universally important coenzyme and enzyme regulator." [ISBN:0198506732](GO:0005524),cellular_component:membrane "A lipid bilayer along with all the proteins and protein complexes embedded in it an attached to it." [GOC:dos, GOC:mah, ISBN:0815316194](GO:0016020),molecular_function:ATPa…	K05681 ATP-binding cassette, subfamily G (WHITE), member 2 | (RefSeq) hypothetical protein (A);	01523|;02010|ABC transporters;04976|Bile secretion;
Os08g1683	20355425	20356862	-	DIBOA-glucoside dioxygenase BX6 [Oryza sativa Japonica Group];	1-aminocyclopropane-1-carboxylate oxidase homolog 3 OS=Arabidopsis thaliana OX=3702 GN=At1g06650 PE=2 SV=1;	;Non-haem dioxygenase N-terminal domain;Oxoglutarate/iron-dependent dioxygenase;;Oxoglutarate/iron-dependent dioxygenase;	molecular_function:oxidoreductase activity "Catalysis of an oxidation-reduction [redox] reaction, a reversible chemical reaction in which the oxidation state of an atom or atoms within a molecule is altered. One substrate acts as a hydrogen or electron donor and becomes oxidized, while the other acts as hydrogen or electron acceptor and becomes reduced." [GOC:go_curators](GO:0016491),biological_p…	K13229 2,4-dihydroxy-1,4-benzoxazin-3-one-glucoside dioxygenase [EC:1.14.11.59] | (RefSeq) DIBOA-glucoside dioxygenase BX6 (A);	00402|Benzoxazinoid biosynthesis;
Os08g1855	22069129	22096599	+	Alpha carbonic anhydrase 7 [Dichanthelium oligosanthes];	Alpha carbonic anhydrase 7 OS=Arabidopsis thaliana OX=3702 GN=ACA7 PE=2 SV=1;	Carbonic anhydrase, alpha-class;;Alpha carbonic anhydrase domain;Alpha carbonic anhydrase domain;Alpha carbonic anhydrase domain;Alpha carbonic anhydrase domain;Alpha carbonic anhydrase domain;;;Alpha carbonic anhydrase domain;Alpha carbonic anhydrase domain;Alpha carbonic anhydrase domain;Alpha carbonic anhydrase domain;Twin-arginine translocation pathway, signal sequence;Carbonic anhydrase, alp…	molecular_function:carbonate dehydratase activity "Catalysis of the reaction: H2CO3 = CO2 + H2O." [EC:4.2.1.1](GO:0004089),molecular_function:zinc ion binding "Interacting selectively and non-covalently with zinc [Zn] ions." [GOC:ai](GO:0008270);	K01674 carbonic anhydrase [EC:4.2.1.1] | (RAP-DB) Os08g0423500; Carbonic anhydrase, CAH1-like domain containing protein. (A);	00910|Nitrogen metabolism;01100|Metabolic pathways;
Os08g2131	24657756	24659810	+	cytochrome P450 76M5-like [Oryza sativa Japonica Group];	Cytochrome P450 76M5 OS=Oryza sativa subsp. japonica OX=39947 GN=CYP76M5 PE=1 SV=1;	Cytochrome P450;Cytochrome P450;Cytochrome P450;;Cytochrome P450, E-class, group I;Cytochrome P450, E-class, group I;Cytochrome P450, E-class, group I;Cytochrome P450, E-class, group I;Cytochrome P450, E-class, group I;Cytochrome P450, E-class, group I;Cytochrome P450, E-class, group I;Cytochrome P450, E-class, group I;Cytochrome P450;	molecular_function:iron ion binding "Interacting selectively and non-covalently with iron [Fe] ions." [GOC:ai](GO:0005506),molecular_function:oxidoreductase activity, acting on paired donors, with incorporation or reduction of molecular oxygen "Catalysis of an oxidation-reduction [redox] reaction in which hydrogen or electrons are transferred from each of two donors, and molecular oxygen is reduc…	K21718 oryzalexin E synthase [EC:1.14.14.122] | (RefSeq) oryzalexin E synthase-like (A);	00904|Diterpenoid biosynthesis;01110|Biosynthesis of secondary metabolites;
Os08g2161	24945566	25013868	-	Alpha carbonic anhydrase 7 [Dichanthelium oligosanthes];	Alpha carbonic anhydrase 7 OS=Arabidopsis thaliana OX=3702 GN=ACA7 PE=2 SV=1;	Carbonic anhydrase, alpha-class;Alpha carbonic anhydrase domain;;Alpha carbonic anhydrase domain;Alpha carbonic anhydrase domain;Alpha carbonic anhydrase domain;;Carbonic anhydrase, alpha-class;Alpha carbonic anhydrase domain;Alpha carbonic anhydrase domain;	molecular_function:carbonate dehydratase activity "Catalysis of the reaction: H2CO3 = CO2 + H2O." [EC:4.2.1.1](GO:0004089),molecular_function:zinc ion binding "Interacting selectively and non-covalently with zinc [Zn] ions." [GOC:ai](GO:0008270);	K01674 carbonic anhydrase [EC:4.2.1.1] | (RefSeq) alpha carbonic anhydrase 7 (A);	00910|Nitrogen metabolism;01100|Metabolic pathways;
Os08g2355	26550314	26554804	-	heat shock protein 81-1 [Oryza sativa Japonica Group];	Heat shock protein 81-1 OS=Oryza sativa subsp. japonica OX=39947 GN=HSP81-1 PE=3 SV=2;	Heat shock protein Hsp90, N-terminal;Heat shock protein Hsp90, N-terminal;Heat shock protein Hsp90, N-terminal;Heat shock protein Hsp90, N-terminal;Heat shock protein Hsp90, N-terminal;Heat shock protein Hsp90, N-terminal;Heat shock protein Hsp90, N-terminal;Histidine kinase/HSP90-like ATPase;Heat shock protein Hsp90 family;Heat shock protein Hsp90 family;Heat shock protein Hsp90 family;;;Histidi…	molecular_function:ATP binding "Interacting selectively and non-covalently with ATP, adenosine 5'-triphosphate, a universally important coenzyme and enzyme regulator." [ISBN:0198506732](GO:0005524),biological_process:protein folding "The process of assisting in the covalent and noncovalent assembly of single chain polypeptides or multisubunit complexes into the correct tertiary structure." [GOC:g…	K04079 molecular chaperone HtpG | (RefSeq) heat shock protein 81-1 (A);	04141|Protein processing in endoplasmic reticulum;04151|PI3K-Akt signaling pathway;04217|;04612|Antigen processing and presentation;04621|NOD-like receptor signaling pathway;04626|Plant-pathogen interaction;04657|;04659|;04914|Progesterone-mediated oocyte maturation;04915|Estrogen signaling pathway;05200|Pathways in cancer;05215|Prostate cancer;05418|;
Os08g2403	26948112	26951501	+	cytochrome P450 76M5-like, partial [Oryza sativa Japonica Group];	Cytochrome P450 76M5 OS=Oryza sativa subsp. japonica OX=39947 GN=CYP76M5 PE=1 SV=1;	;Cytochrome P450, E-class, group I;Cytochrome P450, E-class, group I;Cytochrome P450, E-class, group I;Cytochrome P450, E-class, group I;Cytochrome P450, E-class, group I;Cytochrome P450, E-class, group I;Cytochrome P450;Cytochrome P450;Cytochrome P450;Cytochrome P450;	molecular_function:iron ion binding "Interacting selectively and non-covalently with iron [Fe] ions." [GOC:ai](GO:0005506),molecular_function:oxidoreductase activity, acting on paired donors, with incorporation or reduction of molecular oxygen "Catalysis of an oxidation-reduction [redox] reaction in which hydrogen or electrons are transferred from each of two donors, and molecular oxygen is reduc…	K16084 ent-cassa-12,15-diene 11-hydroxylase / oryzalexin D synthase [EC:1.14.14.112 1.14.14.123] | (RefSeq) oryzalexin D synthase (A);	00904|Diterpenoid biosynthesis;01110|Biosynthesis of secondary metabolites;
Os08g2404	26966872	26980199	+	cytochrome P450 76M5-like [Oryza sativa Japonica Group];	Cytochrome P450 76M5 OS=Oryza sativa subsp. japonica OX=39947 GN=CYP76M5 PE=1 SV=1;	Cytochrome P450, E-class, group I;Cytochrome P450, E-class, group I;Cytochrome P450, E-class, group I;Cytochrome P450, E-class, group I;Cytochrome P450, E-class, group I;Cytochrome P450, E-class, group I;;;Cytochrome P450;Cytochrome P450;Cytochrome P450;Cytochrome P450;Cytochrome P450;	molecular_function:iron ion binding "Interacting selectively and non-covalently with iron [Fe] ions." [GOC:ai](GO:0005506),molecular_function:oxidoreductase activity, acting on paired donors, with incorporation or reduction of molecular oxygen "Catalysis of an oxidation-reduction [redox] reaction in which hydrogen or electrons are transferred from each of two donors, and molecular oxygen is reduc…	K16084 ent-cassa-12,15-diene 11-hydroxylase / oryzalexin D synthase [EC:1.14.14.112 1.14.14.123] | (RefSeq) oryzalexin D synthase (A);	00904|Diterpenoid biosynthesis;01110|Biosynthesis of secondary metabolites;
Os08g2405	27001041	27002716	+	cytochrome P450 76M5-like [Oryza sativa Japonica Group];	Cytochrome P450 76M5 OS=Oryza sativa subsp. japonica OX=39947 GN=CYP76M5 PE=1 SV=1;	Cytochrome P450;Cytochrome P450;Cytochrome P450;Cytochrome P450, E-class, group I;Cytochrome P450, E-class, group I;Cytochrome P450, E-class, group I;Cytochrome P450, E-class, group I;Cytochrome P450, E-class, group I;Cytochrome P450, E-class, group I;Cytochrome P450, E-class, group I;Cytochrome P450, E-class, group I;;Cytochrome P450;	molecular_function:iron ion binding "Interacting selectively and non-covalently with iron [Fe] ions." [GOC:ai](GO:0005506),molecular_function:oxidoreductase activity, acting on paired donors, with incorporation or reduction of molecular oxygen "Catalysis of an oxidation-reduction [redox] reaction in which hydrogen or electrons are transferred from each of two donors, and molecular oxygen is reduc…	K16084 ent-cassa-12,15-diene 11-hydroxylase / oryzalexin D synthase [EC:1.14.14.112 1.14.14.123] | (RAP-DB) Os02g0569900; Cytochrome P450 family protein. (A);	00904|Diterpenoid biosynthesis;01110|Biosynthesis of secondary metabolites;
Os08g2458	27401279	27403269	+	hypothetical protein OsI_29882 [Oryza sativa Indica Group];	BTB/POZ and MATH domain-containing protein 1 OS=Arabidopsis thaliana OX=3702 GN=BPM1 PE=1 SV=1;	BTB/POZ domain;BTB/POZ domain;;BTB/POZ domain;;	molecular_function:protein binding "Interacting selectively and non-covalently with any protein or protein complex [a complex of two or more proteins that may include other nonprotein molecules]." [GOC:go_curators](GO:0005515);	K10523 speckle-type POZ protein | (RefSeq) BTB/POZ and MATH domain-containing protein 1-like (A);	04340|Hedgehog signaling pathway;04341|;
Os08g2526	27933736	27941140	+	PGR5-like protein 1B, chloroplastic isoform X1 [Oryza sativa Japonica Group];	PGR5-like protein 1A, chloroplastic OS=Arabidopsis thaliana OX=3702 GN=PGRL1A PE=1 SV=1;	;PGR5-like protein 1;	cellular_component:chloroplast thylakoid membrane "The pigmented membrane of a chloroplast thylakoid. An example of this component is found in Arabidopsis thaliana." [GOC:lr, GOC:mtg_sensu](GO:0009535),biological_process:photosynthetic electron transport in photosystem I "A photosynthetic electron transport chain in which electrons move from the primary electron acceptor [Quinone, X] through a ch…	K23344 DDRGK domain-containing protein 1 | (RefSeq) PGR5-like protein 1B (A);	NA
Os08g2647	28848009	28850111	+	hypothetical protein OsI_30099 [Oryza sativa Indica Group];	Putative disease resistance protein RGA1 OS=Solanum bulbocastanum OX=147425 GN=RGA1 PE=2 SV=2;	NB-ARC;;;;;;;	molecular_function:ADP binding "Interacting selectively and non-covalently with ADP, adenosine 5'-diphosphate." [GOC:jl](GO:0043531);	K15078 structure-specific endonuclease subunit SLX1 [EC:3.6.1.-] | (RefSeq) putative disease resistance protein RGA3 (A);	03460|Fanconi anemia pathway;
Os08g2659	28940429	28944594	-	NBS-LRR-like resistance protein [Oryza sativa];	Putative disease resistance protein RGA1 OS=Solanum bulbocastanum OX=147425 GN=RGA1 PE=2 SV=2;	;;;;;;Rx, N-terminal;NB-ARC;	molecular_function:ADP binding "Interacting selectively and non-covalently with ADP, adenosine 5'-diphosphate." [GOC:jl](GO:0043531);	K15078 structure-specific endonuclease subunit SLX1 [EC:3.6.1.-] | (RefSeq) putative disease resistance protein RGA3 (A);	03460|Fanconi anemia pathway;
Os08g2697	29240160	29244487	+	putative ER lumen protein-retaining receptor C28H8.4 [Oryza sativa Japonica Group];	ER lumen protein-retaining receptor erd-2.2 OS=Caenorhabditis elegans OX=6239 GN=erd-2.2 PE=3 SV=1;	ER lumen protein retaining receptor;;ER lumen protein retaining receptor;ER lumen protein retaining receptor;ER lumen protein retaining receptor;ER lumen protein retaining receptor;ER lumen protein retaining receptor;ER lumen protein retaining receptor;	biological_process:protein retention in ER lumen "The retention in the endoplasmic reticulum [ER] lumen of soluble resident proteins. Sorting receptors retrieve proteins with ER localization signals, such as KDEL and HDEL sequences or some transmembrane domains, that have escaped to the cis-Golgi network and return them to the ER. Abnormally folded proteins and unassembled subunits are also selec…	K10949 ER lumen protein retaining receptor | (RefSeq) putative ER lumen protein-retaining receptor C28H8.4 (A);	05110|Vibrio cholerae infection;
Os08g2793	29933516	29935550	-	hypothetical protein OsI_29069 [Oryza sativa Indica Group];	Protein DETOXIFICATION 34 OS=Arabidopsis thaliana OX=3702 GN=DTX34 PE=2 SV=1;	;Multi antimicrobial extrusion protein;Multi antimicrobial extrusion protein;;	molecular_function:antiporter activity "Enables the active transport of a solute across a membrane by a mechanism whereby two or more species are transported in opposite directions in a tightly coupled process not directly linked to a form of energy other than chemiosmotic energy. The reaction is: solute A[out] + solute B[in] = solute A[in] + solute B[out]." [GOC:mtg_transport, ISBN:0815340729, P…	K03327 multidrug resistance protein, MATE family | (RefSeq) protein DETOXIFICATION 34 (A);	NA
Os09g0146	1874010	1875224	+	hypothetical protein OsI_30423 [Oryza sativa Indica Group];	GDSL esterase/lipase At5g45920 OS=Arabidopsis thaliana OX=3702 GN=At5g45920 PE=2 SV=1;	;;GDSL lipase/esterase;	molecular_function:hydrolase activity, acting on ester bonds "Catalysis of the hydrolysis of any ester bond." [GOC:jl](GO:0016788);	NA	NA
Os09g0267	3808427	3810430	+	hypothetical protein OsI_30505 [Oryza sativa Indica Group];	BTB/POZ and MATH domain-containing protein 1 OS=Arabidopsis thaliana OX=3702 GN=BPM1 PE=1 SV=1;	;BTB/POZ domain;;BTB/POZ domain;BTB/POZ domain;	molecular_function:protein binding "Interacting selectively and non-covalently with any protein or protein complex [a complex of two or more proteins that may include other nonprotein molecules]." [GOC:go_curators](GO:0005515);	K10523 speckle-type POZ protein | (RefSeq) BTB/POZ and MATH domain-containing protein 1-like (A);	04340|Hedgehog signaling pathway;04341|;
Os09g0280	4053791	4058267	-	uncharacterized protein LOC4346494 [Oryza sativa Japonica Group];	NA	;;	NA	NA	NA
Os09g0424	6125543	6134595	-	hypothetical protein OsI_30644 [Oryza sativa Indica Group];	NA	Vesicle transport protein, Use1;;Vesicle transport protein, Use1;	NA	K08507 unconventional SNARE in the endoplasmic reticulum protein 1 | (RefSeq) uncharacterized protein LOC101761678 isoform X1 (A);	04130|SNARE interactions in vesicular transport;
Os09g0429	6208678	6209184	-	hypothetical protein OsI_30650 [Oryza sativa Indica Group];	SKP1-like protein 5 OS=Oryza sativa subsp. japonica OX=39947 GN=SKP5 PE=1 SV=1;	SKP1 component, POZ domain;;SKP1 component, dimerisation;;S-phase kinase-associated protein 1-like;	biological_process:ubiquitin-dependent protein catabolic process "The chemical reactions and pathways resulting in the breakdown of a protein or peptide by hydrolysis of its peptide bonds, initiated by the covalent attachment of a ubiquitin group, or multiple ubiquitin groups, to the protein." [GOC:go_curators](GO:0006511);	K03094 S-phase kinase-associated protein 1 | (RefSeq) SKP1-like protein 1A (A);	04110|Cell cycle;04111|Cell cycle - yeast;04114|Oocyte meiosis;04120|Ubiquitin mediated proteolysis;04141|Protein processing in endoplasmic reticulum;04310|Wnt signaling pathway;04341|;04350|TGF-beta signaling pathway;04710|Circadian rhythm;05170|;05200|Pathways in cancer;
Os09g0565	7848600	7851654	+	ubiquitin-conjugating enzyme E2-17 kDa [Oryza sativa Japonica Group];	Ubiquitin-conjugating enzyme E2-17 kDa OS=Solanum lycopersicum OX=4081 PE=2 SV=1;	Ubiquitin-conjugating enzyme E2;Ubiquitin-conjugating enzyme E2;;;;	NA	K06689 ubiquitin-conjugating enzyme E2 D [EC:2.3.2.23] | (RAP-DB) Os09g0293400; Similar to Ubiquitin-conjugating enzyme (EC 6.3.2.19) (Ubiquitin carrier protein). (A);	04013|MAPK signaling pathway - fly;04120|Ubiquitin mediated proteolysis;04141|Protein processing in endoplasmic reticulum;04624|;
Os09g0684	9380665	9388025	+	ribosomal protein-like [Oryza sativa Japonica Group];	NA	;;;;Harbinger transposase-derived protein;Harbinger transposase-derived protein;	molecular_function:hydrolase activity, acting on ester bonds "Catalysis of the hydrolysis of any ester bond." [GOC:jl](GO:0016788);	K23222 nuclease HARBI1 [EC:3.1.-.-] | (RefSeq) uncharacterized protein LOC110435946 (A);	NA
Os09g0872	11901642	11933977	+	hypothetical protein OsI_31023 [Oryza sativa Indica Group];	S-norcoclaurine synthase 1 OS=Coptis japonica OX=3442 GN=NCS1 PE=1 SV=1;	;;Oxoglutarate/iron-dependent dioxygenase;Oxoglutarate/iron-dependent dioxygenase;;Oxoglutarate/iron-dependent dioxygenase;Oxoglutarate/iron-dependent dioxygenase;Non-haem dioxygenase N-terminal domain;Non-haem dioxygenase N-terminal domain;;	molecular_function:oxidoreductase activity "Catalysis of an oxidation-reduction [redox] reaction, a reversible chemical reaction in which the oxidation state of an atom or atoms within a molecule is altered. One substrate acts as a hydrogen or electron donor and becomes oxidized, while the other acts as hydrogen or electron acceptor and becomes reduced." [GOC:go_curators](GO:0016491),biological_p…	K05658 ATP-binding cassette, subfamily B (MDR/TAP), member 1 [EC:7.6.2.2] | (RefSeq) uncharacterized protein LOC111781709 (A);	02010|ABC transporters;04976|Bile secretion;05206|MicroRNAs in cancer;05226|;
Os09g0873	11941452	11944717	+	S-norcoclaurine synthase 1 [Oryza sativa Japonica Group];	S-norcoclaurine synthase 1 OS=Coptis japonica OX=3442 GN=NCS1 PE=1 SV=1;	Oxoglutarate/iron-dependent dioxygenase;;Non-haem dioxygenase N-terminal domain;;Oxoglutarate/iron-dependent dioxygenase;	molecular_function:oxidoreductase activity "Catalysis of an oxidation-reduction [redox] reaction, a reversible chemical reaction in which the oxidation state of an atom or atoms within a molecule is altered. One substrate acts as a hydrogen or electron donor and becomes oxidized, while the other acts as hydrogen or electron acceptor and becomes reduced." [GOC:go_curators](GO:0016491),biological_p…	K05658 ATP-binding cassette, subfamily B (MDR/TAP), member 1 [EC:7.6.2.2] | (RefSeq) uncharacterized protein LOC111781709 (A);	02010|ABC transporters;04976|Bile secretion;05206|MicroRNAs in cancer;05226|;
Os09g1041	13746574	13747698	-	uncharacterized protein LOC107275401 [Oryza sativa Japonica Group];	NA	F-box domain;;;	molecular_function:protein binding "Interacting selectively and non-covalently with any protein or protein complex [a complex of two or more proteins that may include other nonprotein molecules]." [GOC:go_curators](GO:0005515);	NA	NA
Os09g1042	13759698	13760831	-	uncharacterized protein LOC107275354 [Oryza sativa Japonica Group];	NA	;;	NA	NA	NA
Os09g1050	13821996	13823123	-	hypothetical protein OsI_31220 [Oryza sativa Indica Group];	NA	;;F-box domain;F-box domain;	molecular_function:protein binding "Interacting selectively and non-covalently with any protein or protein complex [a complex of two or more proteins that may include other nonprotein molecules]." [GOC:go_curators](GO:0005515);	NA	NA
Os09g1059	13877173	13880132	-	uncharacterized protein LOC107275375 [Oryza sativa Japonica Group];	NA	;;;;	NA	NA	NA
Os09g1085	14724708	14733168	-	endoglucanase 22 [Oryza sativa Japonica Group];	Endoglucanase 22 OS=Oryza sativa subsp. japonica OX=39947 GN=GLU11 PE=2 SV=2;	Glycoside hydrolase family 9;;;	molecular_function:hydrolase activity, hydrolyzing O-glycosyl compounds "Catalysis of the hydrolysis of any O-glycosyl bond." [GOC:mah](GO:0004553),biological_process:carbohydrate metabolic process "The chemical reactions and pathways involving carbohydrates, any of a group of organic compounds based of the general formula Cx[H2O]y. Includes the formation of carbohydrate derivatives by the additi…	K01179 endoglucanase [EC:3.2.1.4] | (RefSeq) endoglucanase 11-like (A);	00500|Starch and sucrose metabolism;01100|Metabolic pathways;
Os09g1223	16071636	16076518	+	probable E3 ubiquitin-protein ligase RNF144A-B [Oryza sativa Japonica Group];	Probable E3 ubiquitin-protein ligase RNF217 OS=Homo sapiens OX=9606 GN=RNF217 PE=2 SV=4;	Zinc finger, RING-type;;E3 ubiquitin ligase RBR family;E3 ubiquitin ligase RBR family;Zinc finger, RING-type;;;;IBR domain;IBR domain;Zinc finger, RING-type;Zinc finger, RING-type;Zinc finger, RING-type;Zinc finger, RING-type;IBR domain;IBR domain;Zinc finger, C3HC4 RING-type;	molecular_function:ubiquitin-protein transferase activity "Catalysis of the transfer of ubiquitin from one protein to another via the reaction X-Ub + Y --> Y-Ub + X, where both X-Ub and Y-Ub are covalent linkages." [GOC:BioGRID, GOC:jh2, PMID:9635407](GO:0004842),biological_process:protein ubiquitination "The process in which one or more ubiquitin groups are added to a protein." [GOC:ai](GO:00165…	K11975 E3 ubiquitin-protein ligase RNF144 [EC:2.3.2.31] | (RefSeq) probable E3 ubiquitin-protein ligase RNF144A-B (A);	NA
Os09g1326	16915377	16922485	-	hypothetical protein OsI_31490 [Oryza sativa Indica Group];	AT-rich interactive domain-containing protein 4 OS=Arabidopsis thaliana OX=3702 GN=ARID4 PE=2 SV=1;	;ARID DNA-binding domain;ARID DNA-binding domain;AT-rich interactive domain-containing protein 4;;	molecular_function:DNA binding "Any molecular function by which a gene product interacts selectively and non-covalently with DNA [deoxyribonucleic acid]." [GOC:dph, GOC:jl, GOC:tb, GOC:vw](GO:0003677);	NA	NA
Os09g1441	17906786	17908429	-	hypothetical protein OsI_31599 [Oryza sativa Indica Group];	1-aminocyclopropane-1-carboxylate oxidase 1 OS=Oryza sativa subsp. indica OX=39946 GN=ACO1 PE=2 SV=1;	Non-haem dioxygenase N-terminal domain;Oxoglutarate/iron-dependent dioxygenase;Oxoglutarate/iron-dependent dioxygenase;;;	molecular_function:oxidoreductase activity "Catalysis of an oxidation-reduction [redox] reaction, a reversible chemical reaction in which the oxidation state of an atom or atoms within a molecule is altered. One substrate acts as a hydrogen or electron donor and becomes oxidized, while the other acts as hydrogen or electron acceptor and becomes reduced." [GOC:go_curators](GO:0016491),biological_p…	K05933 aminocyclopropanecarboxylate oxidase [EC:1.14.17.4] | (RAP-DB) Os09g0451000, AMINOCYCLOPROPANE-1-CARBOXYLIC_ACID_OXIDASE_2, ACO2; Similar to 1-aminocyclopropane-1-carboxylate oxidase 1 (EC 1.14.17.4) (ACC oxidase 1) (Ethylene-forming enzyme) (EFE). (A);	00270|Cysteine and methionine metabolism;01100|Metabolic pathways;01110|Biosynthesis of secondary metabolites;
Os09g1443	17945940	17947657	+	RecName: Full=1-aminocyclopropane-1-carboxylate oxidase 1; Short=ACC oxidase 1; AltName: Full=Ethylene-forming enzyme; Short=EFE [];	1-aminocyclopropane-1-carboxylate oxidase 1 OS=Oryza sativa subsp. indica OX=39946 GN=ACO1 PE=2 SV=1;	Oxoglutarate/iron-dependent dioxygenase;Non-haem dioxygenase N-terminal domain;Oxoglutarate/iron-dependent dioxygenase;;;	molecular_function:oxidoreductase activity "Catalysis of an oxidation-reduction [redox] reaction, a reversible chemical reaction in which the oxidation state of an atom or atoms within a molecule is altered. One substrate acts as a hydrogen or electron donor and becomes oxidized, while the other acts as hydrogen or electron acceptor and becomes reduced." [GOC:go_curators](GO:0016491),biological_p…	K05933 aminocyclopropanecarboxylate oxidase [EC:1.14.17.4] | (RefSeq) 1-aminocyclopropane-1-carboxylate oxidase 1 (A);	00270|Cysteine and methionine metabolism;01100|Metabolic pathways;01110|Biosynthesis of secondary metabolites;
Os09g1500	18420107	18421394	+	tuliposide A-converting enzyme b1, amyloplastic [Oryza sativa Japonica Group];	Tuliposide A-converting enzyme b3, amyloplastic OS=Tulipa gesneriana OX=13306 GN=TCEA-B3 PE=1 SV=1;	;Alpha/beta hydrolase fold-3;;	molecular_function:hydrolase activity "Catalysis of the hydrolysis of various bonds, e.g. C-O, C-N, C-C, phosphoric anhydride bonds, etc. Hydrolase is the systematic name for any enzyme of EC class 3." [ISBN:0198506732](GO:0016787);	K20506 tuliposide A-converting enzyme [EC:4.2.99.22] | (RefSeq) tuliposide A-converting enzyme 2, chloroplastic-like (A);	NA
Os09g1501	18430623	18431558	+	probable carboxylesterase 12 [Oryza sativa Japonica Group];	Probable carboxylesterase 2 OS=Arabidopsis thaliana OX=3702 GN=CXE2 PE=2 SV=1;	;;Alpha/beta hydrolase fold-3;	molecular_function:hydrolase activity "Catalysis of the hydrolysis of various bonds, e.g. C-O, C-N, C-C, phosphoric anhydride bonds, etc. Hydrolase is the systematic name for any enzyme of EC class 3." [ISBN:0198506732](GO:0016787);	K20506 tuliposide A-converting enzyme [EC:4.2.99.22] | (RefSeq) tuliposide A-converting enzyme 2, chloroplastic-like (A);	NA
Os09g1700	20042086	20043262	-	polygalacturonase inhibitor 1-like [Oryza sativa Japonica Group];	Polygalacturonase inhibitor 1 OS=Oryza sativa subsp. japonica OX=39947 GN=FOR1 PE=2 SV=1;	Leucine-rich repeat;;Leucine-rich repeat;Leucine-rich repeat-containing N-terminal, plant-type;Leucine-rich repeat;;	molecular_function:protein binding "Interacting selectively and non-covalently with any protein or protein complex [a complex of two or more proteins that may include other nonprotein molecules]." [GOC:go_curators](GO:0005515);	K01188 beta-glucosidase [EC:3.2.1.21] | (RefSeq) beta-glucosidase 12 (A);	00460|Cyanoamino acid metabolism;00500|Starch and sucrose metabolism;00940|Phenylpropanoid biosynthesis;01100|Metabolic pathways;01110|Biosynthesis of secondary metabolites;
Os09g1745	20394345	20396711	-	uncharacterized protein LOC4347474 [Oryza sativa Japonica Group];	NA	;;	NA	NA	NA
Os09g1841	21869244	21871883	+	hypothetical protein B296_00039999, partial [Ensete ventricosum];	PTI1-like tyrosine-protein kinase 3 OS=Arabidopsis thaliana OX=3702 GN=PTI13 PE=1 SV=1;	;;;;	NA	K13436 pto-interacting protein 1 [EC:2.7.11.1] | (RAP-DB) Os09g0513600; Similar to predicted protein. (A);	04626|Plant-pathogen interaction;
Os09g2082	23463162	23463800	-	auxin-responsive protein SAUR36-like [Oryza sativa Japonica Group];	Auxin-responsive protein SAUR36 OS=Oryza sativa subsp. japonica OX=39947 GN=SAUR39 PE=2 SV=1;	;Small auxin-up RNA;;	biological_process:response to auxin "Any process that results in a change in state or activity of a cell or an organism [in terms of movement, secretion, enzyme production, gene expression, etc.] as a result of an auxin stimulus." [GOC:jl](GO:0009733);	K14488 SAUR family protein | (RefSeq) auxin-responsive protein SAUR50-like (A);	04075|Plant hormone signal transduction;
Os09g2179	24177613	24178006	-	uncharacterized protein LOC107278363 [Oryza sativa Japonica Group];	NA	;;	NA	NA	NA
Os09g2195	24250569	24253984	+	ultraviolet-B receptor UVR8 [Oryza sativa Japonica Group];	RCC1 domain-containing protein RUG3, mitochondrial OS=Arabidopsis thaliana OX=3702 GN=RUG3 PE=1 SV=1;	Regulator of chromosome condensation, RCC1;Regulator of chromosome condensation, RCC1;Regulator of chromosome condensation, RCC1;Regulator of chromosome condensation, RCC1;Regulator of chromosome condensation, RCC1;Regulator of chromosome condensation, RCC1;Regulator of chromosome condensation, RCC1;Regulator of chromosome condensation, RCC1;Regulator of chromosome condensation, RCC1;Regulator of…	NA	K10614 E3 ubiquitin-protein ligase HERC3 [EC:2.3.2.26] | (RefSeq) ultraviolet-B receptor UVR8 (A);	04120|Ubiquitin mediated proteolysis;
Os09g2267	24708400	24711543	-	putative germin-like protein 9-2 [Oryza sativa Japonica Group];	Germin-like protein 9-3 OS=Oryza sativa subsp. japonica OX=39947 GN=Os09g0568700 PE=2 SV=1;	;;;;	NA	NA	NA
Os10g0027	297850	299791	+	Putative polyprotein [Oryza sativa Japonica Group];	NA	;;	NA	K15777 4,5-DOPA dioxygenase extradiol [EC:1.13.11.-] | (RefSeq) uncharacterized protein LOC109811674 (A);	00965|Betalain biosynthesis;
Os10g0130	1859300	1860565	+	acyl transferase 15 [Oryza sativa Japonica Group];	Acyl transferase 15 OS=Oryza sativa subsp. japonica OX=39947 GN=AT15 PE=2 SV=1;	Transferase;;;	molecular_function:transferase activity, transferring acyl groups other than amino-acyl groups "Catalysis of the transfer of an acyl group, other than amino-acyl, from one compound [donor] to another [acceptor]." [GOC:jl](GO:0016747);	K19861 benzyl alcohol O-benzoyltransferase [EC:2.3.1.196 2.3.1.232] | (RefSeq) acyl transferase 15 (A);	NA
Os10g0199	2570035	2596201	-	NA	NA	NA	NA	NA	NA
Os10g0290	3395671	3397641	-	protein NRT1/ PTR FAMILY 5.10 [Oryza sativa Japonica Group];	Protein NRT1/ PTR FAMILY 5.16 OS=Arabidopsis thaliana OX=3702 GN=NPF5.16 PE=2 SV=1;	;Proton-dependent oligopeptide transporter family;Proton-dependent oligopeptide transporter family;	cellular_component:membrane "A lipid bilayer along with all the proteins and protein complexes embedded in it an attached to it." [GOC:dos, GOC:mah, ISBN:0815316194](GO:0016020),molecular_function:transmembrane transporter activity "Enables the transfer of a substance, usually a specific substance or a group of related substances, from one side of a membrane to the other." [GOC:jid, GOC:mtg_trans…	K14638 solute carrier family 15 (peptide/histidine transporter), member 3/4 | (RefSeq) LOC109743871; protein NRT1/ PTR FAMILY 5.10-like (A);	NA
Os10g0340	4407246	4409218	+	hypothetical protein OsI_32800 [Oryza sativa Indica Group];	Chalcone synthase 8 OS=Bromheadia finlaysoniana OX=41205 GN=CHS8 PE=2 SV=1;	Chalcone/stilbene synthase, N-terminal;Polyketide synthase, type III;Chalcone/stilbene synthase, C-terminal;;	biological_process:biosynthetic process "The chemical reactions and pathways resulting in the formation of substances; typically the energy-requiring part of metabolism in which simpler substances are transformed into more complex ones." [GOC:curators, ISBN:0198547684](GO:0009058),molecular_function:transferase activity, transferring acyl groups other than amino-acyl groups "Catalysis of the tran…	K17212 bisdemethoxycurcumin synthase [EC:2.3.1.211] | (RefSeq) bisdemethoxycurcumin synthase (A);	00945|Stilbenoid, diarylheptanoid and gingerol biosynthesis;01110|Biosynthesis of secondary metabolites;
Os10g0392	5014798	5015959	+	hypothetical protein OsI_19599 [Oryza sativa Indica Group];	Putative disease resistance protein RGA3 OS=Solanum bulbocastanum OX=147425 GN=RGA3 PE=2 SV=2;	Rx, N-terminal;;;	NA	K19613 leucine-rich repeat protein SHOC2 | (RefSeq) putative disease resistance protein RGA3 (A);	04014|Ras signaling pathway;
Os10g0402	5112438	5114420	-	hypothetical protein OsI_16189 [Oryza sativa Indica Group];	Chalcone synthase 3 OS=Bromheadia finlaysoniana OX=41205 GN=CHS3 PE=2 SV=1;	Polyketide synthase, type III;Chalcone/stilbene synthase, C-terminal;;Chalcone/stilbene synthase, N-terminal;	biological_process:biosynthetic process "The chemical reactions and pathways resulting in the formation of substances; typically the energy-requiring part of metabolism in which simpler substances are transformed into more complex ones." [GOC:curators, ISBN:0198547684](GO:0009058),molecular_function:transferase activity, transferring acyl groups other than amino-acyl groups "Catalysis of the tran…	K17212 bisdemethoxycurcumin synthase [EC:2.3.1.211] | (RefSeq) bisdemethoxycurcumin synthase (A);	00945|Stilbenoid, diarylheptanoid and gingerol biosynthesis;01110|Biosynthesis of secondary metabolites;
Os10g0420	5315153	5399335	+	hypothetical protein OsI_32835 [Oryza sativa Indica Group];	Geraniol 8-hydroxylase OS=Catharanthus roseus OX=4058 GN=CYP76B6 PE=1 SV=1;	;Cytochrome P450;Cytochrome P450;Cytochrome P450;Cytochrome P450;Cytochrome P450;Cytochrome P450, E-class, group I;Cytochrome P450, E-class, group I;Cytochrome P450, E-class, group I;Cytochrome P450, E-class, group I;Cytochrome P450, E-class, group I;Cytochrome P450, E-class, group I;Cytochrome P450, E-class, group I;	molecular_function:iron ion binding "Interacting selectively and non-covalently with iron [Fe] ions." [GOC:ai](GO:0005506),molecular_function:oxidoreductase activity, acting on paired donors, with incorporation or reduction of molecular oxygen "Catalysis of an oxidation-reduction [redox] reaction in which hydrogen or electrons are transferred from each of two donors, and molecular oxygen is reduc…	K20556 cytochrome P450 family 76 subfamily C | (RefSeq) cytochrome P450 76C4 isoform X1 (A);	NA
Os10g0422	5418028	5452467	+	hypothetical protein OsI_32841 [Oryza sativa Indica Group];	Geraniol 8-hydroxylase OS=Catharanthus roseus OX=4058 GN=CYP76B6 PE=1 SV=1;	;;Cytochrome P450, E-class, group I;Cytochrome P450, E-class, group I;Cytochrome P450, E-class, group I;Cytochrome P450, E-class, group I;Cytochrome P450, E-class, group I;Cytochrome P450, E-class, group I;Cytochrome P450, E-class, group I;Cytochrome P450, E-class, group I;Cytochrome P450;Cytochrome P450;Cytochrome P450;Cytochrome P450;Cytochrome P450;	molecular_function:iron ion binding "Interacting selectively and non-covalently with iron [Fe] ions." [GOC:ai](GO:0005506),molecular_function:oxidoreductase activity, acting on paired donors, with incorporation or reduction of molecular oxygen "Catalysis of an oxidation-reduction [redox] reaction in which hydrogen or electrons are transferred from each of two donors, and molecular oxygen is reduc…	K23136 fraxetin 5-hydroxylase [EC:1.14.14.164] | (RefSeq) uncharacterized LOC105769156 (A);	NA
Os10g0430	5518123	5539489	+	hypothetical protein OsI_32850 [Oryza sativa Indica Group];	Chalcone synthase 2 OS=Solanum tuberosum OX=4113 GN=CHS2 PE=2 SV=1;	Polyketide synthase, type III;Chalcone/stilbene synthase, C-terminal;Chalcone/stilbene synthase, C-terminal;;Polyketide synthase, type III;;Chalcone/stilbene synthase, N-terminal;Chalcone/stilbene synthase, N-terminal;	biological_process:biosynthetic process "The chemical reactions and pathways resulting in the formation of substances; typically the energy-requiring part of metabolism in which simpler substances are transformed into more complex ones." [GOC:curators, ISBN:0198547684](GO:0009058),molecular_function:transferase activity, transferring acyl groups other than amino-acyl groups "Catalysis of the tran…	K00660 chalcone synthase [EC:2.3.1.74] | (RefSeq) chalcone synthase 1-like (A);	00941|Flavonoid biosynthesis;01100|Metabolic pathways;01110|Biosynthesis of secondary metabolites;04712|Circadian rhythm - plant;
Os10g0485	6131680	6133113	-	Os10g0177300 [Oryza sativa Japonica Group];	Bisdemethoxycurcumin synthase OS=Oryza sativa subsp. japonica OX=39947 GN=Os07g0271500 PE=1 SV=2;	Polyketide synthase, type III;Chalcone/stilbene synthase, C-terminal;Chalcone/stilbene synthase, N-terminal;;	biological_process:biosynthetic process "The chemical reactions and pathways resulting in the formation of substances; typically the energy-requiring part of metabolism in which simpler substances are transformed into more complex ones." [GOC:curators, ISBN:0198547684](GO:0009058),molecular_function:transferase activity, transferring acyl groups other than amino-acyl groups "Catalysis of the tran…	K17212 bisdemethoxycurcumin synthase [EC:2.3.1.211] | (RefSeq) bisdemethoxycurcumin synthase (A);	00945|Stilbenoid, diarylheptanoid and gingerol biosynthesis;01110|Biosynthesis of secondary metabolites;
Os10g0568	7032352	7038036	+	NEDD8-conjugating enzyme Ubc12 [Oryza sativa Japonica Group];	NEDD8-conjugating enzyme Ubc12 OS=Arabidopsis thaliana OX=3702 GN=RCE1 PE=1 SV=1;	Ubiquitin-conjugating enzyme E2;Ubiquitin-conjugating enzyme E2;;;;	NA	K10579 ubiquitin-conjugating enzyme E2 M | (RefSeq) NEDD8-conjugating enzyme Ubc12 (A);	04120|Ubiquitin mediated proteolysis;
Os10g0786	11106798	11108970	+	mevalonate kinase [Oryza sativa Japonica Group];	Mevalonate kinase OS=Arabidopsis thaliana OX=3702 GN=At5g27450 PE=2 SV=1;	GHMP kinase N-terminal domain;;GHMP kinase, C-terminal domain;;;;;;	molecular_function:ATP binding "Interacting selectively and non-covalently with ATP, adenosine 5'-triphosphate, a universally important coenzyme and enzyme regulator." [ISBN:0198506732](GO:0005524);	K00869 mevalonate kinase [EC:2.7.1.36] | (RefSeq) mevalonate kinase (A);	00900|Terpenoid backbone biosynthesis;01100|Metabolic pathways;01110|Biosynthesis of secondary metabolites;01130|Biosynthesis of antibiotics;04146|Peroxisome;
Os10g0805	11260591	11275507	-	UDP-glycosyltransferase 83A1 [Dichanthelium oligosanthes];	UDP-glycosyltransferase 83A1 OS=Arabidopsis thaliana OX=3702 GN=UGT83A1 PE=2 SV=1;	;;UDP-glucuronosyl/UDP-glucosyltransferase;UDP-glucuronosyl/UDP-glucosyltransferase;UDP-glucuronosyl/UDP-glucosyltransferase;	molecular_function:transferase activity, transferring hexosyl groups "Catalysis of the transfer of a hexosyl group from one compound [donor] to another [acceptor]." [GOC:jl](GO:0016758);	K04628 ceramide galactosyltransferase [EC:2.4.1.47] | (RefSeq) UDP-glycosyltransferase 83A1-like (A);	00565|Ether lipid metabolism;00600|Sphingolipid metabolism;01100|Metabolic pathways;
Os10g0819	11655713	11659206	-	hypothetical protein OsI_33125 [Oryza sativa Indica Group];	Probable LRR receptor-like serine/threonine-protein kinase At3g47570 OS=Arabidopsis thaliana OX=3702 GN=At3g47570 PE=2 SV=1;	Serine-threonine/tyrosine-protein kinase, catalytic domain;Leucine-rich repeat-containing N-terminal, plant-type;;Protein kinase domain;Leucine-rich repeat;Leucine-rich repeat, typical subtype;Leucine-rich repeat, typical subtype;Leucine-rich repeat, typical subtype;Leucine-rich repeat, typical subtype;Leucine-rich repeat, typical subtype;Leucine-rich repeat, typical subtype;Leucine-rich repeat, …	molecular_function:protein kinase activity "Catalysis of the phosphorylation of an amino acid residue in a protein, usually according to the reaction: a protein + ATP = a phosphoprotein + ADP." [MetaCyc:PROTEIN-KINASE-RXN](GO:0004672),molecular_function:protein binding "Interacting selectively and non-covalently with any protein or protein complex [a complex of two or more proteins that may inclu…	K13428 LRR receptor-like serine/threonine-protein kinase EFR [EC:2.7.11.1] | (RefSeq) LRR receptor-like serine/threonine-protein kinase EFR (A);	04626|Plant-pathogen interaction;
Os10g0908	12607972	12645079	+	1,4-beta-xylanase, putative [Oryza sativa Japonica Group];	Endo-1,4-beta-xylanase 5 OS=Arabidopsis thaliana OX=3702 GN=XYN5 PE=3 SV=1;	;;Glycoside hydrolase family 10 domain;Glycoside hydrolase family 10 domain;;Glycoside hydrolase family 10 domain;Glycoside hydrolase family 10 domain;;Glycoside hydrolase family 10 domain;	molecular_function:hydrolase activity, hydrolyzing O-glycosyl compounds "Catalysis of the hydrolysis of any O-glycosyl bond." [GOC:mah](GO:0004553),biological_process:carbohydrate metabolic process "The chemical reactions and pathways involving carbohydrates, any of a group of organic compounds based of the general formula Cx[H2O]y. Includes the formation of carbohydrate derivatives by the additi…	K01181 endo-1,4-beta-xylanase [EC:3.2.1.8] | (RefSeq) endo-1,4-beta-xylanase-like (A);	NA
Os10g0923	12840141	12842759	-	hypothetical protein OsI_33204 [Oryza sativa Indica Group];	NA	;;	NA	NA	NA
Os10g0963	13317838	13320508	+	uncharacterized protein LOC4348459 [Oryza sativa Japonica Group];	NA	;Protein of unknown function DUF3615;;	NA	NA	NA
Os10g0969	13402208	13439969	-	hypothetical protein OsI_33252 [Oryza sativa Indica Group];	Polyamine oxidase 1 OS=Zea mays OX=4577 GN=MPAO1 PE=1 SV=1;	;;;Flavin amine oxidase;Flavin amine oxidase;Flavin amine oxidase;;Amine oxidase;Amine oxidase;;;	molecular_function:oxidoreductase activity "Catalysis of an oxidation-reduction [redox] reaction, a reversible chemical reaction in which the oxidation state of an atom or atoms within a molecule is altered. One substrate acts as a hydrogen or electron donor and becomes oxidized, while the other acts as hydrogen or electron acceptor and becomes reduced." [GOC:go_curators](GO:0016491),biological_p…	K13366 polyamine oxidase [EC:1.5.3.14 1.5.3.16 1.5.3.-] | (RefSeq) polyamine oxidase (A);	00330|Arginine and proline metabolism;00410|beta-Alanine metabolism;01100|Metabolic pathways;
Os10g0996	13677640	13679178	+	hypothetical protein OsI_33282 [Oryza sativa Indica Group];	AAA-ATPase At3g50940 OS=Arabidopsis thaliana OX=3702 GN=At3g50940 PE=2 SV=1;	;;AAA-type ATPase, N-terminal domain;ATPase, AAA-type, core;;;	molecular_function:ATP binding "Interacting selectively and non-covalently with ATP, adenosine 5'-triphosphate, a universally important coenzyme and enzyme regulator." [ISBN:0198506732](GO:0005524);	K08900 mitochondrial chaperone BCS1 | (RefSeq) uncharacterized protein LOC8080130 (A);	NA
Os10g1080	14873677	14874585	-	transposon protein, putative, Mutator sub-class [Oryza sativa Japonica Group];	NA	;Zinc finger, PMZ-type;Zinc finger, SWIM-type;;Zinc finger, SWIM-type;	molecular_function:zinc ion binding "Interacting selectively and non-covalently with zinc [Zn] ions." [GOC:ai](GO:0008270);	K17604 zinc finger SWIM domain-containing protein 3 | (RefSeq) LOW QUALITY PROTEIN: uncharacterized protein LOC111898448 (A);	NA
Os10g1479	18581395	18582173	-	PREDICTED: putative glycine-rich cell wall structural protein 1 [Oryza brachyantha];	NA	;;Glycine-rich cell wall structural protein 1/2;Glycine-rich cell wall structural protein 1/2;;;;;;	NA	NA	NA
Os10g1576	19454315	19456101	-	receptor like protein 21 [Oryza sativa Japonica Group];	Receptor-like protein EIX2 OS=Solanum lycopersicum OX=4081 GN=EIX2 PE=1 SV=2;	;;;;Leucine-rich repeat, typical subtype;Leucine-rich repeat, typical subtype;Leucine-rich repeat, typical subtype;Leucine-rich repeat, typical subtype;Leucine-rich repeat, typical subtype;;Leucine-rich repeat;Leucine-rich repeat;Leucine-rich repeat;;Leucine-rich repeat;;;;;	molecular_function:protein binding "Interacting selectively and non-covalently with any protein or protein complex [a complex of two or more proteins that may include other nonprotein molecules]." [GOC:go_curators](GO:0005515);	K13466 EIX receptor 1/2 | (RefSeq) receptor-like protein EIX2 (A);	04626|Plant-pathogen interaction;
Os10g1720	20889369	20891924	+	hypothetical protein OsI_34120 [Oryza sativa Indica Group];	Putative ripening-related protein 5 OS=Oryza sativa subsp. japonica OX=39947 GN=Os10g0490500 PE=3 SV=1;	;Kiwellin-like;	NA	NA	NA
Os10g1726	20909172	20916078	-	hypothetical protein [Oryza sativa Japonica Group];	Putative ripening-related protein 4 OS=Oryza sativa subsp. japonica OX=39947 GN=Os10g0490666 PE=3 SV=2;	Kiwellin-like;Kiwellin-like;Kiwellin-like;;;;	NA	K04733 interleukin-1 receptor-associated kinase 4 [EC:2.7.11.1] | (RefSeq) LEAF RUST 10 DISEASE-RESISTANCE LOCUS RECEPTOR-LIKE PROTEIN KINASE-like 2.5 (A);	04010|MAPK signaling pathway;04064|NF-kappa B signaling pathway;04620|Toll-like receptor signaling pathway;04621|NOD-like receptor signaling pathway;04624|;04722|Neurotrophin signaling pathway;05133|Pertussis;05140|Leishmaniasis;05142|Chagas disease (American trypanosomiasis);05145|Toxoplasmosis;05152|Tuberculosis;05161|Hepatitis B;05162|Measles;05164|Influenza A;05168|Herpes simplex infection;05…
Os10g1761	21157123	21158615	-	PPR protein PPR7-458-Z [Oryza sativa Indica Group];	Protein Rf1, mitochondrial OS=Oryza sativa subsp. indica OX=39946 GN=Rf1 PE=2 SV=1;	Pentatricopeptide repeat;Pentatricopeptide repeat;Pentatricopeptide repeat;Pentatricopeptide repeat;Pentatricopeptide repeat;Pentatricopeptide repeat;Pentatricopeptide repeat;Pentatricopeptide repeat;Pentatricopeptide repeat;Pentatricopeptide repeat;Pentatricopeptide repeat;Pentatricopeptide repeat;Pentatricopeptide repeat;Pentatricopeptide repeat;;;Pentatricopeptide repeat;Pentatricopeptide repe…	NA	K17964 leucine-rich PPR motif-containing protein, mitochondrial | (RefSeq) uncharacterized protein LOC109734435 (A);	NA
Os10g1891	22110578	22112435	+	cytochrome P450 89A2 [Oryza sativa Japonica Group];	Cytochrome P450 89A2 OS=Arabidopsis thaliana OX=3702 GN=CYP89A2 PE=2 SV=2;	Cytochrome P450;Cytochrome P450;Cytochrome P450;;Cytochrome P450, E-class, group I;Cytochrome P450, E-class, group I;Cytochrome P450, E-class, group I;Cytochrome P450, E-class, group I;Cytochrome P450, E-class, group I;Cytochrome P450, E-class, group I;Cytochrome P450, E-class, group I;Cytochrome P450, E-class, group I;Cytochrome P450, E-class, group I;Cytochrome P450;	molecular_function:iron ion binding "Interacting selectively and non-covalently with iron [Fe] ions." [GOC:ai](GO:0005506),molecular_function:oxidoreductase activity, acting on paired donors, with incorporation or reduction of molecular oxygen "Catalysis of an oxidation-reduction [redox] reaction in which hydrogen or electrons are transferred from each of two donors, and molecular oxygen is reduc…	K00512 steroid 17alpha-monooxygenase / 17alpha-hydroxyprogesterone deacetylase [EC:1.14.14.19 1.14.14.32] | (RefSeq) LOC109771657; cytochrome P450 89A2-like (A);	00140|Steroid hormone biosynthesis;01100|Metabolic pathways;04913|Ovarian steroidogenesis;04917|Prolactin signaling pathway;04927|;04934|;
Os10g1892	22119501	22121621	+	hypothetical protein OsI_34305 [Oryza sativa Indica Group];	Cytochrome P450 89A2 OS=Arabidopsis thaliana OX=3702 GN=CYP89A2 PE=2 SV=2;	;Cytochrome P450;Cytochrome P450, E-class, group I;Cytochrome P450, E-class, group I;Cytochrome P450, E-class, group I;Cytochrome P450, E-class, group I;Cytochrome P450, E-class, group I;Cytochrome P450, E-class, group I;Cytochrome P450, E-class, group I;Cytochrome P450, E-class, group I;Cytochrome P450, E-class, group I;Cytochrome P450;Cytochrome P450;Cytochrome P450;Cytochrome P450;	molecular_function:iron ion binding "Interacting selectively and non-covalently with iron [Fe] ions." [GOC:ai](GO:0005506),molecular_function:oxidoreductase activity, acting on paired donors, with incorporation or reduction of molecular oxygen "Catalysis of an oxidation-reduction [redox] reaction in which hydrogen or electrons are transferred from each of two donors, and molecular oxygen is reduc…	K00512 steroid 17alpha-monooxygenase / 17alpha-hydroxyprogesterone deacetylase [EC:1.14.14.19 1.14.14.32] | (RefSeq) LOC109771657; cytochrome P450 89A2-like (A);	00140|Steroid hormone biosynthesis;01100|Metabolic pathways;04913|Ovarian steroidogenesis;04917|Prolactin signaling pathway;04927|;04934|;
Os10g1897	22151010	22152929	+	hypothetical protein OsI_34311 [Oryza sativa Indica Group];	Cytochrome P450 89A2 OS=Arabidopsis thaliana OX=3702 GN=CYP89A2 PE=2 SV=2;	Cytochrome P450, E-class, group I;Cytochrome P450, E-class, group I;Cytochrome P450, E-class, group I;Cytochrome P450, E-class, group I;Cytochrome P450, E-class, group I;Cytochrome P450, E-class, group I;Cytochrome P450, E-class, group I;Cytochrome P450, E-class, group I;Cytochrome P450, E-class, group I;Cytochrome P450;Cytochrome P450;Cytochrome P450;Cytochrome P450;Cytochrome P450;;	molecular_function:iron ion binding "Interacting selectively and non-covalently with iron [Fe] ions." [GOC:ai](GO:0005506),molecular_function:oxidoreductase activity, acting on paired donors, with incorporation or reduction of molecular oxygen "Catalysis of an oxidation-reduction [redox] reaction in which hydrogen or electrons are transferred from each of two donors, and molecular oxygen is reduc…	K00512 steroid 17alpha-monooxygenase / 17alpha-hydroxyprogesterone deacetylase [EC:1.14.14.19 1.14.14.32] | (RefSeq) cytochrome P450 89A2 (A);	00140|Steroid hormone biosynthesis;01100|Metabolic pathways;04913|Ovarian steroidogenesis;04917|Prolactin signaling pathway;04927|;04934|;
Os10g1898	22166931	22168791	+	cytochrome P450 89A2 [Oryza sativa Japonica Group];	Cytochrome P450 89A2 OS=Arabidopsis thaliana OX=3702 GN=CYP89A2 PE=2 SV=2;	Cytochrome P450;Cytochrome P450;Cytochrome P450;Cytochrome P450;Cytochrome P450, E-class, group I;Cytochrome P450, E-class, group I;Cytochrome P450, E-class, group I;Cytochrome P450, E-class, group I;Cytochrome P450, E-class, group I;Cytochrome P450, E-class, group I;Cytochrome P450, E-class, group I;Cytochrome P450, E-class, group I;Cytochrome P450, E-class, group I;Cytochrome P450;;	molecular_function:iron ion binding "Interacting selectively and non-covalently with iron [Fe] ions." [GOC:ai](GO:0005506),molecular_function:oxidoreductase activity, acting on paired donors, with incorporation or reduction of molecular oxygen "Catalysis of an oxidation-reduction [redox] reaction in which hydrogen or electrons are transferred from each of two donors, and molecular oxygen is reduc…	K00512 steroid 17alpha-monooxygenase / 17alpha-hydroxyprogesterone deacetylase [EC:1.14.14.19 1.14.14.32] | (RefSeq) cytochrome P450 89A2 (A);	00140|Steroid hormone biosynthesis;01100|Metabolic pathways;04913|Ovarian steroidogenesis;04917|Prolactin signaling pathway;04927|;04934|;
Os10g1953	22557205	22561547	+	ARM REPEAT PROTEIN INTERACTING WITH ABF2 isoform X1 [Oryza sativa Japonica Group];	U-box domain-containing protein 4 OS=Arabidopsis thaliana OX=3702 GN=PUB4 PE=1 SV=3;	;;Armadillo;Armadillo;Armadillo;Armadillo;Armadillo;Armadillo;Armadillo;Armadillo;Armadillo;	molecular_function:protein binding "Interacting selectively and non-covalently with any protein or protein complex [a complex of two or more proteins that may include other nonprotein molecules]." [GOC:go_curators](GO:0005515);	K08332 vacuolar protein 8 | (RefSeq) ARM REPEAT PROTEIN INTERACTING WITH ABF2-like (A);	NA
Os10g1977	22828744	22829997	+	hypothetical protein OsI_34417 [Oryza sativa Indica Group];	Probable glutathione S-transferase GSTU6 OS=Oryza sativa subsp. japonica OX=39947 GN=GSTU6 PE=2 SV=2;	;Glutathione S-transferase, N-terminal;Glutathione S-transferase, C-terminal-like;Glutathione S-transferase, N-terminal;;	molecular_function:protein binding "Interacting selectively and non-covalently with any protein or protein complex [a complex of two or more proteins that may include other nonprotein molecules]." [GOC:go_curators](GO:0005515);	K00799 glutathione S-transferase [EC:2.5.1.18] | (RefSeq) uncharacterized LOC102709206 (A);	00480|Glutathione metabolism;00980|Metabolism of xenobiotics by cytochrome P450;00982|Drug metabolism - cytochrome P450;00983|Drug metabolism - other enzymes;01100|Metabolic pathways;01524|;05200|Pathways in cancer;05204|Chemical carcinogenesis;05225|;05418|;
Os10g1978	22831032	22839391	+	tau class GST protein 3 [Oryza sativa Indica Group];	Probable glutathione S-transferase GSTU6 OS=Oryza sativa subsp. japonica OX=39947 GN=GSTU6 PE=2 SV=2;	Glutathione S-transferase, N-terminal;;;Glutathione S-transferase, C-terminal-like;Glutathione S-transferase, N-terminal;;	molecular_function:protein binding "Interacting selectively and non-covalently with any protein or protein complex [a complex of two or more proteins that may include other nonprotein molecules]." [GOC:go_curators](GO:0005515);	K00799 glutathione S-transferase [EC:2.5.1.18] | (RAP-DB) Os10g0528400, GSTU29, TAU_GLUTATHIONE_S-TRANSFERASE_3, TAU_GLUTATHIONE_S-TRANSFERASE_29, GSTU3; Glutathione S-transferase, C-terminal-like domain containing protein. (A);	00480|Glutathione metabolism;00980|Metabolism of xenobiotics by cytochrome P450;00982|Drug metabolism - cytochrome P450;00983|Drug metabolism - other enzymes;01100|Metabolic pathways;01524|;05200|Pathways in cancer;05204|Chemical carcinogenesis;05225|;05418|;
Os10g1979	22865120	22865906	+	hypothetical protein OsI_34413 [Oryza sativa Indica Group];	Probable glutathione S-transferase GSTU6 OS=Oryza sativa subsp. japonica OX=39947 GN=GSTU6 PE=2 SV=2;	;Glutathione S-transferase, N-terminal;Glutathione S-transferase, N-terminal;;;Glutathione S-transferase, C-terminal-like;	molecular_function:protein binding "Interacting selectively and non-covalently with any protein or protein complex [a complex of two or more proteins that may include other nonprotein molecules]." [GOC:go_curators](GO:0005515);	K00799 glutathione S-transferase [EC:2.5.1.18] | (RefSeq) probable glutathione S-transferase GSTU6 (A);	00480|Glutathione metabolism;00980|Metabolism of xenobiotics by cytochrome P450;00982|Drug metabolism - cytochrome P450;00983|Drug metabolism - other enzymes;01100|Metabolic pathways;01524|;05200|Pathways in cancer;05204|Chemical carcinogenesis;05225|;05418|;
Os10g1980	22868399	22876569	+	putative glutathione S-transferase OsGSTU9 [Oryza sativa Japonica Group];	Probable glutathione S-transferase GSTU6 OS=Oryza sativa subsp. japonica OX=39947 GN=GSTU6 PE=2 SV=2;	;Glutathione S-transferase, C-terminal-like;Glutathione S-transferase, N-terminal;Glutathione S-transferase, N-terminal;;;	molecular_function:protein binding "Interacting selectively and non-covalently with any protein or protein complex [a complex of two or more proteins that may include other nonprotein molecules]." [GOC:go_curators](GO:0005515);	K00799 glutathione S-transferase [EC:2.5.1.18] | (RAP-DB) Os10g0529400; Similar to Glutathione S-transferase GSTU6. (A);	00480|Glutathione metabolism;00980|Metabolism of xenobiotics by cytochrome P450;00982|Drug metabolism - cytochrome P450;00983|Drug metabolism - other enzymes;01100|Metabolic pathways;01524|;05200|Pathways in cancer;05204|Chemical carcinogenesis;05225|;05418|;
Os10g1981	22878206	22879036	+	hypothetical protein OsI_34423 [Oryza sativa Indica Group];	Probable glutathione S-transferase GSTU6 OS=Oryza sativa subsp. japonica OX=39947 GN=GSTU6 PE=2 SV=2;	Glutathione S-transferase, C-terminal-like;Glutathione S-transferase, N-terminal;;;Glutathione S-transferase, N-terminal;	molecular_function:protein binding "Interacting selectively and non-covalently with any protein or protein complex [a complex of two or more proteins that may include other nonprotein molecules]." [GOC:go_curators](GO:0005515);	K00799 glutathione S-transferase [EC:2.5.1.18] | (RAP-DB) Os10g0529500, TAU_GLUTATHIONE_S-TRANSFERASE_30, GSTU30; Similar to Glutathione-S-transferase 2. (A);	00480|Glutathione metabolism;00980|Metabolism of xenobiotics by cytochrome P450;00982|Drug metabolism - cytochrome P450;00983|Drug metabolism - other enzymes;01100|Metabolic pathways;01524|;05200|Pathways in cancer;05204|Chemical carcinogenesis;05225|;05418|;
Os10g1982	22880142	22881110	+	Os10g0529700, partial [Oryza sativa Japonica Group];	Probable glutathione S-transferase GSTU6 OS=Oryza sativa subsp. japonica OX=39947 GN=GSTU6 PE=2 SV=2;	Glutathione S-transferase, C-terminal-like;;Glutathione S-transferase, N-terminal;;Glutathione S-transferase, N-terminal;;	molecular_function:protein binding "Interacting selectively and non-covalently with any protein or protein complex [a complex of two or more proteins that may include other nonprotein molecules]." [GOC:go_curators](GO:0005515);	K00799 glutathione S-transferase [EC:2.5.1.18] | (RefSeq) probable glutathione S-transferase GSTU6 (A);	00480|Glutathione metabolism;00980|Metabolism of xenobiotics by cytochrome P450;00982|Drug metabolism - cytochrome P450;00983|Drug metabolism - other enzymes;01100|Metabolic pathways;01524|;05200|Pathways in cancer;05204|Chemical carcinogenesis;05225|;05418|;
Os10g1984	22898266	22899400	+	probable glutathione S-transferase GSTU6 [Oryza sativa Japonica Group];	Probable glutathione S-transferase GSTU6 OS=Oryza sativa subsp. japonica OX=39947 GN=GSTU6 PE=2 SV=2;	;Glutathione S-transferase, N-terminal;Glutathione S-transferase, N-terminal;;Glutathione S-transferase, C-terminal-like;;	molecular_function:protein binding "Interacting selectively and non-covalently with any protein or protein complex [a complex of two or more proteins that may include other nonprotein molecules]." [GOC:go_curators](GO:0005515);	K00799 glutathione S-transferase [EC:2.5.1.18] | (RefSeq) probable glutathione S-transferase GSTU6 (A);	00480|Glutathione metabolism;00980|Metabolism of xenobiotics by cytochrome P450;00982|Drug metabolism - cytochrome P450;00983|Drug metabolism - other enzymes;01100|Metabolic pathways;01524|;05200|Pathways in cancer;05204|Chemical carcinogenesis;05225|;05418|;
Os10g1985	22907506	22908641	-	probable glutathione S-transferase GSTU6 [Oryza sativa Japonica Group];	Probable glutathione S-transferase GSTU6 OS=Oryza sativa subsp. japonica OX=39947 GN=GSTU6 PE=2 SV=2;	Glutathione S-transferase, N-terminal;Glutathione S-transferase, N-terminal;;;Glutathione S-transferase, C-terminal;Glutathione S-transferase, C-terminal-like;	molecular_function:protein binding "Interacting selectively and non-covalently with any protein or protein complex [a complex of two or more proteins that may include other nonprotein molecules]." [GOC:go_curators](GO:0005515);	K00799 glutathione S-transferase [EC:2.5.1.18] | (RefSeq) probable glutathione S-transferase GSTU6 (A);	00480|Glutathione metabolism;00980|Metabolism of xenobiotics by cytochrome P450;00982|Drug metabolism - cytochrome P450;00983|Drug metabolism - other enzymes;01100|Metabolic pathways;01524|;05200|Pathways in cancer;05204|Chemical carcinogenesis;05225|;05418|;
Os10g1986	22910604	22911647	-	probable glutathione S-transferase GSTU6 [Oryza sativa Japonica Group];	Probable glutathione S-transferase GSTU6 OS=Oryza sativa subsp. japonica OX=39947 GN=GSTU6 PE=2 SV=2;	Glutathione S-transferase, C-terminal-like;Glutathione S-transferase, C-terminal;;Glutathione S-transferase, N-terminal;Glutathione S-transferase, N-terminal;;	molecular_function:protein binding "Interacting selectively and non-covalently with any protein or protein complex [a complex of two or more proteins that may include other nonprotein molecules]." [GOC:go_curators](GO:0005515);	K00799 glutathione S-transferase [EC:2.5.1.18] | (RefSeq) probable glutathione S-transferase GSTU6 (A);	00480|Glutathione metabolism;00980|Metabolism of xenobiotics by cytochrome P450;00982|Drug metabolism - cytochrome P450;00983|Drug metabolism - other enzymes;01100|Metabolic pathways;01524|;05200|Pathways in cancer;05204|Chemical carcinogenesis;05225|;05418|;
Os10g1988	22918956	22921041	+	hypothetical protein OsI_34431 [Oryza sativa Indica Group];	Probable glutathione S-transferase GSTU6 OS=Oryza sativa subsp. japonica OX=39947 GN=GSTU6 PE=2 SV=2;	Glutathione S-transferase, C-terminal-like;Glutathione S-transferase, N-terminal;;;Glutathione S-transferase, N-terminal;;	molecular_function:protein binding "Interacting selectively and non-covalently with any protein or protein complex [a complex of two or more proteins that may include other nonprotein molecules]." [GOC:go_curators](GO:0005515);	K00799 glutathione S-transferase [EC:2.5.1.18] | (RefSeq) probable glutathione S-transferase GSTU6 (A);	00480|Glutathione metabolism;00980|Metabolism of xenobiotics by cytochrome P450;00982|Drug metabolism - cytochrome P450;00983|Drug metabolism - other enzymes;01100|Metabolic pathways;01524|;05200|Pathways in cancer;05204|Chemical carcinogenesis;05225|;05418|;
Os10g1989	22921689	22922720	+	probable glutathione S-transferase GSTU6 [Oryza sativa Japonica Group];	Probable glutathione S-transferase GSTU6 OS=Oryza sativa subsp. japonica OX=39947 GN=GSTU6 PE=2 SV=2;	;;Glutathione S-transferase, N-terminal;Glutathione S-transferase, N-terminal;;Glutathione S-transferase, C-terminal-like;	molecular_function:protein binding "Interacting selectively and non-covalently with any protein or protein complex [a complex of two or more proteins that may include other nonprotein molecules]." [GOC:go_curators](GO:0005515);	K00799 glutathione S-transferase [EC:2.5.1.18] | (RefSeq) probable glutathione S-transferase GSTU6 (A);	00480|Glutathione metabolism;00980|Metabolism of xenobiotics by cytochrome P450;00982|Drug metabolism - cytochrome P450;00983|Drug metabolism - other enzymes;01100|Metabolic pathways;01524|;05200|Pathways in cancer;05204|Chemical carcinogenesis;05225|;05418|;
Os10g2118	23943983	23946614	-	putative Scl1 protein [Oryza sativa Japonica Group];	Scarecrow-like protein 6 OS=Arabidopsis thaliana OX=3702 GN=SCL6 PE=1 SV=1;	Transcription factor GRAS;;;Transcription factor GRAS;	NA	K14494 DELLA protein | (RefSeq) DELLA protein RGA (A);	04075|Plant hormone signal transduction;
Os10g2335	25495090	25502505	-	uncharacterized protein LOC9267538 [Oryza sativa Japonica Group];	NA	;	NA	NA	NA
Os10g2336	25502555	25508283	-	uncharacterized protein LOC9267538 [Oryza sativa Japonica Group];	NA	;	NA	NA	NA
Os11g0018	151041	151643	+	WUSCHEL-related homeobox 3 [Oryza sativa Japonica Group];	WUSCHEL-related homeobox 3 OS=Oryza sativa subsp. japonica OX=39947 GN=WOX3 PE=1 SV=1;	Homeobox domain;Homeobox domain;Homeobox domain;;;	molecular_function:DNA binding "Any molecular function by which a gene product interacts selectively and non-covalently with DNA [deoxyribonucleic acid]." [GOC:dph, GOC:jl, GOC:tb, GOC:vw](GO:0003677);	K14292 trimethylguanosine synthase [EC:2.1.1.-] | (RefSeq) uncharacterized LOC107850838 (A);	03013|RNA transport;
Os11g0071	517103	520303	+	NA	NA	NA	NA	NA	NA
Os11g0196	1320129	1327668	-	hypothetical protein OsI_34930 [Oryza sativa Indica Group];	Zinc finger CCCH domain-containing protein 22 OS=Oryza sativa subsp. japonica OX=39947 GN=Os03g0328900 PE=2 SV=2;	RNA recognition motif domain;Reverse transcriptase zinc-binding domain;RNA recognition motif domain;;;;;	molecular_function:nucleic acid binding "Interacting selectively and non-covalently with any nucleic acid." [GOC:jl](GO:0003676);	NA	NA
Os11g0213	1478446	1478847	-	Os11g0129200 [Oryza sativa Japonica Group];	Protein DETOXIFICATION 23 OS=Arabidopsis thaliana OX=3702 GN=DTX23 PE=2 SV=1;	;Multi antimicrobial extrusion protein;;	molecular_function:antiporter activity "Enables the active transport of a solute across a membrane by a mechanism whereby two or more species are transported in opposite directions in a tightly coupled process not directly linked to a form of energy other than chemiosmotic energy. The reaction is: solute A[out] + solute B[in] = solute A[in] + solute B[out]." [GOC:mtg_transport, ISBN:0815340729, P…	K03327 multidrug resistance protein, MATE family | (RAP-DB) Os11g0129200; Multi antimicrobial extrusion protein MatE family protein. (A);	NA
Os11g0246	1663254	1707275	-	hypothetical protein OsI_34980 [Oryza sativa Indica Group];	Putative receptor protein kinase ZmPK1 OS=Zea mays OX=4577 GN=PK1 PE=2 SV=2;	Protein kinase domain;PAN/Apple domain;Protein kinase domain;PAN/Apple domain;Bulb-type lectin domain;Bulb-type lectin domain;EGF-like domain;EGF-like domain;Bulb-type lectin domain;Bulb-type lectin domain;Protein kinase domain;PAN/Apple domain;S-locus glycoprotein domain;S-locus glycoprotein domain;Bulb-type lectin domain;;EGF-like domain;;;Bulb-type lectin domain;;EGF-like domain;PAN/Apple doma…	molecular_function:protein kinase activity "Catalysis of the phosphorylation of an amino acid residue in a protein, usually according to the reaction: a protein + ATP = a phosphoprotein + ADP." [MetaCyc:PROTEIN-KINASE-RXN](GO:0004672),molecular_function:ATP binding "Interacting selectively and non-covalently with ATP, adenosine 5'-triphosphate, a universally important coenzyme and enzyme regulato…	K04733 interleukin-1 receptor-associated kinase 4 [EC:2.7.11.1] | (RAP-DB) Os11g0133100; Similar to D-mannose binding lectin family protein. (A);	04010|MAPK signaling pathway;04064|NF-kappa B signaling pathway;04620|Toll-like receptor signaling pathway;04621|NOD-like receptor signaling pathway;04624|;04722|Neurotrophin signaling pathway;05133|Pertussis;05140|Leishmaniasis;05142|Chagas disease (American trypanosomiasis);05145|Toxoplasmosis;05152|Tuberculosis;05161|Hepatitis B;05162|Measles;05164|Influenza A;05168|Herpes simplex infection;05…
Os11g0377	2537010	2539557	-	CEN-like protein 2 [Oryza sativa Japonica Group];	CEN-like protein 2 OS=Nicotiana tabacum OX=4097 GN=CET2 PE=2 SV=1;	;Phosphatidylethanolamine-binding protein;Phosphatidylethanolamine-binding protein, eukaryotic;	NA	K16223 protein FLOWERING LOCUS T | (RefSeq) protein HEADING DATE 3A-like (A);	04712|Circadian rhythm - plant;
Os11g0475	3439661	3442095	+	hypothetical protein LOC_Os11g06810 [Oryza sativa Japonica Group];	NA	;;	NA	NA	NA
Os11g0529	3913283	3915345	+	hypothetical protein OsI_35328 [Oryza sativa Indica Group];	Glutathione S-transferase T3 OS=Arabidopsis thaliana OX=3702 GN=GSTT3 PE=2 SV=1;	;No apical meristem-associated, C-terminal domain;;Myb-like domain;	NA	K00384 thioredoxin reductase (NADPH) [EC:1.8.1.9] | (RefSeq) thioredoxin reductase 2 (A);	00450|Selenocompound metabolism;
Os11g0530	3916635	3917978	+	uncharacterized protein LOC112938992 [Oryza sativa Japonica Group];	Protein ALP1-like OS=Arabidopsis thaliana OX=3702 GN=At3g55350 PE=2 SV=1;	;Harbinger transposase-derived protein;;	molecular_function:hydrolase activity, acting on ester bonds "Catalysis of the hydrolysis of any ester bond." [GOC:jl](GO:0016788);	K23222 nuclease HARBI1 [EC:3.1.-.-] | (RefSeq) uncharacterized protein LOC110437300 (A);	NA
Os11g0606	4599469	4608639	+	dnaK protein, putative [Oryza sativa Japonica Group];	Heat shock cognate 70 kDa protein OS=Petunia hybrida OX=4102 GN=HSP70 PE=2 SV=1;	;;;Heat shock protein 70 family;Heat shock protein 70 family;Heat shock protein 70 family;Heat shock protein 70 family;Heat shock protein 70 family;Heat shock protein 70 family;Heat shock protein 70 family;Heat shock protein 70 family;Heat shock protein 70 family;Heat shock protein 70 family;Heat shock protein 70 family;Heat shock protein 70 family;Heat shock protein 70 family;Heat shock protein …	NA	K03283 heat shock 70kDa protein 1/2/6/8 | (RefSeq) heat shock cognate 70 kDa protein-like (A);	03040|Spliceosome;04010|MAPK signaling pathway;04141|Protein processing in endoplasmic reticulum;04144|Endocytosis;04213|Longevity regulating pathway - multiple species;04612|Antigen processing and presentation;04915|Estrogen signaling pathway;05134|Legionellosis;05145|Toxoplasmosis;05162|Measles;
Os11g0608	4618874	4633412	-	dnaK protein, putative [Oryza sativa Japonica Group];	Heat shock cognate 70 kDa protein OS=Petunia hybrida OX=4102 GN=HSP70 PE=2 SV=1;	;;Heat shock protein 70 family;Heat shock protein 70 family;Heat shock protein 70 family;Heat shock protein 70 family;Heat shock protein 70 family;Heat shock protein 70 family;Heat shock protein 70 family;Heat shock protein 70 family;Heat shock protein 70 family;Heat shock protein 70 family;Heat shock protein 70 family;Heat shock protein 70 family;Heat shock protein 70 family;	NA	K03283 heat shock 70kDa protein 1/2/6/8 | (RefSeq) uncharacterized protein LOC110636145 (A);	03040|Spliceosome;04010|MAPK signaling pathway;04141|Protein processing in endoplasmic reticulum;04144|Endocytosis;04213|Longevity regulating pathway - multiple species;04612|Antigen processing and presentation;04915|Estrogen signaling pathway;05134|Legionellosis;05145|Toxoplasmosis;05162|Measles;
Os11g0637	4934757	4936932	+	amino acid permease 3 [Oryza sativa Japonica Group];	Amino acid permease 2 OS=Arabidopsis thaliana OX=3702 GN=AAP2 PE=1 SV=1;	Amino acid transporter, transmembrane domain;;;	NA	K14209 solute carrier family 36 (proton-coupled amino acid transporter) | (RefSeq) amino acid permease 8-like (A);	04138|;
Os11g0657	5117771	5149506	+	ankyrin-2 [Oryza sativa Japonica Group];	Ankyrin repeat-containing protein ITN1 OS=Arabidopsis thaliana OX=3702 GN=ITN1 PE=1 SV=1;	Ankyrin repeat;Ankyrin repeat-containing domain;Ankyrin repeat-containing domain;Ankyrin repeat;Ankyrin repeat-containing domain;PGG domain;PGG domain;;;;;Ankyrin repeat;Ankyrin repeat;Ankyrin repeat;Ankyrin repeat;Ankyrin repeat;Ankyrin repeat;Ankyrin repeat;Ankyrin repeat;Ankyrin repeat;Ankyrin repeat;Ankyrin repeat;Ankyrin repeat;Ankyrin repeat;Ankyrin repeat;Ankyrin repeat;Ankyrin repeat;Anky…	molecular_function:protein binding "Interacting selectively and non-covalently with any protein or protein complex [a complex of two or more proteins that may include other nonprotein molecules]." [GOC:go_curators](GO:0005515);	K15503 serine/threonine-protein phosphatase 6 regulatory ankyrin repeat subunit B | (RefSeq) uncharacterized protein LOC110673220 (A);	NA
Os11g0681	5406884	5410664	-	F-box/LRR-repeat protein At3g59190 [Oryza sativa Japonica Group];	MEIOTIC F-BOX protein MOF OS=Oryza sativa subsp. japonica OX=39947 GN=MOF PE=1 SV=2;	F-box domain;;;F-box domain;F-box domain;	molecular_function:protein binding "Interacting selectively and non-covalently with any protein or protein complex [a complex of two or more proteins that may include other nonprotein molecules]." [GOC:go_curators](GO:0005515);	K06911 uncharacterized protein | (RefSeq) F-box/LRR-repeat protein At3g59200-like isoform X1 (A);	NA
Os11g0690	5467569	5496560	+	NA	NA	NA	NA	NA	NA
Os11g0727	5900138	5901320	-	hypothetical protein OsI_35509 [Oryza sativa Indica Group];	NA	NA	NA	NA	NA
Os11g0728	5905896	5920620	-	hypothetical protein OsI_35510 [Oryza sativa Indica Group];	Putative disease resistance protein RGA1 OS=Solanum bulbocastanum OX=147425 GN=RGA1 PE=2 SV=2;	NB-ARC;;Leucine-rich repeat, cysteine-containing subtype;Leucine-rich repeat, cysteine-containing subtype;Leucine-rich repeat, cysteine-containing subtype;Leucine-rich repeat, cysteine-containing subtype;Leucine-rich repeat, cysteine-containing subtype;Leucine-rich repeat, cysteine-containing subtype;;Rx, N-terminal;;;;;;;	molecular_function:ADP binding "Interacting selectively and non-covalently with ADP, adenosine 5'-diphosphate." [GOC:jl](GO:0043531);	K04733 interleukin-1 receptor-associated kinase 4 [EC:2.7.11.1] | (RefSeq) cl41366_1(579); uncharacterized protein LOC100383461 isoform X1 (A);	04010|MAPK signaling pathway;04064|NF-kappa B signaling pathway;04620|Toll-like receptor signaling pathway;04621|NOD-like receptor signaling pathway;04624|;04722|Neurotrophin signaling pathway;05133|Pertussis;05140|Leishmaniasis;05142|Chagas disease (American trypanosomiasis);05145|Toxoplasmosis;05152|Tuberculosis;05161|Hepatitis B;05162|Measles;05164|Influenza A;05168|Herpes simplex infection;05…
Os11g0729	5925966	5927960	-	PREDICTED: LOW QUALITY PROTEIN: putative disease resistance protein RGA4 [Oryza brachyantha];	Disease resistance protein RGA2 OS=Solanum bulbocastanum OX=147425 GN=RGA2 PE=1 SV=1;	;;;;;;	NA	K15078 structure-specific endonuclease subunit SLX1 [EC:3.6.1.-] | (RefSeq) hypothetical protein (A);	03460|Fanconi anemia pathway;
Os11g0730	5928147	5935078	-	PREDICTED: disease resistance protein RGA2-like [Oryza brachyantha];	Disease resistance protein RGA2 OS=Solanum bulbocastanum OX=147425 GN=RGA2 PE=1 SV=1;	Leucine-rich repeat;Leucine-rich repeat;Rx, N-terminal;Leucine-rich repeat;;Leucine-rich repeat;;;NB-ARC;Leucine-rich repeat;Leucine-rich repeat;;;;;;	molecular_function:protein binding "Interacting selectively and non-covalently with any protein or protein complex [a complex of two or more proteins that may include other nonprotein molecules]." [GOC:go_curators](GO:0005515),molecular_function:ADP binding "Interacting selectively and non-covalently with ADP, adenosine 5'-diphosphate." [GOC:jl](GO:0043531);	K04733 interleukin-1 receptor-associated kinase 4 [EC:2.7.11.1] | (RefSeq) putative disease resistance protein RGA3 isoform X1 (A);	04010|MAPK signaling pathway;04064|NF-kappa B signaling pathway;04620|Toll-like receptor signaling pathway;04621|NOD-like receptor signaling pathway;04624|;04722|Neurotrophin signaling pathway;05133|Pertussis;05140|Leishmaniasis;05142|Chagas disease (American trypanosomiasis);05145|Toxoplasmosis;05152|Tuberculosis;05161|Hepatitis B;05162|Measles;05164|Influenza A;05168|Herpes simplex infection;05…
Os11g0736	6034611	6045826	-	Leucine Rich Repeat family protein, expressed [Oryza sativa Japonica Group];	Putative disease resistance protein RGA4 OS=Solanum bulbocastanum OX=147425 GN=RGA4 PE=2 SV=1;	;;Rx, N-terminal;Leucine-rich repeat;Leucine-rich repeat;Leucine-rich repeat;;;;;;;Leucine-rich repeat;Leucine-rich repeat, cysteine-containing subtype;Leucine-rich repeat, cysteine-containing subtype;Leucine-rich repeat, cysteine-containing subtype;Leucine-rich repeat, cysteine-containing subtype;Leucine-rich repeat, cysteine-containing subtype;NB-ARC;Leucine-rich repeat, typical subtype;Leucine…	molecular_function:protein binding "Interacting selectively and non-covalently with any protein or protein complex [a complex of two or more proteins that may include other nonprotein molecules]." [GOC:go_curators](GO:0005515),molecular_function:ADP binding "Interacting selectively and non-covalently with ADP, adenosine 5'-diphosphate." [GOC:jl](GO:0043531);	K04733 interleukin-1 receptor-associated kinase 4 [EC:2.7.11.1] | (RefSeq) cl41366_1(579); uncharacterized protein LOC100383461 isoform X1 (A);	04010|MAPK signaling pathway;04064|NF-kappa B signaling pathway;04620|Toll-like receptor signaling pathway;04621|NOD-like receptor signaling pathway;04624|;04722|Neurotrophin signaling pathway;05133|Pertussis;05140|Leishmaniasis;05142|Chagas disease (American trypanosomiasis);05145|Toxoplasmosis;05152|Tuberculosis;05161|Hepatitis B;05162|Measles;05164|Influenza A;05168|Herpes simplex infection;05…
Os11g0853	7177910	7181063	+	hypothetical protein OsI_33666 [Oryza sativa Indica Group];	Disease resistance protein RGA5 OS=Oryza sativa subsp. japonica OX=39947 GN=RGA5 PE=1 SV=1;	;;;;;NB-ARC;Rx, N-terminal;;	molecular_function:ADP binding "Interacting selectively and non-covalently with ADP, adenosine 5'-diphosphate." [GOC:jl](GO:0043531);	K13457 disease resistance protein RPM1 | (RefSeq) LOC109763470; putative disease resistance RPP13-like protein 3 (A);	04626|Plant-pathogen interaction;
Os11g0858	7222380	7226349	+	hypothetical protein OsI_33670 [Oryza sativa Indica Group];	Disease resistance protein RGA5 OS=Oryza sativa subsp. japonica OX=39947 GN=RGA5 PE=2 SV=1;	;Rx, N-terminal;;NB-ARC;;;;;	molecular_function:ADP binding "Interacting selectively and non-covalently with ADP, adenosine 5'-diphosphate." [GOC:jl](GO:0043531);	K13457 disease resistance protein RPM1 | (RefSeq) LOC109763470; putative disease resistance RPP13-like protein 3 (A);	04626|Plant-pathogen interaction;
Os11g0977	8555207	8560855	-	Os11g0263000 [Oryza sativa Japonica Group];	Putative disease resistance protein RGA4 OS=Solanum bulbocastanum OX=147425 GN=RGA4 PE=2 SV=1;	;;;;;;;Rx, N-terminal;;NB-ARC;AAA+ ATPase domain;	molecular_function:ADP binding "Interacting selectively and non-covalently with ADP, adenosine 5'-diphosphate." [GOC:jl](GO:0043531);	K04733 interleukin-1 receptor-associated kinase 4 [EC:2.7.11.1] | (RefSeq) uncharacterized protein LOC109751704 (A);	04010|MAPK signaling pathway;04064|NF-kappa B signaling pathway;04620|Toll-like receptor signaling pathway;04621|NOD-like receptor signaling pathway;04624|;04722|Neurotrophin signaling pathway;05133|Pertussis;05140|Leishmaniasis;05142|Chagas disease (American trypanosomiasis);05145|Toxoplasmosis;05152|Tuberculosis;05161|Hepatitis B;05162|Measles;05164|Influenza A;05168|Herpes simplex infection;05…
Os11g0997	8955449	8971534	-	uncharacterized LOC100383311 isoform X1 [Zea mays];	Receptor-like serine/threonine-protein kinase SD1-7 OS=Arabidopsis thaliana OX=3702 GN=SD17 PE=1 SV=1;	Protein kinase domain;Protein kinase domain;Protein kinase domain;;;	molecular_function:protein kinase activity "Catalysis of the phosphorylation of an amino acid residue in a protein, usually according to the reaction: a protein + ATP = a phosphoprotein + ADP." [MetaCyc:PROTEIN-KINASE-RXN](GO:0004672),molecular_function:ATP binding "Interacting selectively and non-covalently with ATP, adenosine 5'-triphosphate, a universally important coenzyme and enzyme regulato…	K13414 mitogen-activated protein kinase kinase kinase 1 [EC:2.7.11.25] | (RefSeq) cysteine-rich receptor-like protein kinase 25 (A);	04016|;04626|Plant-pathogen interaction;
Os11g1024	9238469	9243742	-	chaperone protein ClpC3, chloroplastic [Oryza sativa Japonica Group];	Chaperone protein ClpC3, chloroplastic OS=Oryza sativa subsp. japonica OX=39947 GN=CLPC3 PE=2 SV=1;	ATPase, AAA-type, core;;UVR domain;Clp ATPase, C-terminal;AAA+ ATPase domain;AAA+ ATPase domain;Clp, N-terminal;Clp, N-terminal;ATPase, AAA-type, core;;ClpA/ClpB, AAA lid domain;Clp ATPase, C-terminal;ClpA/B family;ClpA/B family;ClpA/B family;ClpA/B family;	molecular_function:protein binding "Interacting selectively and non-covalently with any protein or protein complex [a complex of two or more proteins that may include other nonprotein molecules]." [GOC:go_curators](GO:0005515),molecular_function:ATP binding "Interacting selectively and non-covalently with ATP, adenosine 5'-triphosphate, a universally important coenzyme and enzyme regulator." [ISB…	K03696 ATP-dependent Clp protease ATP-binding subunit ClpC | (RefSeq) chaperone protein ClpC3, chloroplastic (A);	NA
Os11g1068	9710260	9719458	-	Similar to stem rust resistance protein [Oryza sativa Japonica Group];	Cysteine-rich receptor-like protein kinase 14 OS=Arabidopsis thaliana OX=3702 GN=CRK14 PE=2 SV=2;	Protein kinase domain;Major sperm protein (MSP) domain;Protein kinase domain;;Major sperm protein (MSP) domain;Protein kinase domain;;	molecular_function:protein kinase activity "Catalysis of the phosphorylation of an amino acid residue in a protein, usually according to the reaction: a protein + ATP = a phosphoprotein + ADP." [MetaCyc:PROTEIN-KINASE-RXN](GO:0004672),molecular_function:ATP binding "Interacting selectively and non-covalently with ATP, adenosine 5'-triphosphate, a universally important coenzyme and enzyme regulato…	K04733 interleukin-1 receptor-associated kinase 4 [EC:2.7.11.1] | (RefSeq) LOC109767955; putative receptor-like protein kinase At4g00960 (A);	04010|MAPK signaling pathway;04064|NF-kappa B signaling pathway;04620|Toll-like receptor signaling pathway;04621|NOD-like receptor signaling pathway;04624|;04722|Neurotrophin signaling pathway;05133|Pertussis;05140|Leishmaniasis;05142|Chagas disease (American trypanosomiasis);05145|Toxoplasmosis;05152|Tuberculosis;05161|Hepatitis B;05162|Measles;05164|Influenza A;05168|Herpes simplex infection;05…
Os11g1087	10038046	10038954	+	uncharacterized protein LOC4350281 [Oryza sativa Japonica Group];	NA	;Protein of unknown function DUF1685;;	NA	NA	NA
Os11g1366	15663950	15670798	+	uncharacterized protein LOC4350405 [Oryza sativa Japonica Group];	NA	Harbinger transposase-derived protein;;;	molecular_function:hydrolase activity, acting on ester bonds "Catalysis of the hydrolysis of any ester bond." [GOC:jl](GO:0016788);	K23222 nuclease HARBI1 [EC:3.1.-.-] | (RefSeq) uncharacterized protein LOC110437300 (A);	NA
Os11g1408	16536585	16545261	+	hypothetical protein OsI_14765 [Oryza sativa Indica Group];	NA	;;;;PB1 domain;PB1 domain;	molecular_function:protein binding "Interacting selectively and non-covalently with any protein or protein complex [a complex of two or more proteins that may include other nonprotein molecules]." [GOC:go_curators](GO:0005515);	K04422 mitogen-activated protein kinase kinase kinase 13 [EC:2.7.11.25] | (RefSeq) serine/threonine-protein kinase EDR1 isoform X1 (A);	04010|MAPK signaling pathway;
Os11g1550	19186568	19188164	+	hypothetical protein OsI_36104 [Oryza sativa Indica Group];	NA	;;;;	NA	K13459 disease resistance protein RPS2 | (RefSeq) disease resistance protein RPS2-like (A);	04626|Plant-pathogen interaction;
Os11g1579	19524812	19526323	+	hypothetical protein OsI_36128 [Oryza sativa Indica Group];	Putative disease resistance protein At3g14460 OS=Arabidopsis thaliana OX=3702 GN=At3g14460 PE=3 SV=1;	NB-ARC;;;	molecular_function:ADP binding "Interacting selectively and non-covalently with ADP, adenosine 5'-diphosphate." [GOC:jl](GO:0043531);	K19613 leucine-rich repeat protein SHOC2 | (RefSeq) disease resistance protein RGA2-like isoform X1 (A);	04014|Ras signaling pathway;
Os11g1634	20221137	20222241	+	hypothetical protein OsJ_33962 [Oryza sativa Japonica Group];	bZIP transcription factor 44 OS=Arabidopsis thaliana OX=3702 GN=BZIP44 PE=1 SV=1;	;;	NA	NA	NA
Os11g1677	20693836	20695293	-	putative ribosomal protein [Oryza sativa Japonica Group];	Protein ALP1-like OS=Arabidopsis thaliana OX=3702 GN=At3g55350 PE=2 SV=1;	;Harbinger transposase-derived protein;;	molecular_function:hydrolase activity, acting on ester bonds "Catalysis of the hydrolysis of any ester bond." [GOC:jl](GO:0016788);	K23222 nuclease HARBI1 [EC:3.1.-.-] | (RefSeq) uncharacterized protein LOC101762599 (A);	NA
Os11g1708	21111814	21113576	+	OSJNBa0035B13.3 [Oryza sativa Japonica Group];	NA	;;	NA	NA	NA
Os11g1783	22008290	22025722	-	hypothetical protein OsI_36336 [Oryza sativa Indica Group];	Stilbene synthase 5 OS=Vitis vinifera OX=29760 GN=GSVIVT00007357001 PE=3 SV=1;	Polyketide synthase, type III;Polyketide synthase, type III;;;Chalcone/stilbene synthase, C-terminal;Chalcone/stilbene synthase, C-terminal;	biological_process:biosynthetic process "The chemical reactions and pathways resulting in the formation of substances; typically the energy-requiring part of metabolism in which simpler substances are transformed into more complex ones." [GOC:curators, ISBN:0198547684](GO:0009058),molecular_function:transferase activity, transferring acyl groups other than amino-acyl groups "Catalysis of the tran…	K00660 chalcone synthase [EC:2.3.1.74] | (RefSeq) chalcone synthase-like (A);	00941|Flavonoid biosynthesis;01100|Metabolic pathways;01110|Biosynthesis of secondary metabolites;04712|Circadian rhythm - plant;
Os11g1805	22267837	22268405	+	prolamin, putative, expressed [Oryza sativa Japonica Group];	10 kDa prolamin OS=Oryza sativa subsp. japonica OX=39947 GN=Os03g0766100 PE=2 SV=1;	Bifunctional inhibitor/plant lipid transfer protein/seed storage helical domain;	NA	NA	NA
Os11g1810	22319274	22325346	+	germin-like protein 11-1 [Oryza sativa Japonica Group];	Germin-like protein 11-1 OS=Oryza sativa subsp. japonica OX=39947 GN=Os11g0537350 PE=2 SV=1;	Cupin 1;Cupin 1;;Germin;Germin;Germin;SNARE associated Golgi protein;	molecular_function:manganese ion binding "Interacting selectively and non-covalently with manganese [Mn] ions." [GOC:ai](GO:0030145),molecular_function:nutrient reservoir activity "Functions in the storage of nutritious substrates." [GOC:ai](GO:0045735);	K02540 DNA replication licensing factor MCM2 [EC:3.6.4.12] | (RefSeq) DNA replication licensing factor MCM2-like (A);	03030|DNA replication;04110|Cell cycle;04111|Cell cycle - yeast;04113|Meiosis - yeast;
Os11g1828	22539869	22540786	+	hypothetical protein OsI_23504 [Oryza sativa Indica Group];	UPF0481 protein At3g47200 OS=Arabidopsis thaliana OX=3702 GN=At3g47200 PE=2 SV=1;	Protein of unknown function DUF247, plant;Protein of unknown function DUF247, plant;;	NA	NA	NA
Os11g1829	22581169	22583411	+	hypothetical protein OsI_36391 [Oryza sativa Indica Group];	UPF0481 protein At3g47200 OS=Arabidopsis thaliana OX=3702 GN=At3g47200 PE=2 SV=1;	Protein of unknown function DUF247, plant;Protein of unknown function DUF247, plant;;	NA	NA	NA
Os11g1830	22616584	22619513	+	Os11g0540900 [Oryza sativa Japonica Group];	NA	NA	NA	NA	NA
Os11g1834	22741823	22781467	+	UPF0481 protein At3g47200 [Oryza sativa Japonica Group];	UPF0481 protein At3g47200 OS=Arabidopsis thaliana OX=3702 GN=At3g47200 PE=2 SV=1;	;Protein of unknown function DUF247, plant;Protein of unknown function DUF247, plant;Protein of unknown function DUF247, plant;;Protein of unknown function DUF247, plant;	NA	K01193 beta-fructofuranosidase [EC:3.2.1.26] | (RefSeq) LOC109747879; beta-fructofuranosidase, insoluble isoenzyme 3-like (A);	00052|Galactose metabolism;00500|Starch and sucrose metabolism;01100|Metabolic pathways;
Os11g1840	22851435	22852862	+	BOI-related E3 ubiquitin-protein ligase 1 [Oryza sativa Japonica Group];	Probable BOI-related E3 ubiquitin-protein ligase 3 OS=Arabidopsis thaliana OX=3702 GN=BRG3 PE=1 SV=1;	E3 ubiquitin-protein ligase BOI-like;;;Zinc finger, RING-type;	NA	K19042 E3 ubiquitin-protein ligase BOI and related proteins [EC:2.3.2.27] | (RefSeq) BOI-related E3 ubiquitin-protein ligase 1 (A);	NA
Os11g1876	23149428	23170918	+	cysteine-rich receptor-like protein kinase 6 isoform X1 [Oryza sativa Japonica Group];	Cysteine-rich receptor-like protein kinase 6 OS=Oryza sativa subsp. japonica OX=39947 GN=CRK6 PE=1 SV=1;	;Protein kinase domain;Protein kinase domain;;Serine-threonine/tyrosine-protein kinase, catalytic domain;	molecular_function:protein kinase activity "Catalysis of the phosphorylation of an amino acid residue in a protein, usually according to the reaction: a protein + ATP = a phosphoprotein + ADP." [MetaCyc:PROTEIN-KINASE-RXN](GO:0004672),molecular_function:ATP binding "Interacting selectively and non-covalently with ATP, adenosine 5'-triphosphate, a universally important coenzyme and enzyme regulato…	K04733 interleukin-1 receptor-associated kinase 4 [EC:2.7.11.1] | (RefSeq) LOC109762095; cysteine-rich receptor-like protein kinase 6 (A);	04010|MAPK signaling pathway;04064|NF-kappa B signaling pathway;04620|Toll-like receptor signaling pathway;04621|NOD-like receptor signaling pathway;04624|;04722|Neurotrophin signaling pathway;05133|Pertussis;05140|Leishmaniasis;05142|Chagas disease (American trypanosomiasis);05145|Toxoplasmosis;05152|Tuberculosis;05161|Hepatitis B;05162|Measles;05164|Influenza A;05168|Herpes simplex infection;05…
Os11g1883	23261155	23266338	+	hypothetical protein OsI_36440 [Oryza sativa Indica Group];	NA	Domain of unknown function DUF629;Tetratricopeptide repeat-containing domain;;;	molecular_function:protein binding "Interacting selectively and non-covalently with any protein or protein complex [a complex of two or more proteins that may include other nonprotein molecules]." [GOC:go_curators](GO:0005515);	NA	NA
Os11g1965	24363661	24367192	-	PREDICTED: probable LRR receptor-like serine/threonine-protein kinase At3g47570 [Oryza brachyantha];	Receptor kinase-like protein Xa21 OS=Oryza sativa subsp. japonica OX=39947 GN=XA21 PE=1 SV=1;	Leucine-rich repeat;Leucine-rich repeat;Leucine-rich repeat;;;Serine-threonine/tyrosine-protein kinase, catalytic domain;Protein kinase domain;Leucine-rich repeat;Leucine-rich repeat;Leucine-rich repeat, typical subtype;Leucine-rich repeat, typical subtype;Leucine-rich repeat, typical subtype;Leucine-rich repeat, typical subtype;Leucine-rich repeat, typical subtype;Leucine-rich repeat, typical su…	molecular_function:protein kinase activity "Catalysis of the phosphorylation of an amino acid residue in a protein, usually according to the reaction: a protein + ATP = a phosphoprotein + ADP." [MetaCyc:PROTEIN-KINASE-RXN](GO:0004672),molecular_function:protein binding "Interacting selectively and non-covalently with any protein or protein complex [a complex of two or more proteins that may inclu…	K13437 receptor kinase-like protein | (RefSeq) probable LRR receptor-like serine/threonine-protein kinase At3g47570 (A);	04626|Plant-pathogen interaction;
Os11g1967	24375429	24376933	+	hypothetical protein OsI_33040 [Oryza sativa Indica Group];	Receptor kinase-like protein Xa21 OS=Oryza sativa subsp. indica OX=39946 GN=XA21 PE=1 SV=1;	Protein kinase domain;;;Serine-threonine/tyrosine-protein kinase, catalytic domain;Protein kinase domain;	molecular_function:protein kinase activity "Catalysis of the phosphorylation of an amino acid residue in a protein, usually according to the reaction: a protein + ATP = a phosphoprotein + ADP." [MetaCyc:PROTEIN-KINASE-RXN](GO:0004672),molecular_function:ATP binding "Interacting selectively and non-covalently with ATP, adenosine 5'-triphosphate, a universally important coenzyme and enzyme regulato…	K13437 receptor kinase-like protein | (RefSeq) probable LRR receptor-like serine/threonine-protein kinase At3g47570 (A);	04626|Plant-pathogen interaction;
Os11g2015	24837374	24839645	+	hypothetical protein OsI_36579 [Oryza sativa Indica Group];	F-box protein SKIP23 OS=Arabidopsis thaliana OX=3702 GN=SKIP23 PE=1 SV=1;	F-box domain;;F-box domain;Domain unknown function DUF295;F-box domain;	molecular_function:protein binding "Interacting selectively and non-covalently with any protein or protein complex [a complex of two or more proteins that may include other nonprotein molecules]." [GOC:go_curators](GO:0005515);	K14843 pescadillo | (RefSeq) uncharacterized LOC103429118 (A);	NA
Os11g2024	24894945	24898216	-	sec-independent protein translocase protein TATB, chloroplastic isoform X1 [Oryza sativa Japonica Group];	Sec-independent protein translocase protein TATB, chloroplastic OS=Oryza sativa subsp. japonica OX=39947 GN=TATB PE=2 SV=2;	;;;;Sec-independent protein translocase protein TatA/B/E;	biological_process:protein transport "The directed movement of proteins into, out of or within a cell, or between cells, by means of some agent such as a transporter or pore." [GOC:ai](GO:0015031);	K03116 sec-independent protein translocase protein TatA | (RefSeq) hypothetical protein (A);	03060|Protein export;03070|Bacterial secretion system;
Os11g2105	25722900	25728145	+	PREDICTED: uncharacterized protein LOC102718497 [Oryza brachyantha];	Disease resistance protein Piks-2 OS=Oryza sativa subsp. japonica OX=39947 GN=PIKS-2 PE=3 SV=1;	;;Rx, N-terminal;;;	NA	K13457 disease resistance protein RPM1 | (RefSeq) disease resistance protein RPM1-like (A);	04626|Plant-pathogen interaction;
Os11g2159	26276078	26297311	-	hypothetical protein OsI_18689 [Oryza sativa Indica Group];	Disease resistance protein Pikm1-TS OS=Oryza sativa subsp. japonica OX=39947 GN=PIKM1-TS PE=1 SV=1;	NB-ARC;Leucine-rich repeat;;;;Leucine-rich repeat, typical subtype;Leucine-rich repeat, typical subtype;Leucine-rich repeat, typical subtype;;;;;;;	molecular_function:protein binding "Interacting selectively and non-covalently with any protein or protein complex [a complex of two or more proteins that may include other nonprotein molecules]." [GOC:go_curators](GO:0005515),molecular_function:ADP binding "Interacting selectively and non-covalently with ADP, adenosine 5'-diphosphate." [GOC:jl](GO:0043531);	K13457 disease resistance protein RPM1 | (RefSeq) LOC109739772; disease resistance protein RPM1-like (A);	04626|Plant-pathogen interaction;
Os11g2160	26286662	26311690	+	hypothetical protein OsI_15263 [Oryza sativa Indica Group];	Disease resistance protein Piks-2 OS=Oryza sativa subsp. japonica OX=39947 GN=PIKS-2 PE=3 SV=1;	;NB-ARC;NB-ARC;;Rx, N-terminal;Rx, N-terminal;;;;;;;	molecular_function:ADP binding "Interacting selectively and non-covalently with ADP, adenosine 5'-diphosphate." [GOC:jl](GO:0043531);	K13457 disease resistance protein RPM1 | (RefSeq) uncharacterized protein LOC8281634 (A);	04626|Plant-pathogen interaction;
Os11g2194	26694775	26712817	+	Acyl transferase/acyl hydrolase/lysophospholipase [Cinnamomum micranthum f. kanehirae];	Patatin-like protein 1 OS=Oryza sativa subsp. indica OX=39946 GN=PLP1 PE=3 SV=1;	;;;Patatin-like phospholipase domain;Patatin-like phospholipase domain;;Patatin-like phospholipase domain;Patatin-like phospholipase domain;	biological_process:lipid metabolic process "The chemical reactions and pathways involving lipids, compounds soluble in an organic solvent but not, or sparingly, in an aqueous solvent. Includes fatty acids; neutral fats, other fatty-acid esters, and soaps; long-chain [fatty] alcohols and waxes; sphingoids and other long-chain bases; glycolipids, phospholipids and sphingolipids; and carotenes, poly…	K16815 calcium-independent phospholipase A2-gamma | (RefSeq) hypothetical protein (A);	NA
Os11g2315	27944200	27944529	-	hypothetical protein OsI_35328 [Oryza sativa Indica Group];	NA	NA	NA	NA	NA
Os11g2351	28373594	28375110	-	tryptamine benzoyltransferase 1 [Oryza sativa Japonica Group];	Tryptamine benzoyltransferase 1 OS=Oryza sativa subsp. japonica OX=39947 GN=TBT1 PE=1 SV=1;	;;Transferase;	molecular_function:transferase activity, transferring acyl groups other than amino-acyl groups "Catalysis of the transfer of an acyl group, other than amino-acyl, from one compound [donor] to another [acceptor]." [GOC:jl](GO:0016747);	K13065 shikimate O-hydroxycinnamoyltransferase [EC:2.3.1.133] | (RefSeq) LOC109785185; tryptamine benzoyltransferase 1-like (A);	00940|Phenylpropanoid biosynthesis;00941|Flavonoid biosynthesis;00945|Stilbenoid, diarylheptanoid and gingerol biosynthesis;01100|Metabolic pathways;01110|Biosynthesis of secondary metabolites;
Os11g2474	29858654	29860501	+	peroxidase 1-like [Oryza sativa Japonica Group];	Peroxidase 1 OS=Oryza sativa subsp. japonica OX=39947 GN=PRX74 PE=2 SV=2;	Plant peroxidase;Plant peroxidase;Plant peroxidase;Plant peroxidase;Plant peroxidase;Plant peroxidase;Plant peroxidase;Plant peroxidase;Plant peroxidase;Haem peroxidase;Haem peroxidase;Haem peroxidase;Haem peroxidase;Haem peroxidase;Haem peroxidase;Haem peroxidase;;;	molecular_function:peroxidase activity "Catalysis of the reaction: donor + hydrogen peroxide = oxidized donor + 2 H2O." [EC:1.11.1.7](GO:0004601),biological_process:response to oxidative stress "Any process that results in a change in state or activity of a cell or an organism [in terms of movement, secretion, enzyme production, gene expression, etc.] as a result of oxidative stress, a state ofte…	K00430 peroxidase [EC:1.11.1.7] | (RefSeq) peroxidase 1-like (A);	00940|Phenylpropanoid biosynthesis;01100|Metabolic pathways;01110|Biosynthesis of secondary metabolites;
Os11g2525	30476462	30478464	+	hypothetical protein OsI_19048 [Oryza sativa Indica Group];	Putative transposon Ty5-1 protein YCL075W OS=Saccharomyces cerevisiae (strain ATCC 204508 / S288c) OX=559292 GN=TY5B PE=5 SV=1;	NA	NA	K03006 DNA-directed RNA polymerase II subunit RPB1 [EC:2.7.7.6] | (RefSeq) LOW QUALITY PROTEIN: DNA-directed RNA polymerase II subunit 1-like (A);	03020|RNA polymerase;05016|Huntington's disease;
Os11g2616	31709043	31710093	+	hypothetical protein OsI_37053 [Oryza sativa Indica Group];	Osmotin-like protein OS=Solanum lycopersicum OX=4081 PE=1 SV=1;	Thaumatin family;Thaumatin family;Thaumatin family;Thaumatin family;Thaumatin family;;Thaumatin family;Thaumatin family;Thaumatin family;	NA	K04733 interleukin-1 receptor-associated kinase 4 [EC:2.7.11.1] | (RefSeq) G-type lectin S-receptor-like serine/threonine-protein kinase At1g67520 (A);	04010|MAPK signaling pathway;04064|NF-kappa B signaling pathway;04620|Toll-like receptor signaling pathway;04621|NOD-like receptor signaling pathway;04624|;04722|Neurotrophin signaling pathway;05133|Pertussis;05140|Leishmaniasis;05142|Chagas disease (American trypanosomiasis);05145|Toxoplasmosis;05152|Tuberculosis;05161|Hepatitis B;05162|Measles;05164|Influenza A;05168|Herpes simplex infection;05…
Os11g2617	31710932	31711985	+	hypothetical protein OsI_37058 [Oryza sativa Indica Group];	Osmotin-like protein OS=Solanum lycopersicum OX=4081 PE=1 SV=1;	Thaumatin family;Thaumatin family;Thaumatin family;Thaumatin family;;Thaumatin family;Thaumatin family;Thaumatin family;Thaumatin family;	NA	K04733 interleukin-1 receptor-associated kinase 4 [EC:2.7.11.1] | (RefSeq) LEAF RUST 10 DISEASE-RESISTANCE LOCUS RECEPTOR-LIKE PROTEIN KINASE-like 2.4 (A);	04010|MAPK signaling pathway;04064|NF-kappa B signaling pathway;04620|Toll-like receptor signaling pathway;04621|NOD-like receptor signaling pathway;04624|;04722|Neurotrophin signaling pathway;05133|Pertussis;05140|Leishmaniasis;05142|Chagas disease (American trypanosomiasis);05145|Toxoplasmosis;05152|Tuberculosis;05161|Hepatitis B;05162|Measles;05164|Influenza A;05168|Herpes simplex infection;05…
Os11g2623	31748632	31750903	+	hypothetical protein OsI_37072 [Oryza sativa Indica Group];	Selenoprotein H OS=Mus musculus OX=10090 GN=Selenoh PE=1 SV=2;	;;	NA	NA	NA
Os12g0016	137690	138292	+	WUSCHEL-related homeobox 3 [Oryza sativa Japonica Group];	WUSCHEL-related homeobox 3 OS=Oryza sativa subsp. japonica OX=39947 GN=WOX3 PE=1 SV=1;	Homeobox domain;Homeobox domain;;;Homeobox domain;	molecular_function:DNA binding "Any molecular function by which a gene product interacts selectively and non-covalently with DNA [deoxyribonucleic acid]." [GOC:dph, GOC:jl, GOC:tb, GOC:vw](GO:0003677);	K14292 trimethylguanosine synthase [EC:2.1.1.-] | (RefSeq) uncharacterized LOC107850838 (A);	03013|RNA transport;
Os12g0063	486164	487637	+	macrophage migration inhibitory factor homolog isoform X2 [Oryza sativa Japonica Group];	Macrophage migration inhibitory factor homolog OS=Trichinella spiralis OX=6334 PE=1 SV=2;	Macrophage migration inhibitory factor;;;Macrophage migration inhibitory factor;	NA	K07253 phenylpyruvate tautomerase [EC:5.3.2.1] | (RefSeq) macrophage migration inhibitory factor homolog (A);	00350|Tyrosine metabolism;00360|Phenylalanine metabolism;01100|Metabolic pathways;
Os12g0066	493143	496340	+	probable leucine-rich repeat receptor-like protein kinase IMK3 [Oryza sativa Japonica Group];	Probable leucine-rich repeat receptor-like protein kinase IMK3 OS=Arabidopsis thaliana OX=3702 GN=IMK3 PE=1 SV=1;	;;Leucine-rich repeat;Leucine-rich repeat, typical subtype;Leucine-rich repeat, typical subtype;Leucine-rich repeat, typical subtype;Leucine-rich repeat, typical subtype;;Serine-threonine/tyrosine-protein kinase, catalytic domain;Protein kinase domain;Leucine-rich repeat;;Leucine-rich repeat;Leucine-rich repeat-containing N-terminal, plant-type;Leucine-rich repeat;Leucine-rich repeat;Leucine-rich…	molecular_function:protein kinase activity "Catalysis of the phosphorylation of an amino acid residue in a protein, usually according to the reaction: a protein + ATP = a phosphoprotein + ADP." [MetaCyc:PROTEIN-KINASE-RXN](GO:0004672),molecular_function:protein binding "Interacting selectively and non-covalently with any protein or protein complex [a complex of two or more proteins that may inclu…	K20359 PRA1 family protein 1 | (RefSeq) hypothetical protein (A);	NA
Os12g0097	685042	696793	+	cationic peroxidase 1 [Oryza sativa Japonica Group];	Cationic peroxidase 1 OS=Arachis hypogaea OX=3818 GN=PNC1 PE=1 SV=2;	;Haem peroxidase;;;;Haem peroxidase;Haem peroxidase;Haem peroxidase;Haem peroxidase;Haem peroxidase;Haem peroxidase;Haem peroxidase;Haem peroxidase;Plant peroxidase;Plant peroxidase;Plant peroxidase;Plant peroxidase;Plant peroxidase;Plant peroxidase;Plant peroxidase;Plant peroxidase;Plant peroxidase;	molecular_function:peroxidase activity "Catalysis of the reaction: donor + hydrogen peroxide = oxidized donor + 2 H2O." [EC:1.11.1.7](GO:0004601),biological_process:response to oxidative stress "Any process that results in a change in state or activity of a cell or an organism [in terms of movement, secretion, enzyme production, gene expression, etc.] as a result of oxidative stress, a state ofte…	K00430 peroxidase [EC:1.11.1.7] | (RefSeq) cationic peroxidase 1-like (A);	00940|Phenylpropanoid biosynthesis;01100|Metabolic pathways;01110|Biosynthesis of secondary metabolites;
Os12g0110	762002	762526	-	Zinc finger, C3HC4 type family protein, expressed [Oryza sativa Japonica Group];	Probable E3 ubiquitin-protein ligase ATL44 OS=Arabidopsis thaliana OX=3702 GN=ATL44 PE=2 SV=1;	Zinc finger, RING-type;Zinc finger, RING-type;;Zinc finger, RING-type;	NA	K16286 E3 ubiquitin-protein ligase EL5 [EC:2.3.2.27] | (RefSeq) E3 ubiquitin-protein ligase EL5 (A);	NA
Os12g0134	902183	904777	-	hypothetical protein OsI_37240 [Oryza sativa Indica Group];	WRKY DNA-binding transcription factor 70 OS=Solanum lycopersicum OX=4081 GN=WRKY70 PE=2 SV=1;	WRKY domain;;WRKY domain;WRKY domain;;	molecular_function:DNA-binding transcription factor activity "A protein or a member of a complex that interacts selectively and non-covalently with a specific DNA sequence [sometimes referred to as a motif] within the regulatory region of a gene to modulate transcription. Regulatory regions include promoters [proximal and distal] and enhancers. Genes are transcriptional units, and include bacteri…	K13459 disease resistance protein RPS2 | (RefSeq) disease resistance protein RPS2 (A);	04626|Plant-pathogen interaction;
Os12g0181	1210913	1214541	+	hypothetical protein OsI_37304 [Oryza sativa Indica Group];	Probable apyrase 3 OS=Oryza sativa subsp. japonica OX=39947 GN=APY3 PE=2 SV=2;	Nucleoside phosphatase GDA1/CD39;Nucleoside phosphatase GDA1/CD39;;	molecular_function:hydrolase activity "Catalysis of the hydrolysis of various bonds, e.g. C-O, C-N, C-C, phosphoric anhydride bonds, etc. Hydrolase is the systematic name for any enzyme of EC class 3." [ISBN:0198506732](GO:0016787);	K14641 apyrase [EC:3.6.1.5] | (RefSeq) probable apyrase 3 (A);	00230|Purine metabolism;00240|Pyrimidine metabolism;01100|Metabolic pathways;
Os12g0227	1565759	1568978	-	putative receptor protein kinase ZmPK1 [Oryza sativa Japonica Group];	Putative receptor protein kinase ZmPK1 OS=Zea mays OX=4577 GN=PK1 PE=2 SV=2;	Protein kinase domain;Bulb-type lectin domain;;Bulb-type lectin domain;Protein kinase domain;Bulb-type lectin domain;EGF-like domain;Protein kinase domain;;S-locus glycoprotein domain;PAN/Apple domain;	molecular_function:protein kinase activity "Catalysis of the phosphorylation of an amino acid residue in a protein, usually according to the reaction: a protein + ATP = a phosphoprotein + ADP." [MetaCyc:PROTEIN-KINASE-RXN](GO:0004672),molecular_function:ATP binding "Interacting selectively and non-covalently with ATP, adenosine 5'-triphosphate, a universally important coenzyme and enzyme regulato…	K04733 interleukin-1 receptor-associated kinase 4 [EC:2.7.11.1] | (RAP-DB) Os11g0133100; Similar to D-mannose binding lectin family protein. (A);	04010|MAPK signaling pathway;04064|NF-kappa B signaling pathway;04620|Toll-like receptor signaling pathway;04621|NOD-like receptor signaling pathway;04624|;04722|Neurotrophin signaling pathway;05133|Pertussis;05140|Leishmaniasis;05142|Chagas disease (American trypanosomiasis);05145|Toxoplasmosis;05152|Tuberculosis;05161|Hepatitis B;05162|Measles;05164|Influenza A;05168|Herpes simplex infection;05…
[truncated: 42 more rows]
