# Supplementary material for: Chromosomal-level genome assembly of the high-quality Xian/Indica rice (Oryza sativa L.) Xiangyaxiangzhan
Source: BMC Plant Biol. 2023 Feb 14;23:94. doi: 10.1186/s12870-023-04114-0 (PMC9926808; doi:10.1186/s12870-023-04114-0)
Supplement: Supplementary file 13 — Additional file 13: Table S12. Enriched GO terms for expansion genes in XYXZ. [file 12870_2023_4114_MOESM13_ESM.xlsx]

## Sheet: Sheet1
Table S12 Enriched GO terms for expansion genes in XYXZ.
GO Class	GO_Name	GO_ID	P_value	Corrected p-value(BH method)	Enrichment Score	Hits Genes Counts in Selected Set	Hits Genes Counts in Background	All Genes Counts in Selected Set	All Genes Counts in Background	Genes Of Selected Set in GO term
Molecular function	Carbohydrate binding	GO:0030246	0	0	3.70835	70	235	1108	13794	Os11g2580,Os11g2578,Os04g0822,Os07g0200,Os07g0205,Os07g0204,Os07g0233,Os10g0033,Os10g0065,Os10g0069,Os04g1378,Os04g1377,Os01g1750,Os04g1366,Os04g1359,Os04g1354,Os04g1363,Os04g1348,Os01g1742,Os02g1326,Os03g1168,Os09g1575,Os09g1574,Os09g1571,Os09g1569,Os01g0834,Os01g0836,Os08g2361,Os01g2127,Os07g1208,Os07g1207,Os12g2202,Os12g2200,Os04g1271,Os12g2253,Os12g2251,Os10g0796,Os06g2486,Os12g2199,Os02g2769…
Molecular function	Nuclease activity	GO:0004518	1.11022e-16	1.27676e-15	4.02953	67	207	1108	13794	Os06g2212,Os02g1221,Os02g1670,Os10g0144,Os11g1694,Os02g1609,Os07g0240,Os01g3503,Os01g1774,Os04g0020,Os09g0682,Os02g1332,Os05g1406,Os02g1770,Os09g0633,Os05g1453,Os05g2765,Os03g2848,Os04g2147,Os10g0167,Os11g1651,Os04g1256,Os02g0047,Os11g0748,Os09g2006,Os09g2005,Os01g1621,Os02g0559,Os06g2494,Os08g2062,Os08g2022,Os07g0516,Os12g0871,Os08g1598,Os11g0611,Os05g1270,Os07g2663,Os07g1344,Os07g1355,Os01g3741…
Molecular function	Nucleotide binding	GO:0000166	1.66973e-10	1.28013e-09	1.37775	305	2756	1108	13794	Os11g2580,Os11g2578,Os11g2577,Os11g2576,Os11g2575,Os11g2574,Os11g2579,Os06g2211,Os02g1210,Os11g2561,Os06g2208,Os11g2597,Os02g2563,Os11g2589,Os11g2586,Os11g2585,Os11g2582,Os02g0796,Os06g2245,Os03g3267,Os11g2538,Os03g3266,Os01g0952,Os01g0953,Os06g2220,Os11g2558,Os10g0140,Os06g2230,Os10g0141,Os06g2235,Os11g2543,Os11g2542,Os06g2226,Os06g2228,Os03g0599,Os03g0598,Os11g2166,Os01g3156,Os01g3172,Os10g1834…
Molecular function	Kinase activity	GO:0016301	1.51834e-09	8.73047e-09	1.54288	174	1404	1108	13794	Os11g2580,Os11g2578,Os11g2577,Os11g2576,Os11g2575,Os11g2574,Os11g2579,Os06g2211,Os06g2208,Os09g1630,Os11g2593,Os08g0943,Os11g2590,Os11g2589,Os11g2586,Os11g2585,Os11g2582,Os06g2245,Os06g2220,Os10g0140,Os06g2230,Os10g0141,Os06g2235,Os11g2543,Os11g2542,Os06g2226,Os06g2228,Os06g3127,Os11g2166,Os01g3156,Os01g3153,Os11g2121,Os04g0822,Os07g0200,Os07g0203,Os07g0205,Os07g0204,Os07g0234,Os01g1356,Os11g0814…
Molecular function	Binding	GO:0005488	2.05932e-07	9.47285e-07	1.11187	772	8644	1108	13794	Os11g2580,Os11g2578,Os11g2577,Os11g2576,Os11g2575,Os11g2574,Os04g3086,Os11g2579,Os06g2211,Os02g1210,Os05g1977,Os06g2212,Os02g3879,Os11g2565,Os11g2561,Os03g3696,Os06g2208,Os02g3889,Os02g1221,Os02g1229,Os11g2597,Os09g1623,Os11g2119,Os02g2563,Os02g3895,Os02g3896,Os09g0771,Os11g2589,Os11g2586,Os11g2585,Os11g2582,Os02g0796,Os06g2245,Os04g3038,Os03g4116,Os03g3267,Os11g2538,Os03g3266,Os05g1938,Os05g1937…
Molecular function	Hydrolase activity	GO:0016787	0.0023023	0.00882547	1.20244	198	2050	1108	13794	Os06g2212,Os02g1221,Os09g1630,Os02g0791,Os03g1079,Os01g3199,Os02g1670,Os10g0144,Os02g3857,Os02g3858,Os11g1694,Os02g1609,Os03g0599,Os01g3172,Os01g3167,Os01g3168,Os02g0734,Os08g2247,Os07g2849,Os12g0541,Os03g2734,Os08g1333,Os03g2733,Os07g0240,Os03g1872,Os03g2756,Os03g2742,Os02g2138,Os03g3192,Os03g3185,Os01g3503,Os01g1774,Os03g1801,Os08g0883,Os08g0884,Os08g0888,Os02g2104,Os08g0885,Os08g0890,Os06g0586…
Molecular function	Nucleic acid binding	GO:0003676	0.00419394	0.0137801	1.18482	201	2112	1108	13794	Os04g3086,Os05g1977,Os06g2212,Os11g2561,Os02g3889,Os02g1221,Os02g1229,Os02g3895,Os02g3896,Os03g4116,Os05g1937,Os01g0952,Os01g0953,Os11g1679,Os02g1669,Os02g1670,Os11g2558,Os05g1954,Os11g2545,Os11g1694,Os12g1937,Os02g1609,Os03g0597,Os05g1115,Os05g1114,Os03g0154,Os10g0527,Os10g0534,Os07g0766,Os05g1571,Os01g4461,Os12g1403,Os08g2683,Os01g4412,Os08g0479,Os08g0478,Os08g0486,Os07g2897,Os07g0240,Os12g1013…
Molecular function	Catalytic activity	GO:0003824	0.012056	0.034661	1.06616	588	6866	1108	13794	Os11g2580,Os11g2578,Os11g2577,Os11g2576,Os11g2575,Os11g2574,Os04g3086,Os11g2579,Os06g2211,Os03g3222,Os06g2212,Os12g1089,Os11g2565,Os06g2208,Os02g1221,Os09g1630,Os11g2593,Os11g2119,Os08g0943,Os02g2563,Os11g2590,Os11g2589,Os11g2586,Os11g2585,Os11g2582,Os02g0791,Os06g2245,Os02g1648,Os10g0127,Os11g1672,Os01g0952,Os01g0953,Os03g1079,Os06g2220,Os02g2514,Os02g2513,Os10g2314,Os01g3199,Os02g1670,Os10g0140…
Molecular function	Transferase activity	GO:0016740	0.0159783	0.0408333	1.12535	255	2821	1108	13794	Os11g2580,Os11g2578,Os11g2577,Os11g2576,Os11g2575,Os11g2574,Os11g2579,Os06g2211,Os03g3222,Os06g2208,Os09g1630,Os11g2593,Os08g0943,Os11g2590,Os11g2589,Os11g2586,Os11g2585,Os11g2582,Os06g2245,Os06g2220,Os10g0140,Os06g2230,Os10g0141,Os06g2235,Os05g2807,Os11g2543,Os11g2542,Os06g2226,Os06g2228,Os06g3127,Os11g2166,Os01g3156,Os02g0302,Os02g0303,Os03g0152,Os01g3153,Os08g0093,Os11g2121,Os08g0094,Os04g0822…
Biological process	Protein modification process	GO:0036211	2.78477e-07	1.00252e-05	1.3852	188	1781	661	8674	Os11g2580,Os11g2578,Os11g2577,Os11g2576,Os11g2575,Os11g2574,Os11g2579,Os06g2211,Os06g2208,Os11g2593,Os11g2590,Os11g2589,Os11g2586,Os11g2585,Os11g2582,Os02g0791,Os06g2245,Os06g2220,Os10g0140,Os06g2230,Os10g0141,Os06g2235,Os11g2543,Os11g2542,Os06g2226,Os06g2228,Os11g2166,Os01g3156,Os01g3153,Os11g2121,Os04g0822,Os07g0200,Os07g0203,Os07g0205,Os07g0204,Os12g0541,Os01g4418,Os07g0234,Os01g1356,Os11g0814…
Biological process	Protein metabolic process	GO:0019538	1.39501e-06	2.51101e-05	1.26482	264	2739	661	8674	Os11g2580,Os11g2578,Os11g2577,Os11g2576,Os11g2575,Os11g2574,Os11g2579,Os06g2211,Os06g2208,Os09g1630,Os11g2593,Os06g1327,Os11g2590,Os11g2589,Os11g2586,Os11g2585,Os11g2582,Os02g0791,Os06g2245,Os03g4116,Os06g2220,Os01g3199,Os04g3022,Os04g3021,Os10g0140,Os06g2230,Os10g0141,Os06g2235,Os06g1388,Os11g2543,Os11g2542,Os06g2226,Os06g2228,Os01g4032,Os11g2166,Os01g3156,Os10g1834,Os01g3153,Os11g2121,Os04g0822…
Biological process	Cellular process	GO:0009987	3.72121e-05	0.000446545	1.07692	556	6775	661	8674	Os11g2580,Os11g2578,Os11g2577,Os11g2576,Os11g2575,Os11g2574,Os04g3086,Os11g2579,Os06g2211,Os12g1089,Os11g2561,Os06g2208,Os02g3889,Os09g0783,Os09g1630,Os02g1229,Os11g2593,Os06g1327,Os11g2119,Os08g0943,Os02g3895,Os02g3896,Os11g2590,Os11g2589,Os11g2586,Os11g2585,Os11g2582,Os02g0791,Os06g2245,Os04g3038,Os02g1648,Os03g4116,Os11g1672,Os01g0952,Os01g0953,Os06g2220,Os04g3022,Os04g3021,Os11g2558,Os10g0140…
Biological process	Metabolic process	GO:0008152	0.00300524	0.0270472	1.06613	499	6142	661	8674	Os11g2580,Os11g2578,Os11g2577,Os11g2576,Os11g2575,Os11g2574,Os11g2579,Os06g2211,Os12g1089,Os11g2561,Os06g2208,Os02g3889,Os09g0783,Os09g1630,Os02g1229,Os11g2593,Os06g1327,Os11g2119,Os02g2563,Os02g3895,Os02g3896,Os11g2590,Os11g2589,Os11g2586,Os11g2585,Os11g2582,Os02g0791,Os06g2245,Os04g3038,Os02g1648,Os03g4116,Os11g1672,Os01g0952,Os01g0953,Os03g1079,Os06g2220,Os02g2514,Os02g2513,Os10g2314,Os01g3199…
Biological process	Translation	GO:0006412	0.00407383	0.0293316	1.45806	50	450	661	8674	Os06g1327,Os03g4116,Os04g3022,Os04g3021,Os06g1388,Os01g4032,Os10g1834,Os07g0766,Os05g1089,Os03g1872,Os03g2723,Os03g3192,Os03g3185,Os07g2461,Os04g2242,Os04g0024,Os07g1182,Os04g0021,Os03g2060,Os03g3759,Os03g3302,Os08g2390,Os01g4341,Os12g1772,Os02g3191,Os07g2990,Os01g2596,Os05g0937,Os05g0938,Os07g0914,Os07g0913,Os05g1314,Os08g0221,Os08g0225,Os08g0230,Os08g0235,Os08g0677,Os07g2219,Os09g1003,Os07g2218…
Biological process	DNA metabolic process	GO:0006259	0.04846	0.21807	1.40406	26	243	661	8674	Os02g1648,Os01g0952,Os01g0953,Os05g2807,Os05g1078,Os02g1297,Os09g0379,Os03g3763,Os08g1037,Os05g3178,Os12g0077,Os09g2006,Os09g2005,Os01g4276,Os05g0445,Os02g4112,Os11g1988,Os03g0733,Os06g2505,Os03g0082,Os05g1230,Os04g0510,Os03g1370,Os04g0958,Os08g2133,Os08g2134,
