# Supplementary material for: Chromosomal-level genome assembly of the high-quality Xian/Indica rice (Oryza sativa L.) Xiangyaxiangzhan
Source: BMC Plant Biol. 2023 Feb 14;23:94. doi: 10.1186/s12870-023-04114-0 (PMC9926808; doi:10.1186/s12870-023-04114-0)
Supplement: Supplementary file 14 — Additional file 14: Table S13. Enriched GO terms for contraction genes in XYXZ. [file 12870_2023_4114_MOESM14_ESM.xlsx]

## Sheet: Sheet1
Table S13 Enriched GO terms for contraction genes in XYXZ.
GO Class	GO_Name	GO_ID	P_value	Corrected p-value(BH method)	Enrichment Score	Hits Genes Counts in Selected Set	Hits Genes Counts in Background	All Genes Counts in Selected Set	All Genes Counts in Background	Genes Of Selected Set in GO term
Biological process	Response to stress	GO:0006950	9.8885e-10	2.47213e-08	3.6564	29	378	182	8674	Os11g2474,Os12g0097,Os04g3286,Os05g1819,Os02g0990,Os12g0717,Os05g0253,Os06g2022,Os12g1842,Os05g0452,Os03g2360,Os02g0974,Os02g0975,Os03g0167,Os03g1956,Os03g1746,Os07g2998,Os07g2999,Os07g2997,Os06g2926,Os07g0121,Os05g0077,Os12g1253,Os04g3117,Os06g1511,Os06g2824,Os01g4909,Os06g1314,Os07g3000,
Biological process	Protein modification process	GO:0036211	0.00562406	0.0703007	1.39151	52	1781	182	8674	Os07g2065,Os07g2062,Os02g2678,Os08g0935,Os06g0375,Os05g0994,Os04g2057,Os11g0246,Os05g0489,Os05g0487,Os02g2702,Os02g1981,Os05g1370,Os04g2904,Os02g4091,Os11g1068,Os01g3129,Os05g2160,Os04g0237,Os08g0172,Os08g0171,Os07g0207,Os02g4067,Os02g4069,Os01g2327,Os01g0395,Os05g1385,Os12g0228,Os12g0227,Os04g1639,Os04g0300,Os10g0819,Os01g2428,Os06g2901,Os06g2900,Os06g2902,Os05g1906,Os01g0358,Os11g1876,Os01g2980…
Biological process	Protein metabolic process	GO:0019538	0.0129399	0.107832	1.25282	72	2739	182	8674	Os03g1176,Os09g0429,Os07g2065,Os07g2062,Os02g2678,Os08g0935,Os01g5071,Os06g0375,Os05g1811,Os05g1810,Os05g1819,Os05g0994,Os04g2057,Os07g3089,Os11g0246,Os05g0489,Os05g0487,Os02g2702,Os02g1862,Os02g1981,Os05g1370,Os04g2904,Os02g1929,Os02g4091,Os11g1068,Os07g1740,Os01g3129,Os05g2160,Os01g4549,Os05g2288,Os04g0237,Os08g0172,Os08g0171,Os07g0207,Os02g4067,Os02g4069,Os01g2327,Os01g0395,Os01g2573,Os05g1385…
Cellular component	Extracellular region	GO:0005576	1.55194e-06	2.01753e-05	5.88107	11	106	61	3457	Os05g0964,Os04g1068,Os05g1101,Os06g3107,Os01g1061,Os03g0416,Os03g0415,Os01g0182,Os04g1066,Os04g1064,Os06g2931,
Cellular component	Cytoskeleton	GO:0005856	0.0153941	0.100061	3.37334	5	84	61	3457	Os05g1884,Os02g0494,Os03g3897,Os03g3086,Os06g2770,
Molecular function	Catalytic activity	GO:0003824	1.19039e-07	2.02366e-06	1.26715	234	6866	371	13794	Os04g0807,Os10g0430,Os09g0684,Os11g1366,Os01g0862,Os10g1891,Os10g1892,Os10g1897,Os10g1898,Os07g2065,Os07g2062,Os06g2449,Os05g1884,Os02g2678,Os02g0494,Os08g0935,Os08g0816,Os11g2474,Os11g2351,Os01g1811,Os02g1593,Os02g0141,Os10g0340,Os01g5071,Os06g0375,Os09g1501,Os09g1500,Os12g0097,Os04g2083,Os03g2389,Os03g4207,Os03g1092,Os06g2365,Os04g3286,Os06g1043,Os10g0485,Os05g1811,Os05g1810,Os09g1443,Os09g1441…
Molecular function	Nucleotide binding	GO:0000166	0.00308826	0.0262502	1.29511	96	2756	371	13794	Os07g2065,Os07g2062,Os05g1884,Os02g2678,Os02g0494,Os08g0935,Os11g1024,Os06g1205,Os06g0375,Os03g4207,Os05g0994,Os07g3089,Os07g0938,Os11g0246,Os11g1579,Os01g5123,Os05g0263,Os05g0489,Os05g0487,Os02g2702,Os12g1910,Os04g0627,Os02g1981,Os04g2904,Os10g0996,Os02g4091,Os03g3897,Os06g3032,Os11g2160,Os06g3030,Os11g2159,Os11g1068,Os10g0786,Os01g4216,Os01g3129,Os03g1133,Os07g0308,Os04g0237,Os08g0172,Os08g0171…
Molecular function	Carbohydrate binding	GO:0030246	0.0112186	0.0635721	2.0568	13	235	371	13794	Os04g2904,Os02g4091,Os01g3129,Os01g3128,Os04g0237,Os08g0172,Os08g0171,Os07g0207,Os02g4067,Os02g4069,Os01g0268,Os04g1353,Os04g1351,
Molecular function	Kinase activity	GO:0016301	0.023678	0.100631	1.3241	50	1404	371	13794	Os07g2065,Os07g2062,Os02g2678,Os08g0935,Os06g0375,Os05g0994,Os11g0246,Os05g0489,Os05g0487,Os02g2702,Os02g1981,Os04g2904,Os02g4091,Os11g1068,Os01g3129,Os04g0237,Os08g0172,Os08g0171,Os07g0207,Os07g2871,Os02g4067,Os02g4069,Os01g2327,Os01g0395,Os12g0228,Os12g0227,Os04g1639,Os04g0300,Os04g1994,Os10g0819,Os01g2428,Os06g2901,Os06g2900,Os06g2902,Os05g1906,Os01g0358,Os11g1876,Os01g2980,Os01g2981,Os01g2983…
