# Supplementary material for: Chromosomal-level genome assembly of the high-quality Xian/Indica rice (Oryza sativa L.) Xiangyaxiangzhan
Source: BMC Plant Biol. 2023 Feb 14;23:94. doi: 10.1186/s12870-023-04114-0 (PMC9926808; doi:10.1186/s12870-023-04114-0)
Supplement: Supplementary file 15 — Additional file 15: Table S14. Positively selected genes in XYXZ. [file 12870_2023_4114_MOESM15_ESM.xlsx]

## Sheet: sheet1
Table S14 Positively selected genes in XYXZ.
Gene	type	pvalue	qvalue	proportion	site(aa_position aa Pr;*(Pr>0.95),**(Pr>0.99))	start	end	strand	NR	Swissprot	IPRSCAN	GO	KEGG	KEGG_pathway(pathway|description;)
Os09g0152	positive	0	0	proportion--0.80558--0.17343--0.01727--0.00372	752 N 0.623;753 D 0.642;754 K 0.536;755 L 0.643;756 A 0.587;757 T 0.643;758 A 0.725;779 L 0.963*;781 T 0.721;782 M 0.702;783 K 0.960*;784 E 0.999**;785 T 0.906;786 N 0.956*;787 K 0.955*;788 G 0.936;789 P 0.954*;	23055602	23064649	-	flowering time control protein FCA isoform X4 [Oryza sativa Japonica Group];	Flowering time control protein FCA OS=Oryza sativa subsp. indica OX=39946 GN=FCA PE=3 SV=2;	;WW domain;RNA recognition motif domain;RNA recognition motif domain;;RNA recognition motif domain;RNA recognition motif domain;WW domain;RNA recognition motif domain;WW domain;Paraneoplastic encephalomyelitis antigen;Paraneoplastic encephalomyelitis antigen;Paraneoplastic encephalomyelitis antigen;Paraneoplastic encephalomyelitis antigen;RNA recognition motif domain;	molecular_function:nucleic acid binding "Interacting selectively and non-covalently with any nucleic acid." [GOC:jl](GO:0003676),molecular_function:RNA binding "Interacting selectively and non-covalently with an RNA molecule or a portion thereof." [GOC:jl, GOC:mah](GO:0003723),molecular_function:protein binding "Interacting selectively and non-covalently with any protein or protein complex [a com…	K13207 CUG-BP- and ETR3-like factor | (RefSeq) flowering time control protein FCA-like isoform X1 (A);	NA
Os04g1604	positive	6.99441e-15	2.06914e-13	proportion--0.84605--0.15361--0.00028--0.00005	;	15341205	15342727	-	small RNA-binding protein 11, chloroplastic isoform X1 [Oryza sativa Japonica Group];	Small RNA-binding protein 11, chloroplastic OS=Arabidopsis thaliana OX=3702 GN=S-RBP11 PE=2 SV=1;	;;RNA recognition motif domain;RNA recognition motif domain;RNA recognition motif domain;	molecular_function:nucleic acid binding "Interacting selectively and non-covalently with any nucleic acid." [GOC:jl](GO:0003676);	K13195 cold-inducible RNA-binding protein | (RAP-DB) Os04g0414300; Similar to H0622F05.1 protein. (A);	NA
Os10g2071	positive	0	0	proportion--0.69825--0.28295--0.01338--0.00542	479 G 0.997**;480 S 0.883;481 N 0.998**;482 H 0.999**;483 P 0.998**;484 E 0.900;489 L 0.895;491 C 0.887;492 R 0.997**;	23601233	23604343	-	RecName: Full=Putative magnesium transporter MRS2-G [];	Putative magnesium transporter MRS2-G OS=Oryza sativa subsp. indica OX=39946 GN=MRS2-G PE=3 SV=2;	;Magnesium transporter MRS2-like;	NA	K16075 magnesium transporter | (RefSeq) putative magnesium transporter MRS2-G (A);	NA
Os12g2091	positive	5.55218e-11	1.25399e-09	proportion--0.77321--0.16376--0.05201--0.01102	131 F 0.618;132 R 0.750;133 R 0.826;134 T 0.856;147 D 0.984*;148 R 0.912;	23800556	23802711	+	uncharacterized protein LOC4352680 isoform X1 [Oryza sativa Japonica Group];	NA	;;	NA	NA	NA
Os11g0377	positive	2.40298e-05	0.00038624	proportion--0.98549--0.00000--0.01451--0.00000	37 M 0.913;38 S 0.915;39 R 0.645;	2537010	2539557	-	CEN-like protein 2 [Oryza sativa Japonica Group];	CEN-like protein 2 OS=Nicotiana tabacum OX=4097 GN=CET2 PE=2 SV=1;	;Phosphatidylethanolamine-binding protein;Phosphatidylethanolamine-binding protein, eukaryotic;	NA	K16223 protein FLOWERING LOCUS T | (RefSeq) protein HEADING DATE 3A-like (A);	04712|Circadian rhythm - plant;
Os01g4265	positive	1.85186e-05	0.000300157	proportion--0.40141--0.46807--0.06026--0.07026	;	6212783	6220537	+	nuclear pore complex protein NUP62 [Oryza sativa Japonica Group];	Nuclear pore complex protein NUP62 OS=Arabidopsis thaliana OX=3702 GN=NUP62 PE=1 SV=1;	Nucleoporin NSP1/NUP62;Nucleoporin, NSP1-like, C-terminal;	cellular_component:nuclear pore "Any of the numerous similar discrete openings in the nuclear envelope of a eukaryotic cell, where the inner and outer nuclear membranes are joined." [ISBN:0198547684](GO:0005643),molecular_function:structural constituent of nuclear pore "The action of a molecule that contributes to the structural integrity of the nuclear pore complex, a protein-lined channel in th…	K14306 nuclear pore complex protein Nup62 | (RefSeq) nuclear pore complex protein NUP62 (A);	03013|RNA transport;
Os08g1716	positive	0	0	proportion--0.56917--0.31555--0.07416--0.04112	87 H 0.938;235 S 0.944;259 I 0.800;260 I 0.999**;261 S 0.973*;262 I 0.793;279 - 0.501;281 V 0.947;282 M 0.995**;283 V 0.995**;284 L 0.994**;285 L 0.999**;286 V 0.994**;287 Y 0.999**;289 F 1.000**;290 R 0.978*;291 V 0.946;299 F 0.995**;300 V 0.848;302 E 0.754;303 N 0.992**;305 L 0.980*;334 Y 0.834;335 E 0.996**;336 Q 0.974*;338 I 0.847;339 P 0.777;340 G 0.974*;341 S 0.804;342 S 0.927;344 N 0.996**;	9499399	9503362	-	leucine-rich repeats containing protein-like [Oryza sativa Japonica Group];	NA	NA	NA	K10268 F-box and leucine-rich repeat protein 2/20 | (RefSeq) F-box/LRR-repeat protein 4-like (A);	NA
Os10g1277	positive	0.000409656	0.00609679	proportion--0.62696--0.35387--0.01226--0.00692	19 A 0.714;108 - 0.922;	16847746	16850679	-	Os10g0419900 [Oryza sativa Japonica Group];	NA	;EGF-like domain;EGF-like domain;EGF-like domain;;	NA	NA	NA
Os08g2526	positive	3.22911e-05	0.000514736	proportion--0.62445--0.35916--0.01041--0.00598	397 Y 0.999**;398 S 0.967*;	2389664	2397068	-	PGR5-like protein 1B, chloroplastic isoform X1 [Oryza sativa Japonica Group];	PGR5-like protein 1A, chloroplastic OS=Arabidopsis thaliana OX=3702 GN=PGRL1A PE=1 SV=1;	;PGR5-like protein 1;	cellular_component:chloroplast thylakoid membrane "The pigmented membrane of a chloroplast thylakoid. An example of this component is found in Arabidopsis thaliana." [GOC:lr, GOC:mtg_sensu](GO:0009535),biological_process:photosynthetic electron transport in photosystem I "A photosynthetic electron transport chain in which electrons move from the primary electron acceptor [Quinone, X] through a ch…	K23344 DDRGK domain-containing protein 1 | (RefSeq) PGR5-like protein 1B (A);	NA
Os01g0908	positive	7.43875e-06	0.000123688	proportion--0.77870--0.21690--0.00344--0.00096	36 E 0.978*;37 E 0.979*;39 E 0.837;	37095750	37100374	+	uncharacterized protein LOC4327191 isoform X1 [Oryza sativa Japonica Group];	NA	;;;;DUF3741-associated sequence motif;	NA	NA	NA
Os04g2672	positive	0.000199385	0.00304252	proportion--0.00000--0.00000--0.92917--0.07083	;	7391134	7394023	-	DNA-binding protein MNB1B isoform X1 [Oryza sativa Japonica Group];	HMG1/2-like protein OS=Vicia faba OX=3906 PE=2 SV=1;	;;High mobility group box domain;High mobility group box domain;High mobility group box domain;	NA	K11296 high mobility group protein B3 | (RAP-DB) Os04g0564600; Similar to HMG1 protein. (A);	NA
Os04g1389	positive	0	0	proportion--0.59866--0.37222--0.01796--0.01116	;	17231653	17240777	-	uncharacterized protein LOC4335635 [Oryza sativa Japonica Group];	Bifunctional epoxide hydrolase 2 OS=Sus scrofa OX=9823 GN=EPHX2 PE=2 SV=1;	;Alpha/beta hydrolase fold-1;;	NA	NA	NA
Os04g1332	positive	7.58911e-06	0.000125971	proportion--0.88663--0.07348--0.03683--0.00305	36 S 0.664;235 G 0.576;236 K 0.944;237 L 0.635;238 S 0.925;239 K 0.943;240 E 0.940;242 P 0.544;	18173174	18179315	-	hypothetical protein OsI_15570 [Oryza sativa Indica Group];	60S ribosomal protein L35 OS=Euphorbia esula OX=3993 GN=RPL35 PE=2 SV=1;	Ribosomal protein L29/L35;;Mitochondrial import inner membrane translocase subunit TIM22;	molecular_function:structural constituent of ribosome "The action of a molecule that contributes to the structural integrity of the ribosome." [GOC:mah](GO:0003735),cellular_component:ribosome "An intracellular organelle, about 200 A in diameter, consisting of RNA and protein. It is the site of protein biosynthesis resulting from translation of messenger RNA [mRNA]. It consists of two subunits, o…	K02918 large subunit ribosomal protein L35e | (RefSeq) 60S ribosomal protein L35 (A);	03010|Ribosome;
Os05g2826	positive	0	0	proportion--0.71216--0.18555--0.08115--0.02114	213 V 0.956*;238 N 0.675;242 V 0.706;244 M 0.692;245 F 0.665;247 F 0.698;248 F 0.998**;249 F 0.642;250 F 0.580;251 - 0.723;253 - 0.745;254 - 0.865;255 - 0.877;256 - 0.782;257 - 0.790;258 - 0.620;260 - 0.618;261 - 0.760;262 - 0.829;263 - 0.852;264 - 0.759;265 - 0.606;266 - 0.613;267 - 0.604;268 - 0.864;270 - 0.852;271 - 0.884;273 - 0.540;275 - 0.763;	2784229	2785856	-	Os05g0551600 [Oryza sativa Japonica Group];	NA	;;Protein of unknown function DUF1639;;;	NA	NA	NA
Os04g1755	positive	7.58504e-13	1.91995e-11	proportion--0.80914--0.09114--0.08962--0.01010	;	14038088	14045763	+	regulator of nonsense transcripts UPF3 isoform X1 [Oryza sativa Japonica Group];	Regulator of nonsense transcripts UPF3 OS=Arabidopsis thaliana OX=3702 GN=UPF3 PE=1 SV=1;	Nonsense-mediated mRNA decay protein 3;;UPF3 domain;	biological_process:nuclear-transcribed mRNA catabolic process, nonsense-mediated decay "The nonsense-mediated decay pathway for nuclear-transcribed mRNAs degrades mRNAs in which an amino-acid codon has changed to a nonsense codon; this prevents the translation of such mRNAs into truncated, and potentially harmful, proteins." [GOC:krc, GOC:ma, PMID:10025395](GO:0000184);	K14328 regulator of nonsense transcripts 3 | (RefSeq) regulator of nonsense transcripts UPF3 isoform X1 (A);	03013|RNA transport;03015|mRNA surveillance pathway;
Os08g2287	positive	0	0	proportion--0.70419--0.22749--0.05164--0.01668	14 M 0.998**;16 L 0.998**;17 Q 0.925;18 G 0.936;19 N 0.995**;20 K 0.996**;21 A 0.995**;22 T 0.932;23 H 0.995**;25 F 0.999**;26 L 0.928;28 L 0.994**;29 Y 0.996**;30 A 0.998**;31 A 0.995**;32 A 0.932;33 A 0.996**;37 T 0.933;38 A 0.995**;39 T 0.933;40 D 0.953*;42 S 0.932;43 P 0.999**;44 L 0.999**;45 P 0.998**;46 R 0.999**;47 H 0.990*;48 P 0.998**;49 D 0.998**;53 S 0.997**;54 A 0.988*;56 A 0.996**;57…	4267399	4272956	-	hypothetical protein OsJ_27750 [Oryza sativa Japonica Group];	Transcription factor BIM2 OS=Arabidopsis thaliana OX=3702 GN=BIM2 PE=1 SV=1;	Myc-type, basic helix-loop-helix (bHLH) domain;Myc-type, basic helix-loop-helix (bHLH) domain;Myc-type, basic helix-loop-helix (bHLH) domain;;;	molecular_function:protein dimerization activity "The formation of a protein dimer, a macromolecular structure consists of two noncovalently associated identical or nonidentical subunits." [ISBN:0198506732](GO:0046983);	K16189 phytochrome-interacting factor 4 | (RefSeq) PIF4; transcription factor PIF4-like (A);	04075|Plant hormone signal transduction;
Os07g2447	positive	0	0	proportion--0.33687--0.52995--0.05176--0.08142	222 E 0.881;272 G 0.881;273 G 0.992**;274 Q 0.997**;275 L 0.964*;276 H 0.994**;278 P 0.976*;279 L 0.815;280 I 0.809;281 R 0.824;286 D 0.994**;407 D 0.987*;422 R 0.938;424 G 0.919;425 G 0.940;426 P 0.943;427 T 0.941;429 Y 0.951*;431 P 0.993**;432 V 0.946;434 V 0.984*;435 V 0.995**;436 L 0.937;	25099559	25101250	+	hypothetical protein [Oryza sativa Japonica Group];	NA	NA	NA	NA	NA
Os08g2619	positive	0	0	proportion--0.00000--0.93118--0.00000--0.06882	164 - 0.985*;166 - 0.988*;167 - 0.883;168 - 0.986*;169 M 0.989*;170 A 0.989*;171 E 0.990*;173 F 0.868;174 S 0.989*;175 S 0.992**;176 S 0.989*;177 S 0.997**;178 D 0.976*;180 T 0.988*;181 - 0.995**;183 - 0.875;184 - 0.917;205 - 0.946;206 - 0.882;449 G 0.886;556 E 0.860;578 A 0.869;592 K 0.886;	1654436	1657534	-	ankyrin repeat domain-containing protein 2A [Oryza sativa Japonica Group];	Ankyrin repeat domain-containing protein 2A OS=Arabidopsis thaliana OX=3702 GN=AKR2A PE=1 SV=2;	Ankyrin repeat;STI1 domain;Ankyrin repeat-containing domain;Ankyrin repeat-containing domain;Ankyrin repeat;Ankyrin repeat;Ankyrin repeat;;Ankyrin repeat;;	molecular_function:protein binding "Interacting selectively and non-covalently with any protein or protein complex [a complex of two or more proteins that may include other nonprotein molecules]." [GOC:go_curators](GO:0005515);	K21442 ankyrin repeat domain-containing protein 54 | (RefSeq) hypothetical protein (A);	NA
Os09g1597	positive	0	0	proportion--0.70003--0.23842--0.04591--0.01564	4 - 0.804;5 - 0.689;6 - 0.864;7 - 0.803;9 - 0.800;10 - 0.696;11 - 0.870;12 - 0.697;13 - 0.802;67 M 0.734;71 Q 0.736;648 S 0.993**;649 I 0.969*;651 L 0.788;1242 E 0.942;1243 L 0.939;1244 P 0.990*;1245 S 0.928;1246 T 0.998**;1248 A 0.999**;1249 N 0.994**;1250 N 0.999**;1251 E 0.994**;1252 N 0.993**;1253 M 0.927;1254 G 0.994**;1255 H 0.995**;1256 Q 0.926;1257 L 0.999**;1271 T 0.933;1272 K 0.995**;12…	5758687	5766153	-	hypothetical protein OsI_31749 [Oryza sativa Indica Group];	Transcription factor BIM2 OS=Arabidopsis thaliana OX=3702 GN=BIM2 PE=1 SV=1;	;;Myc-type, basic helix-loop-helix (bHLH) domain;Myc-type, basic helix-loop-helix (bHLH) domain;Myc-type, basic helix-loop-helix (bHLH) domain;	molecular_function:protein dimerization activity "The formation of a protein dimer, a macromolecular structure consists of two noncovalently associated identical or nonidentical subunits." [ISBN:0198506732](GO:0046983);	K12126 phytochrome-interacting factor 3 | (RefSeq) PIF3; hypothetical protein (A);	04075|Plant hormone signal transduction;04712|Circadian rhythm - plant;
Os06g1073	positive	3.75651e-07	6.67179e-06	proportion--0.65756--0.32479--0.01181--0.00584	91 A 0.935;93 T 0.982*;94 I 0.625;95 M 0.620;147 D 0.931;	8444409	8447362	-	carbon catabolite repressor protein 4 homolog 3 [Oryza sativa Japonica Group];	Carbon catabolite repressor protein 4 homolog 3 OS=Arabidopsis thaliana OX=3702 GN=CCR4-3 PE=2 SV=2;	Endonuclease/exonuclease/phosphatase;;;	NA	K18729 protein angel | (RefSeq) carbon catabolite repressor protein 4 homolog 3-like isoform X1 (A);	NA
Os07g0609	positive	0	0	proportion--0.80198--0.08054--0.10676--0.01072	2 - 0.909;3 - 0.969*;4 - 0.912;6 - 0.971*;7 - 0.949;8 - 0.964*;9 - 0.954*;10 - 0.946;12 - 0.916;13 - 0.984*;14 - 0.880;15 - 0.969*;16 - 0.880;17 - 0.917;18 - 0.981*;19 - 0.999**;20 - 0.981*;21 - 1.000**;22 - 0.983*;23 - 0.999**;24 - 0.996**;25 - 0.999**;26 - 1.000**;27 - 0.983*;28 - 0.999**;29 - 1.000**;30 - 0.982*;31 - 0.999**;32 - 0.999**;33 - 0.981*;34 - 0.995**;35 - 0.999**;36 - 1.000**;37 - …	4895647	4903814	+	protein WVD2-like 2 [Oryza sativa Japonica Group];	Protein WVD2-like 2 OS=Arabidopsis thaliana OX=3702 GN=WDL2 PE=2 SV=1;	;;TPX2, C-terminal;	NA	K21596 calmodulin-binding transcription activator | (RefSeq) protein WVD2-like 2 (A);	NA
Os03g2338	positive	0	0	proportion--0.86895--0.00000--0.13105--0.00000	2 P 0.997**;3 P 0.941;4 L 0.996**;43 S 0.997**;45 L 0.939;47 L 0.919;77 P 0.999**;78 S 0.946;79 R 0.998**;80 L 0.996**;81 R 0.996**;82 D 0.988*;84 S 0.989*;85 R 0.999**;86 F 0.913;87 F 0.960*;89 A 0.998**;90 L 0.922;100 S 0.997**;102 L 0.997**;103 E 0.997**;104 L 0.997**;107 H 0.947;108 R 0.999**;109 N 0.996**;110 A 0.997**;111 T 0.999**;112 V 0.999**;113 G 0.933;114 P 0.998**;115 C 0.997**;116 K…	19109006	19113938	+	uncharacterized protein LOC4333173 isoform X2 [Oryza sativa Japonica Group];	NA	;NEMP family;;	NA	K13863 solute carrier family 7 (cationic amino acid transporter), member 1 | (RefSeq) cationic amino acid transporter 2, vacuolar (A);	05206|MicroRNAs in cancer;
Os01g3594	positive	4.26725e-12	1.03923e-10	proportion--0.83541--0.16459--0.00000--0.00000	694 E 0.663;695 R 0.921;696 P 0.660;697 N 0.625;700 D 0.574;701 A 0.642;702 E 0.576;703 I 0.880;	11166250	11169256	-	hypothetical protein OsI_03806 [Oryza sativa Indica Group];	NA	;;Protein of unknown function DUF688;	NA	NA	NA
Os10g1025	positive	7.97251e-13	2.01275e-11	proportion--0.72513--0.14034--0.11272--0.02182	127 F 0.989*;128 K 0.991**;130 V 0.984*;132 I 0.943;133 G 0.992**;134 D 0.989*;135 S 0.999**;136 A 0.866;137 V 0.920;138 G 0.901;139 K 0.962*;140 S 0.992**;141 Q 0.999**;142 I 0.928;144 A 0.906;145 R 0.991**;146 F 0.941;147 A 0.866;160 G 0.868;161 V 0.995**;162 E 0.999**;163 F 0.852;165 T 0.981*;	13949907	13953338	-	Putative Ras-related protein Rab [Oryza sativa Japonica Group];	Ras-related protein Rab11D OS=Nicotiana tabacum OX=4097 GN=RAB11D PE=2 SV=1;	;;;;;;Small GTPase;;;	molecular_function:GTPase activity "Catalysis of the reaction: GTP + H2O = GDP + phosphate." [ISBN:0198547684](GO:0003924),molecular_function:GTP binding "Interacting selectively and non-covalently with GTP, guanosine triphosphate." [GOC:ai](GO:0005525);	K07904 Ras-related protein Rab-11A | (RefSeq) ras-related protein Rab11D (A);	04144|Endocytosis;04961|Endocrine and other factor-regulated calcium reabsorption;04962|Vasopressin-regulated water reabsorption;04972|Pancreatic secretion;
Os01g3441	positive	1.95377e-12	4.80667e-11	proportion--0.93115--0.06672--0.00199--0.00014	;	12370922	12373059	-	hypothetical protein OsI_03658 [Oryza sativa Indica Group];	Aluminum-activated malate transporter 9 OS=Arabidopsis thaliana OX=3702 GN=ALMT9 PE=2 SV=1;	;;Aluminum-activated malate transporter;	biological_process:malate transport "The directed movement of malate into, out of or within a cell, or between cells, by means of some agent such as a transporter or pore." [GOC:krc](GO:0015743);	K03695 ATP-dependent Clp protease ATP-binding subunit ClpB | (RefSeq) chaperone protein ClpB1-like (A);	04213|Longevity regulating pathway - multiple species;
Os07g2874	positive	0	0	proportion--0.83094--0.09608--0.06542--0.00756	286 A 0.878;287 H 0.657;288 I 0.998**;289 I 0.844;291 S 0.827;292 G 0.998**;293 L 0.858;294 L 0.914;295 C 0.942;296 R 0.773;297 S 0.836;299 K 0.889;300 G 0.891;301 S 0.921;302 E 0.833;303 L 0.896;304 R 0.889;305 C 0.851;384 R 0.828;385 W 0.889;386 V 0.886;387 T 0.906;	28504059	28507371	-	hypothetical protein OsI_27188 [Oryza sativa Indica Group];	Haloacid dehalogenase-like hydrolase domain-containing protein 3 OS=Xenopus laevis OX=8355 GN=hdhd3 PE=2 SV=1;	Haloacid dehalogenase-like hydrolase;;;HAD hydrolase, subfamily IA;HAD hydrolase, subfamily IA;HAD hydrolase, subfamily IA;HAD hydrolase, subfamily IA;	molecular_function:hydrolase activity "Catalysis of the hydrolysis of various bonds, e.g. C-O, C-N, C-C, phosphoric anhydride bonds, etc. Hydrolase is the systematic name for any enzyme of EC class 3." [ISBN:0198506732](GO:0016787);	K01082 3'(2'), 5'-bisphosphate nucleotidase [EC:3.1.3.7] | (RefSeq) hypothetical protein (A);	00920|Sulfur metabolism;
Os01g1693	positive	1.11022e-16	3.70484e-15	proportion--0.73097--0.19562--0.05791--0.01550	119 V 0.873;120 A 0.979*;121 A 0.993**;122 A 0.859;123 V 0.994**;125 V 0.965*;126 A 0.997**;129 M 0.997**;140 I 0.995**;141 D 1.000**;	29474281	29474724	-	putative salicylic acid-binding protein 2 [Oryza sativa Japonica Group];	Methylesterase 7 OS=Arabidopsis thaliana OX=3702 GN=MES7 PE=1 SV=1;	Alpha/beta hydrolase fold-1;;;	NA	K20802 (R)-mandelonitrile lyase [EC:4.1.2.10] | (RefSeq) MES5; methyl esterase 5 (A);	NA
Os01g1650	positive	1.45244e-11	3.40811e-10	proportion--0.70238--0.27180--0.01862--0.00720	60 P 0.641;110 V 0.672;216 L 0.599;340 W 0.657;453 F 0.729;454 L 0.940;455 S 0.953*;456 L 0.981*;458 N 0.552;459 V 0.649;460 D 0.675;462 K 0.666;464 H 0.920;467 M 0.937;	29967018	29969313	+	uncharacterized protein LOC4326498 [Oryza sativa Japonica Group];	NA	NA	NA	NA	NA
Os05g2825	positive	1.91876e-07	3.4459e-06	proportion--0.67491--0.30761--0.01201--0.00547	267 S 0.962*;268 I 0.874;269 C 0.988*;	2789631	2790206	+	homeobox even-skipped homolog protein 2 [Oryza sativa Japonica Group];	NA	Protein of unknown function DUF1639;;;	NA	NA	NA
Os02g0367	positive	0	0	proportion--0.85364--0.08760--0.05328--0.00547	2 R 0.935;4 A 0.961*;24 R 0.940;25 L 0.996**;27 R 0.999**;29 L 0.996**;31 A 0.996**;32 A 0.998**;34 S 0.998**;35 A 0.999**;36 P 0.960*;37 A 0.996**;39 R 0.937;40 R 0.999**;42 - 0.999**;43 - 0.999**;44 - 0.923;46 - 0.999**;47 - 0.986*;48 - 0.943;49 - 0.929;148 - 0.997**;149 - 0.926;150 - 0.998**;151 - 0.929;152 - 0.930;	2476733	2480767	-	hypothetical protein [Oryza sativa Japonica Group];	NA	;;	NA	NA	NA
Os02g2196	positive	4.65338e-09	9.27215e-08	proportion--0.81725--0.18275--0.00000--0.00000	;	21636531	21638043	+	hypothetical protein OsI_07579 [Oryza sativa Indica Group];	NA	NA	NA	NA	NA
Os01g4032	positive	0	0	proportion--0.68603--0.26142--0.03805--0.01450	603 - 0.920;612 - 0.528;613 - 0.519;614 - 0.501;616 - 0.515;617 - 0.515;618 - 0.509;620 - 0.523;622 - 0.549;670 A 0.769;671 I 0.752;674 V 0.940;675 Q 0.968*;676 E 0.784;726 E 0.881;727 D 0.979*;728 R 0.996**;730 Q 0.977*;731 G 0.977*;732 P 0.992**;733 R 0.983*;734 P 0.980*;735 G 0.981*;736 G 0.979*;737 G 0.901;	7978060	7984402	-	UDP-xylose transporter 3 isoform X1 [Oryza sativa Japonica Group];	UDP-xylose transporter 2 OS=Arabidopsis thaliana OX=3702 GN=UXT2 PE=1 SV=1;	Sugar phosphate transporter domain;Ribosomal protein S26e;;;	molecular_function:structural constituent of ribosome "The action of a molecule that contributes to the structural integrity of the ribosome." [GOC:mah](GO:0003735),cellular_component:ribosome "An intracellular organelle, about 200 A in diameter, consisting of RNA and protein. It is the site of protein biosynthesis resulting from translation of messenger RNA [mRNA]. It consists of two subunits, o…	K15285 solute carrier family 35, member E3 | (RefSeq) uncharacterized membrane protein At1g06890 isoform X1 (A);	NA
Os04g1309	positive	0	0	proportion--0.47850--0.52150--0.00000--0.00000	307 M 0.658;308 V 0.646;	18359734	18361477	-	hypothetical protein OsI_15596 [Oryza sativa Indica Group];	Ycf49-like protein OS=Synechocystis sp. (strain PCC 6803 / Kazusa) OX=1111708 GN=sll0608 PE=3 SV=1;	;Uncharacterised protein family Ycf49;;	NA	K03453 bile acid:Na+ symporter, BASS family | (RefSeq) LOC109748084; probable sodium/metabolite cotransporter BASS5, chloroplastic (A);	NA
Os08g1737	positive	5.86234e-07	1.02607e-05	proportion--0.87224--0.12776--0.00000--0.00000	;	9213311	9214129	+	hypothetical protein OsI_29178 [Oryza sativa Indica Group];	Probable nucleoredoxin 1-2 OS=Oryza sativa subsp. japonica OX=39947 GN=Os03g0405900 PE=2 SV=1;	DC1;;;	NA	K03283 heat shock 70kDa protein 1/2/6/8 | (RefSeq) heat shock 70 kDa protein 18-like isoform X1 (A);	03040|Spliceosome;04010|MAPK signaling pathway;04141|Protein processing in endoplasmic reticulum;04144|Endocytosis;04213|Longevity regulating pathway - multiple species;04612|Antigen processing and presentation;04915|Estrogen signaling pathway;05134|Legionellosis;05145|Toxoplasmosis;05162|Measles;05164|Influenza A;05169|Epstein-Barr virus infection;
Os04g0065	positive	0	0	proportion--0.68890--0.17392--0.10953--0.02765	526 R 0.838;527 F 0.986*;532 - 0.855;534 - 0.823;535 - 0.961*;536 - 0.998**;537 - 0.972*;538 - 0.968*;539 - 0.937;540 - 0.998**;541 - 0.963*;542 - 0.957*;543 - 0.982*;544 - 0.902;545 - 0.996**;546 - 0.994**;547 - 0.984*;549 - 0.976*;550 - 0.854;552 - 0.987*;553 - 0.868;554 - 0.996**;555 - 0.967*;556 - 0.999**;557 - 0.997**;558 - 0.996**;559 - 0.997**;560 - 1.000**;561 - 0.996**;562 - 0.998**;564 …	36638403	36642644	+	UMP-CMP kinase 2 isoform X1 [Oryza sativa Japonica Group];	UMP-CMP kinase 2 OS=Oryza sativa subsp. japonica OX=39947 GN=Os04g0105500 PE=2 SV=3;	;Adenylate kinase/UMP-CMP kinase;Adenylate kinase/UMP-CMP kinase;Adenylate kinase/UMP-CMP kinase;Adenylate kinase/UMP-CMP kinase;Adenylate kinase/UMP-CMP kinase;Adenylate kinase/UMP-CMP kinase;;	molecular_function:ATP binding "Interacting selectively and non-covalently with ATP, adenosine 5'-triphosphate, a universally important coenzyme and enzyme regulator." [ISBN:0198506732](GO:0005524),biological_process:nucleobase-containing compound metabolic process "Any cellular metabolic process involving nucleobases, nucleosides, nucleotides and nucleic acids." [GOC:ai](GO:0006139),molecular_fu…	K13800 UMP-CMP kinase [EC:2.7.4.14] | (RefSeq) UMP-CMP kinase 2 isoform X1 (A);	00240|Pyrimidine metabolism;
Os08g1104	positive	4.88498e-15	1.45854e-13	proportion--0.81606--0.16687--0.01417--0.00290	687 V 0.550;688 P 0.829;689 V 0.728;690 G 0.898;694 L 0.942;695 H 0.980*;697 H 0.806;698 L 0.811;699 M 0.991**;700 P 0.956*;701 N 0.981*;702 Y 0.820;704 R 0.979*;	18771500	18778210	+	hypothetical protein OsI_28610 [Oryza sativa Indica Group];	Endo-1,3;1,4-beta-D-glucanase OS=Zea mays OX=4577 PE=1 SV=1;	Dienelactone hydrolase;;;	molecular_function:hydrolase activity "Catalysis of the hydrolysis of various bonds, e.g. C-O, C-N, C-C, phosphoric anhydride bonds, etc. Hydrolase is the systematic name for any enzyme of EC class 3." [ISBN:0198506732](GO:0016787);	K01061 carboxymethylenebutenolidase [EC:3.1.1.45] | (RefSeq) endo-1,3;1,4-beta-D-glucanase (A);	00361|Chlorocyclohexane and chlorobenzene degradation;00364|Fluorobenzoate degradation;00623|Toluene degradation;
Os04g3028	positive	1.17397e-09	2.40377e-08	proportion--0.36254--0.60896--0.01064--0.01786	289 A 0.675;291 C 0.950;327 - 0.973*;328 - 0.668;370 - 0.862;	4370283	4372152	-	hypothetical protein OsI_17400 [Oryza sativa Indica Group];	NA	;	NA	NA	NA
Os09g1061	positive	0	0	proportion--0.52647--0.34588--0.07704--0.05061	1 M 0.501;2 Q 0.501;3 T 0.501;4 S 0.501;5 N 0.501;6 L 0.501;7 N 0.501;8 L 0.501;9 N 0.501;10 L 0.501;11 K 0.501;12 S 0.501;13 S 0.501;14 N 0.501;15 P 0.501;16 P 0.501;17 G 0.501;18 N 0.501;19 A 0.501;20 A 0.501;21 P 0.501;22 T 0.501;23 A 0.501;24 F 0.501;25 C 0.501;26 A 0.501;27 G 0.501;28 V 0.501;29 D 0.501;30 A 0.501;31 A 0.501;32 A 0.501;33 S 0.501;34 R 0.501;35 H 0.501;36 V 0.501;37 S 0.501;3…	11119449	11121608	+	hypothetical protein OsI_31229 [Oryza sativa Indica Group];	NA	NA	NA	NA	NA
Os02g4270	positive	0	0	proportion--0.80782--0.19215--0.00002--0.00000	;	37666825	37668033	-	protein ELC-like [Oryza sativa Japonica Group];	Protein ELC OS=Arabidopsis thaliana OX=3702 GN=ELC PE=1 SV=1;	;Ubiquitin E2 variant, N-terminal;Ubiquitin E2 variant, N-terminal;Steadiness box (SB) domain;Steadiness box (SB) domain;	biological_process:cellular protein modification process "The covalent alteration of one or more amino acids occurring in proteins, peptides and nascent polypeptides [co-translational, post-translational modifications] occurring at the level of an individual cell. Includes the modification of charged tRNAs that are destined to occur in a protein [pre-translation modification]." [GOC:go_curators](…	K12183 ESCRT-I complex subunit TSG101 | (RAP-DB) Os02g0833300; Ubiquitin-conjugating enzyme/RWD-like domain containing protein. (A);	04144|Endocytosis;
Os02g0171	positive	1.11022e-16	3.70484e-15	proportion--0.90135--0.06000--0.03624--0.00241	22 - 0.769;24 - 0.645;25 - 0.728;26 M 0.992**;27 E 0.929;28 D 0.964*;33 - 0.609;34 - 0.562;35 - 0.541;	1101377	1104495	-	eukaryotic translation initiation factor 3 subunit J [Oryza sativa Japonica Group];	Eukaryotic translation initiation factor 3 subunit J OS=Dictyostelium discoideum OX=44689 GN=eif3J PE=3 SV=1;	Eukaryotic translation initiation factor 3 subunit J;Eukaryotic translation initiation factor 3 subunit J;	molecular_function:translation initiation factor activity "Functions in the initiation of ribosome-mediated translation of mRNA into a polypeptide." [ISBN:0198506732](GO:0003743),cellular_component:cytoplasm "All of the contents of a cell excluding the plasma membrane and nucleus, but including other subcellular structures." [ISBN:0198547684](GO:0005737),cellular_component:eukaryotic translation …	K03245 translation initiation factor 3 subunit J | (RAP-DB) Os02g0122300; Translation initiation factor eIF3 subunit domain containing protein. (A);	03013|RNA transport;
Os07g0775	positive	8.95691e-06	0.000147407	proportion--1.00000--0.00000--0.00000--0.00000	;	6256164	6257534	+	hypothetical protein OsI_25340 [Oryza sativa Indica Group];	Remorin 4.1 OS=Oryza sativa subsp. japonica OX=39947 GN=REM4.1 PE=1 SV=1;	;Remorin, C-terminal;;	NA	K22455 estrogen receptor-binding fragment-associated gene 9 protein | (RefSeq) uncharacterized protein At3g61260 (A);	NA
Os11g0478	positive	1.01038e-08	1.98051e-07	proportion--0.94026--0.04746--0.01169--0.00059	609 V 0.672;610 R 0.964*;611 M 0.895;744 L 0.528;746 A 0.729;747 A 0.699;748 T 0.712;	3468050	3471329	-	hypothetical protein OsI_35269 [Oryza sativa Indica Group];	Aldehyde oxidase GLOX1 OS=Arabidopsis thaliana OX=3702 GN=GLOX1 PE=2 SV=1;	Hyccin;;;Galactose oxidase-like, Early set domain;Glyoxal oxidase, N-terminal;	NA	K21844 protein FAM126 | (RefSeq) uncharacterized protein LOC4349887 (A);	NA
Os03g1951	positive	2.22045e-16	7.1859e-15	proportion--0.77012--0.14741--0.06922--0.01325	218 F 0.999**;219 C 0.990**;220 S 0.986*;221 C 0.999**;225 Q 0.840;226 E 0.987*;228 W 0.794;229 E 0.628;230 T 0.806;231 G 0.778;232 L 0.573;282 S 0.578;283 E 0.634;284 D 0.894;285 C 0.871;286 C 0.810;294 G 0.898;295 A 0.627;310 T 0.540;340 W 0.957*;342 S 0.986*;343 G 0.585;349 L 0.575;	15183747	15189474	+	Os03g0367800, partial [Oryza sativa Japonica Group];	SWR1 complex subunit 6 OS=Arabidopsis thaliana OX=3702 GN=SWC6 PE=1 SV=1;	Vps71/ZNHIT1;	biological_process:chromatin remodeling "Dynamic structural changes to eukaryotic chromatin occurring throughout the cell division cycle. These changes range from the local changes necessary for transcriptional regulation to global changes necessary for chromosome segregation." [GOC:jid, GOC:vw, PMID:12697820](GO:0006338),biological_process:histone exchange "The replacement, within chromatin, of …	K11663 zinc finger HIT domain-containing protein 1 | (RAP-DB) Os03g0367800; Similar to Zinc finger HIT domain-containing protein 1. (A);	NA
Os03g2734	positive	0	0	proportion--0.66277--0.12182--0.18197--0.03345	2 A 0.995**;3 A 0.991**;4 Q 0.999**;5 G 0.990*;6 V 0.994**;7 A 0.999**;213 R 0.605;214 A 0.969*;215 N 0.852;218 P 0.943;257 T 0.998**;258 N 0.998**;259 L 0.939;260 F 0.949;261 D 0.941;262 A 0.991**;263 M 0.999**;264 V 0.997**;266 C 0.533;286 T 0.998**;287 G 0.977*;290 S 0.936;291 A 0.996**;318 K 0.986*;319 R 0.933;321 V 0.998**;322 A 0.996**;323 L 0.968*;324 E 0.998**;326 Y 0.999**;327 I 0.999**;…	24296151	24296789	-	Os03g0600600, partial [Oryza sativa Japonica Group];	Glucan endo-1,3-beta-glucosidase OS=Musa acuminata OX=4641 GN=BANGLUC PE=1 SV=2;	;Glycoside hydrolase family 17;;	molecular_function:hydrolase activity, hydrolyzing O-glycosyl compounds "Catalysis of the hydrolysis of any O-glycosyl bond." [GOC:mah](GO:0004553),biological_process:carbohydrate metabolic process "The chemical reactions and pathways involving carbohydrates, any of a group of organic compounds based of the general formula Cx[H2O]y. Includes the formation of carbohydrate derivatives by the additi…	K19891 glucan endo-1,3-beta-glucosidase 1/2/3 [EC:3.2.1.39] | (RefSeq) glucan endo-1,3-beta-glucosidase 1 isoform X1 (A);	00500|Starch and sucrose metabolism;
Os01g4552	positive	1.90871e-09	3.85904e-08	proportion--0.86189--0.13807--0.00004--0.00001	;	4213922	4217154	-	uncharacterized protein LOC4325102 [Oryza sativa Japonica Group];	NA	;	NA	NA	NA
Os09g1637	positive	0.000233981	0.00354797	proportion--0.80454--0.19404--0.00114--0.00028	;	5501313	5504985	-	BURP domain-containing protein 15 [Oryza sativa Japonica Group];	BURP domain-containing protein 15 OS=Oryza sativa subsp. japonica OX=39947 GN=BURP15 PE=2 SV=1;	;BURP domain;BURP domain;BURP domain;;	NA	NA	NA
Os03g0234	positive	1.14775e-06	1.97307e-05	proportion--0.93559--0.00000--0.06441--0.00000	243 I 0.560;330 S 0.980*;331 T 0.967*;333 K 0.954*;334 L 0.809;	1750552	1758278	-	unnamed protein product [Oryza sativa Japonica Group];	NADH dehydrogenase [ubiquinone] 1 beta subcomplex subunit 7 OS=Arabidopsis thaliana OX=3702 GN=At2g02050 PE=3 SV=1;	;NADH:ubiquinone oxidoreductase, B18 subunit;NADH:ubiquinone oxidoreductase, B18 subunit;	molecular_function:NADH dehydrogenase activity "Catalysis of the reaction: NADH + H+ + acceptor = NAD+ + reduced acceptor." [EC:1.6.99.3](GO:0003954),cellular_component:mitochondrion "A semiautonomous, self replicating organelle that occurs in varying numbers, shapes, and sizes in the cytoplasm of virtually all eukaryotic cells. It is notably the site of tissue respiration." [GOC:giardia, ISBN:01…	K03963 NADH dehydrogenase (ubiquinone) 1 beta subcomplex subunit 7 | (RefSeq) NADH dehydrogenase [ubiquinone] 1 beta subcomplex subunit 7 (A);	00190|Oxidative phosphorylation;04932|Non-alcoholic fatty liver disease (NAFLD);05010|Alzheimer's disease;05012|Parkinson's disease;05016|Huntington's disease;
Os07g1417	positive	1.00453e-12	2.52283e-11	proportion--0.63973--0.28616--0.05121--0.02291	128 A 0.581;130 H 0.576;131 V 0.962*;132 A 0.527;133 M 0.964*;138 H 0.971*;139 T 0.826;141 R 0.894;143 S 0.994**;144 Y 0.806;146 G 0.983*;147 S 0.997**;149 A 0.980*;151 I 0.834;173 S 0.849;174 N 0.817;175 E 0.774;176 L 0.991**;177 E 0.775;179 L 0.982*;180 N 0.985*;186 F 0.835;225 A 0.801;329 S 0.560;	14862435	14866129	+	uncharacterized protein LOC109762369 [Aegilops tauschii subsp. tauschii];	NA	;Neprosin;;	NA	NA	NA
Os03g1510	positive	7.89626e-11	1.75061e-09	proportion--0.78821--0.17816--0.02743--0.00620	8 - 0.925;9 - 0.758;10 - 0.741;11 - 0.736;12 - 0.982*;13 - 0.885;14 - 0.989*;15 - 0.763;16 - 0.746;164 K 0.524;	11011062	11012643	-	uncharacterized protein LOC107275934 [Oryza sativa Japonica Group];	NA	;;	NA	NA	NA
Os01g2466	positive	0	0	proportion--0.65297--0.25879--0.06319--0.02504	3 - 0.967*;5 - 0.979*;6 - 0.978*;7 - 0.965*;8 - 0.965*;9 - 0.874;91 L 0.959*;92 G 0.894;93 W 0.978*;95 L 0.976*;96 V 0.968*;97 P 0.889;98 A 0.906;99 A 0.895;423 V 0.998**;442 - 0.800;444 - 0.649;445 - 0.721;446 - 0.614;447 - 0.653;450 - 0.944;451 - 0.905;452 - 0.965*;453 - 0.897;454 - 0.892;455 - 0.939;456 - 0.743;457 - 0.715;	20012466	20015352	-	Os01g0593600, partial [Oryza sativa Japonica Group];	Protein SYS1 homolog OS=Dictyostelium discoideum OX=44689 GN=sys1 PE=3 SV=1;	;Integral membrane protein SYS1-related;Integral membrane protein SYS1-related;	NA	K20318 protein SYS1 | (RefSeq) protein SYS1 homolog (A);	NA
Os10g0281	positive	1.24123e-13	3.3159e-12	proportion--0.52576--0.44453--0.01610--0.01361	395 A 0.958*;398 M 0.927;419 T 0.918;420 F 0.959*;423 L 0.692;424 S 0.705;425 A 0.685;718 I 0.701;720 M 0.994**;721 N 0.693;	3325228	3327898	+	hypothetical protein OsI_32743 [Oryza sativa Indica Group];	Pentatricopeptide repeat-containing protein At3g53700, chloroplastic OS=Arabidopsis thaliana OX=3702 GN=MEE40 PE=2 SV=1;	Pentatricopeptide repeat;Pentatricopeptide repeat;Pentatricopeptide repeat;Pentatricopeptide repeat;Pentatricopeptide repeat;;Pentatricopeptide repeat;	NA	K17964 leucine-rich PPR motif-containing protein, mitochondrial | (RefSeq) pentatricopeptide repeat-containing protein At5g61990, mitochondrial (A);	NA
Os09g1347	positive	0	0	proportion--0.58451--0.11433--0.25189--0.04927	81 V 0.991**;82 S 0.968*;83 R 0.974*;84 L 0.999**;85 G 0.997**;86 L 0.971*;87 H 0.979*;88 A 0.983*;143 A 0.992**;144 S 0.999**;145 R 0.986*;146 R 0.970*;148 E 1.000**;149 A 0.999**;150 E 0.980*;152 V 0.965*;153 T 0.999**;154 S 0.957*;155 H 0.997**;156 V 0.993**;157 N 0.999**;162 H 0.945;163 L 0.952*;167 T 0.998**;168 F 0.998**;169 F 0.972*;170 C 0.997**;171 S 0.976*;172 N 0.998**;173 T 0.999**;17…	7895576	7900854	-	uncharacterized protein LOC4347157 isoform X2 [Oryza sativa Japonica Group];	Adrenodoxin-like protein 2, mitochondrial OS=Arabidopsis thaliana OX=3702 GN=MFDX2 PE=2 SV=1;	2Fe-2S ferredoxin-type iron-sulfur binding domain;;;Adrenodoxin;Adrenodoxin;Adrenodoxin;2Fe-2S ferredoxin-type iron-sulfur binding domain;	molecular_function:electron transfer activity "Any molecular entity that serves as an electron acceptor and electron donor in an electron transport chain. An electron transport chain is a process in which a series of electron carriers operate together to transfer electrons from donors to any of several different terminal electron acceptors to generate a transmembrane electrochemical gradient." [I…	K22071 ferredoxin-2, mitochondrial | (RefSeq) adrenodoxin-like protein 2, mitochondrial isoform X1 (A);	NA
Os01g1920	positive	0	0	proportion--0.33441--0.50419--0.06436--0.09704	1 - 0.880;2 - 0.880;3 - 0.880;4 - 0.880;5 - 0.880;6 - 0.880;7 - 0.880;8 - 0.880;9 - 0.880;10 - 0.880;11 - 0.880;12 - 0.880;13 - 0.880;14 - 0.880;15 - 0.880;16 - 0.880;17 - 0.880;18 - 0.880;19 - 0.880;20 - 0.880;21 - 0.880;22 - 0.880;23 - 0.880;24 - 0.880;25 - 0.880;26 - 0.880;27 - 0.880;28 Q 0.880;29 F 0.880;30 A 0.880;31 L 0.880;32 V 0.880;33 H 0.880;34 R 0.880;35 L 0.880;36 R 0.880;37 L 0.880;3…	25575823	25592192	+	mediator of RNA polymerase II transcription subunit 9 isoform X2 [Oryza sativa Japonica Group];	Mediator of RNA polymerase II transcription subunit 9 OS=Arabidopsis thaliana OX=3702 GN=MED9 PE=1 SV=1;	Mediator of RNA polymerase II transcription subunit 9, plant;	cellular_component:mediator complex "A protein complex that interacts with the carboxy-terminal domain of the largest subunit of RNA polymerase II and plays an active role in transducing the signal from a transcription factor to the transcriptional machinery. The mediator complex is required for activation of transcription of most protein-coding genes, but can also act as a transcriptional corepr…	NA	NA
Os05g0700	positive	1.803e-13	4.76388e-12	proportion--0.38356--0.52631--0.03800--0.05214	1 M 0.730;2 N 0.740;3 N 0.740;4 K 0.734;5 V 0.745;6 Q 0.741;7 N 0.740;8 A 0.747;9 G 0.745;10 N 0.740;11 R 0.737;12 R 0.745;13 S 0.739;14 T 0.737;15 L 0.744;16 L 0.750;17 G 0.745;18 L 0.743;19 D 0.739;20 D 0.739;21 K 0.734;22 L 0.738;23 R 0.737;24 E 0.733;25 K 0.734;26 S 0.740;27 R 0.753;28 R 0.738;29 I 0.746;30 S 0.734;31 R 0.750;32 S 0.741;33 D 0.741;34 S 0.746;35 H 0.731;36 R 0.738;37 F 0.739;3…	24591227	24593783	-	NA	NA	NA	NA	NA	NA
Os07g2810	positive	2.55351e-15	7.76848e-14	proportion--0.87342--0.00000--0.12658--0.00000	1 - 0.507;2 - 0.507;3 - 0.507;4 - 0.507;5 - 0.507;6 - 0.507;7 - 0.507;8 - 0.507;9 - 0.507;10 - 0.507;11 - 0.507;12 - 0.507;13 - 0.507;14 - 0.507;15 - 0.507;16 - 0.507;17 - 0.507;18 - 0.507;19 - 0.507;20 - 0.507;21 - 0.507;22 - 0.507;23 - 0.507;24 - 0.507;25 - 0.507;26 - 0.507;27 - 0.507;28 - 0.507;29 - 0.507;30 - 0.507;31 - 0.507;32 - 0.507;33 - 0.507;34 - 0.507;35 - 0.507;36 - 0.507;37 - 0.507;3…	27916694	27917604	-	Os07g0645900 [Oryza sativa Japonica Group];	NA	Protein of unknown function DUF1677, Oryza sativa;	NA	NA	NA
Os09g0853	positive	0.00336058	0.0464319	proportion--0.85709--0.13865--0.00366--0.00059	;	13499741	13502295	-	uncharacterized protein LOC4346808 [Oryza sativa Japonica Group];	NA	Exocyst complex component Exo70;Exocyst complex component Exo70;Exocyst complex component Exo70;;;	cellular_component:exocyst "A protein complex peripherally associated with the plasma membrane that determines where vesicles dock and fuse. At least eight complex components are conserved between yeast and mammals." [GOC:cilia, PMID:15292201, PMID:27243008, PMID:9700152](GO:0000145),biological_process:exocytosis "A process of secretion by a cell that results in the release of intracellular molec…	NA	NA
Os10g0609	positive	6.99105e-07	1.217e-05	proportion--0.74811--0.24446--0.00560--0.00183	783 L 0.956*;784 L 0.886;785 L 0.988*;	7947178	7948580	-	uncharacterized protein LOC9272034 isoform X2 [Oryza sativa Japonica Group];	NA	;;	NA	NA	NA
Os02g3211	positive	0	0	proportion--0.43948--0.33169--0.13041--0.09842	7 H 0.999**;8 P 0.993**;10 S 0.995**;12 M 0.986*;13 L 0.997**;14 A 0.990**;15 D 0.999**;16 D 0.963*;75 L 0.996**;77 A 0.997**;78 G 0.944;79 F 0.949;80 Q 0.999**;81 N 0.999**;82 G 0.992**;84 H 0.987*;85 P 0.997**;86 Q 0.951*;87 T 0.993**;88 L 0.946;89 A 0.991**;91 R 0.993**;93 P 0.955*;95 T 0.994**;96 A 0.945;97 P 0.615;98 A 0.737;	30262365	30262736	-	hypothetical protein [Oryza sativa Japonica Group];	NA	NA	NA	NA	NA
Os02g1726	positive	1.83792e-07	3.31307e-06	proportion--0.95527--0.00000--0.04473--0.00000	71 M 0.993**;119 W 0.942;120 V 0.928;121 F 0.647;122 K 0.921;	16672589	16674788	-	hypothetical protein OsI_07114 [Oryza sativa Indica Group];	Flowering-promoting factor 1-like protein 3 OS=Oryza sativa subsp. japonica OX=39947 GN=Os02g0460200 PE=2 SV=1;	;Flowering-promoting factor 1;	biological_process:regulation of flower development "Any process that modulates the frequency, rate or extent of flower development." [GOC:go_curators](GO:0009909);	K14416 elongation factor 1 alpha-like protein | (RefSeq) hypothetical protein (A);	03015|mRNA surveillance pathway;05134|Legionellosis;
Os01g0469	positive	0	0	proportion--0.75945--0.17056--0.05716--0.01284	7 M 0.981*;8 I 0.993**;9 R 0.999**;10 I 0.998**;11 V 0.993**;12 L 0.993**;14 W 0.999**;15 D 0.994**;16 N 0.992**;17 F 0.915;18 V 0.993**;19 F 0.916;21 Y 0.919;22 Y 0.921;23 C 0.999**;24 V 0.918;43 L 0.996**;45 P 0.914;46 P 0.993**;49 F 0.922;51 N 0.993**;52 V 0.915;53 R 0.906;	40815154	40817556	-	Os01g0167600 [Oryza sativa Japonica Group];	NA	NA	NA	NA	NA
Os11g1890	positive	1.56997e-05	0.000255326	proportion--0.63837--0.36134--0.00019--0.00011	;	23322471	23327377	-	maf-like protein DDB_G0281937 isoform X2 [Oryza sativa Japonica Group];	7-methyl-GTP pyrophosphatase OS=Dictyostelium discoideum OX=44689 GN=DDB_G0281937 PE=3 SV=1;	Nucleoside triphosphate pyrophosphatase Maf-like protein;;Nucleoside triphosphate pyrophosphatase Maf-like protein;	molecular_function:nucleoside-triphosphate diphosphatase activity "Catalysis of the reaction: H2O + a nucleoside triphosphate = diphosphate + a nucleotide." [EC:3.6.1.19, MetaCyc:3.6.1.19-RXN](GO:0047429);	K06287 septum formation protein | (RefSeq) maf-like protein DDB_G0281937 isoform X1 (A);	NA
Os01g4476	positive	0	0	proportion--0.82357--0.11613--0.05285--0.00745	215 - 0.913;216 - 0.871;217 - 0.957*;218 - 0.771;219 - 0.608;220 - 0.957*;221 - 0.912;401 G 0.985*;402 M 0.989*;403 S 0.997**;404 Q 0.989*;405 S 0.992**;406 S 0.998**;407 L 0.934;408 D 0.990*;409 V 0.992**;410 G 0.990*;411 F 0.922;414 K 0.989*;415 L 0.998**;416 E 0.989*;418 T 0.992**;419 V 0.925;	4728468	4731565	+	uncharacterized protein LOC107276097 [Oryza sativa Japonica Group];	NA	;;	NA	NA	NA
Os03g0636	positive	0	0	proportion--0.80270--0.12137--0.06596--0.00997	282 W 0.999**;283 V 0.999**;284 E 0.994**;285 S 0.997**;286 I 0.999**;293 H 0.971*;296 S 0.988*;297 K 0.991**;304 R 0.973*;305 P 0.951*;306 R 0.808;308 L 0.859;309 N 0.963*;318 P 0.958*;320 A 0.964*;321 G 0.903;323 W 0.897;324 W 0.859;325 T 0.862;326 F 0.852;327 V 0.986*;328 A 0.882;329 A 0.865;330 A 0.974*;331 Y 0.965*;	4473225	4477446	+	hypothetical protein OsI_10298 [Oryza sativa Indica Group];	Uroporphyrinogen-III synthase, chloroplastic OS=Oryza sativa subsp. japonica OX=39947 GN=UROS PE=2 SV=1;	Uroporphyrinogen-III synthase;;Tetrapyrrole biosynthesis, uroporphyrinogen III synthase;	molecular_function:uroporphyrinogen-III synthase activity "Catalysis of the reaction: hydroxymethylbilane = H[2]O + uroporphyrinogen III." [EC:4.2.1.75, RHEA:18965](GO:0004852),biological_process:uroporphyrinogen III biosynthetic process "The chemical reactions and pathways resulting in the formation of uroporphyrinogen III." [GOC:ai](GO:0006780),biological_process:tetrapyrrole biosynthetic proce…	K01719 uroporphyrinogen-III synthase [EC:4.2.1.75] | (RAP-DB) Os03g0186100; Similar to Uroporphyrinogen III synthase. (A);	00860|Porphyrin and chlorophyll metabolism;
Os02g3368	positive	1.11866e-12	2.79491e-11	proportion--0.60107--0.16291--0.18569--0.05033	329 K 0.837;330 A 0.915;331 D 0.944;332 F 0.807;333 T 0.951*;334 H 0.792;335 D 0.959*;336 C 0.929;337 A 0.805;338 T 0.924;339 S 0.935;340 L 0.947;342 A 0.805;343 S 0.805;344 F 0.944;345 G 0.914;346 S 0.932;388 K 0.866;389 A 0.747;390 I 0.836;391 K 0.929;392 D 0.950;394 L 0.592;395 Q 0.932;396 P 0.807;398 M 0.753;399 D 0.733;400 Q 0.781;401 K 0.753;402 N 0.501;404 L 0.758;405 L 0.689;406 E 0.738;4…	31446261	31449528	+	unknown protein [Oryza sativa Japonica Group];	NA	NA	NA	NA	NA
Os01g0982	positive	6.75016e-14	1.83894e-12	proportion--0.62495--0.34998--0.01607--0.00900	325 M 0.918;326 Y 0.998**;327 S 0.914;328 D 0.999**;329 H 0.914;330 T 0.902;331 Y 0.990**;332 Q 0.921;333 Y 0.910;	36581223	36585521	+	hypothetical protein OsI_01070 [Oryza sativa Indica Group];	Probable 2-carboxy-D-arabinitol-1-phosphatase OS=Arabidopsis thaliana OX=3702 GN=At5g22620 PE=1 SV=1;	;Histidine phosphatase superfamily, clade-1;Histidine phosphatase superfamily, clade-1;;	NA	K15637 serine/threonine-protein phosphatase PGAM5 [EC:3.1.3.16] | (RAP-DB) Os01g0237100; Phosphoglycerate mutase domain containing protein. (A);	04668|TNF signaling pathway;
Os02g0314	positive	1.02363e-13	2.74982e-12	proportion--0.98417--0.00000--0.01583--0.00000	383 Q 0.997**;394 A 0.979*;396 Y 0.819;397 L 0.949;398 Q 0.972*;399 K 0.979*;400 I 0.819;401 L 0.822;	2004126	2007189	-	RecName: Full=Protein PHOSPHATE STARVATION RESPONSE 3; Short=OsPHR3 [];	Protein PHOSPHATE STARVATION RESPONSE 3 OS=Oryza sativa subsp. indica OX=39946 GN=PHR3 PE=3 SV=1;	MYB-CC type transcription factor, LHEQLE-containing domain;;SANT/Myb domain;;Myb domain;	NA	K06236 collagen, type I, alpha | (RefSeq) hypothetical protein (A);	04151|PI3K-Akt signaling pathway;04510|Focal adhesion;04512|ECM-receptor interaction;04611|Platelet activation;04933|AGE-RAGE signaling pathway in diabetic complications;04974|Protein digestion and absorption;05146|Amoebiasis;
Os01g4427	positive	0	0	proportion--0.96623--0.00000--0.03377--0.00000	2 D 0.982*;4 E 0.995**;15 K 0.984*;16 V 0.983*;18 R 0.814;20 E 0.978*;21 V 0.766;22 A 0.733;23 V 0.719;24 D 0.737;25 D 0.979*;26 D 0.788;28 G 0.768;29 R 0.977*;30 V 0.752;31 R 0.998**;	5078623	5081322	+	hypothetical protein OsI_04651 [Oryza sativa Indica Group];	Amino acid permease 5 OS=Arabidopsis thaliana OX=3702 GN=AAP5 PE=1 SV=1;	;Amino acid transporter, transmembrane domain;;	NA	K14209 solute carrier family 36 (proton-coupled amino acid transporter) | (RefSeq) amino acid permease 4-like (A);	NA
Os10g2047	positive	2.29974e-05	0.000370263	proportion--0.82746--0.16939--0.00261--0.00054	;	23440659	23445179	-	uncharacterized protein LOC112936623 isoform X1 [Oryza sativa Japonica Group];	Putative Myb family transcription factor At1g14600 OS=Arabidopsis thaliana OX=3702 GN=At1g14600 PE=2 SV=2;	;SANT/Myb domain;Myb domain;;	NA	K06236 collagen, type I, alpha | (RefSeq) hypothetical protein (A);	04151|PI3K-Akt signaling pathway;04510|Focal adhesion;04512|ECM-receptor interaction;04611|Platelet activation;04933|AGE-RAGE signaling pathway in diabetic complications;04974|Protein digestion and absorption;05146|Amoebiasis;
Os04g2998	positive	0	0	proportion--0.89655--0.00000--0.10345--0.00000	1 M 0.557;2 P 0.557;3 P 0.557;4 P 0.557;5 A 0.557;6 A 0.557;7 A 0.557;8 D 0.557;9 L 0.557;10 R 0.557;11 T 0.557;12 T 0.557;13 E 0.557;14 E 0.557;15 E 0.557;16 N 0.557;17 E 0.996**;18 L 0.996**;19 G 0.999**;20 G 0.996**;21 V 0.999**;22 P 0.997**;23 D 0.992**;24 D 0.998**;25 G 0.996**;26 T 0.999**;28 P 0.954*;29 M 0.999**;30 L 0.991**;31 D 0.948;32 P 0.996**;33 P 0.519;34 L 0.991**;35 G 0.952*;36 A…	4632246	4636030	+	methionine aminopeptidase 1B, chloroplastic [Oryza sativa Japonica Group];	Methionine aminopeptidase 1B, chloroplastic OS=Arabidopsis thaliana OX=3702 GN=MAP1B PE=2 SV=2;	Peptidase M24;;;Peptidase M24, methionine aminopeptidase;Peptidase M24, methionine aminopeptidase;Peptidase M24, methionine aminopeptidase;Peptidase M24, methionine aminopeptidase;	NA	K01265 methionyl aminopeptidase [EC:3.4.11.18] | (RAP-DB) Os04g0610500; Peptidase M24A, methionine aminopeptidase, subfamily 1 protein. (A);	NA
Os06g0112	positive	0.00195046	0.027581	proportion--0.88670--0.11205--0.00111--0.00014	;	801172	803163	-	uncharacterized protein LOC4339930 [Oryza sativa Japonica Group];	NA	;;	NA	K01534 Cd2+/Zn2+-exporting ATPase [EC:3.6.3.3 7.2.2.12] | (RefSeq) p-type ATPase superfamily (A);	NA
Os09g1484	positive	7.79215e-06	0.000128898	proportion--0.78989--0.20297--0.00568--0.00146	147 - 0.953*;148 - 0.993**;149 - 0.952*;	6702314	6706914	-	hypothetical protein OsI_31651 [Oryza sativa Indica Group];	Protein WEAK CHLOROPLAST MOVEMENT UNDER BLUE LIGHT 1 OS=Arabidopsis thaliana OX=3702 GN=WEB1 PE=1 SV=1;	WEB family;;;	NA	NA	NA
Os02g0648	positive	0	0	proportion--0.95127--0.00000--0.04873--0.00000	27 - 1.000**;28 - 1.000**;29 - 0.994**;30 - 0.999**;31 - 0.921;32 - 0.923;33 - 0.954*;34 - 0.999**;35 - 0.995**;36 - 0.994**;37 - 0.999**;38 - 0.996**;39 - 0.926;40 - 0.996**;41 - 0.996**;42 - 0.994**;43 - 0.999**;44 - 0.914;45 - 0.983*;46 - 0.998**;	4755497	4761375	-	cinnamyl alcohol dehydrogenase 2 [Oryza sativa Japonica Group];	Cinnamyl alcohol dehydrogenase 2 OS=Oryza sativa subsp. japonica OX=39947 GN=CAD2 PE=1 SV=1;	Alcohol dehydrogenase, C-terminal;Polyketide synthase, enoylreductase domain;Alcohol dehydrogenase, N-terminal;;;	molecular_function:oxidoreductase activity "Catalysis of an oxidation-reduction [redox] reaction, a reversible chemical reaction in which the oxidation state of an atom or atoms within a molecule is altered. One substrate acts as a hydrogen or electron donor and becomes oxidized, while the other acts as hydrogen or electron acceptor and becomes reduced." [GOC:go_curators](GO:0016491),biological_p…	K00083 cinnamyl-alcohol dehydrogenase [EC:1.1.1.195] | (RAP-DB) Os02g0187800, GH2, GOLD_HULL_AND_INTERNODE_2; Cinnamyl alcohol dehydrogenase (EC 1.1.1.195). (A);	00940|Phenylpropanoid biosynthesis;
Os07g0078	positive	2.35053e-10	5.04867e-09	proportion--0.56045--0.40700--0.01885--0.01369	5 I 0.829;6 L 0.997**;7 F 0.829;8 Q 0.994**;9 Q 0.978*;	703083	705990	-	uncharacterized protein LOC4342229 [Oryza sativa Japonica Group];	NA	NA	NA	NA	NA
Os03g3036	positive	1.43818e-12	3.5747e-11	proportion--0.46230--0.52565--0.00564--0.00641	84 - 0.688;85 - 0.993**;86 - 0.677;87 - 0.948;94 - 0.986*;	27693073	27697884	-	uncharacterized protein LOC9270359 isoform X1 [Oryza sativa Japonica Group];	Protein synthesis inhibitor I OS=Hordeum vulgare OX=4513 GN=RIP30 PE=1 SV=2;	Ribosome-inactivating protein;Ribosome-inactivating protein;;	biological_process:negative regulation of translation "Any process that stops, prevents, or reduces the frequency, rate or extent of the chemical reactions and pathways resulting in the formation of proteins by the translation of mRNA or circRNA." [GOC:isa_complete](GO:0017148),molecular_function:rRNA N-glycosylase activity "Catalysis of the hydrolysis of the N-glycosylic bond at A-4324 in 28S rR…	K10523 speckle-type POZ protein | (RefSeq) protein synthesis inhibitor II (A);	NA
Os04g3026	positive	2.48535e-11	5.74788e-10	proportion--0.86386--0.10271--0.02988--0.00355	338 - 0.851;339 - 0.957*;488 S 0.939;489 K 0.516;491 - 0.971*;492 - 0.996**;493 - 0.854;	4391213	4394437	-	OSJNBa0070C17.24 [Oryza sativa Japonica Group];	Peroxisomal 2,4-dienoyl-CoA reductase OS=Arabidopsis thaliana OX=3702 GN=At3g12800 PE=2 SV=1;	;;Short-chain dehydrogenase/reductase SDR;Short-chain dehydrogenase/reductase SDR;Short-chain dehydrogenase/reductase SDR;Short-chain dehydrogenase/reductase SDR;Short-chain dehydrogenase/reductase SDR;Short-chain dehydrogenase/reductase SDR;Short-chain dehydrogenase/reductase SDR;Short-chain dehydrogenase/reductase SDR;Short-chain dehydrogenase/reductase SDR;;	NA	K13237 peroxisomal 2,4-dienoyl-CoA reductase [EC:1.3.1.34] | (RAP-DB) Os04g0614000; Similar to Peroxisomal 2,4-dienoyl-CoA reductase (EC 1.3.1.34). (A);	04146|Peroxisome;
Os07g2279	positive	5.32907e-15	1.58622e-13	proportion--0.45720--0.24304--0.19572--0.10404	1 - 0.524;2 - 0.524;3 - 0.524;4 - 0.524;5 - 0.524;6 - 0.524;7 - 0.524;8 - 0.524;9 - 0.524;10 - 0.524;11 - 0.524;12 - 0.524;13 - 0.524;14 - 0.524;15 - 0.524;16 - 0.524;17 M 1.000**;18 H 1.000**;20 K 0.982*;21 V 1.000**;22 N 0.997**;23 S 0.997**;24 G 0.968*;25 C 0.998**;26 R 0.994**;28 R 0.974*;29 R 0.995**;31 V 0.997**;32 - 0.524;33 - 0.524;34 - 0.524;35 - 0.524;36 - 0.524;37 - 0.524;38 - 0.524;39…	23973646	23975341	+	hypothetical protein OsI_26559 [Oryza sativa Indica Group];	NA	;;	NA	NA	NA
Os07g0937	positive	1.97322e-08	3.77573e-07	proportion--0.70255--0.29121--0.00442--0.00183	585 E 0.975*;587 Q 0.907;	8259135	8262084	-	uncharacterized protein LOC4342801 [Oryza sativa Japonica Group];	NA	;;	NA	NA	NA
Os06g0263	positive	0.00273098	0.0380601	proportion--0.86003--0.07144--0.06327--0.00526	;	1815548	1817444	-	AT-hook motif nuclear-localized protein 18 [Oryza sativa Japonica Group];	AT-hook motif nuclear-localized protein 26 OS=Arabidopsis thaliana OX=3702 GN=AHL26 PE=2 SV=1;	AT-hook motif nuclear-localized protein 15-29;PPC domain;PPC domain;;	molecular_function:AT DNA binding "Interacting selectively and non-covalently with oligo[A] and oligo[T] tracts of DNA [AT DNA]." [GOC:jl, PMID:2670564](GO:0003680);	K23047 E3 ubiquitin-protein ligase UNKL [EC:2.3.2.27] | (RefSeq) zinc finger CCCH domain-containing protein 30-like (A);	NA
Os01g1976	positive	6.43929e-15	1.91079e-13	proportion--0.78030--0.19495--0.01981--0.00495	569 - 0.990*;570 - 0.963*;571 - 0.999**;572 - 0.905;573 - 0.974*;574 - 0.998**;	24947248	24948935	+	hypothetical protein [Oryza sativa Japonica Group];	NA	CLAVATA3/ESR (CLE)-related protein 27/43;	NA	NA	NA
Os01g0718	positive	0	0	proportion--0.73444--0.00000--0.26556--0.00000	39 G 0.993**;50 G 0.859;51 D 0.872;52 H 0.999**;53 H 0.944;54 S 0.879;55 P 0.984*;56 T 0.767;57 S 0.988*;64 K 0.996**;65 T 0.767;66 P 0.987*;68 G 0.907;72 D 0.852;73 Y 0.993**;74 S 0.997**;75 A 0.811;76 L 0.801;77 A 0.883;78 T 0.796;79 S 0.879;81 T 0.990**;82 P 0.993**;83 T 0.985*;84 K 0.971*;85 Q 0.917;86 S 0.991**;91 W 0.909;92 P 0.934;93 S 0.881;94 P 0.993**;95 S 0.996**;96 A 0.994**;97 A 0.99…	38795900	38797488	-	hypothetical protein OsI_00792 [Oryza sativa Indica Group];	Beta-glucuronosyltransferase GlcAT14A OS=Arabidopsis thaliana OX=3702 GN=GLCAT14A PE=2 SV=1;	Glycosyl transferase, family 14;;;	molecular_function:acetylglucosaminyltransferase activity "Catalysis of the transfer of an N-acetylglucosaminyl residue from UDP-N-acetyl-glucosamine to a sugar." [ISBN:0198506732](GO:0008375),cellular_component:membrane "A lipid bilayer along with all the proteins and protein complexes embedded in it an attached to it." [GOC:dos, GOC:mah, ISBN:0815316194](GO:0016020);	K20891 beta-glucuronosyltransferase [EC:2.4.1.-] | (RefSeq) beta-glucuronosyltransferase GlcAT14B (A);	NA
Os10g2207	positive	0	0	proportion--0.73013--0.12316--0.12553--0.02117	1 - 0.516;2 - 0.516;3 - 0.516;4 - 0.516;5 - 0.516;6 - 0.516;7 - 0.516;8 - 0.516;9 - 0.516;10 - 0.516;11 - 0.516;12 - 0.516;13 - 0.516;14 - 0.516;15 - 0.516;16 - 0.516;17 - 0.516;18 - 0.516;19 - 0.516;20 - 0.516;21 - 0.516;22 - 0.516;23 - 0.516;24 - 0.516;25 - 0.516;26 - 0.516;27 - 0.516;28 - 0.516;29 - 0.516;30 - 0.516;31 - 0.516;32 - 0.516;33 - 0.516;34 - 0.516;35 - 0.516;36 - 0.516;37 - 0.516;3…	24615126	24617840	-	mediator of RNA polymerase II transcription subunit 31 isoform X2 [Sorghum bicolor];	Mediator of RNA polymerase II transcription subunit 31 OS=Arabidopsis thaliana OX=3702 GN=MED31 PE=1 SV=1;	Mediator complex, subunit Med31;Mediator complex, subunit Med31;	molecular_function:transcription coregulator activity "A protein or a member of a complex that interacts specifically and non-covalently with a DNA-bound DNA-binding transcription factor to either activate or repress the transcription of specific genes. Coregulators often act by altering chromatin structure and modifications. For example, one class of transcription coregulators modifies chromatin…	K15153 mediator of RNA polymerase II transcription subunit 31 | (RefSeq) mediator of RNA polymerase II transcription subunit 31 (A);	NA
Os02g3830	positive	0.000522102	0.00768726	proportion--0.56826--0.29437--0.09049--0.04688	;	34579528	34585248	-	nuclear transcription factor Y subunit A-4 [Oryza sativa Japonica Group];	Nuclear transcription factor Y subunit A-5 OS=Arabidopsis thaliana OX=3702 GN=NFYA5 PE=2 SV=1;	Nuclear transcription factor Y subunit A;Nuclear transcription factor Y subunit A;Nuclear transcription factor Y subunit A;;Nuclear transcription factor Y subunit A;Nuclear transcription factor Y subunit A;Nuclear transcription factor Y subunit A;	molecular_function:DNA-binding transcription factor activity "A protein or a member of a complex that interacts selectively and non-covalently with a specific DNA sequence [sometimes referred to as a motif] within the regulatory region of a gene to modulate transcription. Regulatory regions include promoters [proximal and distal] and enhancers. Genes are transcriptional units, and include bacteri…	K08064 nuclear transcription factor Y, alpha | (RefSeq) nuclear transcription factor Y subunit A-4 isoform X1 (A);	04612|Antigen processing and presentation;05152|Tuberculosis;
Os04g3073	positive	1.295e-06	2.22225e-05	proportion--0.84248--0.08343--0.06741--0.00668	;	4014794	4018106	-	H0714H04.6 [Oryza sativa];	Remorin 4.1 OS=Arabidopsis thaliana OX=3702 GN=REM4.1 PE=1 SV=1;	Remorin, C-terminal;;;	NA	K22455 estrogen receptor-binding fragment-associated gene 9 protein | (RefSeq) uncharacterized protein At3g61260 (A);	NA
Os06g2007	positive	2.66341e-09	5.36241e-08	proportion--0.73469--0.24308--0.01670--0.00553	4 T 0.837;65 R 0.541;98 W 0.545;111 C 0.558;150 - 0.741;151 - 0.978*;153 - 0.941;485 T 0.879;536 Q 0.603;	20933085	20934307	+	hypothetical protein [Oryza sativa Japonica Group];	F-box/kelch-repeat protein At1g57790 OS=Arabidopsis thaliana OX=3702 GN=At1g57790 PE=2 SV=1;	F-box domain;;;Domain unknown function DUF295;	molecular_function:protein binding "Interacting selectively and non-covalently with any protein or protein complex [a complex of two or more proteins that may include other nonprotein molecules]." [GOC:go_curators](GO:0005515);	K00028 malate dehydrogenase (decarboxylating) [EC:1.1.1.39] | (RefSeq) probable F-box protein At4g22060 (A);	00620|Pyruvate metabolism;00710|Carbon fixation in photosynthetic organisms;01200|Carbon metabolism;
Os04g2804	positive	0	0	proportion--0.89932--0.00000--0.10068--0.00000	131 K 0.906;132 Y 0.861;133 C 0.987*;134 L 0.745;147 C 0.989*;148 A 0.729;150 N 0.997**;151 F 0.997**;152 G 0.999**;153 L 0.837;155 A 0.862;156 D 0.983*;157 A 0.839;167 H 0.994**;168 F 0.996**;169 L 0.948;171 P 0.999**;172 I 0.986*;173 Q 0.998**;	6091667	6094691	-	expansin-A10 [Oryza sativa Japonica Group];	Expansin-A10 OS=Oryza sativa subsp. japonica OX=39947 GN=EXPA10 PE=2 SV=2;	;;;;Expansin;Expansin;Expansin;Expansin;Expansin;Expansin, cellulose-binding-like domain;Expansin, cellulose-binding-like domain;	biological_process:plant-type cell wall organization "A process that results in the assembly and arrangement of constituent parts of the cellulose and pectin-containing cell wall, or in the disassembly of the cellulose and pectin-containing cell wall. This process is carried out at the cellular level. An example of this process is found in Arabidopsis thaliana." [GOC:jid, GOC:mtg_sensu](GO:000966…	K20628 expansin | (RefSeq) expansin-A15-like isoform X1 (A);	NA
Os01g4533	positive	0	0	proportion--0.81238--0.12135--0.05765--0.00861	321 L 0.992**;322 V 0.984*;323 K 0.993**;324 K 0.986*;325 - 1.000**;326 - 0.986*;327 - 1.000**;330 - 0.987*;331 - 0.989*;332 - 0.982*;333 - 1.000**;334 - 0.999**;335 - 0.984*;336 - 0.985*;337 - 1.000**;	4305322	4308687	+	uncharacterized protein LOC4324964 [Oryza sativa Japonica Group];	E3 ubiquitin-protein ligase MARCH2 OS=Xenopus laevis OX=8355 GN=march2 PE=2 SV=1;	;Protein of unknown function DUF3675;Zinc finger, RING-CH-type;E3 ubiquitin-protein ligase MARCH-like;Zinc finger, RING-CH-type;Zinc finger, RING-CH-type;	molecular_function:zinc ion binding "Interacting selectively and non-covalently with zinc [Zn] ions." [GOC:ai](GO:0008270);	K10661 E3 ubiquitin-protein ligase MARCH6 [EC:2.3.2.27] | (RefSeq) probable E3 ubiquitin ligase SUD1 isoform X1 (A);	04141|Protein processing in endoplasmic reticulum;
Os09g1755	positive	0	0	proportion--0.63027--0.23217--0.10053--0.03703	222 D 0.929;226 R 0.898;230 A 0.905;349 G 0.923;350 F 0.931;351 L 0.856;353 F 0.931;354 V 0.957*;475 K 0.988*;478 D 0.652;480 Y 0.980*;485 D 0.548;486 T 0.593;489 I 0.565;492 Q 0.647;493 V 0.984*;494 S 0.984*;508 S 0.648;509 D 0.567;514 V 0.876;515 S 0.983*;	4535153	4540194	-	hypothetical protein OsI_31921 [Oryza sativa Indica Group];	Auxin-induced in root cultures protein 12 OS=Arabidopsis thaliana OX=3702 GN=AIR12 PE=1 SV=3;	;DOMON domain;;DOMON domain;	NA	K13429 chitin elicitor receptor kinase 1 | (RefSeq) chitin elicitor receptor kinase 1-like isoform X1 (A);	04626|Plant-pathogen interaction;
Os01g1018	positive	6.13889e-05	0.000965799	proportion--0.68578--0.17979--0.10651--0.02792	;	36293086	36295336	+	Os01g0243000, partial [Oryza sativa Japonica Group];	GDSL esterase/lipase At4g10955 OS=Arabidopsis thaliana OX=3702 GN=At4g10955 PE=2 SV=1;	;;	NA	NA	NA
Os05g1614	positive	1.8967e-05	0.000306909	proportion--0.74276--0.25550--0.00130--0.00045	206 C 0.682;	12410622	12418632	+	uncharacterized protein LOC4338585 [Oryza sativa Japonica Group];	NA	;Zinc finger, CW-type;Zinc finger, CW-type;;	molecular_function:zinc ion binding "Interacting selectively and non-covalently with zinc [Zn] ions." [GOC:ai](GO:0008270);	NA	NA
Os03g1380	positive	3.30862e-06	5.58814e-05	proportion--0.50608--0.14491--0.27133--0.07769	68 D 0.966*;69 T 0.996**;70 T 0.951*;71 V 0.994**;72 V 0.896;73 E 0.969*;74 S 0.997**;75 V 0.995**;76 Q 0.959*;77 S 0.992**;78 Q 0.875;79 D 0.987*;80 S 0.992**;81 L 0.553;82 A 0.985*;83 L 0.997**;85 L 0.993**;86 H 0.982*;87 V 0.978*;88 V 0.974*;89 P 0.848;90 E 0.993**;91 A 0.812;92 L 0.863;93 I 0.851;94 A 0.996**;96 T 0.549;97 R 0.999**;98 Q 0.999**;99 I 0.990**;100 K 0.894;101 R 1.000**;102 R 0.…	10167975	10168326	-	hypothetical protein OsI_11078 [Oryza sativa Indica Group];	NA	NA	NA	NA	NA
Os01g0170	positive	0	0	proportion--0.72057--0.25676--0.01671--0.00596	4 R 0.778;5 G 0.977*;6 L 0.798;7 G 0.996**;8 Q 0.798;9 L 0.979*;10 L 0.992**;11 A 0.788;12 A 0.782;13 L 0.798;14 A 0.979*;15 A 0.784;17 L 0.959*;18 F 0.995**;	43023504	43029512	+	ABC transporter G family member 7 [Oryza sativa Japonica Group];	ABC transporter G family member 7 OS=Arabidopsis thaliana OX=3702 GN=ABCG7 PE=2 SV=1;	AAA+ ATPase domain;ABC-2 type transporter;;;ABC transporter-like;ABC transporter-like;	molecular_function:ATP binding "Interacting selectively and non-covalently with ATP, adenosine 5'-triphosphate, a universally important coenzyme and enzyme regulator." [ISBN:0198506732](GO:0005524),cellular_component:membrane "A lipid bilayer along with all the proteins and protein complexes embedded in it an attached to it." [GOC:dos, GOC:mah, ISBN:0815316194](GO:0016020),molecular_function:ATPa…	K21396 ATP-binding cassette, subfamily G (WHITE), eye pigment precursor transporter | (RAP-DB) Os01g0121700; ABC transporter-like domain containing protein. (A);	NA
Os10g1048	positive	0.000604772	0.00883701	proportion--0.23894--0.29907--0.20518--0.25681	1 - 0.594;2 - 0.594;3 - 0.594;4 - 0.594;5 - 0.594;6 - 0.594;7 - 0.594;8 - 0.594;9 - 0.594;10 - 0.594;11 - 0.594;12 - 0.594;13 - 0.594;14 - 0.594;15 - 0.594;16 - 0.594;17 - 0.594;18 - 0.594;19 - 0.594;20 - 0.594;21 - 0.594;22 - 0.594;23 - 0.594;24 - 0.594;25 - 0.594;26 - 0.594;27 - 0.594;28 - 0.594;29 - 0.594;30 - 0.594;31 - 0.594;32 - 0.594;33 - 0.594;34 - 0.594;35 - 0.594;36 - 0.594;37 - 0.970*;…	14345556	14350040	-	NA	NA	NA	NA	NA	NA
Os12g0850	positive	2.3448e-10	5.0476e-09	proportion--0.72831--0.25801--0.01010--0.00358	36 - 0.971*;37 - 0.963*;38 - 0.994**;39 - 0.843;	7307497	7310358	+	hypothetical protein OsI_37933 [Oryza sativa Indica Group];	3-oxoacyl-[acyl-carrier-protein] reductase 3, chloroplastic OS=Brassica napus OX=3708 GN=bkr3 PE=2 SV=1;	;Short-chain dehydrogenase/reductase SDR;Short-chain dehydrogenase/reductase SDR;Short-chain dehydrogenase/reductase SDR;Short-chain dehydrogenase/reductase SDR;Short-chain dehydrogenase/reductase SDR;Short-chain dehydrogenase/reductase SDR;Short-chain dehydrogenase/reductase SDR;Short-chain dehydrogenase/reductase SDR;;;;	NA	K00059 3-oxoacyl-[acyl-carrier protein] reductase [EC:1.1.1.100] | (RefSeq) 3-oxoacyl-[acyl-carrier-protein] reductase 4 (A);	00061|Fatty acid biosynthesis;00780|Biotin metabolism;01040|Biosynthesis of unsaturated fatty acids;01212|Fatty acid metabolism;
Os06g2923	positive	0	0	proportion--0.72878--0.00000--0.27122--0.00000	12 A 0.992**;13 L 0.994**;15 P 0.892;16 T 0.986*;17 S 0.996**;19 R 0.938;20 C 0.995**;21 F 0.902;22 L 0.886;23 T 0.976*;24 G 0.997**;25 R 0.504;26 P 0.996**;28 C 0.882;29 S 0.996**;30 A 0.992**;31 G 0.994**;33 S 0.995**;34 T 0.872;37 V 0.950;38 L 0.992**;39 P 0.998**;40 A 0.927;41 P 0.905;42 K 0.831;43 P 0.994**;44 T 0.879;45 R 0.851;46 R 0.992**;47 R 0.999**;76 S 0.998**;77 A 0.993**;78 R 0.851;…	29794377	29796311	-	hypothetical protein OsI_24302 [Oryza sativa Indica Group];	NA	;	NA	NA	NA
Os10g1436	positive	8.87536e-10	1.82115e-08	proportion--0.91694--0.07794--0.00472--0.00040	821 S 0.990**;822 W 0.991**;824 N 0.990**;	18064080	18069988	+	transmembrane protein, putative, expressed [Oryza sativa Japonica Group];	NA	;NGX6/PGAP6/MYMK;;	cellular_component:integral component of membrane "The component of a membrane consisting of the gene products and protein complexes having at least some part of their peptide sequence embedded in the hydrophobic region of the membrane." [GOC:dos, GOC:go_curators](GO:0016021);	NA	NA
Os04g1462	positive	0	0	proportion--0.92865--0.00000--0.07135--0.00000	958 G 0.930;971 S 0.932;972 M 0.929;973 Q 0.991**;974 Y 0.995**;975 D 0.994**;976 L 0.995**;977 Y 0.995**;979 Y 0.995**;980 I 0.999**;981 D 0.995**;982 D 0.995**;983 G 0.999**;984 S 0.995**;985 F 0.930;986 I 0.929;988 E 0.942;989 A 0.995**;991 V 0.986*;992 D 0.989*;993 R 0.996**;994 D 0.995**;995 I 0.999**;996 V 0.935;997 Q 0.925;998 N 0.995**;999 M 0.995**;1000 I 0.995**;1001 G 0.995**;1002 L 0.…	16692371	16696441	+	OSIGBa0132D06.6 [Oryza sativa];	RecQ-mediated genome instability protein 1 OS=Oryza sativa subsp. japonica OX=39947 GN=RMI1 PE=3 SV=2;	RecQ-mediated genome instability protein 1;RecQ mediated genome instability protein, DUF1767;;RecQ mediated genome instability protein, N-terminal;	molecular_function:nucleotide binding "Interacting selectively and non-covalently with a nucleotide, any compound consisting of a nucleoside that is esterified with [ortho]phosphate or an oligophosphate at any hydroxyl group on the ribose or deoxyribose." [GOC:mah, ISBN:0198547684](GO:0000166),cellular_component:RecQ helicase-Topo III complex "A complex containing a RecQ family helicase and a top…	K10990 RecQ-mediated genome instability protein 1 | (RefSeq) recQ-mediated genome instability protein 1 (A);	03460|Fanconi anemia pathway;
Os12g1959	positive	2.3757e-08	4.52791e-07	proportion--0.78665--0.16985--0.03578--0.00773	56 M 0.935;57 L 0.989*;58 G 0.992**;59 S 0.954*;61 R 0.977*;62 R 0.977*;	22438179	22442699	+	hypothetical protein OsI_38813 [Oryza sativa Indica Group];	NA	;;;;	NA	NA	NA
Os07g0070	positive	6.63691e-13	1.68438e-11	proportion--0.71733--0.20562--0.05989--0.01717	33 I 0.825;34 D 0.998**;35 D 0.834;38 K 0.913;39 R 0.876;40 R 0.986*;119 R 0.897;120 A 0.991**;121 Q 0.990**;123 I 0.998**;131 Q 0.890;132 N 0.998**;133 R 0.988*;134 S 0.863;	646871	652493	+	uncharacterized protein LOC4342223 isoform X1 [Oryza sativa Japonica Group];	NA	NA	NA	NA	NA
Os02g3972	positive	8.58327e-06	0.000141499	proportion--0.74556--0.13840--0.09787--0.01817	;	35600365	35606361	+	uncharacterized protein LOC4330994 [Oryza sativa Japonica Group];	AUGMIN subunit 8 OS=Arabidopsis thaliana OX=3702 GN=AUG8 PE=1 SV=1;	;;;QWRF family;;;;	NA	NA	NA
Os05g1039	positive	1.37668e-14	4.01108e-13	proportion--0.79165--0.20835--0.00000--0.00000	323 G 0.692;325 I 0.513;349 H 0.772;355 S 0.856;357 R 0.811;360 Y 0.626;361 V 0.696;363 N 0.846;365 N 0.510;366 Q 0.778;367 R 0.760;369 S 0.643;428 A 0.919;	20269204	20274981	-	probable LRR receptor-like serine/threonine-protein kinase At1g56130 [Oryza sativa Japonica Group];	Probable LRR receptor-like serine/threonine-protein kinase At1g56130 OS=Arabidopsis thaliana OX=3702 GN=At1g56130 PE=2 SV=2;	;;;;	NA	K22698 protein SEY1 [EC:3.6.5.-] | (RefSeq) probable LRR receptor-like serine/threonine-protein kinase At1g56130 (A);	NA
Os08g2147	positive	0	0	proportion--0.84301--0.12873--0.02452--0.00374	2 - 0.557;3 - 0.739;4 - 0.510;5 - 0.680;6 - 0.679;7 - 0.741;8 - 0.821;9 - 0.752;10 - 0.587;12 - 0.511;13 - 0.603;14 - 0.749;33 - 0.977*;34 - 0.552;35 - 0.988*;37 - 0.838;38 - 0.958*;39 - 0.979*;40 - 0.815;	5454110	5459835	-	kinetochore protein NDC80 homolog [Oryza sativa Japonica Group];	Kinetochore protein NDC80 homolog OS=Arabidopsis thaliana OX=3702 GN=NDC80 PE=1 SV=1;	Kinetochore protein Ndc80;;;	cellular_component:Ndc80 complex "A protein complex conserved among eukaryotes that forms part of the kinetochore and plays an essential role in forming stable kinetochore-microtubule attachments. The complex contains proteins known in several species, including budding and fission yeasts, as Ndc80p, Nuf2p, Spc24p, and Spc25p. In vertebrates it is part of the outer plate of the kinetochore." [PMI…	K11547 kinetochore protein NDC80 | (RefSeq) kinetochore protein NDC80 homolog (A);	NA
Os05g2138	positive	0.000709658	0.0103383	proportion--0.89079--0.10921--0.00000--0.00000	;	7736630	7737080	-	pollen receptor-like kinase 3 [Oryza sativa Japonica Group];	Pollen receptor-like kinase 3 OS=Arabidopsis thaliana OX=3702 GN=PRK3 PE=1 SV=1;	Serine-threonine/tyrosine-protein kinase, catalytic domain;;;Protein kinase domain;	molecular_function:protein kinase activity "Catalysis of the phosphorylation of an amino acid residue in a protein, usually according to the reaction: a protein + ATP = a phosphoprotein + ADP." [MetaCyc:PROTEIN-KINASE-RXN](GO:0004672),molecular_function:ATP binding "Interacting selectively and non-covalently with ATP, adenosine 5'-triphosphate, a universally important coenzyme and enzyme regulato…	K04733 interleukin-1 receptor-associated kinase 4 [EC:2.7.11.1] | (RefSeq) pollen receptor-like kinase 3 (A);	04064|NF-kappa B signaling pathway;04620|Toll-like receptor signaling pathway;04722|Neurotrophin signaling pathway;05133|Pertussis;05140|Leishmaniasis;05142|Chagas disease (American trypanosomiasis);05145|Toxoplasmosis;05152|Tuberculosis;05162|Measles;05164|Influenza A;
Os01g2954	positive	6.45011e-09	1.27731e-07	proportion--0.89393--0.10593--0.00012--0.00001	;	16074190	16079121	+	hypothetical protein OsI_03170 [Oryza sativa Indica Group];	CTD small phosphatase-like protein 2 OS=Dictyostelium discoideum OX=44689 GN=ctdspl2 PE=3 SV=1;	FCP1 homology domain;FCP1 homology domain;;FCP1 homology domain;;	NA	K17616 CTD small phosphatase-like protein 2 [EC:3.1.3.-] | (RefSeq) uncharacterized protein LOC105048916 isoform X1 (A);	NA
Os10g1229	positive	8.88178e-16	2.7901e-14	proportion--0.44053--0.30337--0.15166--0.10444	45 S 1.000**;48 A 0.985*;49 V 0.981*;68 P 0.985*;69 P 0.999**;70 P 0.980*;71 P 0.984*;72 P 0.997**;80 Q 0.999**;81 L 0.995**;82 P 0.983*;83 L 0.982*;85 P 0.841;86 C 0.954*;87 S 0.980*;89 L 0.997**;90 L 0.960*;91 L 0.808;92 A 0.848;95 C 0.887;96 I 0.996**;97 A 0.985*;98 A 0.995**;99 A 0.961*;100 A 0.848;102 A 0.810;103 L 0.984*;451 - 0.989*;452 - 0.973*;453 - 0.893;455 - 0.951*;456 - 0.948;457 - 0…	16447902	16455876	+	expressed protein [Oryza sativa Japonica Group];	NA	NA	NA	NA	NA
Os01g0648	positive	0	0	proportion--0.69261--0.25679--0.03691--0.01369	30 - 0.884;31 - 0.813;32 - 0.895;33 - 0.868;34 - 0.869;35 - 0.688;36 - 0.815;37 - 0.823;38 - 0.886;39 - 0.816;40 - 0.665;324 D 0.949;325 M 0.952*;326 G 0.972*;327 F 0.970*;328 S 0.976*;331 D 0.794;	39486365	39489326	-	60S acidic ribosomal protein P2A [Oryza sativa Japonica Group];	60S acidic ribosomal protein P2A OS=Zea mays OX=4577 GN=RPP2A PE=1 SV=3;	;;;	NA	K02943 large subunit ribosomal protein LP2 | (RefSeq) 60S acidic ribosomal protein P2A (A);	03010|Ribosome;
Os08g0246	positive	0	0	proportion--0.98874--0.00000--0.01126--0.00000	332 C 0.906;955 A 0.905;956 Y 0.998**;957 V 0.988*;958 G 0.905;959 K 0.999**;960 Y 0.906;961 A 0.905;962 K 0.904;963 K 0.999**;964 D 0.993**;	28335531	28342831	-	hypothetical protein OsI_27727 [Oryza sativa Indica Group];	Zinc finger CCCH domain-containing protein 55 OS=Oryza sativa subsp. japonica OX=39947 GN=Os08g0135800 PE=2 SV=1;	;E3 ligase, CCCH-type zinc finger;E3 ligase, CCCH-type zinc finger;Zinc finger, CCCH-type;Zinc finger, CCCH-type;Zinc finger, CCCH-type;Zinc finger, CCCH-type;Zinc finger, CCCH-type;Zinc finger, CCCH-type;;	molecular_function:metal ion binding "Interacting selectively and non-covalently with any metal ion." [GOC:ai](GO:0046872);	K22909 zinc finger CCCH domain-containing protein 13 | (RefSeq) zinc finger C-x8-C-x5-C-x3-H type protein, putative (A);	NA
Os12g2208	positive	0	0	proportion--0.76455--0.13571--0.08471--0.01504	516 Y 0.983*;517 Q 0.903;518 L 0.676;519 A 0.935;520 A 0.907;521 A 0.671;523 N 0.884;525 Q 0.989*;526 Q 0.918;527 Q 0.904;528 Q 0.904;529 N 0.900;530 T 0.565;532 E 0.941;543 G 0.518;544 - 0.829;545 - 0.773;554 N 0.968*;555 R 0.551;557 A 0.939;558 A 0.990*;560 S 0.989*;561 - 0.911;563 - 0.990**;564 - 0.885;565 - 0.889;566 - 0.961*;567 - 0.883;568 - 0.993**;569 - 0.997**;570 - 0.997**;571 - 0.999**…	24899145	24903590	+	transcription factor PHYTOCHROME INTERACTING FACTOR-LIKE 13-like isoform X3 [Oryza sativa Japonica Group];	Transcription factor PHYTOCHROME INTERACTING FACTOR-LIKE 13 OS=Oryza sativa subsp. japonica OX=39947 GN=PIL13 PE=1 SV=1;	;Myc-type, basic helix-loop-helix (bHLH) domain;;Myc-type, basic helix-loop-helix (bHLH) domain;Myc-type, basic helix-loop-helix (bHLH) domain;	molecular_function:protein dimerization activity "The formation of a protein dimer, a macromolecular structure consists of two noncovalently associated identical or nonidentical subunits." [ISBN:0198506732](GO:0046983);	K16189 phytochrome-interacting factor 4 | (RefSeq) transcription factor PIF4 isoform X1 (A);	04075|Plant hormone signal transduction;
Os02g1079	positive	2.19824e-14	6.27214e-13	proportion--0.95431--0.00000--0.04569--0.00000	153 V 0.654;154 N 0.995**;157 G 0.615;158 A 0.987*;159 A 0.968*;160 S 0.969*;	9008814	9013324	+	uncharacterized protein LOC107278569 [Oryza sativa Japonica Group];	NA	;	NA	NA	NA
Os01g3725	positive	3.0415e-11	7.00053e-10	proportion--0.79750--0.00000--0.20250--0.00000	2 M 0.856;3 D 0.973*;4 D 0.989*;5 R 0.990**;6 R 0.999**;7 Y 0.997**;8 G 0.874;9 Y 0.986*;10 S 1.000**;11 Y 1.000**;13 P 0.999**;14 P 0.999**;15 Q 0.990**;	10164258	10165028	-	unknown protein [Oryza sativa Japonica Group];	NA	Cysteine-rich transmembrane CYSTM domain;;;	NA	NA	NA
Os01g1474	positive	1.48246e-09	3.02899e-08	proportion--0.49522--0.48637--0.00929--0.00912	42 V 0.703;58 S 0.803;61 R 0.801;86 V 0.545;87 P 0.880;88 F 0.826;89 S 0.810;90 R 0.538;237 - 0.644;522 R 0.753;567 S 0.752;569 S 0.979*;570 R 0.976*;	32020366	32028246	-	hypothetical protein OsI_01613 [Oryza sativa Indica Group];	Serine/arginine-rich-splicing factor SR34 OS=Arabidopsis thaliana OX=3702 GN=SR34 PE=1 SV=1;	RNA recognition motif domain;RNA recognition motif domain;RNA recognition motif domain;;;RNA recognition motif domain;RNA recognition motif domain;RNA recognition motif domain;	molecular_function:nucleic acid binding "Interacting selectively and non-covalently with any nucleic acid." [GOC:jl](GO:0003676);	K12890 splicing factor, arginine/serine-rich 1 | (RefSeq) serine/arginine-rich-splicing factor SR34-like (A);	03040|Spliceosome;05168|Herpes simplex infection;
Os02g3126	positive	0	0	proportion--0.95967--0.00000--0.04033--0.00000	406 S 0.958*;407 V 0.633;408 L 0.622;409 L 0.525;410 A 0.597;413 A 0.941;414 A 0.672;420 A 0.953*;	29546899	29548618	+	hypothetical protein OsI_08467 [Oryza sativa Indica Group];	Growth-regulating factor 10 OS=Oryza sativa subsp. japonica OX=39947 GN=GRF10 PE=2 SV=1;	Growth-regulating factor;Glutamine-Leucine-Glutamine, QLQ;;WRC domain;WRC domain;Glutamine-Leucine-Glutamine, QLQ;Glutamine-Leucine-Glutamine, QLQ;	molecular_function:ATP binding "Interacting selectively and non-covalently with ATP, adenosine 5'-triphosphate, a universally important coenzyme and enzyme regulator." [ISBN:0198506732](GO:0005524),cellular_component:nucleus "A membrane-bounded organelle of eukaryotic cells in which chromosomes are housed and replicated. In most cells, the nucleus contains all of the cell's chromosomes except the…	K22382 WD repeat-containing protein 26 | (RefSeq) WD repeat-containing protein 26 homolog (A);	NA
Os03g1985	positive	1.75415e-14	5.06498e-13	proportion--0.85052--0.14948--0.00000--0.00000	;	15552192	15555689	-	serine/arginine-rich SC35-like splicing factor SCL33 isoform X1 [Oryza sativa Japonica Group];	Serine/arginine-rich SC35-like splicing factor SCL30A OS=Arabidopsis thaliana OX=3702 GN=SCL30A PE=1 SV=1;	;RNA recognition motif domain;RNA recognition motif domain;;RNA recognition motif domain;	molecular_function:nucleic acid binding "Interacting selectively and non-covalently with any nucleic acid." [GOC:jl](GO:0003676);	K12900 FUS-interacting serine-arginine-rich protein 1 | (RAP-DB) Os03g0374575; Similar to RNA recognition motif family protein, expressed. (A);	03040|Spliceosome;
Os04g3454	positive	2.5091e-14	7.07538e-13	proportion--0.98374--0.00000--0.01626--0.00000	485 A 0.969*;487 I 0.968*;488 D 0.967*;489 H 0.768;490 P 0.968*;491 A 0.764;492 S 0.772;	1249187	1253110	-	H0322F07.6 [Oryza sativa];	Uncharacterized protein At2g24330 OS=Arabidopsis thaliana OX=3702 GN=At2g24330 PE=2 SV=1;	Lunapark domain;;Lunapark family;	biological_process:endoplasmic reticulum tubular network organization "A process that is carried out at the cellular level which results in the assembly, arrangement of constituent parts, or disassembly of the endoplasmic reticulum [ER] tubular network. The ER tubular network is the ER part that that has membranes with high curvature in cross-section." [GOC:vw, PMID:16469703, PMID:20434336](GO:00…	K23292 endoplasmic reticulum junction formation protein lunapark | (RefSeq) LOC109732760; uncharacterized protein At2g24330-like (A);	NA
Os02g0412	positive	0	0	proportion--0.77592--0.19172--0.02596--0.00641	461 Q 0.993**;464 L 0.960*;465 L 0.961*;467 V 0.982*;500 F 0.945;513 E 0.960*;514 T 0.979*;515 I 0.793;516 L 0.813;517 D 0.976*;518 G 0.989*;520 D 0.975*;524 V 0.942;526 I 0.956*;527 D 0.750;529 V 0.791;530 L 0.779;531 D 0.803;	2785130	2787904	+	putative U-box domain-containing protein 53 isoform X1 [Oryza sativa Japonica Group];	U-box domain-containing protein 52 OS=Arabidopsis thaliana OX=3702 GN=PUB52 PE=2 SV=1;	;Serine-threonine/tyrosine-protein kinase, catalytic domain;;Protein kinase domain;Protein kinase domain;	molecular_function:protein kinase activity "Catalysis of the phosphorylation of an amino acid residue in a protein, usually according to the reaction: a protein + ATP = a phosphoprotein + ADP." [MetaCyc:PROTEIN-KINASE-RXN](GO:0004672),molecular_function:ATP binding "Interacting selectively and non-covalently with ATP, adenosine 5'-triphosphate, a universally important coenzyme and enzyme regulato…	K04733 interleukin-1 receptor-associated kinase 4 [EC:2.7.11.1] | (RefSeq) U-box domain-containing protein 34 (A);	04064|NF-kappa B signaling pathway;04620|Toll-like receptor signaling pathway;04722|Neurotrophin signaling pathway;05133|Pertussis;05140|Leishmaniasis;05142|Chagas disease (American trypanosomiasis);05145|Toxoplasmosis;05152|Tuberculosis;05162|Measles;05164|Influenza A;
Os06g2573	positive	0	0	proportion--0.58597--0.28980--0.08312--0.04111	;	26956440	26959361	-	formamidopyrimidine-DNA glycosylase [Oryza sativa Japonica Group];	Formamidopyrimidine-DNA glycosylase OS=Arabidopsis thaliana OX=3702 GN=FPG1 PE=1 SV=1;	DNA glycosylase/AP lyase, H2TH DNA-binding;DNA glycosylase/AP lyase, H2TH DNA-binding;;;Formamidopyrimidine-DNA glycosylase, catalytic domain;Formamidopyrimidine-DNA glycosylase, catalytic domain;Formamidopyrimidine-DNA glycosylase, catalytic domain;	molecular_function:damaged DNA binding "Interacting selectively and non-covalently with damaged DNA." [GOC:jl](GO:0003684),molecular_function:DNA-[apurinic or apyrimidinic site] endonuclease activity "Catalysis of the cleavage of the C-O-P bond in the AP site created when DNA glycosylase removes a damaged base, involved in the DNA base excision repair pathway [BER]." [Wikipedia:AP_endonuclease](G…	K10563 formamidopyrimidine-DNA glycosylase [EC:3.2.2.23 4.2.99.18] | (RAP-DB) Os06g0643600; DNA glycosylase/AP lyase domain containing protein. (A);	03410|Base excision repair;
Os03g3499	positive	6.802e-12	1.6318e-10	proportion--0.87725--0.12184--0.00080--0.00011	;	31837752	31842219	+	phosphatidylinositol transfer protein PDR17 [Oryza sativa Japonica Group];	Phosphatidylinositol transfer protein PDR17 OS=Saccharomyces cerevisiae (strain ATCC 204508 / S288c) OX=559292 GN=PDR17 PE=1 SV=1;	;CRAL-TRIO lipid binding domain;CRAL/TRIO, N-terminal domain;CRAL-TRIO lipid binding domain;CRAL/TRIO, N-terminal domain;;CRAL-TRIO lipid binding domain;	NA	K14399 polyribonucleotide 5'-hydroxyl-kinase [EC:2.7.1.78] | (RefSeq) Clp1-domain-containing protein (A);	03015|mRNA surveillance pathway;
Os04g0335	positive	0	0	proportion--0.90839--0.06473--0.02509--0.00179	1125 N 0.935;1130 S 0.998**;1132 D 0.999**;1133 A 1.000**;1134 L 0.993**;1135 V 0.942;1136 R 0.999**;1137 Q 0.994**;1138 S 0.949;1139 A 0.999**;1140 Y 0.938;1141 E 0.998**;1142 A 0.938;1143 S 0.997**;1144 K 0.935;1145 G 0.949;1146 R 0.981*;1153 T 0.997**;1158 T 0.987*;1159 T 0.932;1160 A 0.999**;1161 V 0.999**;1162 F 0.935;1163 V 1.000**;1165 P 0.997**;1166 R 0.997**;	33172263	33184309	-	pullulanase 1, chloroplastic [Oryza sativa Japonica Group];	Pullulanase 1, chloroplastic OS=Arabidopsis thaliana OX=3702 GN=PU1 PE=1 SV=2;	Alpha-1,6-glucosidases, pullulanase-type, C-terminal;;Glycoside hydrolase, family 13, N-terminal;Pullulanase, N2 domain;	molecular_function:hydrolase activity, hydrolyzing O-glycosyl compounds "Catalysis of the hydrolysis of any O-glycosyl bond." [GOC:mah](GO:0004553),biological_process:carbohydrate metabolic process "The chemical reactions and pathways involving carbohydrates, any of a group of organic compounds based of the general formula Cx[H2O]y. Includes the formation of carbohydrate derivatives by the additi…	K01214 isoamylase [EC:3.2.1.68] | (RefSeq) isoamylase 3, chloroplastic-like (A);	NA
Os09g1553	positive	2.06564e-11	4.80024e-10	proportion--0.75835--0.22188--0.01529--0.00447	449 - 0.635;450 - 0.617;452 - 0.792;454 - 0.753;461 - 0.726;	6146328	6153266	+	hypothetical protein OsI_31710 [Oryza sativa Indica Group];	E3 ubiquitin-protein ligase RING1 OS=Arabidopsis thaliana OX=3702 GN=ATL55 PE=1 SV=1;	Zinc finger, RING-type;;Zinc finger, RING-type;Zinc finger, RING-type;;	NA	K10664 E3 ubiquitin-protein ligase ATL6/9/15/31/42/55 [EC:2.3.2.27] | (RefSeq) E3 ubiquitin-protein ligase RING1 (A);	NA
Os12g0808	positive	0	0	proportion--0.91173--0.00000--0.08827--0.00000	75 - 0.989*;76 - 0.999**;77 - 0.927;81 - 0.996**;82 - 0.999**;84 - 0.992**;86 - 0.930;87 - 0.996**;88 - 0.996**;89 - 0.934;90 - 0.996**;91 - 0.997**;92 - 0.997**;93 - 0.989*;94 - 0.997**;96 - 0.999**;97 - 0.927;98 - 0.997**;100 - 0.996**;101 - 0.929;102 - 0.997**;103 - 1.000**;104 - 0.996**;106 - 0.929;107 - 0.999**;108 - 0.999**;109 - 0.999**;110 - 0.944;111 - 0.926;112 - 0.997**;113 - 0.998**;1…	6873802	6875454	+	hypothetical protein OsI_37908 [Oryza sativa Indica Group];	NA	;;	NA	K02115 F-type H+-transporting ATPase subunit gamma | (RefSeq) ATP synthase gamma chain, chloroplastic-like (A);	00190|Oxidative phosphorylation;00195|Photosynthesis;
Os01g2879	positive	1.96287e-13	5.13007e-12	proportion--0.99370--0.00000--0.00630--0.00000	56 - 0.669;57 - 0.948;58 - 0.946;59 - 0.899;60 - 0.944;61 - 0.671;62 - 0.947;63 S 0.674;1195 I 0.667;1335 A 0.669;1349 D 0.672;1412 E 0.665;1413 R 0.675;1414 M 0.669;1444 A 0.671;	16680034	16694220	+	uncharacterized protein LOC4324171 [Oryza sativa Japonica Group];	TSET complex member tstF OS=Dictyostelium discoideum OX=44689 GN=tstF PE=1 SV=1;	WD40-repeat-containing domain;WD40 repeat;WD40 repeat;WD40 repeat;WD40 repeat;WD40 repeat;WD40 repeat;;	molecular_function:protein binding "Interacting selectively and non-covalently with any protein or protein complex [a complex of two or more proteins that may include other nonprotein molecules]." [GOC:go_curators](GO:0005515);	NA	NA
Os01g4704	positive	2.22045e-16	7.1859e-15	proportion--0.00000--0.92777--0.00000--0.07223	142 A 0.900;143 K 0.897;145 Q 0.987*;146 Q 0.874;147 Q 1.000**;148 K 0.999**;149 K 0.997**;150 N 0.999**;157 K 0.998**;158 G 0.990**;159 R 0.888;160 K 0.890;161 K 1.000**;	3148206	3149411	-	forkhead box protein G1 [Oryza sativa Japonica Group];	NA	NA	NA	NA	NA
Os08g0549	positive	0.000978737	0.014067	proportion--0.94523--0.00000--0.05477--0.00000	2 A 0.899;4 K 0.918;20 D 0.908;42 R 0.518;66 P 0.661;102 L 0.550;142 S 0.520;292 A 0.644;307 P 0.655;344 F 0.630;349 G 0.617;	25461441	25462992	+	uncharacterized protein LOC107278382 isoform X1 [Oryza sativa Japonica Group];	NA	NA	NA	NA	NA
Os03g4129	positive	0	0	proportion--0.82586--0.11878--0.04840--0.00696	2 - 0.998**;3 - 0.997**;5 - 0.998**;6 - 0.991**;7 - 0.997**;8 - 0.957*;9 - 0.997**;10 - 0.995**;11 - 0.997**;12 - 0.997**;13 - 0.993**;14 - 1.000**;16 - 0.998**;17 - 1.000**;18 - 0.957*;19 - 0.999**;20 - 0.997**;21 - 0.985*;22 - 0.998**;23 - 0.956*;24 - 0.998**;26 - 0.960*;219 A 0.973*;	36392786	36395908	+	hypothetical protein OsI_14008 [Oryza sativa Indica Group];	DNA-binding protein EMBP-1 OS=Triticum aestivum OX=4565 PE=1 SV=1;	Basic-leucine zipper domain;;Basic-leucine zipper domain;;;;;Basic-leucine zipper domain;;	molecular_function:DNA-binding transcription factor activity "A protein or a member of a complex that interacts selectively and non-covalently with a specific DNA sequence [sometimes referred to as a motif] within the regulatory region of a gene to modulate transcription. Regulatory regions include promoters [proximal and distal] and enhancers. Genes are transcriptional units, and include bacteri…	K09060 plant G-box-binding factor | (RefSeq) DNA-binding protein EMBP-1 isoform X1 (A);	NA
Os01g2876	positive	0	0	proportion--0.53027--0.28121--0.12319--0.06533	1 M 0.848;2 S 0.861;3 S 0.865;4 P 0.869;5 P 0.869;6 L 0.860;7 G 0.860;8 V 0.867;9 G 0.854;10 T 0.862;11 V 0.867;12 A 0.854;13 G 0.854;14 D 0.850;15 G 0.856;16 - 0.878;17 - 0.878;18 V 0.995**;19 D 0.844;20 V 0.854;21 R 0.858;22 A 0.867;23 S 0.865;24 S 0.872;25 P 0.862;26 G 0.854;27 G 0.856;28 L 0.862;29 R 0.871;30 R 0.863;31 I 0.857;32 H 0.995**;33 V 0.860;34 H 0.849;35 E 0.846;36 G 0.854;37 G 0.8…	16714589	16717418	+	ESF1 homolog [Oryza sativa Japonica Group];	Replicase polyprotein 1a OS=Human coronavirus HKU1 (isolate N1) OX=443239 GN=1a PE=1 SV=1;	NA	NA	NA	NA
Os02g2340	positive	0.00290045	0.0401895	proportion--0.71242--0.28748--0.00007--0.00003	;	23066633	23069468	-	probable protein kinase At2g41970 [Oryza sativa Japonica Group];	Probable protein kinase At2g41970 OS=Arabidopsis thaliana OX=3702 GN=At2g41970 PE=2 SV=1;	Tyrosine-protein kinase, catalytic domain;;Serine-threonine/tyrosine-protein kinase, catalytic domain;Protein kinase domain;;	molecular_function:protein kinase activity "Catalysis of the phosphorylation of an amino acid residue in a protein, usually according to the reaction: a protein + ATP = a phosphoprotein + ADP." [MetaCyc:PROTEIN-KINASE-RXN](GO:0004672),molecular_function:protein tyrosine kinase activity "Catalysis of the reaction: ATP + a protein tyrosine = ADP + protein tyrosine phosphate." [EC:2.7.10](GO:0004713…	K04733 interleukin-1 receptor-associated kinase 4 [EC:2.7.11.1] | (RefSeq) probable protein kinase At2g41970 (A);	04064|NF-kappa B signaling pathway;04620|Toll-like receptor signaling pathway;04722|Neurotrophin signaling pathway;05133|Pertussis;05140|Leishmaniasis;05142|Chagas disease (American trypanosomiasis);05145|Toxoplasmosis;05152|Tuberculosis;05162|Measles;05164|Influenza A;
Os09g1388	positive	0	0	proportion--0.95623--0.00000--0.04377--0.00000	110 S 0.997**;111 D 0.941;112 E 0.802;514 D 0.852;515 A 0.829;516 E 0.983*;518 S 0.987*;587 K 0.850;588 R 0.893;608 S 0.837;610 A 0.818;611 T 0.996**;612 I 0.847;613 T 0.942;614 S 0.995**;615 A 0.987*;617 R 0.817;618 K 0.999**;619 I 0.987*;	7569972	7575407	+	hypothetical protein OsJ_29542 [Oryza sativa Japonica Group];	Mediator of RNA polymerase II transcription subunit 20a OS=Arabidopsis thaliana OX=3702 GN=MED20A PE=1 SV=1;	Protein kinase domain;Protein kinase domain;Mediator complex, subunit Med20;Mediator complex, subunit Med20;Protein kinase domain;;	molecular_function:transcription coregulator activity "A protein or a member of a complex that interacts specifically and non-covalently with a DNA-bound DNA-binding transcription factor to either activate or repress the transcription of specific genes. Coregulators often act by altering chromatin structure and modifications. For example, one class of transcription coregulators modifies chromatin…	K17535 serine/threonine-protein kinase TNNI3K [EC:2.7.11.1] | (RefSeq) serine/threonine-protein kinase STY13 (A);	NA
Os03g0520	positive	2.82663e-13	7.30831e-12	proportion--0.89516--0.00000--0.10484--0.00000	112 G 0.926;114 R 0.998**;115 T 0.999**;130 L 1.000**;131 S 0.999**;132 Y 0.914;133 F 0.917;134 Q 0.999**;135 C 0.992**;136 C 0.923;137 I 1.000**;138 K 0.999**;139 A 1.000**;	3788209	3790995	-	hypothetical protein OsI_10188 [Oryza sativa Indica Group];	NA	;RIN4, pathogenic type III effector avirulence factor Avr cleavage site;;	NA	K12833 pre-mRNA branch site protein p14 | (RefSeq) RNA-binding protein BRN2-like isoform X1 (A);	03040|Spliceosome;
Os07g0251	positive	2.60444e-10	5.58161e-09	proportion--0.90022--0.08938--0.00946--0.00094	439 I 0.974*;440 F 0.974*;494 D 0.751;497 T 0.955*;499 L 0.975*;	2200406	2203565	+	transcription termination factor MTERF2, chloroplastic [Oryza sativa Japonica Group];	Transcription termination factor MTERF2, chloroplastic OS=Arabidopsis thaliana OX=3702 GN=MTERF2 PE=3 SV=1;	;Transcription termination factor, mitochondrial/chloroplastic;Transcription termination factor, mitochondrial/chloroplastic;;Transcription termination factor, mitochondrial/chloroplastic;Transcription termination factor, mitochondrial/chloroplastic;Transcription termination factor, mitochondrial/chloroplastic;Transcription termination factor, mitochondrial/chloroplastic;Transcription termination…	molecular_function:double-stranded DNA binding "Interacting selectively and non-covalently with double-stranded DNA." [GOC:elh, GOC:vw](GO:0003690),biological_process:regulation of transcription, DNA-templated "Any process that modulates the frequency, rate or extent of cellular DNA-templated transcription." [GOC:go_curators, GOC:txnOH](GO:0006355);	K15032 mTERF domain-containing protein, mitochondrial | (RAP-DB) Os07g0134700; Mitochodrial transcription termination factor-related family protein. (A);	NA
Os10g1234	positive	0	0	proportion--0.61182--0.28118--0.07330--0.03369	303 A 0.999**;305 P 0.994**;306 E 0.926;307 D 0.915;308 G 0.933;310 D 0.940;311 K 0.999**;312 N 0.935;313 F 0.930;328 G 0.933;329 K 0.999**;330 N 0.999**;331 K 0.994**;332 H 0.930;347 L 0.995**;348 P 0.999**;349 I 0.939;350 G 0.933;351 F 0.930;372 F 0.994**;374 P 0.938;375 T 0.985*;377 Q 0.999**;378 E 0.938;379 L 0.994**;380 L 0.999**;381 A 0.995**;382 I 0.930;383 L 0.987*;384 E 0.995**;385 A 0.9…	16510368	16516116	+	hypothetical protein OsI_33558 [Oryza sativa Indica Group];	NA	;;;;;;;;	NA	NA	NA
Os10g1853	positive	3.19977e-10	6.81206e-09	proportion--0.61137--0.14411--0.19788--0.04664	71 V 1.000**;108 H 0.987*;109 L 0.998**;111 P 0.983*;150 T 0.984*;168 A 0.981*;169 A 1.000**;180 D 0.602;182 V 0.995**;184 T 0.799;185 W 1.000**;186 A 0.997**;199 G 0.963*;201 K 0.997**;202 G 1.000**;203 E 0.707;223 H 1.000**;225 T 0.774;226 A 1.000**;227 N 0.997**;228 A 0.829;229 L 1.000**;230 G 1.000**;233 N 0.978*;	21811818	21813962	-	hypothetical protein OsI_34268 [Oryza sativa Indica Group];	NA	;;	NA	NA	NA
Os01g1756	positive	0	0	proportion--0.61413--0.34517--0.02606--0.01465	43 - 0.990*;44 - 0.900;46 - 0.888;47 - 0.977*;48 - 0.998**;49 - 0.999**;50 - 0.998**;51 - 0.888;165 - 0.964*;186 - 0.992**;187 - 0.995**;188 - 0.974*;189 - 0.991**;190 - 0.910;191 - 0.752;192 - 0.988*;337 A 0.779;	28695012	28704013	-	putative ZmEBE-1 protein [Oryza sativa Japonica Group];	NA	;;Neprosin;	NA	NA	NA
Os09g0706	positive	0.00037652	0.00563844	proportion--0.57190--0.42151--0.00380--0.00280	47 R 0.975*;	15232539	15234348	+	hypothetical protein [Oryza sativa Japonica Group];	NA	NA	NA	NA	NA
Os04g0584	positive	2.5091e-14	7.07538e-13	proportion--0.89900--0.00000--0.10100--0.00000	3 P 0.991**;4 P 0.982*;6 P 0.791;7 P 0.991**;8 P 0.798;9 P 0.841;112 P 0.848;114 L 0.950*;116 A 0.990**;117 Y 0.976*;118 S 0.790;119 S 0.791;120 P 0.796;121 M 0.996**;122 D 0.897;123 S 0.803;	30292211	30295591	-	Os04g0212200 [Oryza sativa Japonica Group];	Two-component response regulator ORR42 OS=Oryza sativa subsp. japonica OX=39947 GN=RR42 PE=3 SV=2;	Signal transduction response regulator, receiver domain;Signal transduction response regulator, receiver domain;Signal transduction response regulator, receiver domain;;;	biological_process:phosphorelay signal transduction system "A conserved series of molecular signals found in prokaryotes and eukaryotes; involves autophosphorylation of a histidine kinase and the transfer of the phosphate group to an aspartate that then acts as a phospho-donor to response regulator proteins." [PMID:9191038](GO:0000160);	K14489 arabidopsis histidine kinase 2/3/4 (cytokinin receptor) [EC:2.7.13.3] | (RefSeq) histidine kinase 2 (A);	04075|Plant hormone signal transduction;
Os04g1799	positive	0	0	proportion--0.63758--0.22073--0.10525--0.03644	336 L 1.000**;337 L 0.976*;338 L 0.985*;339 L 0.999**;340 I 0.999**;341 G 0.972*;342 T 0.980*;345 K 0.998**;346 L 1.000**;348 H 0.999**;349 I 1.000**;350 I 0.999**;351 T 0.998**;352 Q 0.980*;353 L 0.990*;354 A 0.981*;355 Y 0.999**;356 E 1.000**;357 V 0.982*;358 A 0.999**;359 T 0.998**;360 K 1.000**;362 T 1.000**;364 V 1.000**;365 E 1.000**;369 D 0.997**;370 I 1.000**;371 A 0.999**;372 V 0.999**;3…	13687806	13694088	+	MLO-like protein 13 isoform X1 [Oryza sativa Japonica Group];	MLO-like protein 1 OS=Arabidopsis thaliana OX=3702 GN=MLO1 PE=1 SV=1;	;Mlo-related protein;;	biological_process:defense response "Reactions, triggered in response to the presence of a foreign body or the occurrence of an injury, which result in restriction of damage to the organism attacked or prevention/recovery from the infection caused by the attack." [GOC:go_curators](GO:0006952),cellular_component:integral component of membrane "The component of a membrane consisting of the gene pro…	K08472 mlo protein | (RefSeq) MLO-like protein 13 isoform X1 (A);	NA
Os02g3297	positive	0	0	proportion--0.59250--0.39711--0.00622--0.00417	1010 - 0.905;1011 - 0.990*;1012 - 0.996**;1013 - 0.990*;1014 - 0.998**;1015 - 0.872;1016 - 0.990*;	30910215	30918935	-	pheophytinase, chloroplastic isoform X2 [Oryza sativa Japonica Group];	Probable pinoresinol-lariciresinol reductase 3 OS=Arabidopsis thaliana OX=3702 GN=PLR3 PE=3 SV=2;	;NmrA-like domain;Alpha/beta hydrolase fold-1;Alpha/beta hydrolase fold-1;Alpha/beta hydrolase fold-1;Alpha/beta hydrolase fold-1;;	NA	K23050 phenylcoumaran benzylic ether reductase [EC:1.3.1.-] | (Kazusa) Lj3g3v3360900.1; - (A);	NA
Os08g2201	positive	1.50862e-09	3.07593e-08	proportion--0.64046--0.35954--0.00000--0.00000	257 S 0.777;	4924426	4927864	-	hypothetical protein OsI_29608 [Oryza sativa Indica Group];	Putative transcription factor bHLH107 OS=Arabidopsis thaliana OX=3702 GN=BHLH107 PE=3 SV=1;	Myc-type, basic helix-loop-helix (bHLH) domain;;Myc-type, basic helix-loop-helix (bHLH) domain;Myc-type, basic helix-loop-helix (bHLH) domain;;	molecular_function:protein dimerization activity "The formation of a protein dimer, a macromolecular structure consists of two noncovalently associated identical or nonidentical subunits." [ISBN:0198506732](GO:0046983);	K22484 transcriptional regulator CBF1 | (RefSeq) transcription factor bHLH106-like (A);	NA
Os10g1676	positive	0	0	proportion--0.83645--0.07139--0.08491--0.00725	230 G 0.888;453 S 0.637;621 L 0.844;665 - 0.845;670 - 0.908;671 I 0.996**;672 Y 0.997**;675 L 0.986*;676 V 0.990*;677 D 0.993**;678 P 0.924;679 A 0.901;680 L 0.993**;681 G 0.998**;684 A 0.941;685 S 0.892;705 N 0.997**;706 A 0.996**;707 V 0.996**;708 A 0.996**;710 H 0.979*;711 H 0.892;712 Y 0.999**;713 D 0.990**;714 V 0.999**;715 V 0.996**;717 G 0.996**;718 P 0.925;719 P 0.889;720 M 0.994**;721 P …	20552701	20554740	+	Os10g0484632 [Oryza sativa Japonica Group];	F-box protein At4g19940 OS=Arabidopsis thaliana OX=3702 GN=At4g19940 PE=4 SV=1;	F-box domain;;F-box domain;;F-box domain;F-box domain;F-box domain;	molecular_function:protein binding "Interacting selectively and non-covalently with any protein or protein complex [a complex of two or more proteins that may include other nonprotein molecules]." [GOC:go_curators](GO:0005515);	NA	NA
Os02g0077	positive	0	0	proportion--0.75553--0.16085--0.06894--0.01468	75 G 0.903;77 S 0.981*;78 S 0.998**;79 R 0.985*;80 R 0.998**;81 R 0.997**;82 K 0.999**;83 A 0.910;85 K 0.998**;86 R 0.871;87 N 0.994**;88 F 0.993**;90 A 0.997**;92 E 0.990*;	507451	508558	+	hypothetical protein OsI_05539 [Oryza sativa Indica Group];	NA	NA	NA	NA	NA
Os01g2415	positive	0	0	proportion--0.68258--0.18289--0.10610--0.02843	;	20548967	20550072	+	uncharacterized protein LOC4327654 [Oryza sativa Japonica Group];	NA	Protein of unknown function DUF1118;	NA	NA	NA
Os07g1989	positive	0.000229916	0.00349183	proportion--0.92723--0.07253--0.00022--0.00002	;	21669638	21671978	-	hypothetical protein OsI_26281 [Oryza sativa Indica Group];	Isocitrate lyase OS=Oryza sativa subsp. japonica OX=39947 GN=ICL PE=1 SV=1;	Isocitrate lyase;Isocitrate lyase;	molecular_function:isocitrate lyase activity "Catalysis of the reaction: isocitrate = glyoxylate + succinate." [EC:4.1.3.1, RHEA:13245](GO:0004451),biological_process:carboxylic acid metabolic process "The chemical reactions and pathways involving carboxylic acids, any organic acid containing one or more carboxyl [COOH] groups or anions [COO-]." [ISBN:0198506732](GO:0019752);	K01637 isocitrate lyase [EC:4.1.3.1] | (RAP-DB) Os07g0529000; Similar to Isocitrate lyase (Fragment). (A);	00630|Glyoxylate and dicarboxylate metabolism;01200|Carbon metabolism;
Os02g2103	positive	4.17351e-10	8.76892e-09	proportion--0.53055--0.35980--0.06534--0.04431	197 G 0.553;198 L 0.771;199 A 0.988*;200 Y 0.640;202 W 0.962*;206 F 0.953*;207 D 0.588;209 T 0.964*;210 L 0.998**;211 L 0.985*;212 A 0.846;327 P 0.641;	20832970	20843177	+	hypothetical protein OsJ_06983 [Oryza sativa Japonica Group];	NA	NA	NA	NA	NA
Os04g1820	positive	7.02713e-07	1.22108e-05	proportion--0.64465--0.16520--0.15136--0.03879	1 P 0.826;2 T 0.826;3 S 0.826;4 A 0.826;5 G 0.826;6 A 0.826;7 R 0.826;8 P 0.826;9 T 0.826;10 S 0.826;11 A 0.826;12 S 0.826;13 P 0.826;14 T 0.826;15 F 0.826;16 S 0.826;17 G 0.826;18 T 0.826;19 G 0.826;20 T 0.826;21 D 0.826;22 R 0.826;23 Q 0.826;24 P 0.826;25 S 0.826;26 T 0.826;27 G 0.826;28 R 0.826;29 R 0.826;30 A 0.826;31 P 0.826;32 P 0.826;33 R 0.826;34 P 0.826;35 D 0.826;36 L 0.826;37 A 0.826;3…	13589559	13589948	+	Os04g0446700 [Oryza sativa Japonica Group];	NA	;;	NA	NA	NA
Os03g2944	positive	0.000498443	0.00735013	proportion--1.00000--0.00000--0.00000--0.00000	;	26727609	26729190	-	putative F-box/LRR-repeat protein 9 [Oryza sativa Japonica Group];	Putative F-box/LRR-repeat protein 9 OS=Arabidopsis thaliana OX=3702 GN=FBL9 PE=4 SV=1;	F-box domain;;;F-box domain;F-box domain;	molecular_function:protein binding "Interacting selectively and non-covalently with any protein or protein complex [a complex of two or more proteins that may include other nonprotein molecules]." [GOC:go_curators](GO:0005515);	K10268 F-box and leucine-rich repeat protein 2/20 | (RefSeq) hypothetical protein (A);	NA
Os06g0798	positive	0	0	proportion--0.65261--0.29232--0.03803--0.01704	595 V 0.999**;596 N 0.919;597 E 0.999**;598 R 0.994**;599 Q 0.921;600 R 0.993**;601 A 0.918;602 L 0.993**;603 L 0.993**;604 E 0.993**;605 E 0.988*;606 F 0.994**;607 A 0.999**;608 V 0.997**;609 E 0.914;610 E 0.917;611 A 0.999**;612 T 0.994**;613 K 0.917;614 E 0.917;616 S 0.993**;617 S 0.920;618 F 0.921;619 S 0.993**;620 A 0.994**;621 G 0.999**;654 N 0.999**;	5898020	5907308	-	chaperone protein dnaJ 1, mitochondrial isoform X1 [Oryza sativa Japonica Group];	Chaperone protein dnaJ 1, mitochondrial OS=Arabidopsis thaliana OX=3702 GN=ATJ1 PE=2 SV=2;	Chaperone DnaJ, C-terminal;DnaJ domain;DnaJ domain;DnaJ domain;DnaJ domain;DnaJ domain;;Heat shock protein DnaJ, cysteine-rich domain;;DnaJ domain;DnaJ domain;Heat shock protein DnaJ, cysteine-rich domain;	molecular_function:heat shock protein binding "Interacting selectively and non-covalently with a heat shock protein, any protein synthesized or activated in response to heat shock." [GOC:mah, GOC:vw](GO:0031072),molecular_function:unfolded protein binding "Interacting selectively and non-covalently with an unfolded protein." [GOC:ai](GO:0051082);	K03686 molecular chaperone DnaJ | (RefSeq) chaperone protein dnaJ 1, mitochondrial isoform X1 (A);	NA
Os05g0224	positive	0	0	proportion--0.76882--0.09929--0.11680--0.01509	86 - 0.999**;87 - 1.000**;88 - 0.962*;89 - 0.998**;90 - 0.962*;91 - 0.998**;92 - 0.966*;93 - 0.998**;94 - 0.998**;95 - 1.000**;96 M 1.000**;97 T 0.999**;98 K 1.000**;99 M 0.997**;100 S 0.964*;101 S 0.997**;102 M 0.997**;103 K 1.000**;104 A 0.998**;106 G 0.965*;107 S 0.998**;109 P 0.966*;110 K 0.998**;111 R 1.000**;160 P 0.894;	29108538	29109784	-	hypothetical protein OsI_18313 [Oryza sativa Indica Group];	Probable WRKY transcription factor 65 OS=Arabidopsis thaliana OX=3702 GN=WRKY65 PE=2 SV=1;	WRKY domain;;;WRKY domain;WRKY domain;	molecular_function:DNA-binding transcription factor activity "A protein or a member of a complex that interacts selectively and non-covalently with a specific DNA sequence [sometimes referred to as a motif] within the regulatory region of a gene to modulate transcription. Regulatory regions include promoters [proximal and distal] and enhancers. Genes are transcriptional units, and include bacteri…	K13425 WRKY transcription factor 22 | (RefSeq) WRKY transcription factor 22-like (A);	04626|Plant-pathogen interaction;
Os11g0795	positive	0	0	proportion--0.33475--0.33698--0.16359--0.16468	1 M 0.561;2 A 0.557;3 V 0.627;4 L 0.613;5 A 0.557;6 E 0.520;7 I 0.541;8 A 0.513;9 G 0.514;11 E 0.520;12 S 0.525;13 P 0.562;14 P 0.562;15 P 0.562;16 L 0.636;17 P 0.627;18 P 0.627;19 S 0.525;20 E 0.607;21 G 0.626;22 G 0.514;23 E 0.607;24 V 0.627;25 S 0.525;26 G 0.658;27 A 0.513;28 P 0.562;29 S 0.525;30 T 0.568;31 S 0.525;32 S 0.633;33 T 0.522;34 S 0.525;36 A 0.513;38 G 0.514;39 G 0.514;40 G 0.514;4…	6507083	6516506	-	hypothetical protein LOC_Os11g11520 [Oryza sativa Japonica Group];	Probable non-inhibitory serpin-Z9 OS=Oryza sativa subsp. japonica OX=39947 GN=Os11g0222200 PE=2 SV=2;	Serpin family;;	cellular_component:extracellular space "That part of a multicellular organism outside the cells proper, usually taken to be outside the plasma membranes, and occupied by fluid." [ISBN:0198547684](GO:0005615);	K13963 serpin B | (RefSeq) probable non-inhibitory serpin-Z9 (A);	05146|Amoebiasis;
Os10g1890	positive	3.30938e-07	5.89938e-06	proportion--0.92506--0.07265--0.00212--0.00017	184 S 0.996**;	22107303	22109890	+	hypothetical protein OsI_34301 [Oryza sativa Indica Group];	UPF0496 protein 4 OS=Oryza sativa subsp. indica OX=39946 GN=OsI_033149 PE=3 SV=2;	Protein BYPASS-related;Protein BYPASS-related;;;	NA	NA	NA
Os07g2364	positive	0	0	proportion--0.89556--0.00000--0.10444--0.00000	149 Q 0.642;182 D 0.754;221 H 0.795;250 A 0.756;291 V 0.820;340 P 0.859;341 S 0.985*;351 P 0.947;352 R 0.841;353 N 0.982*;354 L 0.991**;355 M 0.998**;356 P 0.997**;357 D 0.981*;358 P 0.987*;359 N 0.860;360 F 0.800;363 T 0.955*;364 P 0.966*;366 D 0.998**;367 L 0.834;368 H 0.843;369 L 0.834;370 V 0.861;371 G 0.993**;374 N 0.860;375 G 0.960*;376 G 0.992**;377 R 0.989*;378 L 0.986*;382 H 0.990*;384 S…	24474072	24483698	+	hypothetical protein OsI_26631 [Oryza sativa Indica Group];	NA	;;;;	NA	NA	NA
Os09g2166	positive	4.72805e-08	8.8196e-07	proportion--0.97924--0.00000--0.02076--0.00000	216 - 0.980*;217 - 0.615;218 - 0.972*;219 - 0.624;220 - 0.586;	895962	900992	-	lamin-like protein [Oryza sativa Japonica Group];	Transmembrane 9 superfamily member 8 OS=Arabidopsis thaliana OX=3702 GN=TMN8 PE=2 SV=1;	;;Phytocyanin domain;Phytocyanin domain;Nonaspanin (TM9SF);Nonaspanin (TM9SF);	molecular_function:electron transfer activity "Any molecular entity that serves as an electron acceptor and electron donor in an electron transport chain. An electron transport chain is a process in which a series of electron carriers operate together to transfer electrons from donors to any of several different terminal electron acceptors to generate a transmembrane electrochemical gradient." [I…	K17086 transmembrane 9 superfamily member 2/4 | (RAP-DB) Os09g0557800; Similar to transmembrane 9 superfamily protein member 4. (A);	NA
Os06g2373	positive	0.00282677	0.039225	proportion--0.60137--0.23813--0.11497--0.04552	;	25047042	25048779	-	hypothetical protein OsJ_21953 [Oryza sativa Japonica Group];	NA	NA	NA	NA	NA
Os03g1796	positive	1.99044e-10	4.29436e-09	proportion--0.71536--0.18697--0.07743--0.02024	244 A 0.998**;245 S 0.999**;246 D 0.974*;247 D 0.875;248 L 0.902;249 K 0.941;251 V 0.883;256 V 0.868;257 C 0.991**;258 L 0.954*;259 K 0.988*;261 E 0.995**;269 V 0.983*;270 N 0.923;271 A 0.902;272 K 0.943;	13311775	13312738	-	uncharacterized protein LOC4332820 [Oryza sativa Japonica Group];	NA	;;	NA	NA	NA
Os04g2604	positive	0	0	proportion--0.69568--0.17276--0.10539--0.02617	2 A 0.516;5 R 0.537;6 Q 0.504;7 R 0.537;8 E 0.530;9 A 0.516;10 R 0.537;12 R 0.523;13 F 0.518;14 R 0.523;16 A 0.516;18 P 0.524;19 G 0.514;20 L 0.524;21 F 0.518;22 P 0.521;23 A 0.513;25 P 0.524;26 T 0.510;27 P 0.553;28 P 0.521;29 - 0.579;30 A 0.513;32 G 0.514;33 T 0.510;39 - 0.579;40 - 0.579;41 - 0.579;47 F 0.518;50 T 0.514;51 S 0.532;53 A 0.516;54 G 0.549;55 G 0.517;56 G 0.559;57 G 0.514;58 A 0.51…	7899149	7902831	+	hypothetical protein OsI_16935 [Oryza sativa Indica Group];	Actin-depolymerizing factor 6 OS=Oryza sativa subsp. japonica OX=39947 GN=ADF6 PE=2 SV=2;	Zinc finger, CCHC-type;Zinc finger, CCHC-type;;ADF/Cofilin;Zinc finger, CCHC-type;Zinc finger, CCHC-type;Zinc finger, CCHC-type;Actin-depolymerising factor homology domain;Actin-depolymerising factor homology domain;Actin-depolymerising factor homology domain;	molecular_function:nucleic acid binding "Interacting selectively and non-covalently with any nucleic acid." [GOC:jl](GO:0003676),molecular_function:actin binding "Interacting selectively and non-covalently with monomeric or multimeric forms of actin, including actin filaments." [GOC:clt](GO:0003779),molecular_function:zinc ion binding "Interacting selectively and non-covalently with zinc [Zn] ion…	K05765 cofilin | (RAP-DB) Os04g0555700; Similar to Actin-depolymerizing factor (ADF). (A);	04360|Axon guidance;04666|Fc gamma R-mediated phagocytosis;04810|Regulation of actin cytoskeleton;05133|Pertussis;
Os03g4503	positive	0	0	proportion--0.30828--0.28459--0.21170--0.19543	1 - 0.858;2 M 0.763;3 V 0.756;4 - 0.804;5 - 0.774;6 - 0.763;7 - 0.769;8 - 0.720;9 - 0.807;10 E 0.729;11 I 0.764;12 L 0.776;13 - 0.818;14 W 0.820;15 T 0.791;16 M 0.766;17 - 0.741;18 - 0.759;19 - 0.759;20 - 0.759;21 - 0.802;22 - 0.780;23 - 0.778;24 - 0.760;25 - 0.778;26 - 0.811;27 - 0.741;28 - 0.774;29 - 0.764;30 - 0.764;31 - 0.788;32 - 0.784;33 - 0.786;34 - 0.858;35 - 0.858;36 - 0.786;37 - 0.776;3…	38707341	38708406	-	hypothetical protein OsI_14428 [Oryza sativa Indica Group];	NA	NA	NA	NA	NA
Os01g0725	positive	0	0	proportion--0.67690--0.16780--0.12444--0.03085	;	38724177	38733397	+	MADS-box transcription factor 3 isoform X1 [Oryza sativa Japonica Group];	MADS-box transcription factor 3 OS=Oryza sativa subsp. japonica OX=39947 GN=MADS3 PE=2 SV=1;	;;Transcription factor, K-box;Transcription factor, K-box;Transcription factor, MADS-box;Transcription factor, MADS-box;Transcription factor, MADS-box;Transcription factor, MADS-box;Transcription factor, MADS-box;Transcription factor, MADS-box;	molecular_function:DNA binding "Any molecular function by which a gene product interacts selectively and non-covalently with DNA [deoxyribonucleic acid]." [GOC:dph, GOC:jl, GOC:tb, GOC:vw](GO:0003677),molecular_function:DNA-binding transcription factor activity "A protein or a member of a complex that interacts selectively and non-covalently with a specific DNA sequence [sometimes referred to as …	K09264 MADS-box transcription factor, plant | (RefSeq) MADS-box transcription factor 3 isoform X1 (A);	NA
Os11g2655	positive	1.75959e-08	3.38712e-07	proportion--0.75287--0.23344--0.01045--0.00324	92 G 0.699;97 A 0.714;436 S 0.609;822 K 0.770;	31967847	31978692	-	mediator of RNA polymerase II transcription subunit 34 isoform X6 [Oryza sativa Japonica Group];	Mediator of RNA polymerase II transcription subunit 34 OS=Arabidopsis thaliana OX=3702 GN=MED34 PE=1 SV=1;	;Helicase superfamily 1/2, ATP-binding domain;DEAD/DEAH box helicase domain;HRDC domain;Helicase, C-terminal;HRDC domain;Helicase, C-terminal;;ATP-dependent DNA helicase RecQ, zinc-binding domain;Helicase, C-terminal;Helicase superfamily 1/2, ATP-binding domain;	molecular_function:nucleic acid binding "Interacting selectively and non-covalently with any nucleic acid." [GOC:jl](GO:0003676),molecular_function:ATP binding "Interacting selectively and non-covalently with ATP, adenosine 5'-triphosphate, a universally important coenzyme and enzyme regulator." [ISBN:0198506732](GO:0005524);	K10899 ATP-dependent DNA helicase Q1 [EC:3.6.4.12] | (RefSeq) LOC109757797; mediator of RNA polymerase II transcription subunit 34 isoform X1 (A);	NA
Os03g2103	positive	2.47648e-05	0.00039673	proportion--0.75236--0.22720--0.01570--0.00474	353 A 0.732;354 C 0.954*;355 T 0.953*;356 P 0.731;357 A 0.732;358 S 0.953*;359 K 0.933;360 R 0.995**;361 A 0.989*;362 R 0.937;	16547246	16554543	-	hypothetical protein OsI_11885 [Oryza sativa Indica Group];	Putative cyclin-D2-3 OS=Oryza sativa subsp. japonica OX=39947 GN=CYCD2-3 PE=3 SV=1;	Cyclin;;Cyclin, N-terminal;Cyclin, C-terminal domain;Cyclin, C-terminal domain;Cyclin-like;	cellular_component:nucleus "A membrane-bounded organelle of eukaryotic cells in which chromosomes are housed and replicated. In most cells, the nucleus contains all of the cell's chromosomes except the organellar chromosomes, and is the site of RNA synthesis and processing. In some species, or in specialized cell types, RNA metabolism or DNA replication may be absent." [GOC:go_curators](GO:000563…	K18810 cyclin D1/2/4, plant | (RefSeq) putative cyclin-D2-3 (A);	NA
Os12g0774	positive	0	0	proportion--0.70940--0.20025--0.07046--0.01989	267 T 0.505;532 T 0.533;533 - 0.994**;534 - 0.879;535 - 0.876;536 - 0.999**;537 - 0.989*;539 W 0.987*;540 R 0.997**;541 I 0.932;542 T 0.598;543 L 0.625;544 A 0.619;545 I 0.971*;546 S 0.555;549 - 0.891;550 - 0.877;551 - 0.878;552 - 0.871;553 - 0.988*;555 - 0.858;582 - 0.932;584 D 0.949;586 T 0.882;587 R 0.999**;588 N 0.890;589 E 0.999**;590 I 0.980*;621 T 0.993**;622 L 0.970*;624 A 0.991**;625 S 0…	6493333	6509913	-	hypothetical protein OsJ_35645 [Oryza sativa Japonica Group];	NA	;RWP-RK domain;Potential DNA-binding domain;;	NA	K18401 KAT8 regulatory NSL complex subunit 2 | (RefSeq) INO80 complex subunit D-like (A);	NA
Os10g0737	positive	7.39409e-14	2.00869e-12	proportion--0.73658--0.22253--0.03140--0.00949	55 M 0.981*;57 M 0.976*;60 L 0.890;65 R 0.995**;85 A 0.897;86 M 0.864;88 A 0.896;90 S 0.558;91 P 0.998**;114 A 0.966*;115 P 0.522;116 A 0.918;117 H 0.871;118 Q 0.915;	10565307	10570350	+	Putative ATP SYNTHASE GAMMA CHAIN, MITOCHONDRIAL PRECURSOR [Oryza sativa Japonica Group];	ATP synthase subunit gamma, mitochondrial OS=Ipomoea batatas OX=4120 GN=ATPC PE=1 SV=2;	ATP synthase, F1 complex, gamma subunit;ATP synthase, F1 complex, gamma subunit;ATP synthase, F1 complex, gamma subunit;ATP synthase, F1 complex, gamma subunit;ATP synthase, F1 complex, gamma subunit;ATP synthase, F1 complex, gamma subunit;;	biological_process:ATP synthesis coupled proton transport "The transport of protons across a membrane to generate an electrochemical gradient [proton-motive force] that powers ATP synthesis." [ISBN:0716731363](GO:0015986),cellular_component:proton-transporting ATP synthase complex, catalytic core F[1] "The sector of a hydrogen-transporting ATP synthase complex in which the catalytic activity resi…	K02136 F-type H+-transporting ATPase subunit gamma | (RefSeq) ATP synthase subunit gamma, mitochondrial (A);	00190|Oxidative phosphorylation;05010|Alzheimer's disease;05012|Parkinson's disease;05016|Huntington's disease;
Os01g3830	positive	0.000114578	0.00177651	proportion--0.83953--0.16019--0.00024--0.00005	;	9460358	9463365	-	uncharacterized protein LOC101784061 [Setaria italica];	3-hydroxybutyryl-CoA dehydrogenase OS=Bradyrhizobium diazoefficiens (strain JCM 10833 / IAM 13628 / NBRC 14792 / USDA 110) OX=224911 GN=hbdA PE=3 SV=1;	3-hydroxyacyl-CoA dehydrogenase, NAD binding;3-hydroxyacyl-CoA dehydrogenase, C-terminal;;;	molecular_function:3-hydroxyacyl-CoA dehydrogenase activity "Catalysis of the reaction: [S]-3-hydroxyacyl-CoA + NAD+ = 3-oxoacyl-CoA + NADH + H[+]." [EC:1.1.1.35](GO:0003857),biological_process:fatty acid metabolic process "The chemical reactions and pathways involving fatty acids, aliphatic monocarboxylic acids liberated from naturally occurring fats and oils by hydrolysis." [ISBN:0198547684](GO…	K00074 3-hydroxybutyryl-CoA dehydrogenase [EC:1.1.1.157] | (RefSeq) 3-hydroxybutyryl-CoA dehydrogenase (A);	00360|Phenylalanine metabolism;00362|Benzoate degradation;00650|Butanoate metabolism;
Os03g3534	positive	7.92926e-08	1.46494e-06	proportion--0.96826--0.00000--0.03174--0.00000	71 L 0.966*;72 P 0.997**;73 D 0.983*;76 R 0.958*;	32181337	32192846	-	uncharacterized protein LOC4333982 isoform X2 [Oryza sativa Japonica Group];	NA	;	NA	NA	NA
Os03g1815	positive	0.001225	0.017528	proportion--1.00000--0.00000--0.00000--0.00000	;	13499334	13500988	+	inactive beta-amylase 9 [Oryza sativa Japonica Group];	Inactive beta-amylase 9 OS=Arabidopsis thaliana OX=3702 GN=BAM9 PE=2 SV=1;	Glycoside hydrolase, family 14;;Glycoside hydrolase, family 14;Glycoside hydrolase, family 14;Glycoside hydrolase, family 14;Glycoside hydrolase, family 14;Glycoside hydrolase, family 14;	biological_process:polysaccharide catabolic process "The chemical reactions and pathways resulting in the breakdown of a polysaccharide, a polymer of many [typically more than 10] monosaccharide residues linked glycosidically." [CHEBI:18154, GOC:go_curators](GO:0000272),molecular_function:beta-amylase activity "Catalysis of the reaction: [1,4-alpha-D-glucosyl][n+1] + H2O = [1,4-alpha-D-glucosyl][…	K01177 beta-amylase [EC:3.2.1.2] | (RefSeq) BMY; inactive beta-amylase 9 (A);	00500|Starch and sucrose metabolism;
Os08g1395	positive	0	0	proportion--0.83409--0.10925--0.05010--0.00656	1066 - 0.997**;1067 - 1.000**;1068 - 0.992**;1069 - 0.997**;1071 - 0.999**;1072 - 0.959*;1073 - 0.998**;1074 - 0.997**;1077 - 1.000**;1078 - 0.959*;1079 - 0.959*;1080 - 0.964*;1081 - 0.999**;1082 - 0.999**;1083 - 0.997**;1084 - 0.997**;1085 - 0.998**;1086 - 0.994**;1087 - 0.998**;1088 - 0.997**;1089 - 0.993**;1090 - 0.997**;1091 - 0.998**;1092 - 0.966*;1093 - 0.998**;1094 - 1.000**;1095 - 0.968*;…	14243347	14263787	-	hypothetical protein OsI_28843 [Oryza sativa Indica Group];	Protein ENHANCED DOWNY MILDEW 2 OS=Arabidopsis thaliana OX=3702 GN=EDM2 PE=1 SV=1;	DNA (cytosine-5)-methyltransferase 1, replication foci domain;;Zinc finger, PHD-type;Zinc finger, PHD-type;Zinc finger, PHD-type;;	NA	K09566 peptidyl-prolyl isomerase G (cyclophilin G) [EC:5.2.1.8] | (RefSeq) uncharacterized protein LOC109765463 (A);	NA
Os10g1667	positive	0	0	proportion--0.83180--0.13402--0.02943--0.00474	329 - 0.852;330 - 0.864;332 - 0.910;335 - 0.987*;336 - 0.998**;337 - 0.999**;338 - 0.999**;616 V 0.996**;617 P 0.987*;619 E 0.984*;620 T 0.994**;	20487699	20490637	-	hypothetical protein OsI_34073 [Oryza sativa Indica Group];	NA	;	NA	NA	NA
Os01g1864	positive	0	0	proportion--0.66052--0.00000--0.33948--0.00000	1 - 0.777;2 - 0.777;3 - 0.777;4 - 0.777;5 - 0.777;6 - 0.777;7 - 0.777;8 - 0.777;9 - 0.777;10 - 0.777;11 - 0.777;12 - 0.777;13 - 0.777;14 - 0.777;15 - 0.777;16 - 0.777;17 - 0.777;18 - 0.777;19 - 0.777;20 - 0.777;21 - 0.777;22 - 0.777;23 - 0.777;24 - 0.777;25 - 0.777;26 - 0.777;27 - 0.777;28 - 0.777;29 - 0.777;30 - 0.777;31 - 0.777;32 - 0.777;33 - 0.777;34 - 0.777;35 - 0.777;36 - 0.777;37 - 0.777;3…	27392535	27393744	+	Os01g0388200 [Oryza sativa Japonica Group];	NA	NA	NA	NA	NA
Os03g0305	positive	1.38641e-05	0.000226236	proportion--0.98675--0.00000--0.01325--0.00000	16 M 0.901;17 F 0.928;20 E 0.655;21 A 0.879;	2237940	2240367	-	uncharacterized protein LOC4331566 isoform X2 [Oryza sativa Japonica Group];	Zinc finger protein CONSTANS-LIKE 3 OS=Arabidopsis thaliana OX=3702 GN=COL3 PE=1 SV=1;	CCT domain;;;CCT domain;	molecular_function:protein binding "Interacting selectively and non-covalently with any protein or protein complex [a complex of two or more proteins that may include other nonprotein molecules]." [GOC:go_curators](GO:0005515);	K22377 E3 ubiquitin-protein ligase listerin [EC:2.3.2.27] | (RefSeq) hypothetical protein (A);	NA
Os01g3151	positive	0	0	proportion--0.00000--0.86401--0.00000--0.13599	1 - 0.521;2 - 0.521;3 - 0.521;4 - 0.521;5 - 0.521;6 - 0.521;7 - 0.521;8 - 0.521;9 - 0.521;10 - 0.521;11 - 0.521;12 - 0.521;13 - 0.521;14 - 0.521;15 - 0.521;16 - 0.521;17 - 0.521;18 - 0.521;19 - 0.521;20 - 0.521;21 - 0.521;22 - 0.521;23 - 0.521;24 - 0.521;25 - 0.521;26 - 0.521;27 - 0.521;28 - 0.521;29 - 0.521;30 - 0.521;31 - 0.521;32 - 0.521;33 - 0.521;34 - 0.521;35 - 0.521;36 - 0.521;37 - 0.521;3…	14524734	14527677	+	hypothetical protein OsI_03361 [Oryza sativa Indica Group];	Peptidyl-tRNA hydrolase, mitochondrial OS=Oryza sativa subsp. japonica OX=39947 GN=Os01g0693900 PE=2 SV=1;	;Peptidyl-tRNA hydrolase;;Peptidyl-tRNA hydrolase;Peptidyl-tRNA hydrolase;	molecular_function:aminoacyl-tRNA hydrolase activity "Catalysis of the reaction: N-substituted aminoacyl-tRNA + H2O = N-substituted amino acid + tRNA." [EC:3.1.1.29](GO:0004045);	K01056 peptidyl-tRNA hydrolase, PTH1 family [EC:3.1.1.29] | (RAP-DB) Os01g0693900; Peptidyl-tRNA hydrolase family protein. (A);	NA
Os11g1432	positive	0	0	proportion--0.70261--0.17896--0.09439--0.02404	11 M 0.828;12 E 0.911;13 K 0.801;14 V 0.932;15 L 0.920;16 L 0.884;17 W 0.911;30 M 0.913;31 A 0.947;32 L 0.931;33 I 0.878;34 M 0.800;35 V 0.943;36 T 0.948;37 S 0.916;38 V 0.806;40 F 0.945;41 C 0.775;42 K 0.935;43 G 0.914;44 D 0.948;45 Q 0.911;46 D 0.843;48 V 0.806;49 A 0.958*;420 - 0.677;421 - 0.673;422 - 0.798;423 - 0.760;424 - 0.692;425 - 0.617;433 - 0.744;434 R 0.988*;435 E 0.972*;438 N 0.995**…	16953946	16959588	+	probable serine/threonine-protein kinase PBL28 [Oryza sativa Japonica Group];	Probable serine/threonine-protein kinase PBL28 OS=Arabidopsis thaliana OX=3702 GN=PBL28 PE=2 SV=1;	;Protein kinase domain;Protein kinase domain;;Protein kinase domain;	molecular_function:protein kinase activity "Catalysis of the phosphorylation of an amino acid residue in a protein, usually according to the reaction: a protein + ATP = a phosphoprotein + ADP." [MetaCyc:PROTEIN-KINASE-RXN](GO:0004672),molecular_function:ATP binding "Interacting selectively and non-covalently with ATP, adenosine 5'-triphosphate, a universally important coenzyme and enzyme regulato…	K04733 interleukin-1 receptor-associated kinase 4 [EC:2.7.11.1] | (RefSeq) LOC109745347; putative serine/threonine-protein kinase (A);	04064|NF-kappa B signaling pathway;04620|Toll-like receptor signaling pathway;04722|Neurotrophin signaling pathway;05133|Pertussis;05140|Leishmaniasis;05142|Chagas disease (American trypanosomiasis);05145|Toxoplasmosis;05152|Tuberculosis;05162|Measles;05164|Influenza A;
Os01g4373	positive	6.47628e-05	0.00101722	proportion--0.53612--0.39795--0.03784--0.02809	55 P 0.913;56 G 0.852;57 A 0.894;58 R 0.594;59 S 0.955*;60 N 0.678;61 S 0.622;62 R 0.821;63 R 0.895;64 E 0.972*;	5463103	5465502	+	uncharacterized protein LOC9270135 isoform X1 [Oryza sativa Japonica Group];	NA	;;	NA	NA	NA
Os01g2196	positive	0.000574817	0.00842482	proportion--0.81389--0.18611--0.00000--0.00000	;	22543365	22556263	+	uncharacterized protein LOC4326181 [Oryza sativa Japonica Group];	PHD finger protein EHD3 OS=Oryza sativa subsp. japonica OX=39947 GN=EHD3 PE=1 SV=1;	Zinc finger, PHD-finger;Zinc finger, PHD-finger;;;;;Zinc finger, PHD-type;Zinc finger, PHD-type;Zinc finger, PHD-type;Zinc finger, PHD-finger;Zinc finger, BED-type;Zinc finger, PHD-finger;;;Zinc finger, BED-type;Zinc finger, BED-type;	molecular_function:DNA binding "Any molecular function by which a gene product interacts selectively and non-covalently with DNA [deoxyribonucleic acid]." [GOC:dph, GOC:jl, GOC:tb, GOC:vw](GO:0003677);	K13196 zinc finger protein ubi-d4 | (RefSeq) PHD finger protein 21B isoform X1 (A);	NA
Os11g2069	positive	0	0	proportion--0.84432--0.03805--0.11257--0.00507	5 M 0.910;7 S 0.972*;8 C 0.999**;9 K 0.982*;10 K 0.988*;11 V 0.909;12 L 0.991**;13 M 0.836;14 L 0.999**;15 C 0.987*;17 D 0.870;18 Y 0.998**;19 M 0.998**;21 D 0.707;22 Y 0.996**;23 E 0.834;25 A 0.634;26 V 0.996**;27 P 0.920;28 F 0.800;29 Y 0.820;31 A 0.913;33 A 0.996**;34 A 0.932;35 F 0.989*;36 G 0.883;37 V 0.537;38 A 0.690;39 V 0.885;40 D 0.982*;41 C 0.996**;52 V 0.995**;54 P 0.996**;56 K 0.999**…	25384713	25387798	+	DJ-1 protein homolog E [Oryza sativa Japonica Group];	DJ-1 protein homolog E OS=Arabidopsis thaliana OX=3702 GN=DJ1E PE=1 SV=1;	;DJ-1/PfpI;DJ-1/PfpI;;	NA	K18881 D-lactate dehydratase [EC:4.2.1.130] | (RefSeq) DJ-1 protein homolog E (A);	00620|Pyruvate metabolism;
Os07g0105	positive	1.44329e-15	4.46125e-14	proportion--0.61827--0.10169--0.24049--0.03956	74 G 0.919;75 P 0.960*;76 A 0.996**;77 D 0.999**;78 G 0.953*;79 D 0.999**;80 I 0.997**;81 L 0.959*;82 Y 0.999**;83 N 0.999**;87 S 0.997**;88 N 0.999**;89 N 0.996**;90 I 0.997**;91 S 0.999**;92 F 1.000**;93 L 0.998**;94 I 0.992**;100 F 0.997**;101 G 0.938;102 L 0.946;103 C 0.997**;104 H 0.957*;106 V 0.971*;107 L 0.953*;110 P 0.955*;111 H 1.000**;113 A 0.970*;	824565	827283	+	uncharacterized protein LOC107276909 [Oryza sativa Japonica Group];	NA	NA	NA	NA	NA
Os04g0531	positive	0	0	proportion--0.47610--0.51430--0.00461--0.00498	115 N 0.795;116 Q 0.698;117 H 0.803;118 T 0.800;119 S 0.920;120 C 0.919;121 T 0.797;122 E 0.799;123 H 0.541;125 A 0.545;135 K 0.888;136 C 0.948;137 K 0.682;	30958443	30967971	-	OSJNBa0061C06.10 [Oryza sativa Japonica Group];	NA	;;;;von Willebrand factor, type A;von Willebrand factor, type A;	NA	NA	NA
Os03g3492	positive	8.96616e-13	2.25769e-11	proportion--0.53540--0.43494--0.01637--0.01330	70 A 0.995**;71 R 0.988*;72 P 0.891;504 M 0.966*;505 I 0.633;506 H 0.644;	31731412	31733239	+	uncharacterized protein LOC9267902 [Oryza sativa Japonica Group];	NA	NA	NA	NA	NA
Os04g1318	positive	9.30656e-12	2.22159e-10	proportion--0.67902--0.26794--0.03803--0.01501	255 G 0.676;256 P 0.922;258 K 0.993**;259 K 0.988*;260 I 0.675;262 M 0.949;264 A 0.964*;265 L 0.950*;266 E 0.992**;268 R 0.987*;269 A 0.751;	18292696	18297815	+	OSIGBa0135C09.6 [Oryza sativa];	NA	Sterile alpha motif domain;Sterile alpha motif domain;;;Sterile alpha motif domain;	molecular_function:protein binding "Interacting selectively and non-covalently with any protein or protein complex [a complex of two or more proteins that may include other nonprotein molecules]." [GOC:go_curators](GO:0005515);	K18756 protein bicaudal C | (RefSeq) protein bicaudal C homolog 1-A (A);	NA
Os06g1571	positive	0	0	proportion--0.78506--0.16341--0.04265--0.00888	342 V 0.975*;343 G 0.995**;391 - 0.918;393 - 0.989*;394 - 0.998**;395 - 0.991**;397 - 0.912;398 - 0.986*;399 - 0.992**;400 - 0.999**;401 - 0.892;402 - 0.982*;403 - 0.976*;	14054371	14073133	+	hypothetical protein OsI_22983 [Oryza sativa Indica Group];	Phenylcoumaran benzylic ether reductase Pyrc5 OS=Pyrus communis OX=23211 GN=PYRC5 PE=1 SV=1;	NmrA-like domain;;;	NA	K23050 phenylcoumaran benzylic ether reductase [EC:1.3.1.-] | (RAP-DB) Os06g0479400; Similar to Phenylcoumaran benzylic ether reductase homolog TH6. (A);	NA
Os10g0658	positive	5.39338e-06	8.99892e-05	proportion--0.97549--0.00000--0.02451--0.00000	18 M 0.769;19 E 0.987*;20 Q 0.776;44 K 0.767;	8783965	8785251	+	hypothetical protein OsI_33023 [Oryza sativa Indica Group];	Protein PYRICULARIA ORYZAE RESISTANCE 21 OS=Oryza sativa subsp. indica OX=39946 GN=PI21 PE=4 SV=1;	;	NA	NA	NA
Os07g1764	positive	0	0	proportion--0.84202--0.14021--0.01523--0.00254	221 S 0.984*;292 S 0.982*;293 T 0.984*;295 A 0.811;297 K 0.853;298 A 0.792;299 P 0.787;320 A 0.787;322 L 0.997**;325 V 0.798;326 D 0.985*;327 A 0.993**;329 C 0.982*;330 E 0.997**;331 E 0.997**;332 H 0.996**;356 S 0.980*;358 V 0.958*;736 D 0.779;	19469721	19481999	-	ATP-dependent DNA helicase SRS2-like protein At4g25120 isoform X8 [Oryza sativa Japonica Group];	ATP-dependent DNA helicase SRS2-like protein At4g25120 OS=Arabidopsis thaliana OX=3702 GN=SRS2 PE=1 SV=1;	UvrD-like helicase, ATP-binding domain;UvrD/AddA helicase, N-terminal;UvrD-like DNA helicase, C-terminal;UvrD-like DNA helicase, C-terminal;;DNA helicase, UvrD/REP type;	molecular_function:DNA binding "Any molecular function by which a gene product interacts selectively and non-covalently with DNA [deoxyribonucleic acid]." [GOC:dph, GOC:jl, GOC:tb, GOC:vw](GO:0003677),molecular_function:ATP-dependent DNA helicase activity "Catalysis of the reaction: ATP + H2O = ADP + phosphate; this reaction drives the unwinding of the DNA helix." [EC:3.6.1.3, GOC:jl](GO:0004003)…	K03657 DNA helicase II / ATP-dependent DNA helicase PcrA [EC:3.6.4.12] | (RefSeq) predicted protein (A);	03420|Nucleotide excision repair;03430|Mismatch repair;
Os01g0829	positive	0	0	proportion--0.88975--0.00000--0.11025--0.00000	277 R 0.918;278 K 0.996**;279 R 0.996**;281 R 1.000**;282 P 0.934;285 V 0.985*;286 D 0.986*;287 P 0.927;289 F 0.927;290 V 0.985*;291 S 0.998**;292 S 0.997**;293 P 0.996**;294 P 0.999**;296 S 0.938;297 L 0.992**;298 L 0.996**;299 L 0.993**;300 P 0.996**;301 P 0.921;303 R 0.997**;304 K 0.995**;306 A 0.940;307 R 0.999**;308 R 0.945;309 Q 0.996**;311 A 0.932;312 P 0.938;337 C 0.997**;338 A 0.943;339 …	37693804	37700304	-	hypothetical protein OsI_00921 [Oryza sativa Indica Group];	Probable F-box protein At3g61730 OS=Arabidopsis thaliana OX=3702 GN=RMF PE=1 SV=2;	Vesicle transport protein, Got1/SFT2-like;;	biological_process:vesicle-mediated transport "A cellular transport process in which transported substances are moved in membrane-bounded vesicles; transported substances are enclosed in the vesicle lumen or located in the vesicle membrane. The process begins with a step that directs a substance to the forming vesicle, and includes vesicle budding and coating. Vesicles are then targeted to, and f…	K14771 U3 small nucleolar RNA-associated protein 19 | (RefSeq) hypothetical protein (A);	NA
Os03g3789	positive	0	0	proportion--0.79754--0.15388--0.04072--0.00786	299 V 0.995**;308 H 0.999**;309 D 0.956*;310 Q 0.946;311 M 0.946;312 L 0.946;313 S 0.987*;314 S 0.999**;315 D 0.991**;319 M 0.988*;320 Y 0.995**;321 A 0.944;322 P 0.988*;	34169459	34170739	+	hypothetical protein OsI_13645 [Oryza sativa Indica Group];	Transcription factor bHLH84 OS=Arabidopsis thaliana OX=3702 GN=BHLH84 PE=1 SV=1;	;Myc-type, basic helix-loop-helix (bHLH) domain;Myc-type, basic helix-loop-helix (bHLH) domain;;Myc-type, basic helix-loop-helix (bHLH) domain;	molecular_function:protein dimerization activity "The formation of a protein dimer, a macromolecular structure consists of two noncovalently associated identical or nonidentical subunits." [ISBN:0198506732](GO:0046983);	K12126 phytochrome-interacting factor 3 | (RefSeq) transcription factor PIF3-like isoform X1 (A);	04075|Plant hormone signal transduction;04712|Circadian rhythm - plant;
Os01g3663	positive	0	0	proportion--0.62943--0.17837--0.14976--0.04244	348 Y 0.975*;349 G 0.815;362 F 0.997**;364 A 0.997**;365 S 0.977*;366 - 0.999**;367 - 0.943;369 - 0.997**;370 - 0.932;371 - 0.999**;372 - 0.995**;373 - 0.949;374 - 0.957*;376 G 0.997**;377 Y 0.999**;378 I 0.998**;379 D 0.950*;380 G 0.968*;381 Y 0.959*;383 S 0.997**;385 S 0.999**;387 A 0.998**;388 P 0.958*;389 V 0.964*;390 L 0.977*;391 S 0.998**;392 C 0.952*;393 L 0.997**;394 S 0.960*;395 S 0.960*…	10684533	10693104	+	hypothetical protein OsI_03884 [Oryza sativa Indica Group];	NA	;;;Exocyst complex component Exo70;Exocyst complex component Exo70;Exocyst complex component Exo70;	cellular_component:exocyst "A protein complex peripherally associated with the plasma membrane that determines where vesicles dock and fuse. At least eight complex components are conserved between yeast and mammals." [GOC:cilia, PMID:15292201, PMID:27243008, PMID:9700152](GO:0000145),biological_process:exocytosis "A process of secretion by a cell that results in the release of intracellular molec…	NA	NA
Os09g0227	positive	1.95661e-05	0.000316073	proportion--0.62033--0.33193--0.03109--0.01664	82 T 0.947;84 W 0.981*;85 - 0.862;86 - 0.860;363 A 0.848;	22006343	22006914	-	Os09g0135100 [Oryza sativa Japonica Group];	Golgin candidate 6 OS=Arabidopsis thaliana OX=3702 GN=GC6 PE=1 SV=2;	;;	NA	NA	NA
Os03g1450	positive	2.13719e-05	0.000344667	proportion--0.22500--0.04661--0.60339--0.12500	;	10649504	10653178	-	gamma-interferon-responsive lysosomal thiol protein isoform X1 [Oryza sativa Japonica Group];	Gamma-interferon-responsive lysosomal thiol protein OS=Arabidopsis thaliana OX=3702 GN=GILT PE=2 SV=1;	Gamma interferon inducible lysosomal thiol reductase GILT;Gamma interferon inducible lysosomal thiol reductase GILT;;	NA	K08059 interferon, gamma-inducible protein 30 | (RAP-DB) Os03g0295800; Gamma interferon inducible lysosomal thiol reductase GILT family protein. (A);	04612|Antigen processing and presentation;
Os02g2978	positive	1.90958e-14	5.48096e-13	proportion--0.85764--0.13246--0.00858--0.00133	653 N 0.728;654 L 0.944;655 F 0.995**;656 A 0.994**;657 S 0.737;658 G 0.738;660 E 0.975*;	28335945	28341572	-	ceramide kinase isoform X2 [Oryza sativa Japonica Group];	Ceramide kinase OS=Oryza sativa subsp. japonica OX=39947 GN=CERK PE=1 SV=1;	;Diacylglycerol kinase, catalytic domain;Diacylglycerol kinase, catalytic domain;;	molecular_function:kinase activity "Catalysis of the transfer of a phosphate group, usually from ATP, to a substrate molecule." [ISBN:0198506732](GO:0016301);	K04715 ceramide kinase [EC:2.7.1.138] | (RefSeq) ceramide kinase isoform X2 (A);	00600|Sphingolipid metabolism;
Os03g4065	positive	1.55431e-15	4.78907e-14	proportion--0.86051--0.11311--0.02332--0.00306	421 Q 0.970*;422 F 0.901;423 R 0.809;426 V 0.656;428 L 0.824;430 Q 0.596;	36016117	36019688	+	hypothetical protein OsI_13936 [Oryza sativa Indica Group];	NA	;;Domain of unknown function DUF569;;;	NA	K13122 protein FRG1 | (RefSeq) uncharacterized protein LOC111481770 (A);	NA
Os07g0939	positive	0	0	proportion--0.73150--0.24180--0.02007--0.00663	735 C 0.981*;736 W 0.980*;738 N 0.897;741 K 0.866;742 E 0.859;743 V 0.876;745 A 0.975*;746 I 0.904;747 L 0.531;748 Q 0.552;750 E 0.813;751 S 0.975*;915 C 0.790;917 D 0.891;919 W 0.902;921 K 0.713;	8276790	8280439	-	pentatricopeptide repeat-containing protein At4g21065 [Oryza sativa Japonica Group];	Putative pentatricopeptide repeat-containing protein At1g68930 OS=Arabidopsis thaliana OX=3702 GN=PCMP-H22 PE=3 SV=1;	Pentatricopeptide repeat;Pentatricopeptide repeat;DYW domain;Pentatricopeptide repeat;Pentatricopeptide repeat;Pentatricopeptide repeat;;;;;Pentatricopeptide repeat;Pentatricopeptide repeat;Pentatricopeptide repeat;Pentatricopeptide repeat;Pentatricopeptide repeat;Pentatricopeptide repeat;Pentatricopeptide repeat;Pentatricopeptide repeat;Pentatricopeptide repeat;Pentatricopeptide repeat;Pentatric…	molecular_function:zinc ion binding "Interacting selectively and non-covalently with zinc [Zn] ions." [GOC:ai](GO:0008270);	K06180 23S rRNA pseudouridine1911/1915/1917 synthase [EC:5.4.99.23] | (RefSeq) pentatricopeptide repeat-containing protein At1g20230 isoform X1 (A);	NA
Os05g2463	positive	6.24766e-07	1.08956e-05	proportion--0.82081--0.16815--0.00916--0.00188	305 - 0.561;315 - 0.981*;316 - 0.973*;	5343002	5346297	-	protein ULTRAPETALA 2 [Oryza sativa Japonica Group];	Protein ULTRAPETALA 1 OS=Arabidopsis thaliana OX=3702 GN=ULT1 PE=1 SV=1;	Developmental regulator, ULTRAPETALA;;;	NA	NA	NA
Os11g1791	positive	1.66533e-15	5.08243e-14	proportion--0.63716--0.31912--0.02913--0.01459	253 R 0.584;456 C 0.970*;458 Y 0.976*;459 N 0.975*;460 H 0.969*;461 C 0.990*;462 L 0.978*;463 E 0.973*;464 L 0.976*;465 S 0.974*;466 T 0.997**;467 T 0.996**;468 F 0.788;469 E 0.974*;470 I 0.800;471 G 0.969*;	22161530	22164182	+	FBD-associated F-box protein At1g66310 [Oryza sativa Japonica Group];	Putative F-box/LRR-repeat protein At5g54820 OS=Arabidopsis thaliana OX=3702 GN=At5g54820 PE=4 SV=1;	FBD domain;;	NA	NA	NA
Os03g0910	positive	8.34543e-06	0.000137814	proportion--0.88395--0.11605--0.00000--0.00000	;	6490344	6493018	+	peroxygenase-like [Oryza sativa Japonica Group];	Peroxygenase OS=Oryza sativa subsp. japonica OX=39947 GN=PXG PE=2 SV=1;	Caleosin-related;Caleosin-related;;	NA	K17991 peroxygenase [EC:1.11.2.3] | (RefSeq) peroxygenase-like (A);	00073|Cutin, suberine and wax biosynthesis;
Os03g1830	positive	0.000257642	0.00388235	proportion--0.97695--0.00000--0.02305--0.00000	246 V 0.579;358 H 0.906;359 L 0.998**;	13602408	13605485	+	uncharacterized protein LOC9266239 [Oryza sativa Japonica Group];	NA	NA	NA	NA	NA
Os08g2310	positive	5.30186e-09	1.05425e-07	proportion--0.98216--0.00000--0.01784--0.00000	491 A 0.627;494 S 0.693;514 P 0.679;516 A 0.659;517 N 0.991**;518 I 0.991**;519 A 0.681;	4102089	4104877	+	agamous-like MADS-box protein AGL66 [Oryza sativa Japonica Group];	Agamous-like MADS-box protein AGL66 OS=Arabidopsis thaliana OX=3702 GN=AGL66 PE=1 SV=1;	Transcription factor, MADS-box;;;Transcription factor, MADS-box;Transcription factor, MADS-box;Transcription factor, MADS-box;Transcription factor, MADS-box;Transcription factor, MADS-box;	molecular_function:DNA binding "Any molecular function by which a gene product interacts selectively and non-covalently with DNA [deoxyribonucleic acid]." [GOC:dph, GOC:jl, GOC:tb, GOC:vw](GO:0003677),molecular_function:protein dimerization activity "The formation of a protein dimer, a macromolecular structure consists of two noncovalently associated identical or nonidentical subunits." [ISBN:019…	K09260 MADS-box transcription enhancer factor 2A | (RefSeq) agamous-like MADS-box protein AGL66 (A);	04022|cGMP-PKG signaling pathway;
Os08g2189	positive	0	0	proportion--0.88991--0.10814--0.00173--0.00021	;	5066812	5068387	-	hypothetical protein OsI_29586 [Oryza sativa Indica Group];	2-hydroxyisoflavanone dehydratase OS=Glycyrrhiza echinata OX=46348 GN=HIDM PE=1 SV=1;	;Alpha/beta hydrolase fold-3;;	molecular_function:hydrolase activity "Catalysis of the hydrolysis of various bonds, e.g. C-O, C-N, C-C, phosphoric anhydride bonds, etc. Hydrolase is the systematic name for any enzyme of EC class 3." [ISBN:0198506732](GO:0016787);	K20506 tuliposide A-converting enzyme [EC:4.2.99.22] | (RefSeq) tuliposide A-converting enzyme 2, chloroplastic-like (A);	NA
Os02g1646	positive	6.66134e-16	2.09941e-14	proportion--0.67060--0.29180--0.02620--0.01140	374 I 0.906;375 P 0.882;376 A 0.895;377 M 0.999**;379 S 0.999**;381 M 0.999**;383 G 0.991**;384 K 0.984*;	15215564	15216196	-	Os02g0445700 [Oryza sativa Japonica Group];	NA	;;	NA	NA	NA
Os01g2136	positive	4.57412e-14	1.25677e-12	proportion--0.76306--0.23158--0.00411--0.00125	;	23242741	23246749	-	uncharacterized protein LOC4326411 [Oryza sativa Japonica Group];	Ubiquitin recognition factor in ER-associated degradation protein 1 OS=Rattus norvegicus OX=10116 GN=Ufd1 PE=1 SV=1;	Ubiquitin fusion degradation protein Ufd1-like;Ubiquitin fusion degradation protein Ufd1-like;;	biological_process:ubiquitin-dependent protein catabolic process "The chemical reactions and pathways resulting in the breakdown of a protein or peptide by hydrolysis of its peptide bonds, initiated by the covalent attachment of a ubiquitin group, or multiple ubiquitin groups, to the protein." [GOC:go_curators](GO:0006511);	K14016 ubiquitin fusion degradation protein 1 | (RefSeq) uncharacterized protein LOC107496751 (A);	04141|Protein processing in endoplasmic reticulum;
Os10g1793	positive	4.54702e-06	7.6131e-05	proportion--0.61476--0.37052--0.00919--0.00554	759 P 0.754;	21407651	21410386	+	protein NEOXANTHIN-DEFICIENT 1-like [Oryza sativa Japonica Group];	Protein NEOXANTHIN-DEFICIENT 1 OS=Oryza sativa subsp. japonica OX=39947 GN=NDX1 PE=3 SV=2;	Protein NEOXANTHIN-DEFICIENT 1-like;;	NA	NA	NA
Os10g1631	positive	0	0	proportion--0.81246--0.13398--0.04598--0.00758	365 V 0.860;366 K 0.880;409 - 0.986*;410 - 0.999**;411 - 0.904;412 - 0.998**;413 - 0.904;414 - 0.911;415 - 0.996**;417 - 0.898;418 - 0.908;419 - 0.993**;420 - 0.993**;421 - 0.998**;425 - 0.999**;426 - 0.985*;	20077239	20083747	-	uncharacterized protein LOC4348904 isoform X1 [Oryza sativa Japonica Group];	NA	;Protein CHAPERONE-LIKE PROTEIN OF POR1-like;Protein CHAPERONE-LIKE PROTEIN OF POR1-like;	NA	K02327 DNA polymerase delta subunit 1 [EC:2.7.7.7] | (RefSeq) DNA/RNA polymerase (A);	00230|Purine metabolism;00240|Pyrimidine metabolism;03030|DNA replication;03410|Base excision repair;03420|Nucleotide excision repair;03430|Mismatch repair;03440|Homologous recombination;05166|HTLV-I infection;
Os03g1177	positive	0.00359405	0.0493746	proportion--0.61483--0.37969--0.00339--0.00209	100 P 0.982*;	8661931	8663932	+	uncharacterized protein LOC4332313 isoform X1 [Oryza sativa Japonica Group];	Ubiquitin-60S ribosomal protein L40 OS=Chlamydomonas reinhardtii OX=3055 GN=UBI3 PE=1 SV=1;	Ubiquitin domain;Ubiquitin domain;Ubiquitin domain;;;	molecular_function:protein binding "Interacting selectively and non-covalently with any protein or protein complex [a complex of two or more proteins that may include other nonprotein molecules]." [GOC:go_curators](GO:0005515);	K02927 large subunit ribosomal protein L40e | (RefSeq) predicted protein (A);	03010|Ribosome;
Os04g2900	positive	4.44089e-16	1.41814e-14	proportion--0.81750--0.17299--0.00784--0.00166	1033 R 0.979*;1034 K 0.801;1035 E 0.977*;1036 A 0.802;1037 K 0.976*;1038 R 0.995**;1039 V 0.948;	5386031	5388596	-	OSJNba0093F12.13 [Oryza sativa Japonica Group];	NA	;;	NA	NA	NA
Os12g0443	positive	0.000171153	0.00262834	proportion--1.00000--0.00000--0.00000--0.00000	;	3054345	3055656	-	NDR1/HIN1-like protein 1 [Oryza sativa Japonica Group];	NDR1/HIN1-like protein 1 OS=Arabidopsis thaliana OX=3702 GN=NHL1 PE=2 SV=1;	;;Late embryogenesis abundant protein, LEA_2 subgroup;	NA	NA	NA
Os03g0519	positive	0	0	proportion--0.62431--0.19864--0.13431--0.04274	283 L 0.834;284 L 0.996**;285 E 0.967*;286 L 0.993**;287 S 0.977*;288 A 0.977*;289 Y 0.975*;290 G 0.968*;291 N 0.997**;293 R 0.970*;294 R 0.976*;295 G 0.982*;296 P 0.995**;297 D 0.813;298 S 0.986*;299 G 0.821;301 Q 0.508;343 - 0.556;344 - 0.600;345 - 0.511;348 - 0.627;349 - 0.724;350 - 0.508;351 - 0.511;379 - 0.625;380 - 0.657;382 - 0.647;383 - 0.587;386 - 0.674;387 - 0.652;398 - 0.636;399 - 0.67…	3780845	3785360	-	uncharacterized protein LOC4331767 [Oryza sativa Japonica Group];	NA	;;HNH endonuclease;HNH nuclease;	molecular_function:nucleic acid binding "Interacting selectively and non-covalently with any nucleic acid." [GOC:jl](GO:0003676),molecular_function:endonuclease activity "Catalysis of the hydrolysis of ester linkages within nucleic acids by creating internal breaks." [GOC:mah, ISBN:0198547684](GO:0004519);	NA	NA
Os12g1773	positive	1.27279e-05	0.000208047	proportion--0.95795--0.04183--0.00021--0.00001	;	20364216	20366617	+	riboflavin synthase isoform X1 [Oryza sativa Japonica Group];	Riboflavin synthase OS=Meyerozyma guilliermondii (strain ATCC 6260 / CBS 566 / DSM 6381 / JCM 1539 / NBRC 10279 / NRRL Y-324) OX=294746 GN=RIB5 PE=2 SV=3;	;Lumazine-binding domain;Lumazine-binding domain;Lumazine-binding protein;Lumazine-binding domain;Lumazine-binding domain;	NA	K00793 riboflavin synthase [EC:2.5.1.9] | (RefSeq) riboflavin synthase isoform X1 (A);	00740|Riboflavin metabolism;
Os03g3812	positive	0	0	proportion--0.60530--0.22883--0.12037--0.04550	;	34336892	34340270	-	thioredoxin-like protein HCF164, chloroplastic [Oryza sativa Japonica Group];	Thioredoxin-like protein HCF164, chloroplastic OS=Oryza sativa subsp. japonica OX=39947 GN=Os03g0767500 PE=2 SV=1;	Thioredoxin domain;;;Thioredoxin domain;	biological_process:cell redox homeostasis "Any process that maintains the redox environment of a cell or compartment within a cell." [GOC:ai, GOC:dph, GOC:tb](GO:0045454);	K01723 hydroperoxide dehydratase [EC:4.2.1.92] | (RefSeq) allene oxide synthase-like (A);	00592|alpha-Linolenic acid metabolism;
Os01g1758	positive	1.00551e-10	2.20892e-09	proportion--0.53148--0.40411--0.03659--0.02782	274 G 0.960*;275 E 0.956*;276 S 0.827;277 W 0.987*;278 K 0.878;289 D 0.537;290 S 0.967*;291 Q 0.892;292 D 0.954*;293 G 0.973*;294 I 0.999**;295 T 0.986*;	28676117	28677838	-	disease resistance protein-like [Oryza sativa Japonica Group];	NA	;;Dirigent protein;	NA	NA	NA
Os02g3340	positive	1.84408e-13	4.84586e-12	proportion--0.35004--0.28902--0.19770--0.16324	1 - 0.658;2 - 0.658;3 - 0.658;4 - 0.658;5 - 0.658;6 - 0.658;7 - 0.658;8 - 0.658;9 - 0.658;10 - 0.658;11 - 0.658;12 - 0.658;13 - 0.658;14 - 0.658;15 - 0.658;16 - 0.658;17 - 0.658;18 M 0.501;19 T 0.526;21 G 0.544;25 S 0.589;27 S 0.510;29 I 0.563;40 S 0.589;41 L 0.527;42 A 0.537;45 L 0.527;46 T 0.501;48 R 0.517;59 A 0.537;60 A 0.537;61 - 0.658;62 G 0.577;63 S 0.546;71 P 0.542;72 L 0.589;74 L 0.527;7…	31258218	31258766	-	hypothetical protein OsI_08654 [Oryza sativa Indica Group];	NA	NA	NA	NA	NA
Os10g0995	positive	5.55112e-16	1.75524e-14	proportion--0.36944--0.29948--0.18285--0.14823	1 - 0.679;2 - 0.679;3 - 0.679;4 - 0.679;5 - 0.679;6 - 0.679;7 - 0.679;8 - 0.679;9 - 0.679;10 - 0.679;11 - 0.679;12 - 0.679;13 - 0.679;14 - 0.679;15 - 0.679;16 - 0.679;17 - 0.679;18 - 0.679;19 - 0.679;20 - 0.679;21 - 0.679;22 - 0.679;23 - 0.679;24 - 0.679;25 - 0.679;26 - 0.679;27 - 0.679;28 - 0.679;29 - 0.679;30 - 0.679;31 - 0.679;32 - 0.679;33 - 0.679;34 - 0.679;35 - 0.679;36 - 0.679;37 - 0.679;3…	13672072	13674234	-	hypothetical protein OsJ_31281 [Oryza sativa Japonica Group];	NA	NA	NA	NA	NA
Os06g0200	positive	7.15646e-05	0.0011204	proportion--0.94576--0.05424--0.00000--0.00000	;	1390267	1391838	+	uncharacterized protein LOC4339990 [Oryza sativa Japonica Group];	NA	;;Transmembrane protein 161A/B;Transmembrane protein 161A/B;	NA	NA	NA
Os01g2889	positive	0.000523996	0.00770338	proportion--0.74732--0.24788--0.00360--0.00119	46 A 0.612;47 N 0.910;274 F 0.639;	16594099	16596829	-	uncharacterized protein LOC107276384 [Oryza sativa Japonica Group];	NA	NA	NA	NA	NA
Os01g4942	positive	1.26895e-08	2.47727e-07	proportion--0.66287--0.14234--0.16036--0.03443	;	1657187	1664756	+	RNA-binding protein 24 isoform X1 [Oryza sativa Japonica Group];	Probable RNA-binding protein ARP1 OS=Arabidopsis thaliana OX=3702 GN=ARP1 PE=2 SV=1;	RNA recognition motif domain;BOULE/DAZ family;RNA recognition motif domain;RNA recognition motif domain;;	molecular_function:nucleic acid binding "Interacting selectively and non-covalently with any nucleic acid." [GOC:jl](GO:0003676),molecular_function:mRNA binding "Interacting selectively and non-covalently with messenger RNA [mRNA], an intermediate molecule between DNA and protein. mRNA includes UTR and coding sequences, but does not contain introns." [GOC:kmv, GOC:pr, SO:0000234](GO:0003729),biol…	K12741 heterogeneous nuclear ribonucleoprotein A1/A3 | (RefSeq) hypothetical protein (A);	03040|Spliceosome;
Os09g2248	positive	0	0	proportion--0.71917--0.19434--0.06808--0.01840	114 E 0.981*;116 V 0.813;120 A 0.847;121 A 0.503;122 A 0.532;129 H 0.604;134 T 0.890;135 L 0.840;136 A 0.901;138 V 0.825;139 V 0.839;142 N 0.517;143 F 0.959*;144 G 0.991**;145 G 0.944;146 K 0.973*;147 C 0.801;148 V 0.908;149 G 0.964*;150 S 0.985*;151 G 0.916;152 R 0.785;153 E 0.838;155 E 0.997**;156 R 0.962*;157 L 0.852;158 A 0.861;159 D 0.994**;690 L 0.910;692 Q 0.985*;718 L 0.996**;719 Q 0.976*…	390663	395675	-	uncharacterized protein LOC107276297 isoform X1 [Oryza sativa Japonica Group];	NA	MCM N-terminal domain;	NA	K01309 ubiquitin carboxyl-terminal hydrolase MINDY-1/2 [EC:3.4.19.12] | (RefSeq) uncharacterized protein LOC101755774 isoform X1 (A);	NA
Os04g2010	positive	0	0	proportion--0.82025--0.15797--0.01826--0.00352	877 K 0.989*;878 L 0.979*;963 R 0.965*;964 S 0.989*;965 Y 0.988*;967 K 0.988*;1164 A 0.988*;1165 A 0.998**;1166 A 0.866;1167 V 0.865;1168 A 0.989*;1170 A 0.998**;1171 G 0.870;1173 G 0.986*;1174 A 0.995**;1175 A 0.865;	12246264	12257615	+	probable WRKY transcription factor 2 isoform X2 [Oryza sativa Japonica Group];	Probable WRKY transcription factor 2 OS=Arabidopsis thaliana OX=3702 GN=WRKY2 PE=1 SV=1;	;;;;WRKY domain;WRKY domain;WRKY domain;	molecular_function:DNA-binding transcription factor activity "A protein or a member of a complex that interacts selectively and non-covalently with a specific DNA sequence [sometimes referred to as a motif] within the regulatory region of a gene to modulate transcription. Regulatory regions include promoters [proximal and distal] and enhancers. Genes are transcriptional units, and include bacteri…	K18835 WRKY transcription factor 2 | (RAP-DB) Os04g0471700, WRKY35, WRKY_GENE_35; Similar to WRKY10 (WRKY transcription factor 35). (A);	04626|Plant-pathogen interaction;
Os03g1204	positive	0	0	proportion--0.48303--0.46836--0.02468--0.02393	4 M 1.000**;5 A 1.000**;7 V 0.973*;8 E 1.000**;	8878203	8881352	+	PREDICTED: selenoprotein K [Oryza brachyantha];	NA	Selenoprotein SelK/SelG;;;	NA	NA	NA
Os03g2691	positive	7.14691e-11	1.5918e-09	proportion--0.53892--0.00000--0.46108--0.00000	94 G 0.998**;95 D 0.829;97 E 0.998**;98 V 0.888;99 K 0.805;100 P 0.843;101 A 0.950;102 G 0.999**;103 N 0.917;104 K 0.999**;105 K 0.999**;106 K 0.987*;108 I 0.996**;109 T 0.863;110 R 0.812;111 E 0.999**;112 E 0.994**;113 E 0.967*;114 P 0.997**;116 Q 0.997**;128 A 0.999**;129 A 0.997**;136 N 0.992**;137 P 0.995**;138 M 0.858;139 K 0.993**;140 T 0.989*;141 P 0.969*;143 P 0.996**;145 I 0.986*;146 I 0…	23983088	23984350	-	uncharacterized protein LOC4333370 [Oryza sativa Japonica Group];	NA	NA	NA	NA	NA
Os10g1591	positive	1.26676e-13	3.37477e-12	proportion--0.54489--0.39278--0.03622--0.02611	259 R 0.986*;260 S 0.948;261 D 0.641;262 H 0.951*;263 M 0.632;264 M 0.840;269 L 0.999**;270 T 0.757;271 R 0.725;272 K 0.984*;274 S 0.653;	19605871	19609154	+	cyanate hydratase [Oryza sativa Japonica Group];	Cyanate hydratase OS=Oryza sativa subsp. japonica OX=39947 GN=CYN PE=2 SV=2;	Cyanate lyase, C-terminal;Cyanate hydratase;Cyanate hydratase;Cyanate hydratase;Cyanate hydratase;Cyanate hydratase;Cyanate hydratase;Cyanate lyase, C-terminal;	molecular_function:cyanate hydratase activity "Catalysis of the reaction: cyanate + H2O = carbamate." [EC:4.2.1.104](GO:0008824),biological_process:cyanate metabolic process "The chemical reactions and pathways involving cyanate, NCO-, the anion of cyanic acid." [ISBN:0198506732](GO:0009439);	K01725 cyanate lyase [EC:4.2.1.104] | (RefSeq) cyanate hydratase (A);	00910|Nitrogen metabolism;
Os01g2568	positive	0	0	proportion--0.77604--0.10596--0.10383--0.01418	20 M 0.999**;22 A 0.951*;23 G 0.998**;24 A 0.969*;25 E 1.000**;26 A 0.980*;27 E 0.991**;29 D 0.994**;30 E 0.942;31 E 0.991**;32 E 0.942;33 L 0.999**;34 E 1.000**;35 P 0.951*;36 L 0.999**;37 F 0.968*;38 D 1.000**;39 Y 0.950;40 S 0.953*;42 V 0.979*;43 Q 0.996**;44 P 0.998**;45 T 0.998**;46 M 0.992**;61 S 0.997**;62 F 0.998**;63 D 1.000**;	19253348	19256288	-	uncharacterized protein LOC4324221 isoform X2 [Oryza sativa Japonica Group];	Putative small ubiquitin-related modifier 8 OS=Arabidopsis thaliana OX=3702 GN=SUMO8 PE=1 SV=1;	;Rad60/SUMO-like domain;	NA	K12160 small ubiquitin-related modifier | (RefSeq) small ubiquitin-related modifier 2-like (A);	03013|RNA transport;
Os01g1812	positive	2.06151e-09	4.15925e-08	proportion--0.82267--0.16810--0.00767--0.00157	456 D 0.810;457 R 0.995**;458 G 0.993**;459 D 0.965*;	28138789	28145072	+	hypothetical protein OsI_02002 [Oryza sativa Indica Group];	Cyclin-L1-1 OS=Oryza sativa subsp. japonica OX=39947 GN=CYCL1-1 PE=2 SV=1;	;Cyclin-like;Cyclin-like;Cyclin, N-terminal;;	NA	K15188 cyclin T | (RefSeq) cyclin-T1-4-like isoform X1 (A);	05202|Transcriptional misregulation in cancer;
Os10g0511	positive	4.69563e-07	8.26363e-06	proportion--0.78391--0.21358--0.00197--0.00054	21 M 0.915;22 L 0.617;59 R 0.912;	6375353	6391371	+	alanine--tRNA ligase [Oryza sativa Japonica Group];	Alanine--tRNA ligase OS=Arabidopsis thaliana OX=3702 GN=ALATS PE=1 SV=3;	;Threonyl/alanyl tRNA synthetase, SAD;Alanyl-tRNA synthetase, class IIc, N-terminal;Threonyl/alanyl tRNA synthetase, SAD;;Alanine-tRNA ligase, class IIc;Alanine-tRNA ligase, class IIc;Alanine-tRNA ligase, class IIc;Alanine-tRNA ligase, class IIc;Alanine-tRNA ligase, class IIc;DHHA1 domain;Alanyl-tRNA synthetase, class IIc, core domain;	molecular_function:nucleotide binding "Interacting selectively and non-covalently with a nucleotide, any compound consisting of a nucleoside that is esterified with [ortho]phosphate or an oligophosphate at any hydroxyl group on the ribose or deoxyribose." [GOC:mah, ISBN:0198547684](GO:0000166),molecular_function:nucleic acid binding "Interacting selectively and non-covalently with any nucleic aci…	K01872 alanyl-tRNA synthetase [EC:6.1.1.7] | (RefSeq) alanine--tRNA ligase (A);	00970|Aminoacyl-tRNA biosynthesis;
Os02g0672	positive	0.000236049	0.00357371	proportion--0.00011--0.00006--0.64225--0.35758	1 - 0.599;2 - 0.599;3 - 0.599;4 - 0.599;5 - 0.599;6 - 0.599;7 - 0.599;8 - 0.599;9 - 0.599;10 - 0.599;11 - 0.599;12 - 0.599;13 - 0.599;14 - 0.599;15 - 0.599;16 - 0.599;17 - 0.599;18 - 0.599;19 - 0.599;20 - 0.599;21 - 0.599;22 - 0.599;23 - 0.599;24 - 0.599;25 - 0.599;26 - 0.599;27 - 0.599;28 - 0.599;29 - 0.599;30 - 0.599;31 - 0.599;32 - 0.599;33 - 0.599;34 - 0.599;35 - 0.599;36 - 0.599;37 - 0.599;3…	4935832	4938709	+	uncharacterized protein LOC4328578 isoform X2 [Oryza sativa Japonica Group];	E3 ubiquitin-protein ligase RNF181 OS=Xenopus laevis OX=8355 GN=rnf181 PE=2 SV=1;	Zinc finger, RING-type;;Zinc finger, RING-type;Zinc finger, RING-type;;	NA	K11982 E3 ubiquitin-protein ligase RNF115/126 [EC:2.3.2.27] | (RefSeq) uncharacterized LOC100273811 (A);	NA
Os04g1893	positive	0	0	proportion--0.90736--0.03876--0.05167--0.00221	669 G 0.962*;670 E 0.957*;671 F 0.999**;672 Y 0.997**;673 I 0.997**;674 K 1.000**;675 A 1.000**;676 M 0.991**;677 I 0.997**;678 E 1.000**;679 A 0.994**;680 D 0.956*;681 R 0.997**;682 A 0.958*;683 K 0.997**;684 A 0.997**;685 T 0.956*;686 T 0.958*;687 A 0.998**;688 I 0.999**;	13046405	13050110	+	RecName: Full=Lipoyl synthase, mitochondrial; AltName: Full=Lipoate synthase; Short=LS; Short=Lip-syn; AltName: Full=Lipoic acid synthase; Flags: Precursor [];	Lipoyl synthase, mitochondrial OS=Oryza sativa subsp. indica OX=39946 GN=LIP1 PE=3 SV=2;	Elp3/MiaB/NifB;;Lipoyl synthase, N-terminal;Lipoyl synthase;Radical SAM;	molecular_function:catalytic activity "Catalysis of a biochemical reaction at physiological temperatures. In biologically catalyzed reactions, the reactants are known as substrates, and the catalysts are naturally occurring macromolecular substances known as enzymes. Enzymes possess specific binding sites for substrates, and are usually composed wholly or largely of protein, but RNA that has cata…	K03644 lipoyl synthase [EC:2.8.1.8] | (RAP-DB) Os04g0455800; Similar to Lipoic acid synthetase, mitochondrial precursor (Lip-syn) (Lipoate synthase) (mLIP1). (A);	00785|Lipoic acid metabolism;
Os08g0374	positive	0	0	proportion--0.82508--0.10731--0.05983--0.00778	8 M 0.999**;9 S 1.000**;10 A 1.000**;11 S 0.999**;12 F 0.985*;13 L 0.980*;14 E 1.000**;15 I 0.999**;16 Q 0.995**;24 S 0.999**;25 E 0.999**;26 L 0.984*;27 S 0.999**;28 F 0.988*;29 P 0.999**;237 M 0.931;	27073948	27077611	-	vesicle-associated protein 1-3 [Oryza sativa Japonica Group];	Vesicle-associated protein 1-3 OS=Arabidopsis thaliana OX=3702 GN=PVA13 PE=2 SV=1;	Major sperm protein (MSP) domain;;Major sperm protein (MSP) domain;Vesicle-associated membrane-protein-associated protein;	cellular_component:endoplasmic reticulum membrane "The lipid bilayer surrounding the endoplasmic reticulum." [GOC:mah](GO:0005789);	K04733 interleukin-1 receptor-associated kinase 4 [EC:2.7.11.1] | (RefSeq) proline-rich receptor-like protein kinase PERK3 isoform X1 (A);	04064|NF-kappa B signaling pathway;04620|Toll-like receptor signaling pathway;04722|Neurotrophin signaling pathway;05133|Pertussis;05140|Leishmaniasis;05142|Chagas disease (American trypanosomiasis);05145|Toxoplasmosis;05152|Tuberculosis;05162|Measles;05164|Influenza A;
Os01g3754	positive	1.06138e-11	2.50882e-10	proportion--0.76236--0.14223--0.08041--0.01500	;	9940593	9942096	+	hypothetical protein [Oryza sativa Japonica Group];	NA	;;	NA	NA	NA
Os08g0774	positive	5.08989e-08	9.45798e-07	proportion--0.36410--0.09930--0.42162--0.11499	1 M 0.553;2 S 0.553;3 R 0.553;4 S 0.553;5 S 0.553;6 S 0.553;7 S 0.553;8 M 0.553;9 A 0.553;10 T 0.553;11 V 0.553;12 L 0.553;13 V 0.553;14 V 0.985*;16 M 0.785;17 V 0.997**;20 A 0.948;21 G 0.994**;22 G 0.997**;23 L 0.997**;24 S 0.998**;25 P 0.989*;26 P 0.988*;27 C 0.990**;28 A 0.991**;29 A 0.984*;30 A 0.993**;31 A 0.994**;32 K 0.944;33 E 0.937;34 E 0.937;36 P 0.989*;37 V 0.995**;38 V 0.994**;39 V 0.…	22436210	22436785	-	NA	NA	NA	NA	NA	NA
Os08g0590	positive	4.39945e-07	7.75654e-06	proportion--0.65428--0.32286--0.01531--0.00755	119 G 0.665;139 D 0.654;303 M 0.892;445 K 0.932;446 F 0.693;447 E 0.686;448 V 0.651;508 A 0.677;509 K 0.671;510 F 0.939;	25049258	25054702	+	tyrosine--tRNA ligase 1, cytoplasmic [Oryza sativa Japonica Group];	Tyrosine--tRNA ligase 1, cytoplasmic OS=Arabidopsis thaliana OX=3702 GN=At2g33840 PE=2 SV=1;	Aminoacyl-tRNA synthetase, class Ic;;;	molecular_function:nucleotide binding "Interacting selectively and non-covalently with a nucleotide, any compound consisting of a nucleoside that is esterified with [ortho]phosphate or an oligophosphate at any hydroxyl group on the ribose or deoxyribose." [GOC:mah, ISBN:0198547684](GO:0000166),molecular_function:aminoacyl-tRNA ligase activity "Catalysis of the formation of aminoacyl-tRNA from ATP…	K01866 tyrosyl-tRNA synthetase [EC:6.1.1.1] | (RefSeq) tyrosine--tRNA ligase 1, cytoplasmic isoform X1 (A);	00970|Aminoacyl-tRNA biosynthesis;
Os04g0976	positive	2.75944e-09	5.54418e-08	proportion--0.51478--0.44046--0.02412--0.02064	23 S 0.659;166 F 0.768;168 E 0.985*;169 Q 0.564;170 E 0.993**;172 R 0.937;174 R 0.983*;175 A 0.680;176 T 0.742;191 S 0.684;265 T 0.719;277 Y 0.997**;	23070332	23071755	-	Os04g0303400 [Oryza sativa Japonica Group];	NA	NA	NA	NA	NA
Os01g0445	positive	0	0	proportion--0.42100--0.55579--0.01001--0.01321	6 G 0.999**;7 S 1.000**;9 D 0.989*;10 Y 0.986*;11 R 0.985*;12 G 0.998**;13 - 0.996**;14 - 0.997**;15 - 0.998**;48 - 0.989*;487 V 0.804;	40941508	40948145	-	transcription initiation factor TFIID subunit 15b isoform X1 [Oryza sativa Japonica Group];	Transcription initiation factor TFIID subunit 15b OS=Arabidopsis thaliana OX=3702 GN=TAF15B PE=1 SV=1;	Zinc finger, RanBP2-type;Zinc finger, RanBP2-type;Zinc finger, RanBP2-type;;RNA recognition motif domain;RNA recognition motif domain;RNA recognition motif domain;;	molecular_function:nucleic acid binding "Interacting selectively and non-covalently with any nucleic acid." [GOC:jl](GO:0003676);	K13098 RNA-binding protein FUS | (RefSeq) transcription initiation factor TFIID subunit 15b (A);	05202|Transcriptional misregulation in cancer;
Os01g0094	positive	1.2193e-11	2.87505e-10	proportion--0.89259--0.03991--0.06461--0.00289	87 I 0.987*;89 V 0.989*;90 N 0.852;94 P 0.997**;95 G 0.984*;96 G 0.984*;97 T 0.710;98 D 0.766;99 A 0.687;100 S 0.991**;101 K 0.780;102 G 0.826;	43640650	43643802	-	hypothetical protein OsI_06032 [Oryza sativa Indica Group];	Protein MOTHER of FT and TFL1 homolog 2 OS=Oryza sativa subsp. japonica OX=39947 GN=MFT2 PE=2 SV=1;	Phosphatidylethanolamine-binding protein;Phosphatidylethanolamine-binding protein, eukaryotic;;	NA	K16223 protein FLOWERING LOCUS T | (RefSeq) protein HEADING DATE 3A (A);	04712|Circadian rhythm - plant;
Os07g0892	positive	0.00273906	0.0381176	proportion--0.87658--0.12340--0.00001--0.00000	;	7681150	7684255	+	hypothetical protein OsI_25436 [Oryza sativa Indica Group];	Cytochrome b5 domain-containing protein RLF OS=Arabidopsis thaliana OX=3702 GN=RLF PE=2 SV=1;	;Cytochrome b5-like heme/steroid binding domain;Cytochrome b5-like heme/steroid binding domain;Cytochrome b5-like heme/steroid binding domain;;	NA	K00326 cytochrome-b5 reductase [EC:1.6.2.2] | (RefSeq) uncharacterized protein LOC110433021 (A);	00520|Amino sugar and nucleotide sugar metabolism;
Os04g3039	positive	0	0	proportion--0.65537--0.27909--0.04597--0.01957	374 D 0.999**;378 K 0.922;379 A 0.989*;380 E 0.924;381 E 0.859;382 I 0.971*;384 G 0.989*;385 T 0.987*;386 E 0.924;409 H 0.855;410 K 0.998**;411 D 0.997**;412 L 0.971*;414 I 0.869;415 S 0.874;416 F 0.867;417 Q 0.983*;424 M 0.976*;425 L 0.882;427 R 0.988*;428 N 0.921;429 H 0.990**;	4271887	4274980	+	hypothetical protein OsJ_16155 [Oryza sativa Japonica Group];	Uncharacterized protein At4g15545 OS=Arabidopsis thaliana OX=3702 GN=At4g15545 PE=1 SV=1;	;;	NA	NA	NA
Os10g1296	positive	0	0	proportion--0.81775--0.18224--0.00001--0.00000	;	16945828	16952327	-	hypothetical protein OsI_33625 [Oryza sativa Indica Group];	Pentatricopeptide repeat-containing protein At4g31850, chloroplastic OS=Arabidopsis thaliana OX=3702 GN=PGR3 PE=1 SV=1;	Pentatricopeptide repeat;Pentatricopeptide repeat;Pentatricopeptide repeat;Pentatricopeptide repeat;;;;;;;Pentatricopeptide repeat;Pentatricopeptide repeat;Pentatricopeptide repeat;Pentatricopeptide repeat;Pentatricopeptide repeat;Pentatricopeptide repeat;Pentatricopeptide repeat;Pentatricopeptide repeat;Pentatricopeptide repeat;Pentatricopeptide repeat;Pentatricopeptide repeat;Pentatricopeptide …	NA	K17964 leucine-rich PPR motif-containing protein, mitochondrial | (RefSeq) hypothetical protein (A);	NA
Os08g0924	positive	9.72888e-11	2.14213e-09	proportion--0.82558--0.17442--0.00000--0.00000	;	20929346	20937579	+	hypothetical protein OsI_28414 [Oryza sativa Indica Group];	Bifunctional dethiobiotin synthetase/7,8-diamino-pelargonic acid aminotransferase, mitochondrial OS=Oryza sativa subsp. japonica OX=39947 GN=BIO3-BIO1 PE=2 SV=1;	;;Aminotransferase class-III;	molecular_function:transaminase activity "Catalysis of the transfer of an amino group to an acceptor, usually a 2-oxo acid." [ISBN:0198506732](GO:0008483),molecular_function:pyridoxal phosphate binding "Interacting selectively and non-covalently with pyridoxal 5' phosphate, 3-hydroxy-5-[hydroxymethyl]-2-methyl4-pyridine carboxaldehyde 5' phosphate, the biologically active form of vitamin B6." [GO…	K19562 bifunctional dethiobiotin synthetase / adenosylmethionine---8-amino-7-oxononanoate aminotransferase [EC:6.3.3.3 2.6.1.62] | (RAP-DB) Os08g0245400; Pyridoxal phosphate-dependent transferase, major region, subdomain 1 domain containing protein. (A);	00780|Biotin metabolism;
Os01g0341	positive	4.9627e-13	1.2695e-11	proportion--0.87029--0.12970--0.00000--0.00000	;	41614306	41627350	-	E3 ubiquitin-protein ligase PRT6 isoform X1 [Oryza sativa Japonica Group];	E3 ubiquitin-protein ligase PRT6 OS=Arabidopsis thaliana OX=3702 GN=PRT6 PE=2 SV=1;	E3 ubiquitin-protein ligase UBR1-like;Zinc finger, UBR-type;Zinc finger, UBR-type;Zinc finger, UBR-type;;	molecular_function:zinc ion binding "Interacting selectively and non-covalently with zinc [Zn] ions." [GOC:ai](GO:0008270),molecular_function:ubiquitin protein ligase activity "Catalysis of the transfer of ubiquitin to a substrate protein via the reaction X-ubiquitin + S -> X + S-ubiquitin, where X is either an E2 or E3 enzyme, the X-ubiquitin linkage is a thioester bond, and the S-ubiquitin link…	K11978 E3 ubiquitin-protein ligase UBR3 [EC:2.3.2.27] | (RefSeq) E3 ubiquitin-protein ligase PRT6 (A);	NA
Os02g0231	positive	1.77446e-07	3.20467e-06	proportion--0.88578--0.05913--0.05165--0.00345	310 A 0.964*;347 G 0.642;348 A 0.967*;349 M 0.985*;	1464409	1465962	-	hypothetical protein [Oryza sativa Japonica Group];	NA	Transcriptional coactivator Hfi1/Transcriptional adapter 1;Transcriptional coactivator Hfi1/Transcriptional adapter 1;	cellular_component:SAGA-type complex "A histone acetyltransferase complex that acetylates nucleosomal H3 and H2B and is required for the expression of a subset of Pol II-transcribed genes. The budding yeast complex includes the acetyltransferase Gcn5p, several proteins of the Spt and Ada families, and several TBP-associate proteins [TAFs]; analogous complexes in other species have analogous compo…	NA	NA
Os08g0577	positive	3.41772e-10	7.24407e-09	proportion--0.93545--0.06455--0.00000--0.00000	84 E 0.516;86 L 0.850;87 R 0.894;148 C 0.863;	25134996	25138442	+	hypothetical protein OsI_28082 [Oryza sativa Indica Group];	Putative disease resistance RPP13-like protein 3 OS=Arabidopsis thaliana OX=3702 GN=RPP13L3 PE=3 SV=1;	NB-ARC;;;;;;;;;	molecular_function:ADP binding "Interacting selectively and non-covalently with ADP, adenosine 5'-diphosphate." [GOC:jl](GO:0043531);	K15559 regulator of Ty1 transposition protein 103 | (RefSeq) disease resistance protein RPP13-like (A);	NA
Os11g1313	positive	7.79725e-10	1.60334e-08	proportion--0.89972--0.09646--0.00345--0.00037	660 E 0.978*;703 Q 0.907;	14942304	14948954	-	protein NRT1/ PTR FAMILY 1.2 [Oryza sativa Japonica Group];	Protein NRT1/ PTR FAMILY 1.2 OS=Arabidopsis thaliana OX=3702 GN=NPF1.2 PE=1 SV=1;	Proton-dependent oligopeptide transporter family;Proton-dependent oligopeptide transporter family;;	cellular_component:membrane "A lipid bilayer along with all the proteins and protein complexes embedded in it an attached to it." [GOC:dos, GOC:mah, ISBN:0815316194](GO:0016020),molecular_function:transmembrane transporter activity "Enables the transfer of a substance, usually a specific substance or a group of related substances, from one side of a membrane to the other." [GOC:jid, GOC:mtg_trans…	K14638 solute carrier family 15 (peptide/histidine transporter), member 3/4 | (RefSeq) protein NRT1/ PTR FAMILY 1.1 (A);	NA
Os01g4286	positive	3.92895e-08	7.41502e-07	proportion--0.92821--0.07179--0.00000--0.00000	;	6047472	6054023	-	uncharacterized protein LOC4325062 [Oryza sativa Japonica Group];	Uncharacterized protein YnbD OS=Escherichia coli (strain K12) OX=83333 GN=ynbD PE=1 SV=1;	Dual specificity phosphatase, catalytic domain;Tyrosine specific protein phosphatases domain;Dual specificity protein phosphatase domain;;;	biological_process:protein dephosphorylation "The process of removing one or more phosphoric residues from a protein." [GOC:hb](GO:0006470),molecular_function:protein tyrosine/serine/threonine phosphatase activity "Catalysis of the reactions: protein serine + H2O = protein serine + phosphate; protein threonine phosphate + H2O = protein threonine + phosphate; and protein tyrosine phosphate + H2O =…	NA	NA
Os02g0396	positive	0	0	proportion--0.92203--0.00000--0.07797--0.00000	11 M 0.997**;12 S 0.974*;13 T 0.870;15 R 0.975*;16 V 0.779;17 R 0.951*;18 H 0.992**;19 K 0.976*;20 C 0.977*;23 Q 0.807;35 P 0.782;36 M 0.931;37 I 0.980*;	2672830	2675801	-	uncharacterized protein LOC4328307 [Oryza sativa Japonica Group];	NA	;;	NA	NA	NA
Os10g1175	positive	0	0	proportion--0.74999--0.11886--0.11320--0.01794	71 A 0.981*;78 P 0.704;79 R 0.996**;80 - 0.872;84 - 0.859;85 - 0.986*;86 - 0.583;88 - 0.991**;89 - 0.546;90 - 0.920;96 - 0.832;98 - 0.970*;100 - 0.892;101 - 0.970*;103 - 0.584;105 - 0.828;150 L 0.983*;153 S 0.990*;157 V 0.740;158 L 0.999**;159 P 0.787;160 A 0.842;161 F 0.983*;162 Y 0.973*;245 G 0.992**;247 G 0.837;248 V 0.775;249 A 0.983*;250 V 0.815;251 G 0.836;252 V 0.825;253 A 0.785;254 M 0.99…	15698129	15702132	-	phenolic glucoside malonyltransferase 1 [Oryza sativa Japonica Group];	Anthocyanin 5-aromatic acyltransferase OS=Gentiana triflora OX=55190 PE=1 SV=1;	;;Transferase;	molecular_function:transferase activity, transferring acyl groups other than amino-acyl groups "Catalysis of the transfer of an acyl group, other than amino-acyl, from one compound [donor] to another [acceptor]." [GOC:jl](GO:0016747);	K19747 BAHD acyltransferase [EC:2.3.1.-] | (RefSeq) BAHD acyltransferase DCR (A);	NA
Os07g0068	positive	0	0	proportion--0.74465--0.00000--0.25535--0.00000	100 V 0.947;102 F 0.998**;103 V 0.938;104 T 0.945;105 S 0.998**;106 F 0.992**;107 F 0.942;108 G 0.997**;109 M 0.942;110 Y 0.999**;111 D 0.990**;112 V 0.998**;114 F 0.999**;115 E 0.999**;116 E 0.999**;117 T 0.997**;118 Q 0.994**;119 Q 0.991**;120 S 0.997**;121 D 0.999**;122 H 0.999**;123 H 0.993**;124 M 0.999**;125 S 0.948;126 S 0.943;127 S 0.998**;128 L 0.999**;129 P 0.958*;130 M 0.996**;133 S 0.…	632319	636030	-	uncharacterized protein LOC4342221 [Oryza sativa Japonica Group];	NA	NA	NA	NA	NA
Os02g2431	positive	1.41555e-05	0.000230601	proportion--0.59156--0.29780--0.07359--0.03705	;	23904730	23909697	-	CTL-like protein DDB_G0274487 [Oryza sativa Japonica Group];	CTL-like protein DDB_G0274487 OS=Dictyostelium discoideum OX=44689 GN=DDB_G0274487 PE=3 SV=1;	Choline transporter-like;Choline transporter-like;;	NA	K15377 solute carrier family 44 (choline transporter-like protein), member 2/4/5 | (RefSeq) predicted protein (A);	05231|Choline metabolism in cancer;
Os02g0528	positive	1.928e-08	3.70392e-07	proportion--0.63010--0.23467--0.09853--0.03670	;	3722253	3730142	-	uncharacterized protein LOC4328445 [Oryza sativa Japonica Group];	NA	Transglycosylase SLT domain 1;;	NA	NA	NA
Os01g3975	positive	4.67404e-14	1.28058e-12	proportion--0.91161--0.06883--0.01818--0.00137	429 R 0.982*;430 R 0.977*;432 K 0.990**;433 K 0.997**;	8478602	8482137	+	Os01g0815100 [Oryza sativa Japonica Group];	Uncharacterized protein At5g19025 OS=Arabidopsis thaliana OX=3702 GN=At5g19025 PE=2 SV=3;	;;	NA	NA	NA
Os04g1466	positive	0.000487838	0.00720477	proportion--0.85054--0.14431--0.00440--0.00075	696 R 0.928;862 D 0.773;864 C 0.772;	16644379	16648301	-	mediator of RNA polymerase II transcription subunit 15-like [Oryza sativa Japonica Group];	Reticulocyte-binding protein 2 homolog a OS=Plasmodium falciparum (isolate 3D7) OX=36329 GN=PF13_0198 PE=1 SV=1;	;GLTSCR protein, conserved region;BRD4-interacting chromatin-remodeling complex-associated protein;	NA	NA	NA
Os04g2736	positive	3.04078e-05	0.000485518	proportion--0.92770--0.06718--0.00477--0.00035	2 L 0.943;	6780866	6781647	-	hypothetical protein OsI_17058 [Oryza sativa Indica Group];	Growth-regulating factor 12 OS=Oryza sativa subsp. japonica OX=39947 GN=GRF12 PE=2 SV=1;	Glutamine-Leucine-Glutamine, QLQ;Glutamine-Leucine-Glutamine, QLQ;Growth-regulating factor;;WRC domain;Glutamine-Leucine-Glutamine, QLQ;WRC domain;	molecular_function:ATP binding "Interacting selectively and non-covalently with ATP, adenosine 5'-triphosphate, a universally important coenzyme and enzyme regulator." [ISBN:0198506732](GO:0005524),cellular_component:nucleus "A membrane-bounded organelle of eukaryotic cells in which chromosomes are housed and replicated. In most cells, the nucleus contains all of the cell's chromosomes except the…	K22382 WD repeat-containing protein 26 | (RefSeq) WD repeat-containing protein 26 homolog (A);	NA
Os02g1090	positive	0.00097038	0.0139886	proportion--0.61747--0.27009--0.07822--0.03422	;	9094926	9096268	+	hypothetical protein [Oryza sativa Japonica Group];	NA	NA	NA	NA	NA
Os02g1684	positive	4.28546e-14	1.18421e-12	proportion--0.52181--0.19431--0.20685--0.07703	1 - 0.708;2 - 0.708;3 - 0.708;4 - 0.708;5 - 0.708;6 M 0.708;7 E 0.708;8 R 0.708;9 K 0.708;10 E 0.708;11 R 0.708;12 G 0.708;13 D 0.708;14 L 0.708;15 F 0.708;16 A 0.708;17 P 0.708;18 T 0.708;19 P 0.708;20 S 0.708;21 R 0.708;22 L 0.708;23 L 0.708;24 L 0.708;25 Q 0.708;26 L 0.708;27 R 0.708;28 P 0.708;29 A 0.708;30 L 0.708;31 A 0.708;32 A 0.998**;33 L 0.988*;34 P 0.615;35 - 0.708;36 - 0.708;37 - 0.70…	15967902	15970712	-	uncharacterized protein LOC4329276 isoform X1 [Oryza sativa Japonica Group];	NA	NA	NA	NA	NA
Os03g4415	positive	7.77495e-09	1.53337e-07	proportion--0.67514--0.28895--0.02514--0.01076	310 G 0.691;311 C 0.678;331 S 0.974*;334 S 0.659;350 W 0.925;351 F 0.675;	38194969	38197439	+	RPM1-interacting protein 4 [Oryza sativa Japonica Group];	RPM1-interacting protein 4 OS=Arabidopsis thaliana OX=3702 GN=RIN4 PE=1 SV=1;	RIN4, pathogenic type III effector avirulence factor Avr cleavage site;;RPM1-interacting protein 4/NOI4;	NA	K13456 RPM1-interacting protein 4 | (RAP-DB) Os03g0848600; Similar to NOI protein. (A);	04626|Plant-pathogen interaction;
Os07g1897	positive	0	0	proportion--0.65803--0.29406--0.03312--0.01480	5 M 0.998**;6 A 0.768;8 Q 0.971*;9 R 0.989*;10 R 0.964*;11 S 0.994**;12 G 0.997**;14 N 0.971*;15 V 0.994**;20 G 0.956*;21 Y 0.998**;22 T 0.974*;23 A 0.972*;24 H 0.986*;27 A 0.952*;28 - 0.790;29 - 0.764;31 - 0.955*;32 - 0.997**;33 - 0.989*;34 - 0.941;35 - 0.737;36 - 0.968*;37 - 0.971*;38 - 0.977*;39 - 0.995**;40 - 0.977*;42 - 0.995**;43 - 0.975*;	20764849	20768299	-	heat shock protein-like [Oryza sativa Japonica Group];	DnaJ homolog subfamily B member 1 OS=Homo sapiens OX=9606 GN=DNAJB1 PE=1 SV=4;	Chaperone DnaJ, C-terminal;;;	NA	K09510 DnaJ homolog subfamily B member 4 | (RAP-DB) Os02g0128400; Heat shock protein DnaJ, N-terminal domain containing protein. (A);	NA
Os02g3243	positive	0	0	proportion--0.74047--0.15877--0.08297--0.01779	299 F 0.993**;300 N 0.979*;301 F 0.642;302 T 0.924;304 D 0.994**;305 W 0.992**;328 S 0.919;329 H 0.980*;331 C 0.687;332 F 0.709;333 E 0.994**;334 T 0.980*;335 W 0.660;336 K 0.971*;387 M 0.991**;388 R 0.999**;390 S 0.998**;391 P 0.999**;392 A 0.995**;393 A 0.931;394 T 0.929;395 R 0.999**;396 L 0.970*;397 R 0.931;410 C 0.929;412 A 0.923;413 N 0.997**;414 S 0.998**;415 K 0.999**;416 V 0.987*;417 E 0…	30492767	30495494	+	Secretory carrier-associated membrane protein 4 [Cajanus cajan];	Secretory carrier-associated membrane protein 5 OS=Oryza sativa subsp. japonica OX=39947 GN=SCAMP5 PE=2 SV=1;	;SCAMP;SCAMP;	biological_process:protein transport "The directed movement of proteins into, out of or within a cell, or between cells, by means of some agent such as a transporter or pore." [GOC:ai](GO:0015031),cellular_component:integral component of membrane "The component of a membrane consisting of the gene products and protein complexes having at least some part of their peptide sequence embedded in the h…	K19995 secretory carrier-associated membrane protein | (RAP-DB) Os02g0697800; Similar to Secretory carrier-associated membrane protein 5. (A);	NA
Os07g2532	positive	0.000204143	0.00311021	proportion--0.00000--0.00000--0.83049--0.16951	114 R 0.505;125 K 0.505;222 T 0.931;	25921376	25924547	-	uncharacterized protein LOC107275924 isoform X2 [Oryza sativa Japonica Group];	NA	NA	NA	NA	NA
Os04g1500	positive	3.72e-06	6.27197e-05	proportion--0.97424--0.00000--0.02576--0.00000	244 V 0.989*;245 M 0.743;246 Q 0.999**;247 I 1.000**;	16269773	16272617	-	Os04g0397700 [Oryza sativa Japonica Group];	Protein MHF1 homolog OS=Arabidopsis thaliana OX=3702 GN=MHF1 PE=3 SV=1;	CENP-S/Mhf1;;;	cellular_component:FANCM-MHF complex "A protein complex contains the proteins FANCM and MHF, or their orthologs, plays an essential role in DNA remodeling, protects replication forks, and is conserved in eukaryotes." [GOC:mah, GOC:vw, PMID:20347428](GO:0071821);	K11511 centromere protein S | (RAP-DB) Os04g0397700; Similar to DNA binding. (A);	03460|Fanconi anemia pathway;
Os02g4090	positive	0	0	proportion--0.16753--0.28253--0.20471--0.34524	1 - 0.770;2 - 0.770;3 - 0.770;4 - 0.770;5 - 0.770;6 - 0.770;7 - 0.770;8 - 0.770;9 - 0.770;10 - 0.770;11 - 0.770;12 - 0.770;13 - 0.770;14 - 0.770;15 - 0.770;16 - 0.770;17 - 0.770;18 - 0.770;19 - 0.770;20 - 0.770;21 - 0.770;22 - 0.770;23 - 0.770;24 - 0.770;25 - 0.832;26 - 0.812;27 - 0.831;28 - 0.803;29 - 0.802;30 - 0.836;31 - 0.588;32 - 0.831;33 - 0.993**;34 M 0.899;35 T 0.991**;37 R 1.000**;38 K 0…	36554702	36561712	-	Os02g0811101 [Oryza sativa Japonica Group];	NA	NA	NA	NA	NA
Os10g2018	positive	4.32787e-12	1.05133e-10	proportion--0.82813--0.14089--0.02647--0.00450	240 L 0.976*;241 K 0.942;253 K 0.941;254 Q 0.626;256 S 0.846;257 V 0.824;	23176200	23177825	+	hydrolase-like protein [Oryza sativa Indica Group];	NA	;;	NA	NA	NA
Os09g0389	positive	0	0	proportion--0.92428--0.00000--0.07572--0.00000	136 G 1.000**;138 R 0.997**;139 V 0.998**;140 C 0.999**;141 V 0.956*;142 T 0.999**;143 G 0.998**;144 A 0.998**;146 G 1.000**;147 F 0.998**;158 H 0.958*;159 R 0.998**;160 G 0.998**;161 Y 0.959*;162 V 0.998**;163 V 0.999**;164 R 0.999**;166 T 0.998**;167 A 0.956*;168 R 1.000**;169 D 1.000**;170 P 1.000**;171 S 0.955*;	19429136	19448260	+	PREDICTED: cinnamoyl-CoA reductase 1-like isoform X1 [Oryza brachyantha];	Cinnamoyl-CoA reductase 1 OS=Oryza sativa subsp. japonica OX=39947 GN=CCR1 PE=1 SV=1;	;;NAD-dependent epimerase/dehydratase;	molecular_function:catalytic activity "Catalysis of a biochemical reaction at physiological temperatures. In biologically catalyzed reactions, the reactants are known as substrates, and the catalysts are naturally occurring macromolecular substances known as enzymes. Enzymes possess specific binding sites for substrates, and are usually composed wholly or largely of protein, but RNA that has cata…	K09753 cinnamoyl-CoA reductase [EC:1.2.1.44] | (RefSeq) cinnamoyl-CoA reductase 1-like (A);	00940|Phenylpropanoid biosynthesis;
Os04g1803	positive	4.7638e-06	7.96224e-05	proportion--0.98137--0.00000--0.01862--0.00000	126 R 0.947;152 Y 0.967*;153 F 0.795;170 A 0.968*;	13663574	13665870	-	OSIGBa0140O07.1 [Oryza sativa];	PHD finger protein ALFIN-LIKE 4 OS=Oryza sativa subsp. japonica OX=39947 GN=Os04g0444900 PE=2 SV=2;	Zinc finger, PHD-finger;;;Zinc finger, PHD-type;Zinc finger, PHD-finger;;;Alfin;	biological_process:regulation of transcription, DNA-templated "Any process that modulates the frequency, rate or extent of cellular DNA-templated transcription." [GOC:go_curators, GOC:txnOH](GO:0006355),molecular_function:histone binding "Interacting selectively and non-covalently with a histone, any of a group of water-soluble proteins found in association with the DNA of eukaroytic chromosomes.…	K00521 ferric-chelate reductase [EC:1.16.1.7] | (RefSeq) ferric reduction oxidase 6-like isoform X1 (A);	NA
Os09g1729	positive	5.68767e-11	1.28159e-09	proportion--0.81714--0.17881--0.00332--0.00073	;	4745306	4747407	+	uncharacterized protein LOC9267072 [Oryza sativa Japonica Group];	NA	NA	NA	NA	NA
Os03g4111	positive	0	0	proportion--0.70790--0.26385--0.02059--0.00767	341 S 0.789;342 D 0.966*;343 S 0.794;344 E 0.968*;475 - 0.807;476 - 0.814;477 - 0.876;478 - 0.892;479 - 0.811;480 - 0.803;481 - 0.610;	36298094	36302025	-	hypothetical protein OsI_13990 [Oryza sativa Indica Group];	NA	;;Protein of unknown function DUF1639;	NA	NA	NA
Os07g0207	positive	0	0	proportion--0.77786--0.18424--0.03065--0.00726	461 Y 0.617;462 E 0.995**;465 M 0.612;466 P 0.977*;470 L 0.993**;471 D 0.994**;472 K 0.983*;473 Y 0.656;474 L 0.994**;475 Y 0.992**;476 D 0.992**;477 Q 0.971*;478 D 0.994**;479 K 0.628;480 P 0.651;481 S 0.653;482 P 0.639;483 N 0.968*;484 W 0.651;485 I 0.724;486 Q 0.972*;	1704765	1706298	+	L-type lectin-domain containing receptor kinase IV.2 [Oryza sativa Japonica Group];	L-type lectin-domain containing receptor kinase IV.2 OS=Arabidopsis thaliana OX=3702 GN=LECRK42 PE=2 SV=1;	;;Protein kinase domain;Serine-threonine/tyrosine-protein kinase, catalytic domain;Legume lectin domain;	molecular_function:protein kinase activity "Catalysis of the phosphorylation of an amino acid residue in a protein, usually according to the reaction: a protein + ATP = a phosphoprotein + ADP." [MetaCyc:PROTEIN-KINASE-RXN](GO:0004672),molecular_function:ATP binding "Interacting selectively and non-covalently with ATP, adenosine 5'-triphosphate, a universally important coenzyme and enzyme regulato…	K04733 interleukin-1 receptor-associated kinase 4 [EC:2.7.11.1] | (RAP-DB) Os07g0131375; Protein kinase, catalytic domain domain containing protein. (A);	04064|NF-kappa B signaling pathway;04620|Toll-like receptor signaling pathway;04722|Neurotrophin signaling pathway;05133|Pertussis;05140|Leishmaniasis;05142|Chagas disease (American trypanosomiasis);05145|Toxoplasmosis;05152|Tuberculosis;05162|Measles;05164|Influenza A;
Os02g3041	positive	2.22045e-16	7.1859e-15	proportion--0.46056--0.23216--0.20429--0.10298	2 - 0.507;4 - 0.539;5 - 0.520;6 - 0.546;7 - 0.580;8 - 0.544;10 - 0.506;11 - 0.520;12 - 0.520;13 - 0.506;14 - 0.511;16 - 0.510;17 - 0.520;18 - 0.507;19 - 0.520;20 - 0.531;21 - 0.524;22 - 0.534;24 - 0.520;26 - 0.539;27 - 0.524;28 - 0.511;30 - 0.549;31 - 0.560;33 - 0.559;34 - 0.550;36 - 0.539;37 - 0.538;38 - 0.560;39 - 0.501;41 - 0.522;42 - 0.501;44 - 0.520;45 - 0.523;47 - 0.539;48 - 0.502;50 - 0.52…	28836533	28840551	+	hypothetical protein OsJ_07849 [Oryza sativa Japonica Group];	NA	NA	NA	NA	NA
Os05g2339	positive	6.23024e-12	1.49836e-10	proportion--0.72361--0.24700--0.02190--0.00748	324 V 0.952*;325 Y 0.690;326 I 0.978*;327 - 0.933;328 - 0.800;329 - 0.895;330 - 0.997**;331 - 0.889;332 - 0.885;333 - 0.989*;	6191780	6196147	-	Os05g0485600 [Oryza sativa Japonica Group];	Senescence-specific cysteine protease SAG39 OS=Oryza sativa subsp. japonica OX=39947 GN=SAG39 PE=2 SV=2;	Cathepsin propeptide inhibitor domain (I29);Cathepsin propeptide inhibitor domain (I29);	NA	K20347 p24 family protein beta-1 | (RefSeq) uncharacterized protein LOC109758736 (A);	NA
Os03g0298	positive	1.11022e-16	3.70484e-15	proportion--0.77278--0.21712--0.00789--0.00222	665 D 0.792;666 E 0.978*;669 N 0.985*;670 C 0.988*;671 Y 0.759;	2198096	2204324	+	hypothetical protein OsI_09934 [Oryza sativa Indica Group];	NA	;Protein JASON;	biological_process:male meiosis II "A cell cycle process comprising the steps by which a cell progresses through male meiosis II, the second meiotic division in the male germline." [GOC:dph, GOC:mah](GO:0007142);	NA	NA
Os04g0817	positive	0.00252274	0.0353111	proportion--0.89097--0.10547--0.00319--0.00038	180 - 0.934;	25128276	25129371	-	OSIGBa0138E08-OSIGBa0161L23.5 [Oryza sativa];	UDP-glycosyltransferase 92A1 OS=Arabidopsis thaliana OX=3702 GN=UGT92A1 PE=2 SV=1;	NA	NA	K13496 UDP-glucosyl transferase 73C [EC:2.4.1.-] | (RefSeq) scopoletin glucosyltransferase (A);	NA
Os06g3087	positive	0	0	proportion--0.92346--0.00000--0.07654--0.00000	362 E 0.984*;363 Q 0.999**;366 N 0.991**;367 H 0.991**;368 I 0.991**;369 G 0.898;370 A 0.888;371 E 0.992**;372 S 0.999**;373 L 0.980*;376 R 0.907;377 H 0.991**;378 V 0.997**;380 A 0.991**;382 L 0.977*;383 K 0.877;384 Q 0.999**;385 L 0.998**;386 T 0.902;390 T 0.992**;391 I 0.984*;392 V 0.997**;394 S 0.993**;395 Q 0.909;396 Q 0.990**;398 I 0.992**;399 S 0.890;400 N 0.993**;	30965275	30969389	+	hypothetical protein OsI_24459 [Oryza sativa Indica Group];	UV radiation resistance-associated protein OS=Mus musculus OX=10090 GN=Uvrag PE=1 SV=2;	;;	NA	K21249 UV radiation resistance-associated gene protein | (RAP-DB) Os06g0715000; UV radiation resistance protein/autophagy-related protein 14 domain containing protein. (A);	NA
Os05g1866	positive	4.71756e-12	1.14312e-10	proportion--0.77056--0.12495--0.08990--0.01458	150 G 0.985*;151 L 0.897;152 Q 0.667;153 Q 0.705;154 I 0.747;155 A 0.755;156 E 0.715;157 I 0.740;158 V 0.818;159 I 0.717;160 F 0.737;161 S 0.763;162 A 0.769;163 G 0.953*;164 L 0.629;165 L 0.958*;167 T 0.707;168 L 0.918;170 E 0.999**;171 M 0.867;172 R 0.883;	10012425	10013325	-	Os05g0411000 [Oryza sativa Japonica Group];	NA	NA	NA	NA	NA
Os01g2337	positive	0	0	proportion--0.92468--0.00000--0.07532--0.00000	40 - 0.987*;42 - 0.998**;44 - 0.878;45 - 0.855;47 - 0.865;48 - 0.845;49 - 0.972*;50 - 0.865;51 - 0.990*;52 - 0.832;53 - 0.985*;54 - 0.850;55 - 0.980*;56 - 0.992**;57 - 0.984*;58 - 0.995**;59 - 0.998**;60 - 0.996**;61 - 0.844;62 - 0.998**;63 - 0.844;64 - 0.992**;65 - 0.844;66 - 0.997**;68 - 0.850;69 - 0.989*;120 - 0.875;121 - 0.868;122 - 0.861;	21318004	21326277	-	heat stress transcription factor A-6a [Oryza sativa Japonica Group];	Heat stress transcription factor A-6a OS=Oryza sativa subsp. japonica OX=39947 GN=HSFA6B PE=2 SV=1;	;Heat shock transcription factor family;Ribosomal protein L34;Heat shock factor (HSF)-type, DNA-binding;Heat shock factor (HSF)-type, DNA-binding;Heat shock factor (HSF)-type, DNA-binding;Heat shock factor (HSF)-type, DNA-binding;;Heat shock factor (HSF)-type, DNA-binding;	molecular_function:DNA-binding transcription factor activity "A protein or a member of a complex that interacts selectively and non-covalently with a specific DNA sequence [sometimes referred to as a motif] within the regulatory region of a gene to modulate transcription. Regulatory regions include promoters [proximal and distal] and enhancers. Genes are transcriptional units, and include bacteri…	K09419 heat shock transcription factor, other eukaryote | (RAP-DB) Os01g0571300, HSFA7, HEAT_STRESS_TRANSCRIPTION_FACTOR_A7; Similar to Heat shock transcription factor 31 (Fragment). (A);	NA
Os03g1127	positive	0	0	proportion--0.71257--0.27028--0.01243--0.00472	868 E 0.997**;869 I 0.999**;870 E 0.985*;871 E 0.999**;872 M 0.996**;873 C 0.952*;874 E 0.988*;875 S 0.988*;876 L 0.954*;877 R 0.986*;884 Y 0.884;885 V 0.659;	8307849	8313200	+	Piwi domain containing protein, expressed [Oryza sativa Japonica Group];	Protein argonaute MEL1 OS=Oryza sativa subsp. japonica OX=39947 GN=MEL1 PE=2 SV=1;	;;;;	NA	K11593 eukaryotic translation initiation factor 2C | (RefSeq) protein argonaute MEL1 (A);	NA
Os03g0049	positive	0	0	proportion--0.61429--0.17864--0.16042--0.04665	1 - 0.827;2 - 0.827;3 - 0.827;4 - 0.827;5 - 0.827;6 - 0.827;7 - 0.827;8 - 0.827;9 - 0.827;10 - 0.827;11 - 0.827;12 - 0.827;13 - 0.827;14 - 0.827;15 - 0.827;16 - 0.827;17 M 0.784;18 G 0.791;19 C 0.809;20 G 0.800;21 I 0.788;22 D 0.769;23 K 0.787;24 D 0.785;25 S 0.810;26 T 0.806;27 G 0.805;28 R 0.808;29 V 0.790;30 P 0.808;31 P 0.798;32 F 0.791;33 R 0.809;34 F 0.802;35 A 0.791;36 S 0.810;37 P 0.808;3…	423432	427866	-	hypothetical protein OsI_09656 [Oryza sativa Indica Group];	SKP1-like protein 21 OS=Arabidopsis thaliana OX=3702 GN=ASK21 PE=2 SV=1;	SKP1 component, dimerisation;;;S-phase kinase-associated protein 1-like;	biological_process:ubiquitin-dependent protein catabolic process "The chemical reactions and pathways resulting in the breakdown of a protein or peptide by hydrolysis of its peptide bonds, initiated by the covalent attachment of a ubiquitin group, or multiple ubiquitin groups, to the protein." [GOC:go_curators](GO:0006511);	K03094 S-phase kinase-associated protein 1 | (RefSeq) IDP475; uncharacterized protein LOC100273625 (A);	04110|Cell cycle;04111|Cell cycle - yeast;04114|Oocyte meiosis;04120|Ubiquitin mediated proteolysis;04141|Protein processing in endoplasmic reticulum;04310|Wnt signaling pathway;04350|TGF-beta signaling pathway;04710|Circadian rhythm;05168|Herpes simplex infection;
Os03g1763	positive	0	0	proportion--0.76637--0.22012--0.01049--0.00301	124 - 0.993**;125 - 0.984*;126 - 0.997**;127 - 0.975*;128 - 0.733;129 - 0.971*;130 - 0.963*;132 - 0.729;133 - 0.731;134 - 0.996**;135 - 0.977*;136 - 0.972*;137 - 0.748;138 - 0.766;139 - 0.976*;140 - 0.738;141 - 0.737;143 - 0.973*;171 M 0.975*;	13063919	13070621	-	expressed protein [Oryza sativa Japonica Group];	Fanconi anemia group I protein OS=Homo sapiens OX=9606 GN=FANCI PE=1 SV=4;	FANCI helical domain 1;FANCI solenoid 2 domain;FANCI solenoid 4 domain;FANCI helical domain 2;Fanconi anemia group I protein;FANCI solenoid 1 domain;	biological_process:DNA repair "The process of restoring DNA after damage. Genomes are subject to damage by chemical and physical agents in the environment [e.g. UV and ionizing radiations, chemical mutagens, fungal and bacterial toxins, etc.] and by free radicals or alkylating agents endogenously generated in metabolism. DNA is also damaged because of errors during its replication. A variety of d…	K10895 fanconi anemia group I protein | (RefSeq) Fanconi anemia group I protein homolog (A);	03460|Fanconi anemia pathway;
Os05g0839	positive	0	0	proportion--0.69680--0.10696--0.17013--0.02612	70 G 0.947;71 A 0.998**;72 I 0.999**;74 D 0.996**;75 L 0.998**;76 I 0.923;77 N 0.999**;78 P 0.999**;82 A 0.933;83 R 0.911;85 A 0.997**;86 S 0.935;87 Q 0.986*;88 E 0.998**;108 F 0.922;110 G 0.953*;111 S 0.931;112 K 1.000**;113 I 0.998**;115 L 0.998**;116 H 0.998**;117 F 0.997**;118 T 0.999**;121 G 1.000**;130 G 0.980*;131 R 0.911;132 A 0.923;133 D 1.000**;134 A 0.923;135 I 1.000**;136 P 0.930;137 …	23104331	23105295	+	hypothetical protein OsI_18826 [Oryza sativa Indica Group];	BURP domain-containing protein 8 OS=Oryza sativa subsp. japonica OX=39947 GN=BURP8 PE=2 SV=2;	BURP domain;;;BURP domain;BURP domain;	NA	K12472 epidermal growth factor receptor substrate 15 | (RefSeq) filaggrin-like (A);	04144|Endocytosis;
Os09g1911	positive	9.73196e-07	1.68501e-05	proportion--0.54574--0.26823--0.12472--0.06130	;	2680789	2684508	+	hypothetical protein [Oryza sativa Japonica Group];	NA	NA	NA	K11593 eukaryotic translation initiation factor 2C | (RefSeq) protein argonaute MEL1 (A);	NA
Os03g3154	positive	0.000119358	0.00184469	proportion--0.29282--0.58078--0.04237--0.08403	;	28745547	28746087	-	hypothetical protein OsI_12964 [Oryza sativa Indica Group];	NA	NA	NA	NA	NA
Os10g1650	positive	9.97683e-08	1.83619e-06	proportion--0.70493--0.28441--0.00760--0.00307	20 - 0.770;21 - 0.663;22 - 0.922;	20350822	20352162	+	hypothetical protein OsJ_31916 [Oryza sativa Japonica Group];	Aquaporin PIP2-3 OS=Zea mays OX=4577 GN=PIP2-3 PE=2 SV=1;	Major intrinsic protein;Major intrinsic protein;Major intrinsic protein;Major intrinsic protein;Major intrinsic protein;Major intrinsic protein;Aquaporin transporter;;Major intrinsic protein;	molecular_function:channel activity "Enables the energy-independent facilitated diffusion, mediated by passage of a solute through a transmembrane aqueous pore or channel. Stereospecificity is not exhibited but this transport may be specific for a particular molecular species or class of molecules." [GOC:mtg_transport, ISBN:0815340729, TC:1.-.-.-.-](GO:0015267),cellular_component:membrane "A lipi…	K09872 aquaporin PIP | (RefSeq) aquaporin PIP2-1 (A);	NA
Os07g2624	positive	7.46876e-05	0.0011674	proportion--0.97691--0.00000--0.02309--0.00000	112 V 0.993**;126 A 0.987*;	26462110	26465156	+	polcalcin Phl p 7 isoform X2 [Oryza sativa Japonica Group];	NA	EF-hand domain;EF-hand domain;EF-hand domain;EF-hand domain;EF-hand domain;	molecular_function:calcium ion binding "Interacting selectively and non-covalently with calcium ions [Ca2+]." [GOC:ai](GO:0005509);	K02183 calmodulin | (RefSeq) squidulin (A);	04014|Ras signaling pathway;04015|Rap1 signaling pathway;04020|Calcium signaling pathway;04022|cGMP-PKG signaling pathway;04024|cAMP signaling pathway;04070|Phosphatidylinositol signaling system;04114|Oocyte meiosis;04261|Adrenergic signaling in cardiomyocytes;04270|Vascular smooth muscle contraction;04626|Plant-pathogen interaction;04713|Circadian entrainment;04720|Long-term potentiation;04722|N…
Os01g3141	positive	1.41077e-07	2.56223e-06	proportion--0.83491--0.14020--0.02131--0.00358	169 A 0.860;477 V 0.711;479 P 0.716;482 K 0.949;483 T 0.706;484 A 0.950*;485 V 0.705;486 T 0.714;	14598172	14601512	+	E3 ubiquitin-protein ligase arkadia [Oryza sativa Japonica Group];	E3 ubiquitin-protein ligase MBR1 OS=Arabidopsis thaliana OX=3702 GN=MBR1 PE=1 SV=1;	;;	NA	K19041 E3 ubiquitin-protein ligase RNF38/44 [EC:2.3.2.27] | (RefSeq) uncharacterized LOC101294661 (A);	NA
Os11g2079	positive	1.67516e-10	3.63858e-09	proportion--0.95012--0.04980--0.00008--0.00000	;	25468276	25472177	-	CDK5RAP1-like protein [Oryza sativa Japonica Group];	CDK5RAP1-like protein OS=Oryza sativa subsp. japonica OX=39947 GN=Os11g0592800 PE=2 SV=1;	Elp3/MiaB/NifB;Methylthiotransferase, N-terminal;Methylthiotransferase, N-terminal;TRAM domain;;TRAM domain;Radical SAM;;	molecular_function:catalytic activity "Catalysis of a biochemical reaction at physiological temperatures. In biologically catalyzed reactions, the reactants are known as substrates, and the catalysts are naturally occurring macromolecular substances known as enzymes. Enzymes possess specific binding sites for substrates, and are usually composed wholly or largely of protein, but RNA that has cata…	K14441 ribosomal protein S12 methylthiotransferase [EC:2.8.4.4] | (RefSeq) hypothetical protein (A);	NA
Os09g1531	positive	1.84297e-14	5.30555e-13	proportion--0.94553--0.00000--0.05447--0.00000	232 L 0.658;234 T 0.760;235 R 0.994**;237 G 0.958*;243 I 0.758;245 G 0.990*;246 S 0.700;247 R 0.693;248 G 0.956*;249 D 0.818;	6324559	6327396	+	protein CURVATURE THYLAKOID 1D, chloroplastic [Oryza sativa Japonica Group];	Protein CURVATURE THYLAKOID 1D, chloroplastic OS=Arabidopsis thaliana OX=3702 GN=CURT1D PE=1 SV=1;	;Protein CURVATURE THYLAKOID 1;Cyanobacterial aminoacyl-tRNA synthetase, CAAD domain;	cellular_component:thylakoid "A membranous cellular structure that bears the photosynthetic pigments in plants, algae, and cyanobacteria. In cyanobacteria thylakoids are of various shapes and are attached to, or continuous with, the plasma membrane. In eukaryotes they are flattened, membrane-bounded disk-like structures located in the chloroplasts; in the chloroplasts of higher plants the thylako…	K01092 myo-inositol-1(or 4)-monophosphatase [EC:3.1.3.25] | (RefSeq) phosphatase IMPL1, chloroplastic-like isoform X1 (A);	00521|Streptomycin biosynthesis;00562|Inositol phosphate metabolism;04070|Phosphatidylinositol signaling system;
Os01g2368	positive	0	0	proportion--0.82719--0.07438--0.09031--0.00812	5 M 0.999**;6 E 0.999**;7 I 0.975*;8 A 0.997**;9 D 1.000**;10 L 0.975*;12 I 0.996**;13 A 0.975*;14 T 1.000**;15 S 0.999**;16 H 0.996**;17 R 0.998**;18 A 0.976*;19 N 0.999**;20 L 0.975*;21 L 0.976*;23 A 0.982*;24 G 0.999**;25 Y 0.980*;26 S 1.000**;29 A 0.999**;30 A 0.998**;45 L 0.997**;46 S 0.998**;47 A 0.998**;48 A 0.999**;50 P 1.000**;51 P 0.981*;52 R 0.998**;53 L 0.974*;54 A 0.999**;55 R 0.998*…	20932475	20937622	+	hypothetical protein OsI_02540 [Oryza sativa Indica Group];	DNA repair protein RAD51 homolog 3 OS=Arabidopsis thaliana OX=3702 GN=RAD51C PE=1 SV=2;	DNA recombination and repair protein Rad51-like, C-terminal;;DNA recombination and repair protein RecA-like, ATP-binding domain;	molecular_function:DNA binding "Any molecular function by which a gene product interacts selectively and non-covalently with DNA [deoxyribonucleic acid]." [GOC:dph, GOC:jl, GOC:tb, GOC:vw](GO:0003677),molecular_function:ATP binding "Interacting selectively and non-covalently with ATP, adenosine 5'-triphosphate, a universally important coenzyme and enzyme regulator." [ISBN:0198506732](GO:0005524),…	K10870 RAD51-like protein 2 | (RAP-DB) Os01g0578000; DNA repair and recombination, RecA-like domain containing protein. (A);	03440|Homologous recombination;03460|Fanconi anemia pathway;
Os05g1380	positive	0	0	proportion--0.54635--0.31462--0.08822--0.05080	4 M 0.997**;5 I 0.912;6 L 0.968*;7 I 0.979*;9 H 0.992**;10 D 0.999**;11 D 0.910;12 S 0.992**;14 I 0.964*;15 R 0.973*;16 K 0.972*;17 C 0.997**;18 S 0.978*;19 Q 0.997**;21 P 0.831;22 P 0.797;23 R 0.982*;25 L 0.905;26 T 0.979*;27 A 0.897;29 G 0.992**;30 T 0.992**;44 R 0.998**;45 K 0.926;47 I 0.998**;50 V 0.998**;51 R 0.984*;81 L 0.901;82 E 0.993**;83 F 0.903;85 S 0.993**;158 Q 0.782;259 A 0.784;	15288137	15290854	-	Os05g0326625 [Oryza sativa Japonica Group];	NA	NA	NA	NA	NA
Os07g1531	positive	0	0	proportion--0.60054--0.12714--0.22474--0.04758	1 S 0.526;2 P 0.526;3 T 0.526;4 R 0.526;5 P 0.526;6 N 0.526;7 V 0.526;8 E 0.526;9 R 0.526;10 P 0.526;11 G 0.526;12 S 0.526;13 Q 0.526;14 R 0.526;15 G 0.526;16 S 0.526;17 T 0.526;18 S 0.526;19 D 0.526;20 S 0.526;21 P 0.526;22 S 0.526;23 P 0.526;24 V 0.526;25 L 0.526;26 G 0.526;27 G 0.526;28 S 0.526;29 R 0.526;30 R 0.526;31 R 0.526;32 S 0.526;33 L 0.526;34 P 0.526;35 P 0.526;36 P 0.526;37 P 0.526;3…	16621844	16624841	+	NA	NA	NA	NA	NA	NA
Os08g0209	positive	3.33601e-10	7.08645e-09	proportion--0.00000--0.94068--0.00000--0.05932	182 N 0.987*;183 V 0.967*;188 V 0.873;189 V 0.987*;190 G 0.987*;191 V 0.866;192 T 0.987*;193 S 0.881;194 W 0.987*;	28679145	28681657	+	protein LOL4 [Oryza sativa Japonica Group];	Protein LOL4 OS=Oryza sativa subsp. japonica OX=39947 GN=LOL4 PE=2 SV=1;	LSD1-like;;Zinc finger, LSD1-type;Zinc finger, LSD1-type;	NA	K12191 charged multivesicular body protein 2A | (RefSeq) vacuolar protein sorting-associated protein 2 homolog 2-like (A);	04144|Endocytosis;
Os02g2197	positive	3.97308e-07	7.01765e-06	proportion--0.78341--0.17105--0.03738--0.00816	107 - 0.685;121 - 0.637;122 - 0.947;124 - 0.963*;125 - 0.963*;126 - 0.982*;127 - 0.590;157 - 0.835;	21640571	21642046	-	skin secretory protein xP2 [Oryza sativa Japonica Group];	NA	;;	NA	NA	NA
Os02g1781	positive	5.33501e-10	1.10647e-08	proportion--0.79659--0.11951--0.07295--0.01095	;	17125850	17130546	-	hypothetical protein OsI_07160 [Oryza sativa Indica Group];	Pentatricopeptide repeat-containing protein At3g12770 OS=Arabidopsis thaliana OX=3702 GN=PCMP-H43 PE=2 SV=1;	Pentatricopeptide repeat;Pentatricopeptide repeat;Pentatricopeptide repeat;Pentatricopeptide repeat;Pentatricopeptide repeat;Pentatricopeptide repeat;Pentatricopeptide repeat;Pentatricopeptide repeat;Pentatricopeptide repeat;Pentatricopeptide repeat;Pentatricopeptide repeat;Pentatricopeptide repeat;;;;;Pentatricopeptide repeat;Pentatricopeptide repeat;Pentatricopeptide repeat;Pentatricopeptide re…	NA	K08867 WNK lysine deficient protein kinase [EC:2.7.11.1] | (RefSeq) LOW QUALITY PROTEIN: pentatricopeptide repeat-containing protein At4g19191, mitochondrial (A);	NA
Os04g2414	positive	4.44089e-16	1.41814e-14	proportion--0.63338--0.24053--0.09138--0.03470	115 S 0.775;123 P 0.802;124 Q 0.839;126 I 0.780;127 E 0.927;128 I 0.856;129 E 0.851;155 - 0.874;156 - 0.988*;157 - 0.999**;158 - 0.990*;159 - 0.878;160 - 0.958*;161 - 0.989*;162 - 0.989*;163 - 0.991**;164 - 0.986*;165 - 0.885;166 - 0.995**;	9345290	9350039	-	UPF0426 protein At1g28150, chloroplastic isoform X2 [Oryza sativa Japonica Group];	UPF0426 protein At1g28150, chloroplastic OS=Arabidopsis thaliana OX=3702 GN=At1g28150 PE=1 SV=1;	;UPF0426 protein;	NA	NA	NA
Os12g0398	positive	1.43077e-07	2.58881e-06	proportion--0.66259--0.17589--0.12764--0.03388	;	2671310	2676029	-	ACT domain-containing protein ACR12 [Oryza sativa Japonica Group];	ACT domain-containing protein ACR12 OS=Arabidopsis thaliana OX=3702 GN=ACR12 PE=2 SV=1;	ACT domain;;ACT domain;ACT domain-containing protein ACR1-12;	NA	K03844 alpha-1,2-mannosyltransferase [EC:2.4.1.131] | (RefSeq) alpha-1,2-mannosyltransferase (A);	00510|N-Glycan biosynthesis;00513|Various types of N-glycan biosynthesis;
Os10g2139	positive	0	0	proportion--0.00000--0.80086--0.00000--0.19914	1 - 0.613;2 - 0.613;3 - 0.613;4 - 0.613;5 - 0.613;6 - 0.613;7 - 0.613;8 - 0.613;9 - 0.613;10 - 0.613;11 - 0.613;12 - 0.613;13 - 0.613;14 - 0.613;15 - 0.613;16 - 0.613;17 - 0.613;18 - 0.613;19 - 0.613;20 - 0.613;21 - 0.613;22 - 0.613;23 - 0.613;24 - 0.613;25 - 0.613;26 - 0.613;27 - 0.613;28 - 0.613;29 - 0.613;30 - 0.613;31 - 0.613;32 - 0.613;33 - 0.613;34 - 0.613;35 - 0.613;36 - 0.613;37 - 0.613;3…	24116305	24119098	-	Os10g0554300, partial [Oryza sativa Japonica Group];	Flavin-containing monooxygenase FMO GS-OX-like 2 OS=Arabidopsis thaliana OX=3702 GN=At1g12200 PE=2 SV=1;	Flavin monooxygenase-like;Flavin monooxygenase-like;Flavin monooxygenase FMO;Flavin monooxygenase FMO;Flavin monooxygenase FMO;Flavin monooxygenase FMO;;;	molecular_function:N,N-dimethylaniline monooxygenase activity "Catalysis of the reaction: N,N-dimethylaniline + NADPH + H+ + O2 = N,N-dimethylaniline N-oxide + NADP+ + H2O." [EC:1.14.13.8](GO:0004499),molecular_function:flavin adenine dinucleotide binding "Interacting selectively and non-covalently with FAD, flavin-adenine dinucleotide, the coenzyme or the prosthetic group of various flavoprotein…	K22324 aliphatic glucosinolate S-oxygenase [EC:1.14.13.237] | (RefSeq) hypothetical protein (A);	NA
Os01g4100	positive	3.46279e-12	8.47591e-11	proportion--0.78738--0.12721--0.07353--0.01188	;	7497393	7500890	-	uncharacterized protein LOC4327405 [Oryza sativa Japonica Group];	NA	;	NA	NA	NA
Os01g1505	positive	0.00047408	0.00702308	proportion--0.00000--0.99695--0.00000--0.00305	438 V 0.575;439 D 0.946;	31642265	31644082	+	hypothetical protein [Oryza sativa Japonica Group];	NA	;;	NA	NA	NA
Os02g3452	positive	4.08904e-11	9.32263e-10	proportion--0.90181--0.00000--0.09819--0.00000	87 M 0.988*;88 S 0.780;169 V 0.997**;170 S 0.997**;172 S 0.981*;173 P 0.766;175 Q 0.981*;176 P 0.806;	31959271	31962020	-	NA	Protein NOI4 OS=Arabidopsis thaliana OX=3702 GN=NOI4 PE=1 SV=1;	;RIN4, pathogenic type III effector avirulence factor Avr cleavage site;RPM1-interacting protein 4/NOI4;	NA	K13456 RPM1-interacting protein 4 | (RefSeq) RIN4; RPM1 interacting protein 4 (A);	04626|Plant-pathogen interaction;
Os01g3952	positive	0.000547071	0.00803037	proportion--0.84487--0.09687--0.05227--0.00599	1 M 0.701;2 G 0.701;3 T 0.701;4 V 0.701;5 S 0.702;6 S 0.701;7 S 0.701;8 S 0.701;9 R 0.702;10 R 0.702;11 - 0.703;12 - 0.703;13 - 0.703;14 - 0.703;15 - 0.703;16 - 0.703;17 - 0.703;18 - 0.703;19 - 0.703;20 - 0.703;21 - 0.703;22 - 0.703;23 R 0.702;24 A 0.701;25 A 0.701;26 G 0.701;27 S 0.701;28 Q 0.702;29 P 0.702;30 S 0.701;31 S 0.701;32 S 0.701;33 S 0.701;34 - 0.703;35 - 0.703;36 - 0.703;37 W 0.702;3…	8587544	8588438	+	hypothetical protein OsI_04183 [Oryza sativa Indica Group];	NA	NSF attachment protein;;;	biological_process:intracellular protein transport "The directed movement of proteins in a cell, including the movement of proteins between specific compartments or structures within a cell, such as organelles of a eukaryotic cell." [GOC:mah](GO:0006886);	NA	NA
Os07g2901	positive	0	0	proportion--0.88180--0.10425--0.01247--0.00147	99 A 0.986*;646 V 0.840;860 K 0.998**;861 R 0.982*;862 E 0.987*;863 T 0.995**;	28698265	28705493	-	RNA-binding protein BRN1 isoform X1 [Oryza sativa Japonica Group];	RNA-binding protein BRN2 OS=Arabidopsis thaliana OX=3702 GN=BRN2 PE=2 SV=1;	;RNA recognition motif domain;RNA recognition motif domain;RNA recognition motif domain;RNA recognition motif domain;RNA recognition motif domain;RNA recognition motif domain;;	molecular_function:nucleic acid binding "Interacting selectively and non-covalently with any nucleic acid." [GOC:jl](GO:0003676);	K13207 CUG-BP- and ETR3-like factor | (RefSeq) RNA-binding protein BRN1 isoform X1 (A);	NA
Os05g2953	positive	0	0	proportion--0.66123--0.00000--0.33877--0.00000	161 G 0.957*;162 P 0.930;163 R 0.898;165 P 0.996**;166 K 0.997**;167 S 0.998**;168 L 0.995**;169 C 0.994**;170 N 0.995**;172 C 0.996**;173 G 0.963*;174 I 0.996**;175 R 0.944;176 Y 0.899;177 K 0.994**;178 K 0.999**;179 E 0.993**;180 E 0.958*;181 R 0.898;182 R 0.998**;183 A 0.995**;184 A 0.996**;185 A 0.996**;187 V 0.995**;189 P 0.931;190 T 0.897;198 G 0.933;199 A 0.890;201 Y 0.997**;203 Y 0.999**;…	1893512	1894641	+	hypothetical protein OsJ_19583 [Oryza sativa Japonica Group];	GATA transcription factor 18 OS=Arabidopsis thaliana OX=3702 GN=GATA18 PE=1 SV=2;	Zinc finger, GATA-type;;;	biological_process:regulation of transcription, DNA-templated "Any process that modulates the frequency, rate or extent of cellular DNA-templated transcription." [GOC:go_curators, GOC:txnOH](GO:0006355),molecular_function:zinc ion binding "Interacting selectively and non-covalently with zinc [Zn] ions." [GOC:ai](GO:0008270),molecular_function:sequence-specific DNA binding "Interacting selectively…	K21630 GATA-type zinc finger protein 1 | (RefSeq) GATA transcription factor 19-like (A);	NA
Os04g2263	positive	3.83025e-06	6.44659e-05	proportion--0.85011--0.14557--0.00369--0.00063	226 S 0.976*;	10502885	10510236	+	uncharacterized protein LOC4336335 isoform X1 [Oryza sativa Japonica Group];	NA	NA	NA	NA	NA
Os09g1826	positive	3.59781e-09	7.21357e-08	proportion--0.47754--0.51286--0.00463--0.00497	171 G 0.986*;172 V 0.983*;173 L 0.661;174 M 0.649;	4011885	4013576	-	protein transport protein Sec61 subunit alpha [Oryza sativa Japonica Group];	Protein transport protein Sec61 subunit alpha OS=Dictyostelium discoideum OX=44689 GN=sec61a PE=3 SV=1;	;SecY/SEC61-alpha family;SecY/SEC61-alpha family;	biological_process:protein transport "The directed movement of proteins into, out of or within a cell, or between cells, by means of some agent such as a transporter or pore." [GOC:ai](GO:0015031),cellular_component:membrane "A lipid bilayer along with all the proteins and protein complexes embedded in it an attached to it." [GOC:dos, GOC:mah, ISBN:0815316194](GO:0016020);	K10956 protein transport protein SEC61 subunit alpha | (RefSeq) protein transport protein Sec61 subunit alpha isoform 2 (A);	03060|Protein export;04141|Protein processing in endoplasmic reticulum;04145|Phagosome;05110|Vibrio cholerae infection;
Os04g1917	positive	0	0	proportion--0.82357--0.00000--0.17643--0.00000	379 F 0.999**;381 A 0.923;383 Q 0.994**;385 T 0.998**;386 L 0.993**;387 Y 0.828;388 V 0.938;389 H 0.993**;390 A 0.830;397 N 0.792;398 C 0.999**;400 I 0.905;401 S 0.999**;418 C 0.999**;419 L 0.841;420 I 0.790;421 I 0.834;422 T 0.839;423 R 0.824;424 R 0.998**;425 P 0.999**;428 N 0.991**;429 Q 0.996**;430 Q 0.986*;431 N 0.978*;432 S 0.996**;433 V 0.871;434 T 0.992**;435 A 0.872;436 H 0.999**;437 G 0…	12940670	12944379	+	pectinesterase [Oryza sativa Japonica Group];	Probable pectinesterase/pectinesterase inhibitor 21 OS=Arabidopsis thaliana OX=3702 GN=PME21 PE=2 SV=2;	;Pectinesterase inhibitor domain;;Pectinesterase inhibitor domain;Pectinesterase, catalytic;	molecular_function:enzyme inhibitor activity "Binds to and stops, prevents or reduces the activity of an enzyme." [GOC:ai, GOC:ebc](GO:0004857),molecular_function:pectinesterase activity "Catalysis of the reaction: pectin + n H2O = n methanol + pectate." [EC:3.1.1.11](GO:0030599),biological_process:cell wall modification "The series of events leading to chemical and structural alterations of an e…	K01051 pectinesterase [EC:3.1.1.11] | (RAP-DB) Os04g0458900; Similar to Pectin methylesterase-like protein. (A);	00040|Pentose and glucuronate interconversions;00500|Starch and sucrose metabolism;
Os01g4423	positive	0	0	proportion--0.63377--0.20433--0.12242--0.03947	4 - 0.678;6 - 0.682;7 - 0.620;8 - 0.617;10 - 0.561;11 - 0.522;13 - 0.692;14 - 0.690;15 - 0.565;16 - 0.529;17 - 0.545;19 Q 0.918;20 E 0.555;21 R 0.965*;22 H 0.716;23 I 0.771;24 K 0.974*;25 T 0.890;26 V 0.511;28 S 0.518;29 F 0.839;31 I 0.925;32 Q 0.516;33 F 0.990*;35 E 0.941;39 - 0.655;40 - 0.533;43 - 0.666;44 - 0.555;45 - 0.549;46 D 0.935;47 N 0.951*;48 L 0.516;49 Q 0.987*;	5108492	5112661	+	hypothetical protein OsI_04647 [Oryza sativa Indica Group];	NA	;;	NA	NA	NA
Os06g3176	positive	0	0	proportion--0.48905--0.16104--0.26323--0.08668	1 - 0.833;2 - 0.833;3 - 0.833;4 - 0.833;5 - 0.833;6 - 0.833;7 - 0.833;8 - 0.833;9 - 0.833;10 - 0.833;11 - 0.833;12 - 0.833;13 - 0.833;14 - 0.833;15 - 0.833;16 - 0.833;17 - 0.833;18 - 0.833;19 - 0.833;20 - 0.833;21 - 0.833;22 - 0.833;23 - 0.833;24 - 0.833;25 - 0.833;26 - 0.833;27 - 0.833;28 - 0.833;29 - 0.833;30 - 0.833;31 - 0.833;32 - 0.833;33 - 0.833;34 - 0.833;35 - 0.833;36 - 0.833;37 - 0.833;3…	31701133	31704993	+	uncharacterized protein LOC4342147 isoform X1 [Oryza sativa Japonica Group];	NA	NA	NA	NA	NA
Os01g0983	positive	5.46921e-05	0.000863258	proportion--0.99004--0.00000--0.00996--0.00000	639 D 0.640;640 S 0.987*;642 L 0.663;644 A 0.665;646 L 0.697;	36548759	36571213	+	isoflavone reductase homolog IRL [Oryza sativa Japonica Group];	Isoflavone reductase homolog IRL OS=Zea mays OX=4577 GN=IRL PE=2 SV=1;	;;;;NmrA-like domain;NmrA-like domain;	NA	K23050 phenylcoumaran benzylic ether reductase [EC:1.3.1.-] | (RefSeq) isoflavone reductase-like protein isoform X1 (A);	NA
Os01g1694	positive	0.00282336	0.0392341	proportion--0.83689--0.16034--0.00232--0.00044	482 M 0.911;	29468131	29472609	+	hypothetical protein OsI_01861 [Oryza sativa Indica Group];	Ubiquitin-like-specific protease ESD4 OS=Arabidopsis thaliana OX=3702 GN=ESD4 PE=1 SV=1;	;Ulp1 protease family, C-terminal catalytic domain;;Ulp1 protease family, C-terminal catalytic domain;	biological_process:proteolysis "The hydrolysis of proteins into smaller polypeptides and/or amino acids by cleavage of their peptide bonds." [GOC:bf, GOC:mah](GO:0006508),molecular_function:cysteine-type peptidase activity "Catalysis of the hydrolysis of peptide bonds in a polypeptide chain by a mechanism in which the sulfhydryl group of a cysteine residue at the active center acts as a nucleophi…	K08592 sentrin-specific protease 1 [EC:3.4.22.68] | (RAP-DB) Os01g0355900; Peptidase C48, SUMO/Sentrin/Ubl1 family protein. (A);	NA
Os04g0092	positive	0.000238428	0.00360408	proportion--0.69694--0.30306--0.00000--0.00000	;	36333918	36339287	+	H0201G08.11 [Oryza sativa];	E3 SUMO-protein ligase RanBP2 OS=Homo sapiens OX=9606 GN=RANBP2 PE=1 SV=2;	Zinc finger, RanBP2-type;;Zinc finger, RanBP2-type;Zinc finger, RanBP2-type;Zinc finger, RanBP2-type;Zinc finger, RanBP2-type;Zinc finger, RanBP2-type;Zinc finger, RanBP2-type;Zinc finger, RanBP2-type;Zinc finger, RanBP2-type;Zinc finger, RanBP2-type;Zinc finger, RanBP2-type;Zinc finger, RanBP2-type;;	NA	K13811 3'-phosphoadenosine 5'-phosphosulfate synthase [EC:2.7.7.4 2.7.1.25] | (RefSeq) LOW QUALITY PROTEIN: ATP sulfurylase 2 (A);	00230|Purine metabolism;00261|Monobactam biosynthesis;00450|Selenocompound metabolism;00920|Sulfur metabolism;
Os09g0500	positive	0	0	proportion--0.80002--0.08511--0.10383--0.01105	320 Y 0.939;324 E 0.997**;326 C 0.999**;327 P 0.950*;328 H 0.996**;329 I 0.995**;332 C 0.941;333 R 0.996**;334 C 0.998**;336 L 0.917;337 E 0.975*;338 F 0.996**;339 C 0.949;340 Y 0.936;341 G 0.945;342 C 0.999**;362 Q 0.737;363 E 0.939;365 G 0.996**;374 S 0.589;375 T 0.996**;376 A 0.983*;377 R 0.985*;378 R 0.976*;379 R 0.900;380 R 0.900;381 S 0.853;382 E 0.955*;383 T 0.972*;384 A 0.995**;385 Q 0.99…	18154061	18155829	-	hypothetical protein OsJ_28678 [Oryza sativa Japonica Group];	ATP-dependent RNA helicase DEAH11, chloroplastic OS=Arabidopsis thaliana OX=3702 GN=At4g01020 PE=3 SV=1;	E3 ubiquitin ligase RBR family;IBR domain;;IBR domain;Zinc finger, RING-type;;	molecular_function:ubiquitin-protein transferase activity "Catalysis of the transfer of ubiquitin from one protein to another via the reaction X-Ub + Y --> Y-Ub + X, where both X-Ub and Y-Ub are covalent linkages." [GOC:BioGRID, GOC:jh2, PMID:9635407](GO:0004842),biological_process:protein ubiquitination "The process in which one or more ubiquitin groups are added to a protein." [GOC:ai](GO:00165…	K11975 E3 ubiquitin-protein ligase RNF144 [EC:2.3.2.31] | (RefSeq) probable E3 ubiquitin-protein ligase RNF217 (A);	NA
Os09g0651	positive	0.003284	0.0454388	proportion--0.90463--0.09185--0.00320--0.00032	;	16074258	16078422	-	protein TPX2 isoform X1 [Oryza sativa Japonica Group];	Protein TPX2 OS=Arabidopsis thaliana OX=3702 GN=TPX2 PE=1 SV=1;	TPX2;TPX2, C-terminal;;	cellular_component:spindle "The array of microtubules and associated molecules that forms between opposite poles of a eukaryotic cell during mitosis or meiosis and serves to move the duplicated chromosomes apart." [ISBN:0198547684](GO:0005819),cellular_component:microtubule "Any of the long, generally straight, hollow tubes of internal diameter 12-15 nm and external diameter 24 nm found in a wide…	K16812 targeting protein for Xklp2 | (RefSeq) protein TPX2 isoform X1 (A);	NA
Os04g2224	positive	5.93821e-07	1.03747e-05	proportion--0.74668--0.18971--0.05073--0.01289	1 - 0.710;2 - 0.710;3 - 0.710;4 - 0.710;5 - 0.822;6 - 0.844;7 - 0.834;8 M 0.995**;9 K 0.991**;10 I 0.961*;11 T 0.995**;12 T 0.996**;13 G 0.999**;14 - 0.710;15 - 0.710;16 - 0.710;17 - 0.710;18 - 0.710;19 - 0.710;20 - 0.710;21 - 0.710;22 - 0.710;23 - 0.710;24 - 0.710;25 - 0.710;26 - 0.710;27 - 0.710;28 D 0.992**;29 R 0.990*;30 K 0.696;31 E 0.699;32 K 0.696;33 R 0.704;34 N 0.692;35 V 0.698;36 G 0.70…	10775211	10780621	-	OSJNBa0029H02.10 [Oryza sativa Japonica Group];	NA	NA	NA	NA	NA
Os02g3124	positive	0	0	proportion--0.89753--0.00000--0.10247--0.00000	2 D 0.999**;3 H 0.666;4 G 0.991**;5 G 0.939;6 S 0.997**;7 R 0.928;8 Q 0.994**;9 V 0.936;10 L 0.996**;11 Q 0.997**;12 G 0.987*;13 R 0.994**;15 T 0.938;16 P 0.995**;17 L 0.997**;18 Q 0.997**;19 R 0.936;20 H 0.985*;21 R 0.960*;22 R 0.990*;23 C 0.994**;24 S 0.995**;25 T 0.943;26 R 0.994**;27 R 0.996**;29 A 0.930;30 T 0.999**;31 R 0.993**;32 A 0.999**;33 H 0.999**;34 I 0.999**;35 G 0.994**;36 D 0.996*…	29536098	29540156	+	hypothetical protein OsI_08465 [Oryza sativa Indica Group];	Bifunctional dTDP-4-dehydrorhamnose 3,5-epimerase/dTDP-4-dehydrorhamnose reductase OS=Arabidopsis thaliana OX=3702 GN=NRS/ER PE=1 SV=1;	;RmlD-like substrate binding domain;;	NA	K12451 3,5-epimerase/4-reductase [EC:5.1.3.- 1.1.1.-] | (RAP-DB) Os02g0678400; NAD(P)-binding domain containing protein. (A);	00520|Amino sugar and nucleotide sugar metabolism;00523|Polyketide sugar unit biosynthesis;
Os06g1489	positive	0	0	proportion--0.78603--0.00000--0.21397--0.00000	1 - 0.507;2 - 0.507;3 - 0.507;4 - 0.507;5 - 0.507;6 - 0.507;7 - 0.507;8 - 0.507;9 - 0.507;10 - 0.507;11 - 0.507;12 - 0.507;13 - 0.901;14 - 0.999**;15 - 0.929;18 - 0.994**;19 - 0.998**;21 - 0.937;23 - 0.995**;24 - 0.507;25 - 0.507;26 - 0.507;27 - 0.507;28 - 0.507;29 - 0.507;30 - 0.507;31 - 0.507;32 - 0.507;33 - 0.507;34 - 0.507;35 - 0.507;36 - 0.507;37 - 0.507;38 - 0.507;39 - 0.507;40 - 0.507;41 -…	13068049	13081984	-	paired amphipathic helix protein Sin3-like 4 [Oryza sativa Japonica Group];	Paired amphipathic helix protein Sin3-like 4 OS=Arabidopsis thaliana OX=3702 GN=SNL4 PE=3 SV=3;	Paired amphipathic helix;	biological_process:regulation of transcription, DNA-templated "Any process that modulates the frequency, rate or extent of cellular DNA-templated transcription." [GOC:go_curators, GOC:txnOH](GO:0006355);	K11644 paired amphipathic helix protein Sin3a | (RefSeq) paired amphipathic helix protein Sin3-like 3 isoform X1 (A);	04139|Regulation of mitophagy - yeast;04919|Thyroid hormone signaling pathway;05016|Huntington's disease;05202|Transcriptional misregulation in cancer;
Os02g1977	positive	4.36424e-08	8.17257e-07	proportion--0.00001--0.98861--0.00000--0.01138	15 E 0.788;16 E 0.954*;17 K 0.969*;18 V 0.989*;	19456155	19459486	+	hypothetical protein OsI_07366 [Oryza sativa Indica Group];	Heavy metal-associated isoprenylated plant protein 7 OS=Arabidopsis thaliana OX=3702 GN=HIPP07 PE=1 SV=1;	Heavy metal-associated domain, HMA;Heavy metal-associated domain, HMA;;Heavy metal-associated domain, HMA;;Heavy metal-associated domain, HMA;	biological_process:metal ion transport "The directed movement of metal ions, any metal ion with an electric charge, into, out of or within a cell, or between cells, by means of some agent such as a transporter or pore." [GOC:ai](GO:0030001),molecular_function:metal ion binding "Interacting selectively and non-covalently with any metal ion." [GOC:ai](GO:0046872);	K04733 interleukin-1 receptor-associated kinase 4 [EC:2.7.11.1] | (RefSeq) receptor-like protein kinase HERK 1 (A);	04064|NF-kappa B signaling pathway;04620|Toll-like receptor signaling pathway;04722|Neurotrophin signaling pathway;05133|Pertussis;05140|Leishmaniasis;05142|Chagas disease (American trypanosomiasis);05145|Toxoplasmosis;05152|Tuberculosis;05162|Measles;05164|Influenza A;
Os01g3120	positive	0	0	proportion--0.93017--0.00000--0.06983--0.00000	228 S 0.987*;230 F 0.844;231 P 0.863;232 G 0.844;233 L 0.825;234 W 0.990*;235 L 0.833;236 T 0.846;237 E 0.800;238 I 0.986*;239 T 0.984*;263 A 0.842;264 Y 0.987*;265 K 0.988*;266 V 0.815;267 P 0.988*;268 D 0.984*;269 D 0.993**;	14755790	14757332	-	ubiquitin carboxyl-terminal hydrolase 51 [Oryza sativa Japonica Group];	NA	;Protein of unknown function DUF1639;;	NA	NA	NA
Os04g3484	positive	4.8539e-13	1.24497e-11	proportion--0.80441--0.15363--0.03524--0.00673	668 A 0.734;669 E 0.989*;670 L 0.990**;671 A 0.937;672 E 0.966*;673 C 0.732;675 E 0.965*;676 R 0.997**;677 D 0.967*;678 G 0.996**;679 F 0.739;680 K 0.965*;682 V 0.964*;683 Q 0.994**;684 E 0.964*;692 A 0.963*;693 V 0.965*;695 A 0.967*;696 D 0.722;697 F 0.931;698 K 0.965*;	1063405	1066758	-	Os04g0676300 [Oryza sativa Japonica Group];	Dihydroorotate dehydrogenase (quinone), mitochondrial OS=Oryza sativa subsp. japonica OX=39947 GN=PYRD PE=2 SV=1;	;Dihydroorotate dehydrogenase domain;;	cellular_component:cytoplasm "All of the contents of a cell excluding the plasma membrane and nucleus, but including other subcellular structures." [ISBN:0198547684](GO:0005737),molecular_function:oxidoreductase activity, acting on the CH-CH group of donors "Catalysis of an oxidation-reduction [redox] reaction in which a CH-CH group acts as a hydrogen or electron donor and reduces a hydrogen or e…	K00254 dihydroorotate dehydrogenase [EC:1.3.5.2] | (RAP-DB) Os04g0676300; Similar to H0101F08.3 protein. (A);	00240|Pyrimidine metabolism;
Os01g0342	positive	1.09163e-06	1.88331e-05	proportion--0.74071--0.19734--0.04892--0.01303	466 L 0.634;468 N 0.639;470 Y 0.510;480 E 0.509;488 - 0.587;510 L 0.856;511 - 0.524;512 - 0.597;513 Q 0.706;514 R 0.993**;515 E 0.993**;516 - 0.509;517 - 0.902;519 - 0.521;521 - 0.877;522 - 0.672;523 - 0.597;524 - 0.915;526 - 0.556;527 - 0.618;529 - 0.881;530 - 0.807;532 - 0.826;	41603711	41613444	+	uncharacterized protein LOC4325213 [Oryza sativa Japonica Group];	NA	NA	NA	NA	NA
Os10g1149	positive	0	0	proportion--0.72845--0.16567--0.08626--0.01962	247 L 0.999**;248 S 0.903;249 V 0.864;250 T 0.914;251 A 0.745;252 R 0.732;253 P 0.905;254 N 0.911;255 T 0.890;256 C 0.857;257 S 0.903;258 V 0.922;259 L 0.859;260 P 0.832;261 A 0.898;262 Y 0.898;263 G 0.861;264 P 0.906;265 S 0.725;	15495753	15505209	+	nuclear transcription factor Y subunit A-3 [Oryza sativa Japonica Group];	Nuclear transcription factor Y subunit A-3 OS=Arabidopsis thaliana OX=3702 GN=NFYA3 PE=2 SV=2;	Nuclear transcription factor Y subunit A;Nuclear transcription factor Y subunit A;Nuclear transcription factor Y subunit A;Nuclear transcription factor Y subunit A;;Nuclear transcription factor Y subunit A;Nuclear transcription factor Y subunit A;	molecular_function:DNA-binding transcription factor activity "A protein or a member of a complex that interacts selectively and non-covalently with a specific DNA sequence [sometimes referred to as a motif] within the regulatory region of a gene to modulate transcription. Regulatory regions include promoters [proximal and distal] and enhancers. Genes are transcriptional units, and include bacteri…	K08064 nuclear transcription factor Y, alpha | (RefSeq) nuclear transcription factor Y subunit A-7 (A);	04612|Antigen processing and presentation;05152|Tuberculosis;
Os04g1595	positive	2.22045e-16	7.1859e-15	proportion--0.50736--0.47545--0.00887--0.00831	674 L 0.972*;675 S 0.973*;676 I 0.762;701 E 0.769;703 L 0.758;704 V 0.986*;705 K 0.750;707 A 0.754;708 L 0.751;709 T 0.992**;710 N 0.991**;711 L 0.758;712 M 0.739;713 A 0.754;714 N 0.972*;	15420551	15425164	+	OSIGBa0134P10.6 [Oryza sativa];	ABC transporter B family member 29, chloroplastic OS=Arabidopsis thaliana OX=3702 GN=ABCB29 PE=1 SV=1;	ABC transporter-like;ABC transporter type 1, transmembrane domain;;ABC transporter type 1, transmembrane domain;Type I protein exporter;	molecular_function:ATP binding "Interacting selectively and non-covalently with ATP, adenosine 5'-triphosphate, a universally important coenzyme and enzyme regulator." [ISBN:0198506732](GO:0005524),cellular_component:integral component of membrane "The component of a membrane consisting of the gene products and protein complexes having at least some part of their peptide sequence embedded in the …	K02021 putative ABC transport system ATP-binding protein | (RefSeq) ABC transporter B family member 29, chloroplastic (A);	NA
Os12g2156	positive	0	0	proportion--0.71187--0.20940--0.06083--0.01789	625 L 0.899;626 Q 0.999**;627 L 0.899;628 F 0.910;629 T 0.992**;630 T 0.997**;631 S 0.992**;632 E 0.999**;633 V 0.776;634 P 0.992**;635 A 0.890;636 S 0.992**;638 M 0.978*;639 P 0.901;666 L 0.905;668 D 0.991**;670 A 0.901;671 I 0.911;	24364779	24370758	+	bZIP transcription factor family protein, expressed [Oryza sativa Japonica Group];	bZIP transcription factor RISBZ4 OS=Oryza sativa subsp. japonica OX=39947 GN=RISBZ4 PE=2 SV=2;	Basic-leucine zipper domain;Basic-leucine zipper domain;;Basic-leucine zipper domain;;	molecular_function:DNA-binding transcription factor activity "A protein or a member of a complex that interacts selectively and non-covalently with a specific DNA sequence [sometimes referred to as a motif] within the regulatory region of a gene to modulate transcription. Regulatory regions include promoters [proximal and distal] and enhancers. Genes are transcriptional units, and include bacteri…	K14432 ABA responsive element binding factor | (RefSeq) protein ABSCISIC ACID-INSENSITIVE 5 (A);	04075|Plant hormone signal transduction;
Os07g1143	positive	9.43915e-05	0.00146588	proportion--0.67989--0.31731--0.00191--0.00089	186 V 0.546;369 D 0.556;407 T 0.553;416 R 0.559;626 I 0.861;	10594481	10597433	+	hypothetical protein OsI_25609 [Oryza sativa Indica Group];	Protein ETHYLENE-INSENSITIVE 3-like 1b OS=Oryza sativa subsp. japonica OX=39947 GN=EIL1B PE=2 SV=2;	Ethylene insensitive 3;;Ethylene insensitive 3;	cellular_component:nucleus "A membrane-bounded organelle of eukaryotic cells in which chromosomes are housed and replicated. In most cells, the nucleus contains all of the cell's chromosomes except the organellar chromosomes, and is the site of RNA synthesis and processing. In some species, or in specialized cell types, RNA metabolism or DNA replication may be absent." [GOC:go_curators](GO:000563…	K14514 ethylene-insensitive protein 3 | (RefSeq) ETHYLENE INSENSITIVE 3-like 1 protein (A);	04075|Plant hormone signal transduction;
Os09g1744	positive	1.61401e-05	0.000262045	proportion--0.80693--0.19307--0.00000--0.00000	;	4627806	4631360	+	protein MANNAN SYNTHESIS-RELATED 1 [Oryza sativa Japonica Group];	Protein MANNAN SYNTHESIS-RELATED 2 OS=Arabidopsis thaliana OX=3702 GN=MSR2 PE=2 SV=1;	;GDP-fucose protein O-fucosyltransferase;;	NA	K23280 rhamnogalacturonan I rhamnosyltransferase [EC:2.4.1.351] | (RAP-DB) Os03g0328100; Similar to Axi 1 (Auxin-independent growth promoter)-like protein. (A);	NA
Os07g0772	positive	0	0	proportion--0.85458--0.00000--0.14542--0.00000	1 - 0.508;2 - 0.508;3 - 0.508;4 - 0.508;5 - 0.508;6 - 0.508;7 - 0.508;8 - 0.508;9 - 0.508;10 - 0.508;11 - 0.508;12 - 0.508;13 - 0.508;14 - 0.508;15 - 0.508;16 - 0.508;17 - 0.508;18 - 0.508;19 - 0.508;20 - 0.508;21 - 0.508;22 - 0.508;23 - 0.508;24 - 0.508;25 - 0.508;26 - 0.508;27 - 0.508;28 - 0.508;29 - 0.508;30 - 0.508;31 - 0.508;32 - 0.508;33 - 0.508;34 - 0.508;35 - 0.508;36 - 0.508;37 - 0.508;3…	6202330	6205155	-	PREDICTED: 40S ribosomal protein S15a-1-like [Oryza brachyantha];	40S ribosomal protein S15a-1 OS=Arabidopsis thaliana OX=3702 GN=RPS15AA PE=2 SV=2;	;Ribosomal protein S8;Ribosomal protein S8;	molecular_function:structural constituent of ribosome "The action of a molecule that contributes to the structural integrity of the ribosome." [GOC:mah](GO:0003735),cellular_component:ribosome "An intracellular organelle, about 200 A in diameter, consisting of RNA and protein. It is the site of protein biosynthesis resulting from translation of messenger RNA [mRNA]. It consists of two subunits, o…	K02957 small subunit ribosomal protein S15Ae | (RAP-DB) Os07g0208000; Similar to 40S ribosomal protein S15A. (A);	03010|Ribosome;
Os09g2023	positive	3.7591e-09	7.52131e-08	proportion--0.63845--0.15024--0.17105--0.04025	83 - 0.969*;84 - 0.947;85 - 0.991**;86 - 0.995**;87 - 0.978*;88 - 0.720;122 E 0.984*;123 T 0.623;124 N 0.515;125 T 0.610;126 T 0.993**;127 P 0.985*;128 N 0.997**;129 P 0.999**;131 L 0.991**;132 A 0.935;134 A 0.940;135 W 0.866;136 K 0.979*;137 K 0.995**;138 N 0.913;139 A 0.996**;141 D 0.982*;142 W 0.998**;143 - 0.999**;144 - 0.997**;	1933922	1939107	+	hypothetical protein OsI_32197 [Oryza sativa Indica Group];	NA	NA	NA	NA	NA
Os03g3667	positive	1.68475e-06	2.87062e-05	proportion--0.99761--0.00000--0.00239--0.00000	272 - 0.980*;	33253546	33257990	+	hypothetical protein OsI_13491 [Oryza sativa Indica Group];	NA	ERG2/sigma1 receptor-like;	NA	K20719 sigma non-opioid intracellular receptor | (RefSeq) sigma non-opioid intracellular receptor 1 (A);	NA
Os06g2578	positive	9.97646e-12	2.36396e-10	proportion--0.76798--0.13007--0.08719--0.01477	181 D 0.908;208 E 0.908;210 K 0.580;211 Q 0.878;214 E 0.868;219 S 0.991**;226 P 0.650;240 - 0.985*;241 - 0.926;244 S 0.530;245 G 0.578;247 L 0.825;249 R 0.880;250 A 0.539;252 S 0.610;253 - 0.998**;254 - 0.942;255 - 0.998**;256 - 0.997**;257 - 0.988*;	26995611	26999532	+	hypothetical protein OsJ_22135 [Oryza sativa Japonica Group];	ER membrane protein complex subunit 7 homolog OS=Arabidopsis thaliana OX=3702 GN=At4g32130 PE=2 SV=1;	ER membrane protein complex subunit 7;Domain of unknown function DUF2012;	NA	NA	NA
Os01g5148	positive	1.04246e-07	1.91131e-06	proportion--0.71469--0.18878--0.07636--0.02017	;	180056	182873	-	uncharacterized protein LOC4326955 [Oryza sativa Japonica Group];	DnaJ homolog subfamily B member 13 OS=Mus musculus OX=10090 GN=Dnajb13 PE=1 SV=1;	DnaJ domain;DnaJ domain;Domain of unknown function DUF3444;Domain of unknown function DUF3444;;;DnaJ domain;	NA	K18626 trichohyalin | (RefSeq) uncharacterized protein LOC107963072 (A);	NA
Os07g2569	positive	7.60037e-06	0.000125941	proportion--0.60140--0.23613--0.11666--0.04581	;	26131562	26139942	+	exportin-T [Oryza sativa Japonica Group];	Exportin-T OS=Oryza sativa subsp. japonica OX=39947 GN=Os07g0613300 PE=2 SV=1;	Exportin-1/Importin-beta-like;;Exportin-T;	molecular_function:tRNA binding "Interacting selectively and non-covalently with transfer RNA." [GOC:ai](GO:0000049),biological_process:tRNA export from nucleus "The directed movement of tRNA from the nucleus to the cytoplasm." [GOC:ma](GO:0006409),molecular_function:Ran GTPase binding "Interacting selectively and non-covalently with Ran, a conserved Ras-like GTP-binding protein, implicated in nu…	K14288 exportin-T | (RAP-DB) Os07g0613300; Similar to PAUSED. (A);	03013|RNA transport;
Os01g4778	positive	0	0	proportion--0.72094--0.17460--0.08409--0.02037	352 V 0.933;353 C 0.710;373 S 0.995**;374 S 0.995**;375 A 0.985*;377 S 0.994**;378 V 0.987*;379 A 0.923;381 R 0.991**;382 R 0.990**;383 D 0.999**;384 T 0.918;385 D 0.995**;386 A 0.999**;387 D 0.911;388 T 0.997**;390 P 0.925;391 L 0.922;392 T 0.997**;393 F 0.938;394 A 0.714;406 P 0.927;409 G 0.936;410 P 0.924;413 S 0.921;424 L 0.922;425 P 0.999**;426 A 0.921;427 D 0.983*;428 T 0.986*;429 A 0.995**…	2584024	2591060	-	cysteine synthase [Oryza sativa Japonica Group];	Cysteine synthase, chloroplastic/chromoplastic OS=Solanum tuberosum OX=4113 PE=2 SV=1;	Pyridoxal-phosphate dependent enzyme;;;	NA	K01738 cysteine synthase [EC:2.5.1.47] | (RAP-DB) Os01g0978100; Similar to Cysteine synthase, mitochondrial precursor (EC 2.5.1.47) (O- acetylserine sulfhydrylase) (O-acetylserine (Thiol)-lyase) (CSase C) (CS-C) (OAS-TL C) (AtCS-C). (A);	00270|Cysteine and methionine metabolism;00920|Sulfur metabolism;01200|Carbon metabolism;01230|Biosynthesis of amino acids;
Os08g1940	positive	2.9754e-14	8.31731e-13	proportion--0.83966--0.15328--0.00598--0.00109	399 - 0.979*;400 - 0.999**;798 - 0.996**;799 - 0.813;800 - 0.811;801 - 0.810;	7389771	7399225	-	probable apyrase 5 isoform X2 [Oryza sativa Japonica Group];	Probable apyrase 6 OS=Arabidopsis thaliana OX=3702 GN=APY6 PE=2 SV=2;	Nucleoside phosphatase GDA1/CD39;Zinc finger, RING-CH-type;;Nucleoside phosphatase GDA1/CD39;Protein of unknown function DUF3675;Zinc finger, RING-CH-type;Zinc finger, RING-CH-type;	molecular_function:zinc ion binding "Interacting selectively and non-covalently with zinc [Zn] ions." [GOC:ai](GO:0008270),molecular_function:hydrolase activity "Catalysis of the hydrolysis of various bonds, e.g. C-O, C-N, C-C, phosphoric anhydride bonds, etc. Hydrolase is the systematic name for any enzyme of EC class 3." [ISBN:0198506732](GO:0016787);	K01510 apyrase [EC:3.6.1.5] | (RAP-DB) Os08g0436100; Nucleoside phosphatase GDA1/CD39 family protein. (A);	00230|Purine metabolism;00240|Pyrimidine metabolism;05169|Epstein-Barr virus infection;
Os08g1012	positive	0	0	proportion--0.70697--0.24980--0.03194--0.01129	454 P 0.606;565 E 0.985*;566 V 0.848;567 P 0.898;569 M 0.998**;570 S 0.996**;571 A 0.845;572 Y 0.995**;573 P 0.986*;574 N 0.845;576 S 0.986*;577 S 0.984*;578 L 0.997**;581 V 0.973*;	19863555	19864526	+	leucine-rich repeat receptor protein kinase EMS1 [Oryza sativa Japonica Group];	MDIS1-interacting receptor like kinase 2 OS=Arabidopsis thaliana OX=3702 GN=MIK2 PE=1 SV=3;	Leucine-rich repeat-containing N-terminal, plant-type;;;Leucine-rich repeat;Leucine-rich repeat;	molecular_function:protein binding "Interacting selectively and non-covalently with any protein or protein complex [a complex of two or more proteins that may include other nonprotein molecules]." [GOC:go_curators](GO:0005515);	K20718 LRR receptor-like serine/threonine-protein kinase ERECTA [EC:2.7.11.1] | (Kazusa) Lj5g3v2044980.1; - (A);	NA
Os05g2406	positive	1.11022e-16	3.70484e-15	proportion--0.94078--0.00000--0.05922--0.00000	164 G 0.968*;176 V 0.969*;177 W 0.977*;178 E 0.812;179 E 0.796;181 S 0.978*;182 R 0.968*;183 P 0.800;224 S 0.997**;225 E 0.997**;	5753190	5755747	+	hypothetical protein OsI_20459 [Oryza sativa Indica Group];	Basic leucine zipper 23 OS=Arabidopsis thaliana OX=3702 GN=BZIP23 PE=2 SV=1;	Basic-leucine zipper domain;Basic-leucine zipper domain;;;Basic-leucine zipper domain;	molecular_function:DNA-binding transcription factor activity "A protein or a member of a complex that interacts selectively and non-covalently with a specific DNA sequence [sometimes referred to as a motif] within the regulatory region of a gene to modulate transcription. Regulatory regions include promoters [proximal and distal] and enhancers. Genes are transcriptional units, and include bacteri…	NA	NA
Os08g0520	positive	2.42347e-06	4.10755e-05	proportion--0.23057--0.72746--0.01010--0.03186	194 V 0.734;195 M 0.717;229 Y 0.955*;230 L 0.748;231 S 0.955*;232 C 0.748;233 C 0.755;234 W 0.820;236 P 0.751;237 S 0.737;	25730032	25732514	-	uncharacterized protein LOC4344811 [Oryza sativa Japonica Group];	NA	Protein of unknown function wound-induced;Protein of unknown function wound-induced;;	NA	NA	NA
Os07g2562	positive	0	0	proportion--0.81503--0.18497--0.00000--0.00000	1387 - 0.847;1388 - 0.843;1390 - 0.617;1394 V 0.585;1395 Y 0.536;	26102240	26104191	+	hypothetical protein OsI_26838 [Oryza sativa Indica Group];	Senescence-specific cysteine protease SAG39 OS=Oryza sativa subsp. indica OX=39946 GN=OsI_14861 PE=3 SV=1;	Cathepsin propeptide inhibitor domain (I29);Cathepsin propeptide inhibitor domain (I29);	NA	K01365 cathepsin L [EC:3.4.22.15] | (RefSeq) senescence-specific cysteine protease SAG39-like (A);	04142|Lysosome;04145|Phagosome;04210|Apoptosis;04612|Antigen processing and presentation;05205|Proteoglycans in cancer;05323|Rheumatoid arthritis;
Os01g0822	positive	0	0	proportion--0.50483--0.00000--0.49517--0.00000	1 - 0.524;2 - 0.524;3 - 0.524;4 - 0.524;5 - 0.524;6 - 0.524;7 - 0.524;8 - 0.524;9 - 0.524;10 - 0.524;11 - 0.524;12 - 0.524;13 - 0.524;14 - 0.524;15 - 0.524;16 - 0.524;17 - 0.524;18 - 0.524;19 - 0.524;20 - 0.524;21 - 0.524;22 - 0.524;23 - 0.524;24 - 0.524;25 - 0.524;26 - 0.524;27 - 0.524;28 - 0.524;29 - 0.524;30 - 0.524;31 - 0.524;61 - 0.524;62 - 0.524;63 - 0.524;64 - 0.524;65 - 0.524;66 - 0.524;6…	37786959	37787969	-	transcription factor bHLH30 [Oryza sativa Japonica Group];	NA	;;Myc-type, basic helix-loop-helix (bHLH) domain;Myc-type, basic helix-loop-helix (bHLH) domain;	molecular_function:protein dimerization activity "The formation of a protein dimer, a macromolecular structure consists of two noncovalently associated identical or nonidentical subunits." [ISBN:0198506732](GO:0046983);	K22484 transcriptional regulator CBF1 | (RefSeq) transcription factor bHLH106-like (A);	NA
Os01g4861	positive	0	0	proportion--0.53459--0.25100--0.14590--0.06850	66 R 0.999**;67 A 0.997**;68 V 0.987*;69 R 0.960*;81 R 0.997**;82 S 0.997**;83 C 1.000**;84 V 0.998**;85 A 0.964*;86 V 0.998**;87 P 0.969*;88 E 0.989*;89 P 0.962*;90 F 0.998**;91 I 0.997**;92 L 0.997**;93 Q 0.997**;94 S 1.000**;95 V 0.967*;96 S 0.969*;97 R 0.969*;98 F 0.993**;99 R 0.966*;100 R 0.964*;101 C 0.994**;102 R 0.618;103 E 0.997**;104 S 0.998**;105 N 0.999**;106 W 0.997**;107 I 0.997**;1…	2112606	2114240	-	hypothetical protein OsI_05363 [Oryza sativa Indica Group];	Phospholipase A1-II 6 OS=Oryza sativa subsp. japonica OX=39947 GN=Os05g0574000 PE=2 SV=1;	Fungal lipase-like domain;Phospholipase A1-II;;	biological_process:lipid metabolic process "The chemical reactions and pathways involving lipids, compounds soluble in an organic solvent but not, or sparingly, in an aqueous solvent. Includes fatty acids; neutral fats, other fatty-acid esters, and soaps; long-chain [fatty] alcohols and waxes; sphingoids and other long-chain bases; glycolipids, phospholipids and sphingolipids; and carotenes, poly…	K00145 N-acetyl-gamma-glutamyl-phosphate reductase [EC:1.2.1.38] | (RefSeq) phospholipase A1-IIbeta (A);	00220|Arginine biosynthesis;01210|2-Oxocarboxylic acid metabolism;01230|Biosynthesis of amino acids;
Os08g1221	positive	0	0	proportion--0.86777--0.00000--0.13223--0.00000	170 S 0.996**;171 G 0.906;172 G 0.999**;173 P 0.998**;174 S 0.996**;175 W 0.996**;176 Q 0.995**;177 V 0.926;178 E 0.996**;179 V 0.919;182 K 0.996**;183 D 0.994**;184 S 0.998**;185 R 0.994**;186 T 0.995**;187 A 0.995**;188 S 0.958*;189 L 0.995**;190 Q 0.996**;191 G 0.918;192 A 0.995**;193 N 0.994**;194 T 0.995**;195 N 0.995**;196 L 0.995**;198 A 0.932;214 G 0.930;215 V 0.994**;216 A 0.925;218 L 0.…	17489891	17491618	-	peroxidase 40 [Oryza sativa Japonica Group];	Peroxidase 40 OS=Arabidopsis thaliana OX=3702 GN=PER40 PE=2 SV=2;	;Plant peroxidase;Plant peroxidase;Plant peroxidase;Plant peroxidase;Plant peroxidase;Plant peroxidase;Plant peroxidase;Haem peroxidase;Haem peroxidase;Haem peroxidase;Haem peroxidase;Haem peroxidase;;;;Haem peroxidase;	molecular_function:peroxidase activity "Catalysis of the reaction: donor + hydrogen peroxide = oxidized donor + 2 H2O." [EC:1.11.1.7](GO:0004601),biological_process:response to oxidative stress "Any process that results in a change in state or activity of a cell or an organism [in terms of movement, secretion, enzyme production, gene expression, etc.] as a result of oxidative stress, a state ofte…	K00430 peroxidase [EC:1.11.1.7] | (RAP-DB) Os08g0302000; Similar to Peroxidase 40 precursor (EC 1.11.1.7) (Atperox P40). (A);	00940|Phenylpropanoid biosynthesis;
Os07g2976	positive	4.23594e-12	1.03421e-10	proportion--0.57135--0.00000--0.42865--0.00000	57 F 0.972*;58 P 0.994**;59 N 0.983*;61 V 0.784;62 V 0.760;100 Q 0.643;102 Q 0.911;103 C 0.986*;104 A 0.874;107 A 0.977*;108 V 0.752;110 A 0.834;111 V 0.890;112 A 0.692;113 S 0.985*;114 G 0.877;115 S 0.658;117 T 0.855;118 T 0.976*;121 K 0.942;122 G 0.843;123 W 0.984*;124 F 0.753;126 M 0.986*;127 A 0.766;128 M 0.970*;129 N 0.991**;130 T 0.991**;131 T 0.974*;132 A 0.997**;133 A 0.874;148 S 0.992**;…	29244342	29245549	+	phylloplanin isoform X2 [Oryza sativa Japonica Group];	NA	;Phylloplanin-like;	NA	NA	NA
Os01g2927	positive	1.54909e-06	2.64883e-05	proportion--0.71276--0.22921--0.04391--0.01412	;	16253104	16254419	+	hypothetical protein OsI_03148 [Oryza sativa Indica Group];	NA	;;	NA	NA	NA
Os05g0860	positive	3.10862e-15	9.39799e-14	proportion--0.60914--0.35537--0.02241--0.01308	349 N 0.972*;350 P 0.918;351 Q 0.824;352 S 0.852;353 S 0.534;354 Q 0.738;357 G 0.772;358 Q 0.996**;359 I 0.797;360 R 0.978*;	22880278	22883123	-	hypothetical protein OsJ_17609 [Oryza sativa Japonica Group];	NA	;GEM-like protein;	NA	NA	NA
Os02g0573	positive	0	0	proportion--0.80344--0.00000--0.19656--0.00000	76 - 0.508;77 - 0.508;78 - 0.508;79 - 0.508;80 - 0.508;81 - 0.508;82 - 0.508;83 - 0.508;84 - 0.508;85 - 0.508;86 - 0.508;87 - 0.508;88 - 0.508;89 - 0.508;90 - 0.508;91 - 0.508;92 - 0.508;93 - 0.508;94 - 0.508;95 - 0.508;96 - 0.508;97 - 0.508;266 - 0.508;267 - 0.508;268 V 0.995**;269 V 0.976*;270 W 1.000**;271 N 0.999**;272 P 0.999**;273 W 0.979*;274 D 0.975*;275 R 0.972*;276 K 0.980*;277 A 0.971*…	4062260	4065563	-	putative glucose-6-phosphate 1-epimerase isoform X2 [Oryza sativa Japonica Group];	Putative glucose-6-phosphate 1-epimerase OS=Cenchrus ciliaris OX=35872 PE=2 SV=1;	;;Aldose 1-/Glucose-6-phosphate 1-epimerase;	biological_process:carbohydrate metabolic process "The chemical reactions and pathways involving carbohydrates, any of a group of organic compounds based of the general formula Cx[H2O]y. Includes the formation of carbohydrate derivatives by the addition of a carbohydrate residue to another molecule." [GOC:mah, ISBN:0198506732](GO:0005975),molecular_function:isomerase activity "Catalysis of the ge…	K01792 glucose-6-phosphate 1-epimerase [EC:5.1.3.15] | (RefSeq) putative glucose-6-phosphate 1-epimerase isoform X1 (A);	00010|Glycolysis / Gluconeogenesis;
Os12g0993	positive	2.22045e-16	7.1859e-15	proportion--0.95006--0.00000--0.04994--0.00000	77 C 0.836;88 K 0.863;89 M 0.956*;90 A 0.984*;91 S 0.838;92 Q 0.982*;93 Q 0.982*;94 A 0.829;95 V 0.948;96 N 0.984*;97 L 0.997**;99 A 0.824;102 R 0.970*;108 E 0.829;109 V 0.831;	9509115	9510135	-	uncharacterized protein LOC107276434 [Oryza sativa Japonica Group];	NA	NA	NA	NA	NA
Os09g0722	positive	1.92733e-06	3.27239e-05	proportion--0.23833--0.26577--0.23445--0.26144	37 T 0.666;38 R 0.709;39 G 0.975*;40 S 0.971*;60 P 0.984*;61 R 0.970*;62 R 0.977*;65 S 0.971*;66 L 0.991**;68 A 0.780;69 A 0.639;70 A 0.828;71 A 0.958*;95 R 0.961*;96 C 0.963*;97 R 0.981*;98 V 0.977*;100 T 0.753;101 L 0.988*;103 Y 0.809;104 P 0.960*;105 R 0.979*;106 R 0.976*;108 G 0.951*;109 D 0.890;110 R 0.985*;111 D 0.983*;112 D 0.626;113 S 0.986*;116 F 0.950;117 S 0.747;204 S 0.998**;205 Q 0.9…	14925977	14934026	+	Os09g0322600 [Oryza sativa Japonica Group];	NA	NA	NA	NA	NA
Os02g3034	positive	4.10067e-08	7.724e-07	proportion--0.79977--0.20023--0.00000--0.00000	;	28781971	28787467	+	mitochondrial substrate carrier family protein U [Oryza sativa Japonica Group];	Probable S-adenosylmethionine carrier 2, chloroplastic OS=Arabidopsis thaliana OX=3702 GN=SAMC2 PE=2 SV=1;	Mitochondrial substrate/solute carrier;Mitochondrial substrate/solute carrier;Mitochondrial substrate/solute carrier;Mitochondrial substrate/solute carrier;Mitochondrial substrate/solute carrier;;Mitochondrial substrate/solute carrier;;	NA	K15111 solute carrier family 25 (mitochondrial S-adenosylmethionine transporter), member 26 | (RefSeq) uncharacterized protein LOC108457321 isoform X1 (A);	NA
Os02g0513	positive	3.81917e-14	1.05839e-12	proportion--0.30165--0.66613--0.01004--0.02218	245 P 0.998**;246 I 0.674;247 L 0.988*;248 L 0.654;249 N 0.642;250 L 0.936;	3635588	3636406	+	hypothetical protein OsJ_05546 [Oryza sativa Japonica Group];	NA	NA	NA	NA	NA
Os03g3922	positive	0	0	proportion--0.68200--0.31800--0.00000--0.00000	;	35061600	35076066	+	uncharacterized protein LOC4334332 isoform X1 [Oryza sativa Japonica Group];	Renalase OS=Pseudomonas syringae pv. tomato (strain ATCC BAA-871 / DC3000) OX=223283 GN=PSPTO_1126 PE=1 SV=1;	Amine oxidase;;;;;;	molecular_function:oxidoreductase activity "Catalysis of an oxidation-reduction [redox] reaction, a reversible chemical reaction in which the oxidation state of an atom or atoms within a molecule is altered. One substrate acts as a hydrogen or electron donor and becomes oxidized, while the other acts as hydrogen or electron acceptor and becomes reduced." [GOC:go_curators](GO:0016491),biological_p…	K06955 uncharacterized protein | (RefSeq) uncharacterized protein LOC4334332 isoform X1 (A);	NA
Os01g0877	positive	1.22125e-15	3.79925e-14	proportion--0.66788--0.33209--0.00002--0.00001	;	37381014	37388824	+	hypothetical protein OsI_00964 [Oryza sativa Indica Group];	NA	Protein of unknown function DUF4602;;	NA	NA	NA
Os10g0455	positive	0	0	proportion--0.75188--0.19759--0.04002--0.01052	315 K 0.993**;316 S 0.630;317 F 0.986*;318 I 0.857;319 L 0.998**;320 Q 0.998**;472 - 0.771;473 - 0.813;474 - 0.806;475 - 0.533;476 - 0.787;477 - 0.765;478 - 0.584;479 - 0.556;480 - 0.529;482 - 0.529;483 H 0.953*;484 I 0.993**;485 V 0.632;487 I 0.951*;	5761215	5795392	-	hypothetical protein OsI_06905 [Oryza sativa Indica Group];	GDSL esterase/lipase At4g28780 OS=Arabidopsis thaliana OX=3702 GN=At4g28780 PE=2 SV=1;	;;GDSL lipase/esterase;	molecular_function:hydrolase activity, acting on ester bonds "Catalysis of the hydrolysis of any ester bond." [GOC:jl](GO:0016788);	K00679 phospholipid:diacylglycerol acyltransferase [EC:2.3.1.158] | (RefSeq) hypothetical protein (A);	00561|Glycerolipid metabolism;
Os06g2919	positive	2.22045e-16	7.1859e-15	proportion--0.82634--0.14792--0.02183--0.00391	16 M 0.996**;17 S 0.999**;18 C 0.998**;19 K 0.948;20 L 0.985*;21 S 0.986*;	29765344	29767330	-	uncharacterized protein LOC4341927 [Oryza sativa Japonica Group];	NA	;;	NA	NA	NA
Os05g0219	positive	0	0	proportion--0.82110--0.12776--0.04426--0.00689	471 G 0.771;472 G 0.672;477 D 0.975*;478 Q 0.896;483 P 0.753;484 A 0.980*;485 K 0.740;533 T 0.758;534 V 0.748;535 T 0.949;537 A 0.788;538 P 0.749;539 I 0.749;540 V 0.971*;541 G 0.979*;542 I 0.824;543 L 0.996**;545 R 0.996**;546 L 0.781;547 L 0.707;549 S 0.979*;	29153016	29159952	+	RecName: Full=Endoglucanase 14; AltName: Full=Endo-1,4-beta glucanase 14; Flags: Precursor [];	Endoglucanase 14 OS=Oryza sativa subsp. japonica OX=39947 GN=Os05g0129200 PE=2 SV=1;	;;;Glycoside hydrolase family 9;	molecular_function:hydrolase activity, hydrolyzing O-glycosyl compounds "Catalysis of the hydrolysis of any O-glycosyl bond." [GOC:mah](GO:0004553),biological_process:carbohydrate metabolic process "The chemical reactions and pathways involving carbohydrates, any of a group of organic compounds based of the general formula Cx[H2O]y. Includes the formation of carbohydrate derivatives by the additi…	K01179 endoglucanase [EC:3.2.1.4] | (RAP-DB) Os05g0129200; Endoglucanase 14. (A);	00500|Starch and sucrose metabolism;
Os09g1997	positive	0	0	proportion--0.77336--0.16851--0.04773--0.01040	393 C 0.960*;544 P 0.982*;545 M 0.632;559 S 0.586;560 A 0.600;561 E 0.992**;562 V 0.988*;563 S 0.635;564 T 0.988*;565 S 0.575;566 - 0.584;568 - 0.515;861 S 0.628;862 N 0.926;863 Q 0.997**;865 - 0.659;869 - 0.500;871 - 0.655;872 - 0.647;873 - 0.689;875 - 0.749;	2090288	2092775	-	E3 ubiquitin ligase BIG BROTHER-related [Oryza sativa Japonica Group];	E3 ubiquitin ligase BIG BROTHER-related OS=Arabidopsis thaliana OX=3702 GN=BBR PE=2 SV=1;	;Zinc finger, RING-type;;Zinc finger, RING-type;	NA	K19045 E3 ubiquitin-protein ligase BIG BROTHER and related proteins [EC:2.3.2.27] | (RAP-DB) Os09g0535100; Zinc finger, RING/FYVE/PHD-type domain containing protein. (A);	NA
Os08g0769	positive	0.00102719	0.0147414	proportion--0.28072--0.36865--0.15157--0.19906	1 - 0.503;2 - 0.503;3 - 0.503;4 - 0.503;5 - 0.503;6 - 0.503;7 - 0.503;8 - 0.503;9 - 0.503;10 - 0.503;11 - 0.503;12 - 0.503;13 - 0.503;14 - 0.503;15 - 0.503;16 - 0.503;17 - 0.503;18 - 0.503;19 - 0.503;20 - 0.503;21 - 0.503;22 - 0.503;23 - 0.503;24 - 0.503;25 - 0.503;26 - 0.503;27 - 0.503;28 - 0.503;29 - 0.503;30 - 0.503;31 - 0.503;32 - 0.503;33 - 0.503;34 - 0.844;35 - 0.686;36 - 0.963*;37 - 0.669;…	22574776	22576734	+	hypothetical protein [Oryza sativa Japonica Group];	NA	NA	NA	NA	NA
Os03g0157	positive	0	0	proportion--0.73239--0.14211--0.10511--0.02039	56 F 0.996**;57 L 0.955*;58 P 0.948;59 S 0.999**;60 K 0.945;61 D 0.998**;62 L 0.996**;63 E 0.944;65 Y 0.970*;66 F 0.951*;84 T 0.950*;85 K 0.993**;86 A 0.950;94 K 0.999**;113 Y 0.949;114 Y 0.958*;115 R 0.996**;117 R 0.950*;118 A 0.999**;119 P 0.994**;120 H 0.943;122 S 0.999**;123 R 1.000**;124 T 0.964*;125 D 0.994**;126 W 0.999**;127 V 0.958*;128 M 0.993**;129 H 0.969*;130 E 0.998**;132 Y 0.999**;…	1117194	1121127	+	NAC domain-containing protein 86 isoform X2 [Oryza sativa Japonica Group];	NAC domain-containing protein 45 OS=Arabidopsis thaliana OX=3702 GN=NAC045 PE=2 SV=1;	;;	NA	NA	NA
Os08g2613	positive	0.00160137	0.0227447	proportion--0.86481--0.11554--0.01734--0.00232	199 V 0.652;	1686035	1689676	+	probable protein S-acyltransferase 7 [Oryza sativa Japonica Group];	Probable protein S-acyltransferase 7 OS=Arabidopsis thaliana OX=3702 GN=PAT07 PE=1 SV=1;	;Palmitoyltransferase, DHHC domain;;;	NA	K16675 palmitoyltransferase ZDHHC9/14/18 [EC:2.3.1.225] | (RefSeq) LOC109735197; probable protein S-acyltransferase 7 isoform X1 (A);	04391|Hippo signaling pathway - fly;
Os05g0472	positive	0	0	proportion--0.57338--0.35993--0.04097--0.02572	100 V 0.971*;102 S 0.998**;105 D 0.992**;106 E 0.998**;107 R 0.988*;135 L 0.989*;136 E 0.866;137 Q 0.998**;139 A 0.988*;140 A 0.973*;141 T 0.858;142 R 0.987*;143 T 0.998**;144 P 0.870;145 L 0.995**;146 G 0.993**;147 A 0.878;148 S 0.864;149 G 0.976*;150 G 0.993**;152 G 0.991**;153 Q 0.980*;154 L 0.889;166 E 0.976*;169 H 0.858;653 T 0.639;678 T 0.679;688 G 0.833;842 E 0.624;878 L 0.998**;	27122410	27127883	+	Os05g0164500 [Oryza sativa Japonica Group];	Putative protease Do-like 14 OS=Arabidopsis thaliana OX=3702 GN=DEGP14 PE=3 SV=2;	;PDZ domain;;	molecular_function:protein binding "Interacting selectively and non-covalently with any protein or protein complex [a complex of two or more proteins that may include other nonprotein molecules]." [GOC:go_curators](GO:0005515);	K08669 HtrA serine peptidase 2 [EC:3.4.21.108] | (RefSeq) LOC109783003; putative protease Do-like 14 (A);	04210|Apoptosis;04214|Apoptosis - fly;04215|Apoptosis - multiple species;05012|Parkinson's disease;
Os11g1638	positive	8.77542e-09	1.72363e-07	proportion--0.79270--0.17314--0.02803--0.00612	150 A 0.664;216 D 0.756;217 H 0.959*;218 E 0.960*;219 A 0.759;220 Y 0.960*;	20275508	20280309	+	hypothetical protein OsJ_33966 [Oryza sativa Japonica Group];	HVA22-like protein e OS=Arabidopsis thaliana OX=3702 GN=HVA22E PE=2 SV=1;	;TB2/DP1/HVA22-related protein;TB2/DP1/HVA22-related protein;	NA	K17279 receptor expression-enhancing protein 5/6 | (RefSeq) HVA22-like protein e (A);	NA
Os03g2741	positive	2.34137e-08	4.47133e-07	proportion--0.00000--0.94106--0.00000--0.05894	4 M 0.991**;10 W 0.972*;11 V 0.805;12 R 0.997**;13 P 0.991**;14 E 0.779;	24375380	24376201	+	uncharacterized protein LOC4333398 [Oryza sativa Japonica Group];	NA	;NADH-ubiquinone reductase complex 1 MLRQ subunit;;	NA	NA	NA
Os05g2312	positive	0	0	proportion--0.65711--0.15150--0.15553--0.03586	1 M 0.666;2 A 0.666;3 L 0.666;4 P 0.666;5 H 0.666;6 P 0.666;7 R 0.666;8 T 0.666;9 P 0.666;10 R 0.666;11 T 0.666;12 T 0.666;13 K 0.666;14 T 0.666;15 Q 0.589;16 E 0.561;17 R 0.594;18 K 0.604;19 R 0.605;20 H 0.606;21 Q 0.605;22 R 0.574;23 G 0.600;24 E 0.614;25 Q 0.600;26 H 0.574;27 R 0.598;28 E 0.583;29 G 0.596;30 I 0.610;31 K 0.600;32 N 0.589;33 I 0.601;34 R 0.606;35 E 0.634;36 N 0.601;37 Q 0.620;3…	6438929	6443040	-	uncharacterized protein LOC9267560 [Oryza sativa Japonica Group];	NA	NA	NA	NA	NA
Os10g1972	positive	3.26524e-05	0.000519637	proportion--0.63781--0.34221--0.01300--0.00697	32 V 0.733;33 V 0.936;34 A 0.987*;122 K 0.738;	22766354	22766746	-	hypothetical protein OsI_34389 [Oryza sativa Indica Group];	Glutathione S-transferase U18 OS=Arabidopsis thaliana OX=3702 GN=GSTU18 PE=2 SV=1;	;;Glutathione S-transferase, C-terminal;Glutathione S-transferase, C-terminal-like;	NA	K00799 glutathione S-transferase [EC:2.5.1.18] | (RefSeq) glutathione S-transferase U17 (A);	00480|Glutathione metabolism;00980|Metabolism of xenobiotics by cytochrome P450;00982|Drug metabolism - cytochrome P450;05204|Chemical carcinogenesis;
Os04g0810	positive	0	0	proportion--0.39552--0.54362--0.02563--0.03523	254 - 0.509;256 - 0.521;257 E 0.560;258 K 0.950*;259 K 0.973*;260 T 0.975*;261 R 0.972*;262 H 0.982*;263 S 1.000**;264 R 0.997**;265 S 1.000**;266 S 0.982*;267 R 0.999**;268 R 0.999**;269 Q 0.988*;	25161451	25167723	+	hypothetical protein BU14_0177s0025 [Porphyra umbilicalis];	NA	NA	NA	NA	NA
Os04g2660	positive	4.86429e-10	1.0132e-08	proportion--0.80773--0.18299--0.00757--0.00172	559 K 0.979*;560 Y 0.823;566 V 0.620;567 V 0.923;568 E 0.980*;	7486223	7488921	+	H0409D10.2 [Oryza sativa];	eIF-2-alpha kinase GCN2 OS=Arabidopsis thaliana OX=3702 GN=GCN2 PE=2 SV=2;	Protein kinase domain;Protein kinase domain;;Protein kinase domain;	molecular_function:protein kinase activity "Catalysis of the phosphorylation of an amino acid residue in a protein, usually according to the reaction: a protein + ATP = a phosphoprotein + ADP." [MetaCyc:PROTEIN-KINASE-RXN](GO:0004672),molecular_function:ATP binding "Interacting selectively and non-covalently with ATP, adenosine 5'-triphosphate, a universally important coenzyme and enzyme regulato…	K16196 eukaryotic translation initiation factor 2-alpha kinase 4 [EC:2.7.11.1] | (RefSeq) eIF-2-alpha kinase GCN2 isoform X1 (A);	04141|Protein processing in endoplasmic reticulum;05160|Hepatitis C;05162|Measles;05164|Influenza A;05168|Herpes simplex infection;05169|Epstein-Barr virus infection;
Os01g2734	positive	0	0	proportion--0.64127--0.24591--0.08155--0.03127	2 E 0.998**;3 T 0.888;4 G 0.903;5 A 0.899;6 A 0.899;7 G 0.982*;8 Q 0.881;9 A 0.991**;11 G 0.876;12 G 0.893;13 G 0.908;15 A 0.993**;17 A 0.883;19 A 0.974*;20 A 0.886;26 E 0.945;27 Y 0.998**;35 W 0.998**;36 S 0.996**;37 E 0.947;38 A 0.893;39 L 0.869;40 K 0.983*;41 S 0.897;42 F 0.991**;50 L 0.990*;51 D 0.849;55 V 0.896;56 S 0.998**;57 S 0.994**;58 V 0.993**;107 N 0.998**;108 G 0.993**;109 A 0.884;11…	17744106	17746865	-	hypothetical protein OsI_02971 [Oryza sativa Indica Group];	SNF1-related protein kinase regulatory subunit gamma-1 OS=Arabidopsis thaliana OX=3702 GN=KING1 PE=1 SV=2;	;CBS domain;CBS domain;CBS domain;;CBS domain;CBS domain;CBS domain;CBS domain;CBS domain;CBS domain;	NA	K07200 5'-AMP-activated protein kinase, regulatory gamma subunit | (RefSeq) SNF1-related protein kinase regulatory subunit gamma-1-like isoform X1 (A);	04068|FoxO signaling pathway;04152|AMPK signaling pathway;04211|Longevity regulating pathway;04213|Longevity regulating pathway - multiple species;04710|Circadian rhythm;04910|Insulin signaling pathway;04920|Adipocytokine signaling pathway;04921|Oxytocin signaling pathway;04922|Glucagon signaling pathway;04931|Insulin resistance;04932|Non-alcoholic fatty liver disease (NAFLD);05410|Hypertrophic c…
Os08g0959	positive	0.000597786	0.00874817	proportion--0.68289--0.19836--0.09202--0.02673	;	20448808	20452910	-	glutamyl-tRNA reductase-binding protein, chloroplastic [Oryza sativa Japonica Group];	Glutamyl-tRNA reductase-binding protein, chloroplastic OS=Arabidopsis thaliana OX=3702 GN=GLUTRBP PE=1 SV=1;	;Domain of unknown function DUF2470;;	NA	NA	NA
Os12g1080	positive	8.70906e-11	1.92638e-09	proportion--0.61483--0.23399--0.10950--0.04167	;	10630638	10644991	-	SAGA-associated factor 29 homolog A isoform X1 [Oryza sativa Japonica Group];	SAGA-associated factor 29 homolog A OS=Arabidopsis thaliana OX=3702 GN=SGF29A PE=1 SV=1;	SGF29 tudor-like domain;SGF29 tudor-like domain;SAGA-associated factor 29;;	cellular_component:SAGA complex "A SAGA-type histone acetyltransferase complex that contains Spt8 [in budding yeast] or a homolog thereof; additional polypeptides include Spt group, consisting of Spt7, Spt3, and Spt20/Ada5, which interact with the TATA-binding protein [TBP]; the Ada group, consisting of Ada1, Ada2, Ada3, Ada4/Gcn5, and Ada5/Spt20, which is functionally linked to the nucleosomal H…	K11364 SAGA-associated factor 29 | (RefSeq) SAGA-associated factor 29 isoform X1 (A);	NA
Os06g0491	positive	0	0	proportion--0.42746--0.30032--0.15989--0.11233	11 - 0.994**;14 - 0.936;15 - 0.993**;16 - 0.934;52 - 0.991**;53 - 0.995**;54 - 0.998**;55 - 0.994**;56 - 0.939;58 - 0.935;60 - 0.983*;61 - 0.983*;62 - 0.980*;63 - 0.935;64 - 0.931;65 - 0.995**;66 - 0.999**;69 - 0.997**;70 - 0.924;138 - 0.930;140 - 0.999**;142 - 0.995**;143 - 0.935;144 - 0.997**;145 - 0.995**;146 - 0.990**;148 - 0.994**;149 - 0.929;150 - 0.929;151 - 0.994**;152 - 0.999**;153 - 0.9…	3449522	3462849	+	putative GOS9 [Oryza sativa Japonica Group];	Protein GOS9 OS=Oryza sativa subsp. japonica OX=39947 GN=GOS9 PE=2 SV=1;	Jacalin-like lectin domain;Jacalin-like lectin domain;;;;;Jacalin-like lectin domain;Jacalin-like lectin domain;Jacalin-like lectin domain;Jacalin-like lectin domain;	NA	K04733 interleukin-1 receptor-associated kinase 4 [EC:2.7.11.1] | (RefSeq) jacalin-related lectin 3 isoform X3 (A);	04064|NF-kappa B signaling pathway;04620|Toll-like receptor signaling pathway;04722|Neurotrophin signaling pathway;05133|Pertussis;05140|Leishmaniasis;05142|Chagas disease (American trypanosomiasis);05145|Toxoplasmosis;05152|Tuberculosis;05162|Measles;05164|Influenza A;
Os01g1856	positive	3.998e-10	8.43692e-09	proportion--0.39041--0.59330--0.00646--0.00982	73 - 0.937;74 - 0.736;141 - 0.989*;142 - 0.963*;549 - 0.537;	27581755	27587601	+	Os01g0385600 [Oryza sativa Japonica Group];	Glutathione S-transferase T3 OS=Arabidopsis thaliana OX=3702 GN=GSTT3 PE=2 SV=1;	;Harbinger transposase-derived protein;;	molecular_function:hydrolase activity, acting on ester bonds "Catalysis of the hydrolysis of any ester bond." [GOC:jl](GO:0016788);	K23222 nuclease HARBI1 [EC:3.1.-.-] | (RefSeq) uncharacterized protein LOC105913478 (A);	NA
Os08g0928	positive	1.4877e-14	4.3215e-13	proportion--0.71745--0.26804--0.01056--0.00395	839 L 0.992**;840 H 0.984*;842 S 0.994**;843 V 0.761;845 E 0.977*;846 V 0.969*;	20916863	20918209	+	disease resistance protein Pik-2-like isoform X1 [Oryza sativa Japonica Group];	Disease resistance protein Piks-2 OS=Oryza sativa subsp. japonica OX=39947 GN=PIKS-2 PE=3 SV=1;	;;	NA	K13457 disease resistance protein RPM1 | (RefSeq) LOC109786991; disease resistance protein RPM1-like (A);	04626|Plant-pathogen interaction;
Os08g0510	positive	1.11022e-16	3.70484e-15	proportion--0.91652--0.02581--0.05609--0.00158	285 A 0.990*;286 A 0.989*;287 A 0.852;288 E 0.766;289 G 0.999**;291 E 0.991**;292 L 0.871;384 K 0.986*;385 L 0.989*;386 K 0.986*;388 T 0.990*;389 L 0.605;	25812353	25819050	+	transcription factor TGAL10-like isoform X1 [Oryza sativa Japonica Group];	Transcription factor TGAL10 OS=Oryza sativa subsp. japonica OX=39947 GN=TGAL10 PE=2 SV=1;	;Basic-leucine zipper domain;Basic-leucine zipper domain;;Basic-leucine zipper domain;	molecular_function:DNA-binding transcription factor activity "A protein or a member of a complex that interacts selectively and non-covalently with a specific DNA sequence [sometimes referred to as a motif] within the regulatory region of a gene to modulate transcription. Regulatory regions include promoters [proximal and distal] and enhancers. Genes are transcriptional units, and include bacteri…	K14431 transcription factor TGA | (RefSeq) transcription factor TGA6 isoform X1 (A);	04075|Plant hormone signal transduction;
Os06g0875	positive	3.94636e-07	6.98325e-06	proportion--0.72167--0.27537--0.00215--0.00082	628 V 0.660;629 R 0.961*;630 E 0.667;631 E 0.670;	6568068	6572292	+	hypothetical protein OsJ_20684 [Oryza sativa Japonica Group];	Pentatricopeptide repeat-containing protein At1g62260, mitochondrial OS=Arabidopsis thaliana OX=3702 GN=PCMP-E10 PE=2 SV=1;	Pentatricopeptide repeat;Pentatricopeptide repeat;Pentatricopeptide repeat;Pentatricopeptide repeat;Pentatricopeptide repeat;RWP-RK domain;RWP-RK domain;Pentatricopeptide repeat;Pentatricopeptide repeat;Pentatricopeptide repeat;Pentatricopeptide repeat;Pentatricopeptide repeat;Pentatricopeptide repeat;Pentatricopeptide repeat;Pentatricopeptide repeat;Pentatricopeptide repeat;Pentatricopeptide rep…	NA	K20496 laurate 7-monooxygenase [EC:1.14.14.130] | (RefSeq) pentatricopeptide repeat-containing protein At1g53600, mitochondrial (A);	NA
Os06g0495	positive	2.37881e-11	5.51472e-10	proportion--0.61096--0.17939--0.16206--0.04758	330 Y 0.888;331 L 0.892;332 A 0.918;333 T 0.990**;334 G 0.901;340 Q 0.902;341 H 0.999**;343 P 0.994**;345 G 0.997**;346 N 0.880;357 W 0.991**;359 V 0.996**;360 F 0.944;361 D 0.856;362 A 0.885;363 V 0.892;385 F 0.992**;390 D 0.856;391 T 0.913;393 V 0.892;394 I 0.996**;395 A 0.933;396 D 0.999**;397 R 0.995**;398 F 0.992**;399 D 0.893;400 G 0.924;409 V 0.903;410 V 0.929;655 T 0.954*;656 N 0.541;658 …	3491395	3492981	-	hypothetical protein OsI_21778 [Oryza sativa Indica Group];	NA	;;	NA	NA	NA
Os07g0545	positive	0	0	proportion--0.36174--0.15410--0.33952--0.14463	1 M 0.659;2 A 0.659;3 E 0.659;4 T 0.659;5 K 0.659;6 I 0.659;7 H 0.659;8 A 0.659;9 N 0.659;10 K 0.659;11 Q 0.659;12 A 0.659;13 E 0.659;14 V 0.659;15 A 0.659;16 M 0.659;17 T 0.659;18 K 0.659;19 C 0.659;20 I 0.659;21 K 0.659;22 T 0.659;23 D 0.659;24 I 0.659;25 R 0.659;26 N 0.659;27 E 0.659;28 Q 0.659;29 T 0.659;30 A 0.659;31 Q 0.659;32 R 0.659;33 N 0.659;34 T 0.659;35 A 0.659;36 G 0.659;37 N 0.659;3…	4409230	4416795	-	hypothetical protein OsI_25103 [Oryza sativa Indica Group];	NA	;;	NA	NA	NA
Os07g3135	positive	0	0	proportion--0.96099--0.00000--0.03901--0.00000	416 M 0.772;620 - 0.830;621 - 0.877;622 - 0.982*;623 - 0.982*;624 - 0.982*;626 - 0.982*;627 - 0.997**;628 - 0.997**;629 - 0.844;630 - 0.982*;632 - 0.981*;633 - 0.835;634 - 0.985*;635 - 0.969*;636 - 0.982*;638 - 0.982*;639 - 0.982*;640 - 0.985*;642 - 0.997**;643 - 0.997**;644 - 0.981*;645 - 0.844;646 - 0.994**;647 - 0.996**;	30459592	30469602	-	uncharacterized protein LOC4344398 isoform X1 [Oryza sativa Japonica Group];	L-ascorbate peroxidase 2, cytosolic OS=Oryza sativa subsp. japonica OX=39947 GN=APX2 PE=1 SV=1;	;;Haem peroxidase;Haem peroxidase;Haem peroxidase;Domain of unknown function DUF155;Haem peroxidase;Class I peroxidase;Class I peroxidase;Class I peroxidase;Class I peroxidase;Class I peroxidase;Class I peroxidase;	molecular_function:peroxidase activity "Catalysis of the reaction: donor + hydrogen peroxide = oxidized donor + 2 H2O." [EC:1.11.1.7](GO:0004601),biological_process:response to oxidative stress "Any process that results in a change in state or activity of a cell or an organism [in terms of movement, secretion, enzyme production, gene expression, etc.] as a result of oxidative stress, a state ofte…	K00434 L-ascorbate peroxidase [EC:1.11.1.11] | (RAP-DB) Os07g0694700, L-ASCORBATE_PEROXIDASE_2, APX2; L-ascorbate peroxidase. (A);	00053|Ascorbate and aldarate metabolism;00480|Glutathione metabolism;
Os02g0121	positive	0.000244408	0.00368868	proportion--0.94885--0.04888--0.00216--0.00011	;	815995	820021	+	hypothetical protein OsI_05585 [Oryza sativa Indica Group];	Remorin 4.1 OS=Oryza sativa subsp. japonica OX=39947 GN=REM4.1 PE=1 SV=1;	;Remorin, C-terminal;;	NA	K22455 estrogen receptor-binding fragment-associated gene 9 protein | (RefSeq) uncharacterized protein At3g61260 (A);	NA
Os08g0414	positive	0	0	proportion--0.87430--0.00000--0.12570--0.00000	154 R 0.864;155 L 0.980*;156 K 0.999**;158 S 0.992**;159 E 0.862;160 D 0.909;161 G 0.874;162 F 0.897;175 T 0.890;176 L 0.998**;177 C 0.999**;178 Y 0.919;179 S 0.993**;182 D 0.998**;183 F 0.905;184 V 0.872;185 S 0.989*;187 A 0.992**;188 G 0.916;189 F 0.965*;	26668922	26673612	-	hypothetical protein [Oryza sativa Japonica Group];	NA	NA	NA	NA	NA
Os06g1581	positive	3.43706e-05	0.000546079	proportion--0.73341--0.26295--0.00268--0.00096	129 A 0.970*;130 K 0.700;	14172678	14175228	-	uncharacterized protein LOC4341022 isoform X1 [Oryza sativa Japonica Group];	Probable WRKY transcription factor 19 OS=Arabidopsis thaliana OX=3702 GN=WRKY19 PE=3 SV=1;	;;;;	NA	NA	NA
Os03g3237	positive	2.22045e-16	7.1859e-15	proportion--0.62377--0.27819--0.06780--0.03024	209 D 0.990*;210 G 0.907;212 F 0.910;249 L 0.906;251 A 0.998**;253 P 0.888;254 D 0.991**;255 M 0.879;256 K 0.889;257 M 0.978*;258 L 0.889;259 A 0.903;260 G 0.991**;322 T 0.973*;324 E 0.918;325 S 0.981*;326 L 0.908;327 N 0.998**;329 S 0.900;334 I 0.977*;335 F 0.889;336 L 0.989*;337 F 0.989*;338 I 0.944;	29517451	29519291	+	uncharacterized protein LOC4333747 [Oryza sativa Japonica Group];	Uncharacterized tRNA/rRNA methyltransferase YsgA OS=Bacillus subtilis (strain 168) OX=224308 GN=ysgA PE=3 SV=2;	;;	NA	K03437 RNA methyltransferase, TrmH family | (RAP-DB) Os03g0685100; tRNA/rRNA methyltransferase, SpoU domain containing protein. (A);	NA
Os03g1817	positive	0	0	proportion--0.50864--0.29023--0.12806--0.07307	1 M 0.663;2 V 0.659;3 Q 0.674;4 V 0.675;5 I 0.675;6 S 0.656;7 D 0.640;8 E 0.657;9 L 0.684;10 R 0.686;11 L 0.700;12 S 0.703;13 P 0.666;14 L 0.674;15 T 0.684;16 G 0.660;17 R 0.675;18 A 0.690;19 L 0.692;20 N 0.667;21 T 0.684;22 G 0.681;23 Q 0.682;24 R 0.675;25 R 0.675;26 I 0.688;27 Y 0.676;28 P 0.695;29 V 0.681;30 V 0.675;31 P 0.681;32 N 0.667;33 Y 0.688;34 L 0.692;35 D 0.656;36 T 0.679;37 G 0.693;3…	13516201	13521513	+	Superoxide dismutase 1, putative, expressed [Oryza sativa Japonica Group];	Superoxide dismutase [Cu-Zn] 1 OS=Oryza sativa subsp. japonica OX=39947 GN=SODCC1 PE=1 SV=1;	;Superoxide dismutase (Cu/Zn) / superoxide dismutase copper chaperone;Superoxide dismutase, copper/zinc binding domain;Superoxide dismutase, copper/zinc binding domain;Superoxide dismutase, copper/zinc binding domain;	biological_process:superoxide metabolic process "The chemical reactions and pathways involving superoxide, the superoxide anion O2- [superoxide free radical], or any compound containing this species." [CHEBI:18421, GOC:jl](GO:0006801),molecular_function:metal ion binding "Interacting selectively and non-covalently with any metal ion." [GOC:ai](GO:0046872);	K04565 superoxide dismutase, Cu-Zn family [EC:1.15.1.1] | (RAP-DB) Os03g0351500, SODCC1, CYTOSOLIC_SUPEROXIDASE_DISMUTASE; Similar to Superoxide dismutase. (A);	04146|Peroxisome;04213|Longevity regulating pathway - multiple species;05014|Amyotrophic lateral sclerosis (ALS);05016|Huntington's disease;05020|Prion diseases;
Os07g2138	positive	0	0	proportion--0.26376--0.54396--0.06279--0.12949	1 M 0.683;2 E 0.683;3 E 0.683;4 Y 0.683;5 K 0.683;6 R 0.683;7 S 0.683;8 R 0.683;9 N 0.683;10 S 0.994**;11 Q 0.999**;12 G 0.995**;13 R 0.951*;14 Q 0.999**;15 G 0.991**;16 K 0.995**;17 Q 0.999**;18 K 0.994**;19 L 0.999**;20 L 0.995**;21 T 0.952*;22 Q 0.999**;23 H 0.995**;24 S 0.955*;25 Y 0.951*;26 L 0.995**;27 L 0.995**;28 N 0.994**;29 H 0.959*;30 L 0.628;31 L 0.995**;32 G 0.995**;33 F 0.995**;34 L…	22946467	22948290	+	hypothetical protein OsJ_24690 [Oryza sativa Japonica Group];	Mitochondrial pyruvate carrier 4 OS=Arabidopsis thaliana OX=3702 GN=MPC4 PE=3 SV=1;	Mitochondrial pyruvate carrier;;;	cellular_component:mitochondrial inner membrane "The inner, i.e. lumen-facing, lipid bilayer of the mitochondrial envelope. It is highly folded to form cristae." [GOC:ai](GO:0005743),biological_process:mitochondrial pyruvate transmembrane transport "The process in which pyruvate is transported across a mitochondrial membrane, into or out of the mitochondrion." [GOC:vw, PMID:22628558](GO:0006850);	K22139 mitochondrial pyruvate carrier 2 | (RefSeq) mitochondrial pyruvate carrier 4 (A);	NA
Os03g0802	positive	0	0	proportion--0.73908--0.20886--0.04059--0.01147	581 E 0.963*;582 A 0.942;583 V 0.999**;584 D 0.995**;585 V 0.947;586 E 0.995**;587 D 0.953*;590 E 0.940;591 V 0.952*;592 V 0.995**;593 V 0.998**;594 V 0.940;596 S 0.995**;597 I 0.942;598 V 0.999**;599 L 0.996**;600 P 0.995**;601 N 0.999**;602 K 0.995**;603 T 0.995**;604 L 0.942;605 N 0.995**;606 V 0.946;607 A 0.998**;608 R 0.819;609 M 0.979*;610 L 0.978*;611 Q 0.982*;612 G 0.813;613 H 0.996**;614…	5766156	5771074	-	mannose-1-phosphate guanyltransferase alpha [Oryza sativa Japonica Group];	Mannose-1-phosphate guanyltransferase alpha OS=Dictyostelium discoideum OX=44689 GN=gmppA PE=2 SV=1;	Hexapeptide repeat;;Nucleotidyl transferase domain;;	biological_process:biosynthetic process "The chemical reactions and pathways resulting in the formation of substances; typically the energy-requiring part of metabolism in which simpler substances are transformed into more complex ones." [GOC:curators, ISBN:0198547684](GO:0009058),molecular_function:nucleotidyltransferase activity "Catalysis of the transfer of a nucleotidyl group to a reactant." …	K00966 mannose-1-phosphate guanylyltransferase [EC:2.7.7.13] | (RAP-DB) Os03g0208900; Similar to ADP-glucose pyrophosphorylase (Fragment). (A);	00051|Fructose and mannose metabolism;00520|Amino sugar and nucleotide sugar metabolism;
Os12g0566	positive	0	0	proportion--0.78071--0.18297--0.02942--0.00690	478 G 0.997**;479 Y 0.990*;480 E 0.883;481 E 0.998**;482 L 0.938;483 L 0.997**;484 V 0.999**;485 L 0.990**;486 P 0.887;488 H 0.990*;533 I 0.887;534 P 0.883;536 R 0.910;537 H 0.897;538 A 0.991**;539 L 0.982*;540 S 0.990**;541 I 0.991**;624 - 0.956*;639 - 0.988*;640 - 0.958*;641 - 0.998**;642 - 0.990*;643 - 0.945;908 A 0.874;	4107093	4115479	+	hypothetical protein OsI_37682 [Oryza sativa Indica Group];	NA	Domain of unknown function DUF1618;;;	NA	K20347 p24 family protein beta-1 | (RefSeq) pco090181a; uncharacterized protein LOC100216616 precursor (A);	NA
Os06g2867	positive	6.75839e-11	1.51225e-09	proportion--0.62015--0.31858--0.04048--0.02080	2 G 0.987*;3 S 0.991**;4 D 0.608;30 I 0.819;32 A 0.933;36 L 0.937;38 - 0.838;81 - 0.826;83 - 0.816;84 - 0.837;	29435645	29438283	+	putative GTP binding protein [Oryza sativa Japonica Group];	Ras-related protein RHN1 OS=Nicotiana plumbaginifolia OX=4092 GN=RHN1 PE=2 SV=1;	;;;;;;;;;;;;Small GTPase;	molecular_function:GTPase activity "Catalysis of the reaction: GTP + H2O = GDP + phosphate." [ISBN:0198547684](GO:0003924),molecular_function:GTP binding "Interacting selectively and non-covalently with GTP, guanosine triphosphate." [GOC:ai](GO:0005525);	K07889 Ras-related protein Rab-5C | (RefSeq) ras-related protein Rab5-like (A);	04014|Ras signaling pathway;04144|Endocytosis;04145|Phagosome;04962|Vasopressin-regulated water reabsorption;05146|Amoebiasis;05152|Tuberculosis;
Os01g4208	positive	3.56959e-07	6.35149e-06	proportion--0.72964--0.24082--0.02221--0.00733	336 K 0.987*;337 Q 0.800;339 R 0.948;342 G 0.543;352 T 0.623;357 F 0.895;	6714269	6715833	-	aldo-keto reductase family 4 member C10 [Oryza sativa Japonica Group];	NADPH-dependent aldo-keto reductase, chloroplastic OS=Arabidopsis thaliana OX=3702 GN=AKR4C9 PE=1 SV=1;	NADP-dependent oxidoreductase domain;NADP-dependent oxidoreductase domain;Aldo/keto reductase;;Aldo/keto reductase;Aldo/keto reductase;Aldo/keto reductase;Aldo/keto reductase;Aldo/keto reductase;	molecular_function:oxidoreductase activity "Catalysis of an oxidation-reduction [redox] reaction, a reversible chemical reaction in which the oxidation state of an atom or atoms within a molecule is altered. One substrate acts as a hydrogen or electron donor and becomes oxidized, while the other acts as hydrogen or electron acceptor and becomes reduced." [GOC:go_curators](GO:0016491),biological_p…	K00002 alcohol dehydrogenase (NADP+) [EC:1.1.1.2] | (RefSeq) aldo-keto reductase family 4 member C9-like (A);	00010|Glycolysis / Gluconeogenesis;00040|Pentose and glucuronate interconversions;00561|Glycerolipid metabolism;00930|Caprolactam degradation;01220|Degradation of aromatic compounds;
Os01g2268	positive	0	0	proportion--0.77853--0.14272--0.06655--0.01220	32 - 0.998**;33 - 0.974*;34 - 0.996**;35 - 0.998**;36 - 0.975*;37 - 0.999**;38 - 0.973*;39 - 0.998**;40 - 0.973*;41 - 0.996**;42 - 0.973*;43 - 0.998**;44 - 0.995**;45 - 0.998**;46 - 0.998**;47 - 0.998**;48 - 0.976*;49 - 0.979*;51 - 0.998**;52 - 0.973*;53 - 0.976*;54 - 0.999**;55 - 0.973*;56 - 0.999**;57 - 1.000**;58 - 0.998**;59 - 0.887;60 - 0.974*;61 - 0.998**;62 - 0.998**;63 - 0.972*;64 - 0.997…	21937092	21946370	-	zinc protease PQQL-like isoform X1 [Oryza sativa Japonica Group];	Zinc protease PQQL-like OS=Arabidopsis thaliana OX=3702 GN=At5g56730 PE=1 SV=1;	;Peptidase M16, N-terminal;;Peptidase M16, C-terminal;Peptidase M16, C-terminal;	NA	K17732 mitochondrial-processing peptidase subunit beta [EC:3.4.24.64] | (RefSeq) mitochondrial processing peptidase (A);	NA
Os05g1049	positive	0	0	proportion--0.38630--0.24924--0.22153--0.14293	1 - 0.602;2 - 0.602;3 - 0.602;4 - 0.602;5 - 0.602;6 - 0.602;7 - 0.602;8 - 0.602;9 - 0.602;10 - 0.602;11 - 0.602;12 - 0.602;13 - 0.602;14 - 0.602;15 - 0.602;16 - 0.602;17 - 0.602;18 - 0.602;19 - 0.602;20 - 0.602;21 - 0.602;22 - 0.602;23 - 0.602;24 - 0.602;25 - 0.602;26 - 0.602;27 - 0.602;28 - 0.602;29 - 0.602;30 - 0.602;31 - 0.602;32 - 0.602;33 - 0.602;34 - 0.602;35 - 0.602;36 - 0.602;37 - 0.602;3…	19945700	19950152	+	Os05g0267900, partial [Oryza sativa Japonica Group];	NA	NA	NA	NA	NA
Os08g0642	positive	0.00079932	0.0115745	proportion--0.67054--0.21710--0.08488--0.02748	;	24463293	24470105	+	KH domain-containing protein At4g18375 isoform X1 [Oryza sativa Japonica Group];	KH domain-containing protein At4g18375 OS=Arabidopsis thaliana OX=3702 GN=At4g18375 PE=2 SV=1;	K Homology domain, type 1;K Homology domain, type 1;K Homology domain, type 1;K Homology domain, type 1;K Homology domain, type 1;;;;K Homology domain;K Homology domain;K Homology domain;K Homology domain;K Homology domain;;;Domain of unknown function DUF3778;;;	molecular_function:nucleic acid binding "Interacting selectively and non-covalently with any nucleic acid." [GOC:jl](GO:0003676),molecular_function:RNA binding "Interacting selectively and non-covalently with an RNA molecule or a portion thereof." [GOC:jl, GOC:mah](GO:0003723);	K21444 poly(rC)-binding protein 3/4 | (RefSeq) KH domain-containing protein At4g18375 isoform X1 (A);	NA
Os06g1131	positive	0	0	proportion--0.52952--0.14782--0.25224--0.07042	;	8983498	8985741	+	heading day 1 [Oryza sativa];	Zinc finger protein HD1 OS=Oryza sativa subsp. japonica OX=39947 GN=HD1 PE=1 SV=1;	B-box-type zinc finger;B-box-type zinc finger;CCT domain;B-box-type zinc finger;;;CCT domain;;;B-box-type zinc finger;B-box-type zinc finger;	molecular_function:protein binding "Interacting selectively and non-covalently with any protein or protein complex [a complex of two or more proteins that may include other nonprotein molecules]." [GOC:go_curators](GO:0005515),molecular_function:zinc ion binding "Interacting selectively and non-covalently with zinc [Zn] ions." [GOC:ai](GO:0008270);	K12135 zinc finger protein CONSTANS | (RefSeq) zinc finger protein CONSTANS-LIKE 2-like (A);	04712|Circadian rhythm - plant;
Os09g2257	positive	1.8842e-06	3.20481e-05	proportion--0.76855--0.12794--0.08874--0.01477	137 L 0.555;157 E 0.908;158 Q 0.960*;159 Q 0.981*;160 I 0.591;161 Q 0.887;162 - 0.560;164 A 0.591;166 D 0.954*;167 P 0.612;168 K 0.539;169 Q 0.897;170 Q 0.986*;172 - 0.559;174 - 0.561;	348183	351409	-	histidine-containing phosphotransfer protein 2 [Oryza sativa Japonica Group];	Histidine-containing phosphotransfer protein 2 OS=Oryza sativa subsp. japonica OX=39947 GN=AHP2 PE=1 SV=1;	Signal transduction histidine kinase, phosphotransfer (Hpt) domain;Signal transduction histidine kinase, phosphotransfer (Hpt) domain;;;	biological_process:phosphorelay signal transduction system "A conserved series of molecular signals found in prokaryotes and eukaryotes; involves autophosphorylation of a histidine kinase and the transfer of the phosphate group to an aspartate that then acts as a phospho-donor to response regulator proteins." [PMID:9191038](GO:0000160);	K14490 histidine-containing phosphotransfer peotein | (RefSeq) histidine-containing phosphotransfer protein 2 (A);	04075|Plant hormone signal transduction;
Os11g1085	positive	0	0	proportion--0.85559--0.00000--0.14441--0.00000	38 M 0.982*;39 G 0.999**;40 G 0.999**;41 P 0.996**;42 H 0.999**;184 L 0.999**;185 P 0.942;186 L 0.995**;187 D 0.997**;191 Q 0.937;192 F 0.996**;193 S 0.999**;194 V 0.994**;195 W 0.996**;196 A 0.989*;197 M 0.995**;198 V 0.999**;199 F 0.996**;200 K 0.925;201 K 0.929;202 A 0.999**;204 L 0.999**;205 I 0.999**;	9954705	9965984	-	hypothetical protein OsI_35802 [Oryza sativa Indica Group];	NA	NA	NA	NA	NA
Os03g3021	positive	0.000482857	0.00714214	proportion--1.00000--0.00000--0.00000--0.00000	;	27493660	27497497	+	myosin-binding protein 7 [Oryza sativa Japonica Group];	Myosin-binding protein 7 OS=Arabidopsis thaliana OX=3702 GN=MYOB7 PE=1 SV=1;	GTD-binding domain;;GTD-binding domain;;	NA	K11844 ubiquitin carboxyl-terminal hydrolase 16/45 [EC:3.4.19.12] | (RefSeq) ubiquitin carboxyl-terminal hydrolase 2 (A);	NA
Os10g0305	positive	2.66454e-14	7.49177e-13	proportion--0.93993--0.03416--0.02500--0.00091	275 - 0.618;349 S 0.995**;370 S 0.832;371 - 0.897;372 - 0.847;373 - 0.823;	3857627	3866227	-	vesicle-associated membrane protein 714 [Oryza sativa Japonica Group];	Vesicle-associated membrane protein 714 OS=Arabidopsis thaliana OX=3702 GN=VAMP714 PE=1 SV=1;	Longin domain;;;Longin domain;Longin domain;Synaptobrevin;Synaptobrevin;Synaptobrevin;Synaptobrevin;Synaptobrevin;	cellular_component:integral component of membrane "The component of a membrane consisting of the gene products and protein complexes having at least some part of their peptide sequence embedded in the hydrophobic region of the membrane." [GOC:dos, GOC:go_curators](GO:0016021),biological_process:vesicle-mediated transport "A cellular transport process in which transported substances are moved in m…	K08515 vesicle-associated membrane protein 7 | (RefSeq) vesicle-associated membrane protein 714 (A);	04130|SNARE interactions in vesicular transport;
Os04g0895	positive	2.62235e-13	6.81669e-12	proportion--0.34588--0.53735--0.04573--0.07104	56 L 0.515;58 V 0.533;61 D 0.504;62 M 0.510;125 - 0.509;126 - 0.509;140 - 0.509;141 - 0.509;142 - 0.509;143 - 0.509;144 - 0.509;145 - 0.509;167 M 0.509;168 Q 0.509;169 - 0.509;170 - 0.509;171 - 0.509;172 Q 0.509;173 L 0.509;174 G 0.509;175 C 0.509;176 F 0.509;177 T 0.509;178 F 0.509;179 A 0.509;180 R 0.509;181 R 0.509;182 R 0.509;183 S 0.509;184 K 0.509;185 M 0.509;186 K 0.509;187 S 0.509;188 C 0…	24245448	24246709	-	PREDICTED: pentatricopeptide repeat-containing protein At4g33990-like [Oryza brachyantha];	Pentatricopeptide repeat-containing protein At4g31070, mitochondrial OS=Arabidopsis thaliana OX=3702 GN=PCMP-E7 PE=3 SV=2;	Pentatricopeptide repeat;Pentatricopeptide repeat;Pentatricopeptide repeat;Pentatricopeptide repeat;Pentatricopeptide repeat;	NA	K15271 ATP-dependent DNA helicase HFM1/MER3 [EC:3.6.4.12] | (RefSeq) DExH-box ATP-dependent RNA helicase DExH17 (A);	NA
Os04g2531	positive	0.000381678	0.005698	proportion--0.69977--0.28167--0.01323--0.00533	192 L 0.945;193 D 0.894;	8435234	8435572	+	probable WRKY transcription factor 12 [Oryza sativa Japonica Group];	NA	NA	NA	NA	NA
Os09g1995	positive	0	0	proportion--0.85203--0.00000--0.14797--0.00000	37 M 0.812;39 D 0.999**;40 S 0.907;43 P 0.994**;81 D 0.984*;83 K 0.993**;84 K 0.992**;85 H 0.999**;86 T 0.995**;87 E 0.999**;88 V 0.994**;89 A 0.877;90 F 0.884;92 H 0.994**;133 S 0.885;134 A 0.876;137 T 0.985*;138 V 0.940;139 C 0.939;140 T 0.998**;141 E 0.870;386 F 0.888;388 S 0.999**;389 T 0.999**;390 L 0.902;391 G 0.981*;392 M 0.838;466 I 0.812;467 P 0.999**;468 N 0.995**;481 T 0.997**;482 P 0.…	2098752	2128496	-	transcription initiation factor IIB [Oryza sativa Japonica Group];	Transcription initiation factor IIB OS=Oryza sativa subsp. japonica OX=39947 GN=TFIIB PE=1 SV=1;	Transcription factor TFIIB, cyclin-like domain;Transcription factor TFIIB;Transcription factor TFIIB;Transcription factor TFIIB;Transcription factor TFIIB;Transcription factor TFIIB;Cyclin-like;Transcription factor TFIIB;ER lumen protein retaining receptor;;	biological_process:regulation of transcription, DNA-templated "Any process that modulates the frequency, rate or extent of cellular DNA-templated transcription." [GOC:go_curators, GOC:txnOH](GO:0006355),biological_process:protein retention in ER lumen "The retention in the endoplasmic reticulum [ER] lumen of soluble resident proteins. Sorting receptors retrieve proteins with ER localization signa…	K03124 transcription initiation factor TFIIB | (RAP-DB) Os09g0534800; Transcription initiation factor IIB (General transcription factor TFIIB). (A);	03022|Basal transcription factors;05169|Epstein-Barr virus infection;05203|Viral carcinogenesis;
Os05g2431	positive	4.04863e-05	0.000641133	proportion--0.86486--0.04833--0.08222--0.00459	;	5537485	5540903	+	uncharacterized protein LOC4339217 [Oryza sativa Japonica Group];	Uncharacterized protein At5g41620 OS=Arabidopsis thaliana OX=3702 GN=At5g41620 PE=2 SV=2;	;;	NA	NA	NA
Os02g2067	positive	0	0	proportion--0.89486--0.00000--0.10514--0.00000	294 V 0.956*;295 A 0.845;296 D 0.979*;297 E 0.997**;299 R 0.988*;300 R 0.884;310 R 0.884;311 A 0.989*;313 E 0.997**;314 C 0.990*;316 S 0.989*;317 R 0.972*;318 A 0.835;319 S 0.999**;320 S 0.987*;321 S 0.999**;322 P 0.839;324 S 0.999**;371 S 0.896;372 P 0.999**;	20484377	20489314	+	hypothetical protein OsI_07452 [Oryza sativa Indica Group];	NA	;Protein of unknown function DUF761, plant;;	NA	NA	NA
Os04g2310	positive	0.00364251	0.0499693	proportion--0.00000--0.00000--0.79925--0.20075	;	10147281	10153356	+	uncharacterized protein LOC4336379 isoform X1 [Oryza sativa Japonica Group];	E3 ubiquitin-protein ligase SDIR1 OS=Arabidopsis thaliana OX=3702 GN=SDIR1 PE=1 SV=1;	;Zinc finger, RING-type;Zinc finger, RING-type;;Zinc finger, RING-type;	NA	K22753 E3 ubiquitin-protein ligase RNF6 [EC:2.3.2.27] | (RefSeq) uncharacterized protein LOC8064467 (A);	NA
Os06g0219	positive	1.0596e-12	2.65422e-11	proportion--0.69764--0.16664--0.10956--0.02617	;	1509380	1515044	+	protein DECREASED SIZE EXCLUSION LIMIT 1 [Oryza sativa Japonica Group];	Protein DECREASED SIZE EXCLUSION LIMIT 1 OS=Nicotiana benthamiana OX=4100 GN=DSE1 PE=2 SV=1;	WD40 repeat;;;G-protein beta WD-40 repeat;G-protein beta WD-40 repeat;G-protein beta WD-40 repeat;WD40 repeat;WD40 repeat;WD40 repeat;WD40 repeat;WD40 repeat;WD40 repeat;WD40 repeat;WD40 repeat;WD40-repeat-containing domain;	molecular_function:protein binding "Interacting selectively and non-covalently with any protein or protein complex [a complex of two or more proteins that may include other nonprotein molecules]." [GOC:go_curators](GO:0005515);	K16482 centriolar protein POC1 | (RefSeq) hypothetical protein (A);	NA
Os03g1634	positive	0.000423449	0.00629237	proportion--0.83220--0.16776--0.00004--0.00001	;	11979649	11981150	+	probable WRKY transcription factor 35 [Oryza sativa Japonica Group];	Probable WRKY transcription factor 46 OS=Arabidopsis thaliana OX=3702 GN=WRKY46 PE=1 SV=1;	;WRKY domain;WRKY domain;WRKY domain;;	molecular_function:DNA-binding transcription factor activity "A protein or a member of a complex that interacts selectively and non-covalently with a specific DNA sequence [sometimes referred to as a motif] within the regulatory region of a gene to modulate transcription. Regulatory regions include promoters [proximal and distal] and enhancers. Genes are transcriptional units, and include bacteri…	K13459 disease resistance protein RPS2 | (RefSeq) disease resistance protein RPS2 (A);	04626|Plant-pathogen interaction;
Os01g2985	positive	4.55148e-11	1.03525e-09	proportion--0.69332--0.15868--0.12044--0.02756	112 G 0.600;113 L 0.910;114 D 0.902;115 T 0.948;116 - 0.742;118 - 0.961*;120 - 0.751;121 - 0.839;122 - 0.943;124 - 0.875;125 - 0.851;126 - 0.997**;127 - 0.714;128 - 0.774;129 - 0.699;132 - 0.691;134 - 0.579;135 - 0.952*;137 - 0.524;141 - 0.995**;	15793142	15794665	-	hypothetical protein OsI_03210 [Oryza sativa Indica Group];	NA	NA	NA	NA	NA
Os01g5147	positive	1.30432e-08	2.54118e-07	proportion--0.66637--0.21658--0.08834--0.02871	;	184486	188868	+	hypothetical protein OsI_05026 [Oryza sativa Indica Group];	Inactive leucine-rich repeat receptor-like protein kinase CORYNE OS=Arabidopsis thaliana OX=3702 GN=CRN PE=1 SV=1;	;Protein kinase domain;Protein kinase domain;;;	molecular_function:protein kinase activity "Catalysis of the phosphorylation of an amino acid residue in a protein, usually according to the reaction: a protein + ATP = a phosphoprotein + ADP." [MetaCyc:PROTEIN-KINASE-RXN](GO:0004672),molecular_function:ATP binding "Interacting selectively and non-covalently with ATP, adenosine 5'-triphosphate, a universally important coenzyme and enzyme regulato…	K04733 interleukin-1 receptor-associated kinase 4 [EC:2.7.11.1] | (RefSeq) inactive leucine-rich repeat receptor-like protein kinase CORYNE (A);	04064|NF-kappa B signaling pathway;04620|Toll-like receptor signaling pathway;04722|Neurotrophin signaling pathway;05133|Pertussis;05140|Leishmaniasis;05142|Chagas disease (American trypanosomiasis);05145|Toxoplasmosis;05152|Tuberculosis;05162|Measles;05164|Influenza A;
Os01g1025	positive	0	0	proportion--0.63892--0.23421--0.09284--0.03403	1 - 0.731;2 - 0.731;3 - 0.731;4 - 0.731;5 - 0.731;6 - 0.731;7 - 0.731;8 - 0.731;9 - 0.731;10 - 0.731;11 - 0.731;12 - 0.731;13 - 0.731;14 - 0.731;15 - 0.731;16 - 0.731;17 - 0.731;18 - 0.731;19 - 0.731;20 - 0.731;21 - 0.731;22 - 0.731;23 - 0.731;24 - 0.731;25 - 0.731;26 - 0.731;27 - 0.731;28 - 0.731;29 - 0.731;30 - 0.731;31 - 0.731;32 - 0.731;33 - 0.731;34 - 0.731;35 - 0.731;36 - 0.731;37 - 0.731;3…	36226563	36232157	+	glucan endo-1,3-beta-D-glucosidase [Oryza sativa Japonica Group];	NA	NA	NA	NA	NA
Os07g2299	positive	1.63203e-14	4.72651e-13	proportion--0.98022--0.00000--0.01978--0.00000	385 R 0.800;524 M 0.964*;526 Y 0.982*;528 A 0.796;529 N 0.995**;531 Q 0.991**;532 Q 0.955*;533 S 0.983*;	24103746	24105029	-	hypothetical protein OsI_26575 [Oryza sativa Indica Group];	Probable leucine-rich repeat receptor-like protein kinase At1g68400 OS=Arabidopsis thaliana OX=3702 GN=At1g68400 PE=1 SV=1;	Serine-threonine/tyrosine-protein kinase, catalytic domain;Protein kinase domain;Leucine-rich repeat-containing N-terminal, plant-type;;;	molecular_function:protein kinase activity "Catalysis of the phosphorylation of an amino acid residue in a protein, usually according to the reaction: a protein + ATP = a phosphoprotein + ADP." [MetaCyc:PROTEIN-KINASE-RXN](GO:0004672),molecular_function:ATP binding "Interacting selectively and non-covalently with ATP, adenosine 5'-triphosphate, a universally important coenzyme and enzyme regulato…	K04733 interleukin-1 receptor-associated kinase 4 [EC:2.7.11.1] | (RefSeq) probable leucine-rich repeat receptor-like protein kinase At1g68400 (A);	04064|NF-kappa B signaling pathway;04620|Toll-like receptor signaling pathway;04722|Neurotrophin signaling pathway;05133|Pertussis;05140|Leishmaniasis;05142|Chagas disease (American trypanosomiasis);05145|Toxoplasmosis;05152|Tuberculosis;05162|Measles;05164|Influenza A;
Os05g3055	positive	4.09754e-10	8.62809e-09	proportion--0.57451--0.30892--0.07581--0.04076	29 L 0.982*;30 A 0.900;31 A 0.971*;32 G 0.999**;33 G 0.999**;34 E 0.989*;35 A 0.995**;60 M 0.986*;188 S 0.999**;189 S 0.905;190 T 0.989*;191 R 0.997**;203 W 0.998**;	1222196	1223677	+	hypothetical protein OsI_21137 [Oryza sativa Indica Group];	NA	NA	NA	NA	NA
Os05g2130	positive	0	0	proportion--0.84198--0.00000--0.15802--0.00000	207 P 0.780;467 C 0.997**;468 S 0.995**;469 T 0.948;470 V 0.919;471 L 0.946;472 V 0.937;473 P 0.996**;474 A 0.996**;475 R 0.996**;476 V 0.929;477 V 0.924;478 Q 0.944;480 L 0.997**;481 N 0.998**;482 L 0.920;483 N 0.996**;490 Q 0.980*;491 P 0.946;492 R 0.994**;494 P 0.925;495 G 0.996**;496 G 0.997**;497 F 0.923;499 L 0.929;500 D 0.997**;501 H 0.999**;502 D 0.995**;503 A 0.995**;504 L 0.980*;505 I 0…	7792942	7795559	+	hypothetical protein OsI_20175 [Oryza sativa Indica Group];	NA	;;	NA	NA	NA
Os07g0336	positive	3.69704e-14	1.0275e-12	proportion--0.98059--0.00000--0.01941--0.00000	391 E 0.988*;404 V 0.988*;405 A 0.998**;406 S 0.996**;409 D 0.875;410 G 0.998**;	2806409	2808682	+	N-acetyl-D-glucosamine kinase isoform X1 [Oryza sativa Japonica Group];	N-acetyl-D-glucosamine kinase OS=Dictyostelium discoideum OX=44689 GN=nagk PE=3 SV=2;	ATPase, BadF/BadG/BcrA/BcrD type;;;	NA	NA	NA
Os01g2913	positive	1.81299e-13	4.77719e-12	proportion--0.95964--0.00000--0.04036--0.00000	307 I 0.965*;308 R 0.918;309 K 0.991**;317 L 0.865;318 L 0.831;320 G 0.989*;322 V 0.961*;323 T 0.991**;324 A 0.997**;	16381752	16386591	-	V-type proton ATPase subunit E [Oryza sativa Japonica Group];	V-type proton ATPase subunit E OS=Citrus limon OX=2708 GN=VATE PE=2 SV=1;	;V-type ATPase subunit E;;	biological_process:ATP hydrolysis coupled proton transport "The transport of protons against an electrochemical gradient, using energy from ATP hydrolysis." [GOC:mah, GOC:vw](GO:0015991),cellular_component:proton-transporting two-sector ATPase complex, catalytic domain "A protein complex that forms part of a proton-transporting two-sector ATPase complex and catalyzes ATP hydrolysis or synthesis. …	K02150 V-type H+-transporting ATPase subunit E | (RefSeq) V-type proton ATPase subunit E (A);	00190|Oxidative phosphorylation;04145|Phagosome;04721|Synaptic vesicle cycle;04966|Collecting duct acid secretion;05110|Vibrio cholerae infection;05120|Epithelial cell signaling in Helicobacter pylori infection;05323|Rheumatoid arthritis;
Os03g1657	positive	0	0	proportion--0.61755--0.31992--0.04119--0.02134	15 - 0.998**;16 - 0.918;17 - 0.989*;18 - 0.906;19 - 0.997**;20 - 0.919;22 - 0.917;23 - 0.997**;24 - 0.992**;25 - 0.999**;26 - 0.999**;27 - 0.992**;28 - 0.916;30 - 0.911;31 - 0.993**;32 - 0.998**;33 - 0.918;34 - 0.999**;35 - 0.997**;	12126656	12132590	-	RGS1-HXK1-interacting protein 1 [Oryza sativa Japonica Group];	RGS1-HXK1-interacting protein 1 OS=Arabidopsis thaliana OX=3702 GN=RHIP1 PE=1 SV=1;	;;	NA	NA	NA
Os01g3343	positive	7.98206e-09	1.571e-07	proportion--0.75984--0.20819--0.02509--0.00688	381 E 0.696;385 P 0.522;386 F 0.993**;	13018034	13022821	-	probable acyl-[acyl-carrier-protein]--UDP-N-acetylglucosamine O-acyltransferase, mitochondrial isoform X1 [Oryza sativa Japonica Group];	Probable acyl-[acyl-carrier-protein]--UDP-N-acetylglucosamine O-acyltransferase, mitochondrial OS=Arabidopsis thaliana OX=3702 GN=LPXA PE=1 SV=1;	Hexapeptide repeat;Hexapeptide repeat;Hexapeptide repeat;Acyl-[acyl-carrier-protein]--UDP-N-acetylglucosamine O-acyltransferase;UDP N-acetylglucosamine O-acyltransferase, C-terminal;;	biological_process:lipid biosynthetic process "The chemical reactions and pathways resulting in the formation of lipids, compounds soluble in an organic solvent but not, or sparingly, in an aqueous solvent." [GOC:go_curators](GO:0008610),molecular_function:acyl-[acyl-carrier-protein]-UDP-N-acetylglucosamine O-acyltransferase activity "Catalysis of the reaction: [R]-3-hydroxytetradecanoyl-[acyl-ca…	K00677 UDP-N-acetylglucosamine acyltransferase [EC:2.3.1.129] | (RAP-DB) Os01g0722100; Bacterial transferase hexapeptide repeat domain containing protein. (A);	00540|Lipopolysaccharide biosynthesis;01503|Cationic antimicrobial peptide (CAMP) resistance;
Os01g2844	positive	0.00074514	0.0108388	proportion--0.83081--0.07063--0.09084--0.00772	;	16959060	16960782	-	probable receptor-like protein kinase At5g20050 [Oryza sativa Japonica Group];	Probable receptor-like protein kinase At5g20050 OS=Arabidopsis thaliana OX=3702 GN=At5g20050 PE=2 SV=1;	Protein kinase domain;;;Protein kinase domain;Protein kinase domain;	molecular_function:protein kinase activity "Catalysis of the phosphorylation of an amino acid residue in a protein, usually according to the reaction: a protein + ATP = a phosphoprotein + ADP." [MetaCyc:PROTEIN-KINASE-RXN](GO:0004672),molecular_function:ATP binding "Interacting selectively and non-covalently with ATP, adenosine 5'-triphosphate, a universally important coenzyme and enzyme regulato…	K04733 interleukin-1 receptor-associated kinase 4 [EC:2.7.11.1] | (RefSeq) probable receptor-like protein kinase At5g20050 (A);	04064|NF-kappa B signaling pathway;04620|Toll-like receptor signaling pathway;04722|Neurotrophin signaling pathway;05133|Pertussis;05140|Leishmaniasis;05142|Chagas disease (American trypanosomiasis);05145|Toxoplasmosis;05152|Tuberculosis;05162|Measles;05164|Influenza A;
Os06g0062	positive	5.05733e-10	1.05114e-08	proportion--0.80421--0.17617--0.01610--0.00353	250 A 0.954*;251 L 0.620;253 L 0.959*;255 K 0.735;260 D 0.599;261 S 0.984*;	446896	450125	+	UMP-CMP kinase 1 isoform X2 [Oryza sativa Japonica Group];	UMP-CMP kinase 1 OS=Oryza sativa subsp. japonica OX=39947 GN=Os06g0109600 PE=2 SV=1;	;;Adenylate kinase/UMP-CMP kinase;Adenylate kinase/UMP-CMP kinase;Adenylate kinase/UMP-CMP kinase;Adenylate kinase/UMP-CMP kinase;Adenylate kinase/UMP-CMP kinase;Adenylate kinase/UMP-CMP kinase;	molecular_function:ATP binding "Interacting selectively and non-covalently with ATP, adenosine 5'-triphosphate, a universally important coenzyme and enzyme regulator." [ISBN:0198506732](GO:0005524),biological_process:nucleobase-containing compound metabolic process "Any cellular metabolic process involving nucleobases, nucleosides, nucleotides and nucleic acids." [GOC:ai](GO:0006139),molecular_fu…	K13800 UMP-CMP kinase [EC:2.7.4.14] | (RAP-DB) Os06g0109600; Similar to Uridylate kinase (EC 2.7.4.-) (UK) (Uridine monophosphate kinase) (UMP kinase) (UMP/CMP kinase). (A);	00240|Pyrimidine metabolism;
Os05g1839	positive	6.47629e-09	1.27986e-07	proportion--0.37384--0.27022--0.20660--0.14934	1 - 0.548;3 - 0.900;4 - 0.502;5 - 0.900;6 - 0.945;7 - 0.926;8 - 0.872;9 - 0.805;10 - 0.859;11 - 0.683;12 - 0.960*;13 - 0.808;14 - 0.823;15 - 0.760;16 - 0.777;17 - 0.738;19 - 0.548;20 - 0.548;21 - 0.548;22 - 0.548;23 - 0.548;24 - 0.548;25 - 0.548;26 - 0.548;27 - 0.548;28 - 0.548;29 - 0.548;30 - 0.548;31 - 0.548;32 - 0.548;33 - 0.548;34 - 0.548;35 - 0.548;36 - 0.548;37 - 0.548;38 - 0.548;39 - 0.548…	10247557	10251756	-	hypothetical protein OsI_17382 [Oryza sativa Indica Group];	Protein EXORDIUM-like 1 OS=Arabidopsis thaliana OX=3702 GN=EXL1 PE=2 SV=1;	Uncharacterised protein family SERF, N-terminal;Small EDRK-rich factor 1/2;;Protein EXORDIUM-like;	NA	K22390 acid phosphatase type 7 | (RefSeq) purple acid phosphatase 15 isoform X1 (A);	NA
Os08g0266	positive	0	0	proportion--0.95958--0.00000--0.04042--0.00000	39 M 0.982*;40 A 1.000**;41 A 1.000**;42 K 0.998**;43 I 1.000**;44 Y 0.998**;45 I 0.996**;46 V 0.998**;	28189622	28193180	+	probable NAD(P)H dehydrogenase (quinone) FQR1-like 1 [Oryza sativa Japonica Group];	Probable NAD(P)H dehydrogenase (quinone) FQR1-like 1 OS=Arabidopsis thaliana OX=3702 GN=At4g27270 PE=1 SV=1;	Flavodoxin/nitric oxide synthase;;;NADPH-dependent FMN reductase-like;	molecular_function:FMN binding "Interacting selectively and non-covalently with flavin mono nucleotide. Flavin mono nucleotide [FMN] is the coenzyme or the prosthetic group of various flavoprotein oxidoreductase enzymes." [GOC:tb](GO:0010181),molecular_function:oxidoreductase activity "Catalysis of an oxidation-reduction [redox] reaction, a reversible chemical reaction in which the oxidation stat…	K03809 NAD(P)H dehydrogenase (quinone) [EC:1.6.5.2] | (RAP-DB) Os08g0139200; Similar to F-171-b1_1 (Fragment). (A);	00130|Ubiquinone and other terpenoid-quinone biosynthesis;
Os01g4997	positive	9.39473e-11	2.07329e-09	proportion--0.67285--0.30419--0.01581--0.00715	360 N 0.989*;361 L 0.980*;362 A 0.989*;363 I 0.989*;364 P 0.896;365 F 0.896;367 R 0.968*;	1269503	1270970	+	CSC1-like protein At3g54510 [Oryza sativa Japonica Group];	CSC1-like protein At3g54510 OS=Arabidopsis thaliana OX=3702 GN=At3g54510 PE=3 SV=1;	;Calcium-dependent channel, 7TM region, putative phosphate;;	cellular_component:membrane "A lipid bilayer along with all the proteins and protein complexes embedded in it an attached to it." [GOC:dos, GOC:mah, ISBN:0815316194](GO:0016020);	K21989 calcium permeable stress-gated cation channel | (RefSeq) CSC1-like protein At3g54510 (A);	NA
Os09g0482	positive	0	0	proportion--0.89568--0.00000--0.10432--0.00000	19 P 0.945;20 R 0.991**;21 G 0.939;22 A 0.981*;23 V 0.993**;24 H 0.991**;25 E 0.922;26 S 0.997**;27 R 0.952*;28 K 0.991**;29 S 0.991**;30 E 0.997**;31 S 0.997**;32 V 0.998**;33 G 0.992**;34 I 0.994**;35 L 0.997**;36 P 0.923;38 S 0.928;39 H 0.937;40 R 0.928;41 H 0.993**;42 I 0.928;44 S 0.990*;45 P 0.943;47 I 0.983*;48 P 0.933;50 P 0.943;51 P 0.996**;52 H 0.994**;53 H 0.997**;54 T 0.991**;55 P 0.99…	18342228	18346056	-	SURP and G-patch domain-containing protein 1-like protein [Oryza sativa Japonica Group];	SURP and G-patch domain-containing protein 1-like protein OS=Arabidopsis thaliana OX=3702 GN=At3g52120 PE=2 SV=1;	;SURP and G-patch domain-containing protein 1/2;G-patch domain;SWAP/Surp;G-patch domain;SWAP/Surp;G-patch domain;SWAP/Surp;	molecular_function:nucleic acid binding "Interacting selectively and non-covalently with any nucleic acid." [GOC:jl](GO:0003676),molecular_function:RNA binding "Interacting selectively and non-covalently with an RNA molecule or a portion thereof." [GOC:jl, GOC:mah](GO:0003723),biological_process:RNA processing "Any process involved in the conversion of one or more primary RNA transcripts into one…	K13096 splicing factor 4 | (RefSeq) SURP and G-patch domain-containing protein 1-like protein (A);	NA
Os07g2669	positive	4.86793e-11	1.10203e-09	proportion--0.65830--0.08570--0.22652--0.02949	691 E 0.951*;692 R 0.998**;694 E 0.965*;695 E 0.981*;697 K 0.999**;698 N 0.958*;699 W 0.999**;702 A 0.965*;705 D 0.969*;706 K 0.957*;709 E 0.993**;711 N 0.958*;712 I 0.999**;713 L 0.974*;714 F 0.975*;715 V 0.972*;716 E 0.998**;718 L 0.999**;719 A 0.999**;721 S 0.970*;725 K 0.998**;726 I 0.999**;727 T 1.000**;730 S 0.999**;731 K 0.998**;734 D 0.999**;736 R 0.999**;737 F 0.970*;738 V 0.970*;740 P 0…	26802862	26815423	+	hypothetical protein OsI_26932 [Oryza sativa Indica Group];	SKP1-like protein 11 OS=Arabidopsis thaliana OX=3702 GN=ASK11 PE=1 SV=1;	S-phase kinase-associated protein 1-like;;SKP1 component, POZ domain;;SKP1 component, dimerisation;	biological_process:ubiquitin-dependent protein catabolic process "The chemical reactions and pathways resulting in the breakdown of a protein or peptide by hydrolysis of its peptide bonds, initiated by the covalent attachment of a ubiquitin group, or multiple ubiquitin groups, to the protein." [GOC:go_curators](GO:0006511);	K03094 S-phase kinase-associated protein 1 | (RAP-DB) Os07g0625600; Fimbriata-associated protein (Fragment). (A);	04110|Cell cycle;04111|Cell cycle - yeast;04114|Oocyte meiosis;04120|Ubiquitin mediated proteolysis;04141|Protein processing in endoplasmic reticulum;04310|Wnt signaling pathway;04350|TGF-beta signaling pathway;04710|Circadian rhythm;05168|Herpes simplex infection;
Os01g1197	positive	1.33795e-07	2.43456e-06	proportion--0.67835--0.20339--0.09098--0.02728	;	34833705	34844264	+	actin-related protein 6 [Oryza sativa Japonica Group];	Actin-related protein 6 OS=Oryza sativa subsp. japonica OX=39947 GN=ARP6 PE=2 SV=1;	Actin family;Actin family;Actin-related protein 6;Actin family;	cellular_component:nucleus "A membrane-bounded organelle of eukaryotic cells in which chromosomes are housed and replicated. In most cells, the nucleus contains all of the cell's chromosomes except the organellar chromosomes, and is the site of RNA synthesis and processing. In some species, or in specialized cell types, RNA metabolism or DNA replication may be absent." [GOC:go_curators](GO:000563…	K11662 actin-related protein 6 | (RefSeq) actin-related protein 6 (A);	NA
Os05g1590	positive	0	0	proportion--0.55273--0.40060--0.02706--0.01961	385 D 0.999**;386 D 0.992**;387 Y 0.999**;391 E 0.999**;392 Y 0.990**;393 S 0.989*;394 P 0.894;395 G 0.894;396 V 0.991**;397 V 0.888;398 L 0.997**;399 S 0.990*;400 K 0.939;401 T 0.995**;470 A 0.699;688 T 0.887;	12634113	12637607	+	uncharacterized protein LOC4338565 [Oryza sativa Japonica Group];	NA	NA	NA	NA	NA
Os09g1211	positive	0	0	proportion--0.75160--0.22333--0.01933--0.00574	634 V 0.668;635 K 0.977*;636 P 0.851;637 T 0.914;645 M 0.720;647 C 0.976*;650 I 0.951*;652 S 0.900;660 M 0.967*;661 T 0.835;	9071632	9073792	-	hypothetical protein OsI_31378 [Oryza sativa Indica Group];	Pentatricopeptide repeat-containing protein At5g61400 OS=Arabidopsis thaliana OX=3702 GN=At5g61400 PE=2 SV=1;	;Pentatricopeptide repeat;Pentatricopeptide repeat;Pentatricopeptide repeat;Pentatricopeptide repeat;Pentatricopeptide repeat;Pentatricopeptide repeat;Pentatricopeptide repeat;Pentatricopeptide repeat;Pentatricopeptide repeat;Pentatricopeptide repeat;;;Pentatricopeptide repeat;Pentatricopeptide repeat;Pentatricopeptide repeat;Pentatricopeptide repeat;;;;Pentatricopeptide repeat;Pentatricopeptide …	NA	K17710 pentatricopeptide repeat domain-containing protein 1 | (RefSeq) pentatricopeptide repeat-containing protein At1g63330-like (A);	NA
Os08g2783	positive	4.86347e-08	9.05469e-07	proportion--0.89509--0.08155--0.02141--0.00195	205 V 0.927;206 V 0.760;207 G 0.970*;218 T 0.970*;219 P 0.773;	453273	456291	-	superoxide dismutase [Cu-Zn], chloroplastic [Oryza sativa Japonica Group];	Superoxide dismutase [Cu-Zn], chloroplastic OS=Oryza sativa subsp. japonica OX=39947 GN=SODCP PE=1 SV=1;	Superoxide dismutase (Cu/Zn) / superoxide dismutase copper chaperone;Superoxide dismutase, copper/zinc binding domain;Superoxide dismutase, copper/zinc binding domain;Superoxide dismutase, copper/zinc binding domain;Superoxide dismutase, copper/zinc binding domain;;Superoxide dismutase, copper/zinc binding domain;	biological_process:superoxide metabolic process "The chemical reactions and pathways involving superoxide, the superoxide anion O2- [superoxide free radical], or any compound containing this species." [CHEBI:18421, GOC:jl](GO:0006801),molecular_function:metal ion binding "Interacting selectively and non-covalently with any metal ion." [GOC:ai](GO:0046872);	K04565 superoxide dismutase, Cu-Zn family [EC:1.15.1.1] | (RAP-DB) Os08g0561700; Similar to Superoxide dismutase. (A);	04146|Peroxisome;04213|Longevity regulating pathway - multiple species;05014|Amyotrophic lateral sclerosis (ALS);05016|Huntington's disease;05020|Prion diseases;
Os01g4982	positive	3.94605e-11	9.01795e-10	proportion--0.78071--0.06237--0.14531--0.01161	56 A 0.759;115 L 0.837;116 K 0.894;117 Y 0.834;118 I 0.843;119 P 0.971*;120 E 0.964*;159 G 0.998**;160 M 0.991**;161 A 0.986*;163 I 0.818;164 V 0.984*;165 S 0.808;166 A 0.998**;167 T 0.997**;168 C 0.981*;169 I 0.665;170 N 0.822;171 D 0.918;	1392316	1392684	-	hypothetical protein OsI_05220 [Oryza sativa Indica Group];	Protein IRON-RELATED TRANSCRIPTION FACTOR 2 OS=Oryza sativa subsp. indica OX=39946 GN=IRO2 PE=3 SV=1;	Achaete-scute transcription factor-related;Myc-type, basic helix-loop-helix (bHLH) domain;Myc-type, basic helix-loop-helix (bHLH) domain;;	molecular_function:DNA binding "Any molecular function by which a gene product interacts selectively and non-covalently with DNA [deoxyribonucleic acid]." [GOC:dph, GOC:jl, GOC:tb, GOC:vw](GO:0003677),biological_process:regulation of transcription by RNA polymerase II "Any process that modulates the frequency, rate or extent of transcription mediated by RNA polymerase II." [GOC:go_curators, GOC:t…	K18486 heart-and neural crest derivatives-expressed protein 2 | (RefSeq) transcription factor bHLH100-like (A);	NA
Os03g0184	positive	5.46962e-12	1.32203e-10	proportion--0.75991--0.16764--0.05936--0.01309	210 R 0.689;211 L 0.990*;212 K 0.936;233 G 0.961*;234 G 0.993**;235 Q 0.952*;236 T 0.940;237 P 0.994**;238 K 0.716;239 S 0.682;240 L 0.938;241 K 0.945;242 Q 0.753;243 Q 0.991**;244 F 0.696;245 A 0.937;246 V 0.682;	1371248	1373964	+	hypothetical protein OsI_09792 [Oryza sativa Indica Group];	NA	;	NA	NA	NA
Os08g0457	positive	2.78535e-10	5.95609e-09	proportion--0.54402--0.10735--0.29118--0.05746	9 M 0.995**;10 K 0.971*;11 S 0.975*;12 S 0.989*;13 M 0.751;14 V 0.934;15 L 0.972*;17 S 0.992**;28 V 0.992**;29 I 0.992**;30 L 0.914;33 M 0.713;35 A 0.908;36 A 0.880;38 A 0.992**;39 H 0.977*;133 G 0.984*;134 H 0.672;135 S 0.995**;161 H 0.974*;162 H 0.991**;163 R 0.892;166 P 0.838;174 V 0.948;175 F 0.810;176 S 0.976*;177 E 0.977*;178 D 0.991**;179 A 0.841;180 T 0.978*;181 S 0.796;182 I 0.971*;183 N…	26332541	26335493	+	hypothetical protein OsI_27954 [Oryza sativa Indica Group];	NA	NA	NA	NA	NA
Os02g2717	positive	0	0	proportion--0.58511--0.28909--0.08420--0.04160	98 M 0.820;99 E 0.821;100 N 0.521;117 C 0.852;158 W 0.842;181 G 0.848;183 P 0.854;189 N 0.730;233 Q 0.556;238 Q 0.843;261 N 0.793;265 H 0.818;312 E 0.751;314 Y 0.845;315 G 0.922;317 F 0.851;318 A 0.998**;319 F 0.851;320 R 0.989*;321 D 0.981*;322 T 0.964*;323 R 0.991**;348 S 0.847;411 A 0.785;436 V 0.944;521 C 0.995**;523 S 0.988*;524 L 0.966*;525 S 0.998**;526 F 0.981*;527 T 0.993**;529 Q 0.985*;…	26255056	26268453	-	hypothetical protein OsI_08069 [Oryza sativa Indica Group];	NA	;;Ribosome-inactivating protein;	biological_process:negative regulation of translation "Any process that stops, prevents, or reduces the frequency, rate or extent of the chemical reactions and pathways resulting in the formation of proteins by the translation of mRNA or circRNA." [GOC:isa_complete](GO:0017148),molecular_function:rRNA N-glycosylase activity "Catalysis of the hydrolysis of the N-glycosylic bond at A-4324 in 28S rR…	NA	NA
Os03g3650	positive	0	0	proportion--0.71818--0.17086--0.08964--0.02132	195 - 0.973*;205 - 0.974*;209 - 0.760;210 - 0.957*;211 - 0.791;212 - 0.632;214 - 0.592;226 - 0.614;227 - 0.557;229 - 0.727;232 - 0.663;238 - 0.637;239 - 0.782;240 - 0.837;241 - 0.978*;244 - 0.957*;246 - 0.979*;250 - 0.929;254 - 0.527;255 - 0.827;258 - 0.604;267 - 0.870;272 - 0.800;273 - 0.980*;275 - 0.981*;276 - 0.962*;277 - 0.803;278 - 0.979*;279 - 0.791;280 - 0.997**;281 - 0.870;282 - 0.981*;28…	33140603	33143934	-	heat stress transcription factor A-2a [Oryza sativa Japonica Group];	Heat stress transcription factor A-2a OS=Oryza sativa subsp. japonica OX=39947 GN=HSFA2A PE=2 SV=1;	Heat shock transcription factor family;Heat shock transcription factor family;;;	NA	K09419 heat shock transcription factor, other eukaryote | (RefSeq) heat stress transcription factor A-2a (A);	NA
Os06g2001	positive	0.00349964	0.0482841	proportion--0.98291--0.00000--0.01709--0.00000	124 S 0.751;125 Q 0.746;	20875198	20878821	-	non-specific lipid-transfer protein 4.1 isoform X2 [Oryza sativa Japonica Group];	Non-specific lipid-transfer protein 4.1 OS=Hordeum vulgare OX=4513 GN=LTP4.1 PE=1 SV=1;	Bifunctional inhibitor/plant lipid transfer protein/seed storage helical domain;Plant lipid transfer protein/Par allergen;Plant lipid transfer protein/Par allergen;Plant lipid transfer protein/Par allergen;Plant lipid transfer protein/Par allergen;Plant lipid transfer protein/Par allergen;;Bifunctional inhibitor/plant lipid transfer protein/seed storage helical domain;;	biological_process:lipid transport "The directed movement of lipids into, out of or within a cell, or between cells, by means of some agent such as a transporter or pore. Lipids are compounds soluble in an organic solvent but not, or sparingly, in an aqueous solvent." [ISBN:0198506732](GO:0006869),molecular_function:lipid binding "Interacting selectively and non-covalently with a lipid." [GOC:ai]…	NA	NA
Os10g2099	positive	2.61448e-08	4.96339e-07	proportion--0.94061--0.00000--0.05939--0.00000	255 G 0.750;256 A 0.974*;257 S 0.980*;258 G 0.995**;259 T 0.779;261 I 0.910;262 S 0.948;263 I 0.667;265 Y 0.718;266 P 0.756;267 E 0.995**;268 D 0.960*;269 L 0.719;270 T 0.798;271 F 0.775;272 L 0.781;273 F 0.762;278 P 0.803;293 V 0.684;332 Y 0.735;335 D 0.645;352 A 0.681;	23791517	23799318	-	hypothetical protein OsI_34566 [Oryza sativa Indica Group];	Vesicle-associated protein 2-1 OS=Arabidopsis thaliana OX=3702 GN=PVA21 PE=1 SV=1;	;Major sperm protein (MSP) domain;Vesicle-associated membrane-protein-associated protein;Major sperm protein (MSP) domain;	cellular_component:endoplasmic reticulum membrane "The lipid bilayer surrounding the endoplasmic reticulum." [GOC:mah](GO:0005789);	K04733 interleukin-1 receptor-associated kinase 4 [EC:2.7.11.1] | (RefSeq) proline-rich receptor-like protein kinase PERK3 isoform X1 (A);	04064|NF-kappa B signaling pathway;04620|Toll-like receptor signaling pathway;04722|Neurotrophin signaling pathway;05133|Pertussis;05140|Leishmaniasis;05142|Chagas disease (American trypanosomiasis);05145|Toxoplasmosis;05152|Tuberculosis;05162|Measles;05164|Influenza A;
Os07g0288	positive	1.16095e-05	0.000190412	proportion--0.98394--0.01606--0.00000--0.00000	;	2480053	2480883	-	protein G1 [Oryza sativa Japonica Group];	Protein G1 OS=Oryza sativa subsp. japonica OX=39947 GN=G1 PE=1 SV=1;	ALOG domain;;ALOG family;ALOG domain;	NA	K13413 mitogen-activated protein kinase kinase 4/5 [EC:2.7.12.2] | (RefSeq) mitogen-activated protein kinase kinase 5-like (A);	04626|Plant-pathogen interaction;
Os01g1595	positive	0.0024593	0.0345233	proportion--0.79712--0.10090--0.09052--0.01146	;	30702622	30703850	-	uncharacterized protein LOC4326810 [Oryza sativa Japonica Group];	NA	Protein of unknown function DUF761, plant;;;;;	NA	NA	NA
Os08g2565	positive	3.33067e-16	1.07428e-14	proportion--0.98687--0.00000--0.01313--0.00000	467 S 0.616;468 S 0.986*;469 S 0.980*;590 F 0.949;591 S 0.951*;593 Q 0.914;	2048498	2059535	-	squamosa promoter binding protein-like 16 [Oryza sativa Indica Group];	Squamosa promoter-binding-like protein 16 OS=Oryza sativa subsp. japonica OX=39947 GN=SPL16 PE=2 SV=1;	;Transcription factor, MADS-box;Transcription factor, MADS-box;Transcription factor, MADS-box;Transcription factor, MADS-box;SBP domain;;SBP domain;Transcription factor, MADS-box;Transcription factor, K-box;Transcription factor, MADS-box;Transcription factor, K-box;	molecular_function:DNA binding "Any molecular function by which a gene product interacts selectively and non-covalently with DNA [deoxyribonucleic acid]." [GOC:dph, GOC:jl, GOC:tb, GOC:vw](GO:0003677),molecular_function:DNA-binding transcription factor activity "A protein or a member of a complex that interacts selectively and non-covalently with a specific DNA sequence [sometimes referred to as …	K09264 MADS-box transcription factor, plant | (RefSeq) MADS-box transcription factor 8 (A);	NA
Os02g2975	positive	4.60783e-11	1.0456e-09	proportion--0.73021--0.00000--0.26979--0.00000	56 A 0.988*;58 A 0.995**;59 S 0.990*;60 H 0.995**;61 S 0.993**;62 R 0.987*;63 R 0.991**;64 A 0.863;65 R 0.982*;67 D 0.971*;68 E 0.994**;69 T 0.987*;71 S 0.994**;72 W 0.990**;73 R 0.991**;74 K 0.874;75 S 0.987*;84 S 0.994**;85 R 0.894;87 K 0.919;	28325170	28325489	-	Os02g0655750 [Oryza sativa Japonica Group];	NA	NA	NA	NA	NA
Os01g3446	positive	7.25432e-11	1.612e-09	proportion--0.77117--0.17710--0.04207--0.00966	146 F 0.735;147 A 0.960*;148 T 0.728;149 P 0.966*;150 L 0.745;	12351821	12353741	-	hypothetical protein OsI_03663 [Oryza sativa Indica Group];	Protein NUCLEAR FUSION DEFECTIVE 6, chloroplastic/mitochondrial OS=Arabidopsis thaliana OX=3702 GN=NFD6 PE=3 SV=1;	;;	NA	NA	NA
Os01g4924	positive	0	0	proportion--0.87647--0.12353--0.00000--0.00000	;	1772375	1775798	-	protein NRT1/ PTR FAMILY 2.3 [Oryza sativa Japonica Group];	Protein NRT1/ PTR FAMILY 2.3 OS=Arabidopsis thaliana OX=3702 GN=NPF2.3 PE=2 SV=1;	Proton-dependent oligopeptide transporter family;;Proton-dependent oligopeptide transporter family;	cellular_component:membrane "A lipid bilayer along with all the proteins and protein complexes embedded in it an attached to it." [GOC:dos, GOC:mah, ISBN:0815316194](GO:0016020),molecular_function:transmembrane transporter activity "Enables the transfer of a substance, usually a specific substance or a group of related substances, from one side of a membrane to the other." [GOC:jid, GOC:mtg_trans…	K14638 solute carrier family 15 (peptide/histidine transporter), member 3/4 | (RefSeq) protein NRT1/ PTR FAMILY 2.7 (A);	NA
Os12g1599	positive	0.000176889	0.00270781	proportion--0.73604--0.26396--0.00000--0.00000	;	18836652	18840114	+	uncharacterized protein LOC4352296 isoform X1 [Oryza sativa Japonica Group];	NA	;;;;	NA	NA	NA
Os11g0841	positive	0	0	proportion--0.34516--0.48116--0.07254--0.10113	1 - 0.522;2 - 0.522;3 - 0.522;4 - 0.522;5 - 0.522;6 - 0.522;7 K 0.541;8 N 0.528;9 N 0.529;10 L 0.532;11 P 0.519;12 S 0.532;13 R 0.520;14 R 0.520;15 L 0.532;16 L 0.528;17 R 0.527;18 S 0.532;19 L 0.530;20 R 0.520;21 H 0.522;22 L 0.525;23 A 0.530;24 A 0.517;26 Q 0.530;27 G 0.519;28 R 0.528;29 G 0.519;30 G 0.529;31 A 0.915;33 I 0.888;34 S 0.996**;35 I 0.887;36 R 0.996**;92 A 0.522;93 H 0.522;172 W 0.…	7025025	7029079	+	NA	NA	;	NA	NA	NA
Os06g0272	positive	5.55112e-16	1.75524e-14	proportion--0.95107--0.00000--0.04893--0.00000	202 K 0.993**;217 N 0.998**;218 L 0.983*;220 E 0.998**;222 E 0.993**;223 L 0.997**;224 L 0.999**;225 T 0.911;226 S 0.920;	1882102	1884177	-	peptide methionine sulfoxide reductase A5 [Oryza sativa Japonica Group];	Peptide methionine sulfoxide reductase A5 OS=Oryza sativa subsp. japonica OX=39947 GN=MSRA5 PE=2 SV=1;	;;Peptide methionine sulphoxide reductase MsrA;	molecular_function:peptide-methionine [S]-S-oxide reductase activity "Catalysis of the reactions: peptide-L-methionine + thioredoxin disulfide + H2O = peptide-L-methionine [S]-S-oxide + thioredoxin, and L-methionine + thioredoxin disulfide + H2O = L-methionine [S]-S-oxide + thioredoxin. Can act on oxidized methionine in peptide linkage with specificity for the S enantiomer. Thioredoxin disulfide …	K07304 peptide-methionine (S)-S-oxide reductase [EC:1.8.4.11] | (RAP-DB) Os06g0138100; Methionine sulphoxide reductase A domain containing protein. (A);	NA
Os11g0749	positive	1.86073e-13	4.87634e-12	proportion--0.98368--0.00000--0.01632--0.00000	310 - 0.995**;311 - 0.796;312 - 0.797;313 - 0.993**;314 - 0.995**;315 - 0.976*;334 K 0.791;	6112133	6123798	-	hypothetical protein OsI_35535 [Oryza sativa Indica Group];	NA	;Neprosin activation peptide;;Neprosin;	NA	NA	NA
Os03g4182	positive	0.00208259	0.0293633	proportion--0.85771--0.14163--0.00056--0.00009	;	36745947	36747041	-	protein LURP-one-related 15 [Oryza sativa Japonica Group];	Protein LURP-one-related 15 OS=Arabidopsis thaliana OX=3702 GN=At5g01750 PE=1 SV=1;	LURP-one-related;;LURP-one-related;	NA	K02995 small subunit ribosomal protein S8e | (RefSeq) uncharacterized protein LOC103652149 (A);	03010|Ribosome;
Os12g1728	positive	0.000141842	0.00218519	proportion--0.91117--0.08883--0.00000--0.00000	;	19937159	19942235	+	phenylalanine--tRNA ligase, chloroplastic/mitochondrial isoform X1 [Oryza sativa Japonica Group];	Phenylalanine--tRNA ligase, chloroplastic/mitochondrial OS=Arabidopsis thaliana OX=3702 GN=At3g58140 PE=1 SV=1;	;Ferrodoxin-fold anticodon-binding domain;Phenylalanyl-tRNA synthetase;Ferrodoxin-fold anticodon-binding domain;Aminoacyl-tRNA synthetase, class II;Ferrodoxin-fold anticodon-binding domain;Phenylalanyl-tRNA synthetase, class IIc, mitochondrial;	molecular_function:tRNA binding "Interacting selectively and non-covalently with transfer RNA." [GOC:ai](GO:0000049),molecular_function:nucleotide binding "Interacting selectively and non-covalently with a nucleotide, any compound consisting of a nucleoside that is esterified with [ortho]phosphate or an oligophosphate at any hydroxyl group on the ribose or deoxyribose." [GOC:mah, ISBN:0198547684]…	K01889 phenylalanyl-tRNA synthetase alpha chain [EC:6.1.1.20] | (RefSeq) phenylalanine--tRNA ligase, chloroplastic/mitochondrial isoform X1 (A);	00970|Aminoacyl-tRNA biosynthesis;
Os02g0193	positive	6.83166e-11	1.5251e-09	proportion--0.62462--0.34916--0.01682--0.00940	23 M 0.913;24 G 0.837;25 S 0.840;26 S 0.979*;27 A 0.988*;28 S 0.838;29 S 0.841;	1228620	1230964	+	hypothetical protein OsI_05668 [Oryza sativa Indica Group];	Protein LOW PSII ACCUMULATION 2, chloroplastic OS=Arabidopsis thaliana OX=3702 GN=LPA2 PE=1 SV=1;	Protein LOW PSII ACCUMULATION 2 like;	NA	NA	NA
Os05g1530	positive	0	0	proportion--0.45807--0.42060--0.06325--0.05808	112 V 0.959*;113 L 0.998**;115 E 0.945;116 R 0.988*;123 N 0.997**;124 A 0.997**;126 V 0.997**;127 C 0.994**;128 G 0.960*;129 W 0.998**;130 I 0.948;131 S 1.000**;132 I 0.968*;134 A 0.970*;135 T 0.963*;136 F 0.998**;137 G 0.994**;229 A 0.847;230 A 0.983*;231 V 0.827;232 V 0.827;233 I 0.993**;235 V 0.836;236 E 0.979*;238 R 0.987*;239 R 0.981*;240 H 0.995**;241 D 0.995**;242 D 0.997**;243 L 0.979*;24…	13373532	13379764	-	hypothetical protein OsI_19614 [Oryza sativa Indica Group];	WAT1-related protein At1g09380 OS=Arabidopsis thaliana OX=3702 GN=At1g09380 PE=2 SV=1;	;;WAT1-related protein;WAT1-related protein;EamA domain;EamA domain;	cellular_component:membrane "A lipid bilayer along with all the proteins and protein complexes embedded in it an attached to it." [GOC:dos, GOC:mah, ISBN:0815316194](GO:0016020),cellular_component:integral component of membrane "The component of a membrane consisting of the gene products and protein complexes having at least some part of their peptide sequence embedded in the hydrophobic region o…	K17500 integrin-linked kinase-associated serine/threonine phosphatase 2C [EC:3.1.3.16] | (RefSeq) WAT1-related protein At3g18200 isoform X1 (A);	NA
Os12g1971	positive	1.66533e-15	5.08243e-14	proportion--0.72625--0.18822--0.06792--0.01760	554 T 0.731;555 M 0.535;556 G 0.679;557 F 0.683;558 I 0.530;559 G 0.670;560 S 0.543;561 T 0.679;563 R 0.721;564 P 0.570;565 T 0.660;566 D 0.686;567 S 0.552;568 N 0.604;569 I 0.609;571 S 0.527;572 G 0.969*;573 T 0.895;574 S 0.625;576 L 0.967*;579 D 0.997**;580 L 0.803;581 G 0.585;583 R 0.509;584 V 0.732;585 H 0.605;586 C 0.673;587 R 0.854;588 A 0.523;589 M 0.640;590 R 0.607;	22563213	22565635	+	uncharacterized protein LOC4352593 [Oryza sativa Japonica Group];	NA	;;	NA	NA	NA
Os02g3369	positive	0	0	proportion--0.57819--0.39371--0.01671--0.01138	510 V 0.843;511 R 0.979*;538 S 0.850;539 G 0.953*;541 G 0.812;542 V 0.991**;543 D 0.851;545 G 0.997**;546 G 0.948;547 G 0.810;548 E 0.985*;549 G 0.939;550 G 0.838;	31460009	31462898	+	hypothetical protein [Oryza sativa Japonica Group];	NA	;;;	NA	NA	NA
Os08g2280	positive	4.65296e-08	8.69635e-07	proportion--0.92354--0.06979--0.00620--0.00047	483 V 0.764;484 S 0.890;486 L 0.942;	4346765	4353091	-	UDP-glycosyltransferase 89B2 [Oryza sativa Japonica Group];	UDP-glycosyltransferase 89B2 OS=Stevia rebaudiana OX=55670 GN=UGT89B2 PE=2 SV=1;	UDP-glucuronosyl/UDP-glucosyltransferase;;	molecular_function:transferase activity, transferring hexosyl groups "Catalysis of the transfer of a hexosyl group from one compound [donor] to another [acceptor]." [GOC:jl](GO:0016758);	K23260 scopoletin glucosyltransferase [EC:2.4.1.128] | (RefSeq) scopoletin glucosyltransferase (A);	NA
Os06g0214	positive	1.28786e-14	3.76367e-13	proportion--0.82319--0.16022--0.01388--0.00270	521 R 0.927;525 R 0.982*;526 A 0.988*;527 A 0.538;528 E 0.976*;529 H 0.547;530 N 0.993**;531 S 0.975*;533 P 0.549;	1474500	1480886	-	protein TPX2 isoform X1 [Oryza sativa Japonica Group];	Protein TPX2 OS=Arabidopsis thaliana OX=3702 GN=TPX2 PE=1 SV=1;	TPX2;TPX2 central domain;;	cellular_component:spindle "The array of microtubules and associated molecules that forms between opposite poles of a eukaryotic cell during mitosis or meiosis and serves to move the duplicated chromosomes apart." [ISBN:0198547684](GO:0005819),cellular_component:microtubule "Any of the long, generally straight, hollow tubes of internal diameter 12-15 nm and external diameter 24 nm found in a wide…	K16812 targeting protein for Xklp2 | (RefSeq) protein TPX2 isoform X1 (A);	NA
Os06g1272	positive	1.13176e-12	2.82034e-11	proportion--0.79338--0.19227--0.01155--0.00280	494 M 0.544;890 E 0.996**;956 V 0.929;957 S 0.765;959 T 0.776;960 D 0.906;961 L 0.947;971 L 0.774;973 K 0.976*;1031 A 0.974*;1032 Y 0.766;1033 L 0.771;	10496929	10505376	+	formin-binding protein 4 isoform X2 [Oryza sativa Japonica Group];	NA	WW domain;WW domain;;WW domain;	molecular_function:protein binding "Interacting selectively and non-covalently with any protein or protein complex [a complex of two or more proteins that may include other nonprotein molecules]." [GOC:go_curators](GO:0005515);	NA	NA
Os07g1291	positive	0	0	proportion--0.69044--0.00000--0.30956--0.00000	1 M 0.678;2 E 0.640;3 D 0.665;4 E 0.640;5 V 0.688;6 E 0.640;7 R 0.686;8 C 0.693;9 G 0.722;10 R 0.686;11 G 0.693;12 V 0.711;13 A 0.655;14 A 0.655;15 H 0.695;16 T 0.733;17 R 0.678;18 A 0.655;19 T 0.698;20 V 0.704;21 W 0.647;22 G 0.722;23 G 0.693;24 S 0.678;25 V 0.704;26 V 0.655;27 T 0.719;28 I 0.705;29 G 0.707;30 H 0.695;31 K 0.697;32 V 0.704;33 S 0.713;34 P 0.711;35 E 0.640;36 H 0.695;37 V 0.655;3…	12636409	12640688	+	cytochrome P450 monooxygenase [Saccharum hybrid cultivar R570];	NA	;	NA	K19719 collagen, type II, alpha | (RefSeq) fibril-forming collagen alpha chain-like (A);	04151|PI3K-Akt signaling pathway;04510|Focal adhesion;04512|ECM-receptor interaction;04974|Protein digestion and absorption;
Os05g2288	positive	0	0	proportion--0.80279--0.00000--0.19721--0.00000	52 H 0.992**;54 S 0.998**;55 S 0.999**;56 P 0.993**;57 I 0.990*;58 N 0.990**;59 T 0.992**;60 L 0.990*;61 P 0.895;62 L 0.991**;64 Q 0.989*;65 P 0.905;66 Q 0.925;67 T 0.861;68 L 0.992**;69 V 0.890;70 E 0.900;71 E 0.900;72 S 0.996**;73 T 0.861;74 Q 0.999**;75 P 0.896;76 L 0.992**;77 R 0.992**;78 R 0.992**;79 H 0.992**;80 L 0.991**;81 R 0.920;82 S 0.993**;83 S 0.997**;84 A 0.990*;85 M 0.992**;	6585468	6587785	+	putative 40S ribosomal protein S26 [Oryza sativa Japonica Group];	40S ribosomal protein S26 OS=Oryza sativa subsp. japonica OX=39947 GN=RPS26 PE=2 SV=2;	Ribosomal protein S26e;;Ribosomal protein S26e;	molecular_function:structural constituent of ribosome "The action of a molecule that contributes to the structural integrity of the ribosome." [GOC:mah](GO:0003735),cellular_component:ribosome "An intracellular organelle, about 200 A in diameter, consisting of RNA and protein. It is the site of protein biosynthesis resulting from translation of messenger RNA [mRNA]. It consists of two subunits, o…	K02976 small subunit ribosomal protein S26e | (RAP-DB) Os05g0477300; Ribosomal protein S26e domain containing protein. (A);	03010|Ribosome;
Os06g2448	positive	0	0	proportion--0.71890--0.13843--0.11963--0.02304	;	25764514	25768581	-	RNA-binding protein 38 [Oryza sativa Japonica Group];	Probable RNA-binding protein ARP1 OS=Arabidopsis thaliana OX=3702 GN=ARP1 PE=2 SV=1;	;RNA recognition motif domain;RNA recognition motif domain;RNA recognition motif domain;BOULE/DAZ family;	molecular_function:nucleic acid binding "Interacting selectively and non-covalently with any nucleic acid." [GOC:jl](GO:0003676),molecular_function:mRNA binding "Interacting selectively and non-covalently with messenger RNA [mRNA], an intermediate molecule between DNA and protein. mRNA includes UTR and coding sequences, but does not contain introns." [GOC:kmv, GOC:pr, SO:0000234](GO:0003729),biol…	K12741 heterogeneous nuclear ribonucleoprotein A1/A3 | (RefSeq) hypothetical protein (A);	03040|Spliceosome;
Os02g4183	positive	0.0021706	0.030515	proportion--0.66581--0.23669--0.07193--0.02557	;	37185556	37188261	-	50S ribosomal protein L9, chloroplastic [Oryza sativa Japonica Group];	50S ribosomal protein L9, chloroplastic OS=Triticum aestivum OX=4565 GN=RPL9 PE=2 SV=1;	;Ribosomal protein L9, C-terminal;Ribosomal protein L9;Ribosomal protein L9, N-terminal;	molecular_function:structural constituent of ribosome "The action of a molecule that contributes to the structural integrity of the ribosome." [GOC:mah](GO:0003735),cellular_component:ribosome "An intracellular organelle, about 200 A in diameter, consisting of RNA and protein. It is the site of protein biosynthesis resulting from translation of messenger RNA [mRNA]. It consists of two subunits, o…	K02939 large subunit ribosomal protein L9 | (RefSeq) 50S ribosomal protein L9, chloroplastic (A);	03010|Ribosome;
Os05g1057	positive	0	0	proportion--0.96694--0.00000--0.03306--0.00000	343 A 0.796;344 F 0.737;345 P 0.982*;347 P 0.993**;348 L 0.741;349 T 0.773;350 A 0.998**;402 D 0.981*;403 D 0.982*;405 L 0.991**;	19853392	19855888	+	S-type anion channel SLAH4 [Oryza sativa Japonica Group];	S-type anion channel SLAH1 OS=Arabidopsis thaliana OX=3702 GN=SLAH1 PE=2 SV=1;	S-type anion channel;Voltage-dependent anion channel;;	biological_process:cellular ion homeostasis "Any process involved in the maintenance of an internal steady state of ions at the level of a cell." [GOC:mah](GO:0006873),molecular_function:voltage-gated anion channel activity "Enables the transmembrane transfer of an anion by a voltage-gated channel. An anion is a negatively charged ion. A voltage-gated channel is a channel whose open state is depe…	NA	NA
Os03g4011	positive	0	0	proportion--0.47516--0.14971--0.28526--0.08987	100 V 0.535;320 Y 0.994**;321 G 0.958*;322 R 0.994**;325 I 0.997**;326 S 0.995**;327 M 0.805;329 E 0.986*;330 E 0.988*;332 K 0.861;333 K 0.928;334 Q 0.945;336 M 0.805;337 K 0.996**;340 D 0.999**;341 V 0.996**;343 F 0.995**;344 L 0.972*;345 G 0.998**;350 C 0.998**;351 S 0.998**;352 H 0.993**;353 S 0.933;354 G 0.996**;355 M 0.776;356 V 0.951*;357 S 0.998**;358 E 0.941;359 G 0.996**;360 L 0.990*;361…	35639173	35642254	+	pentatricopeptide repeat-containing protein At2g02980, chloroplastic [Oryza sativa Japonica Group];	Pentatricopeptide repeat-containing protein At2g02980, chloroplastic OS=Arabidopsis thaliana OX=3702 GN=PCMP-H26 PE=2 SV=2;	Pentatricopeptide repeat;	NA	K19090 CRISPR-associated protein Cas5t | (RefSeq) putative pentatricopeptide repeat-containing protein At3g05240 (A);	NA
Os02g1459	positive	1.64757e-13	4.36516e-12	proportion--0.36535--0.24599--0.23227--0.15639	125 N 0.524;126 N 0.524;127 - 0.524;128 H 0.524;129 P 0.524;130 S 0.524;131 S 0.524;132 A 0.524;133 D 0.524;134 S 0.524;135 S 0.524;136 P 0.524;137 S 0.524;138 P 0.524;139 D 0.524;140 R 0.524;141 S 0.524;142 T 0.524;143 G 0.524;144 F 0.524;145 Q 0.524;146 A 0.857;147 A 0.860;148 C 0.961*;149 I 0.996**;150 A 0.993**;154 H 0.833;155 G 0.984*;157 C 0.996**;158 T 0.987*;159 - 0.524;160 - 0.524;161 - …	12755975	12761062	+	uncharacterized protein LOC112937958 isoform X2 [Oryza sativa Japonica Group];	NA	NA	NA	NA	NA
Os04g0129	positive	4.23009e-08	7.95223e-07	proportion--0.78715--0.11145--0.08883--0.01258	217 T 0.868;218 V 0.786;219 A 0.739;220 S 0.896;221 A 0.896;228 - 0.799;229 - 0.828;230 - 0.798;237 V 0.897;238 M 0.962*;239 E 0.977*;240 P 0.866;242 H 0.878;244 R 0.986*;245 P 0.838;246 A 0.989*;247 A 0.996**;248 - 0.819;249 - 0.842;253 L 0.838;254 Y 0.989*;260 Q 0.990**;268 E 0.957*;269 A 0.977*;270 V 0.712;272 M 0.565;279 E 0.823;282 A 0.829;289 P 0.764;310 R 0.987*;314 D 0.739;316 S 0.965*;31…	35913112	35967848	+	WEB family protein At1g75720 [Oryza sativa Japonica Group];	WEB family protein At2g17940 OS=Arabidopsis thaliana OX=3702 GN=At2g17940 PE=2 SV=1;	;;	NA	NA	NA
Os03g4112	positive	0	0	proportion--0.69708--0.19146--0.08744--0.02402	814 Y 0.998**;815 V 0.998**;816 F 0.976*;831 N 0.972*;832 G 0.971*;833 D 0.972*;834 N 0.974*;835 V 0.998**;836 G 0.998**;837 L 0.998**;840 T 0.999**;841 V 0.998**;842 A 0.967*;843 E 1.000**;845 K 0.999**;846 S 0.998**;847 M 0.999**;848 M 0.997**;849 F 1.000**;850 K 1.000**;851 M 0.999**;852 G 0.998**;854 S 1.000**;855 M 1.000**;856 L 0.998**;857 D 0.984*;858 I 0.975*;859 G 0.998**;860 I 0.998**;8…	36307858	36313436	-	Calreticulin family protein, expressed [Oryza sativa Japonica Group];	Pentatricopeptide repeat-containing protein At1g19720 OS=Arabidopsis thaliana OX=3702 GN=DYW7 PE=2 SV=1;	Pentatricopeptide repeat;Pentatricopeptide repeat;Pentatricopeptide repeat;Pentatricopeptide repeat;Pentatricopeptide repeat;Pentatricopeptide repeat;Pentatricopeptide repeat;Pentatricopeptide repeat;Pentatricopeptide repeat;Pentatricopeptide repeat;Pentatricopeptide repeat;;;;;;;;Pentatricopeptide repeat;Pentatricopeptide repeat;Pentatricopeptide repeat;Pentatricopeptide repeat;Pentatricopeptide…	NA	K22262 WD repeat and FYVE domain-containing protein 3 | (RefSeq) protein SPIRRIG (A);	NA
Os01g1928	positive	1.71144e-09	3.47476e-08	proportion--0.75618--0.22253--0.01644--0.00484	438 A 0.590;440 L 0.547;442 G 0.787;447 T 0.974*;449 - 0.689;450 - 0.520;451 - 0.806;452 - 0.514;453 - 0.726;	25506966	25518436	-	uncharacterized PKHD-type hydroxylase At1g22950 [Oryza sativa Japonica Group];	Uncharacterized PKHD-type hydroxylase At1g22950 OS=Arabidopsis thaliana OX=3702 GN=At1g22950 PE=2 SV=2;	Oxoglutarate/iron-dependent dioxygenase;;Prolyl 4-hydroxylase, alpha subunit;;	molecular_function:iron ion binding "Interacting selectively and non-covalently with iron [Fe] ions." [GOC:ai](GO:0005506),molecular_function:oxidoreductase activity "Catalysis of an oxidation-reduction [redox] reaction, a reversible chemical reaction in which the oxidation state of an atom or atoms within a molecule is altered. One substrate acts as a hydrogen or electron donor and becomes oxidi…	NA	NA
Os03g1987	positive	0	0	proportion--0.81655--0.11906--0.05620--0.00819	430 S 0.992**;432 S 0.988*;433 C 0.990**;434 V 0.870;436 T 0.997**;437 G 0.998**;438 S 0.967*;439 S 0.993**;440 M 0.999**;492 P 0.839;550 A 0.882;552 A 0.891;553 A 0.990*;554 L 0.876;555 A 0.996**;556 V 0.869;557 L 0.999**;558 L 0.974*;559 L 0.988*;560 S 0.876;561 V 0.870;562 D 0.991**;563 L 0.841;564 M 0.992**;	15565513	15567548	+	hypothetical protein OsI_11774 [Oryza sativa Indica Group];	Glucan endo-1,3-beta-glucosidase 4 OS=Arabidopsis thaliana OX=3702 GN=At3g13560 PE=2 SV=1;	X8 domain;Glycoside hydrolase family 17;X8 domain;;;	molecular_function:hydrolase activity, hydrolyzing O-glycosyl compounds "Catalysis of the hydrolysis of any O-glycosyl bond." [GOC:mah](GO:0004553),biological_process:carbohydrate metabolic process "The chemical reactions and pathways involving carbohydrates, any of a group of organic compounds based of the general formula Cx[H2O]y. Includes the formation of carbohydrate derivatives by the additi…	K19892 glucan endo-1,3-beta-glucosidase 4 [EC:3.2.1.39] | (RefSeq) LOC109735056; glucan endo-1,3-beta-glucosidase 12-like (A);	00500|Starch and sucrose metabolism;
Os05g0261	positive	0.000450554	0.00668484	proportion--0.80745--0.18360--0.00729--0.00166	194 K 0.935;195 - 0.715;	28796568	28798255	-	TPA: class III peroxidase 71 precursor [Oryza sativa Japonica Group];	Peroxidase 2 OS=Zea mays OX=4577 GN=PER2 PE=2 SV=1;	Haem peroxidase;Haem peroxidase;Plant peroxidase;Plant peroxidase;;;;;Haem peroxidase;Haem peroxidase;	molecular_function:peroxidase activity "Catalysis of the reaction: donor + hydrogen peroxide = oxidized donor + 2 H2O." [EC:1.11.1.7](GO:0004601),biological_process:response to oxidative stress "Any process that results in a change in state or activity of a cell or an organism [in terms of movement, secretion, enzyme production, gene expression, etc.] as a result of oxidative stress, a state ofte…	K00430 peroxidase [EC:1.11.1.7] | (RAP-DB) Os05g0135500; Haem peroxidase family protein. (A);	00940|Phenylpropanoid biosynthesis;
Os07g1260	positive	3.44169e-15	1.03724e-13	proportion--0.61065--0.30105--0.05915--0.02916	179 A 0.839;182 L 0.846;235 L 0.859;262 Q 0.587;294 D 0.857;299 T 0.842;315 C 0.864;324 D 0.971*;325 A 0.990**;327 V 0.981*;328 G 0.997**;329 G 0.983*;330 I 0.991**;331 D 0.991**;332 T 0.916;333 T 0.986*;334 A 0.987*;335 V 0.987*;338 T 0.988*;339 W 0.879;	12245516	12246599	-	hypothetical protein OsJ_23887 [Oryza sativa Japonica Group];	4-hydroxyphenylacetaldehyde oxime monooxygenase OS=Sorghum bicolor OX=4558 GN=CYP71E1 PE=1 SV=1;	NA	NA	K13029 4-hydroxyphenylacetaldehyde oxime monooxygenase [EC:1.14.14.37] | (RefSeq) 4-hydroxyphenylacetaldehyde oxime monooxygenase (A);	00460|Cyanoamino acid metabolism;
Os07g1550	positive	0	0	proportion--0.92528--0.00000--0.07472--0.00000	180 S 0.998**;181 L 0.977*;182 R 0.901;183 E 0.996**;184 L 0.886;186 L 0.988*;187 A 0.886;188 N 0.990**;189 N 0.895;190 Q 0.925;191 L 0.972*;192 P 0.892;193 E 0.988*;195 F 0.878;196 D 0.864;197 D 0.999**;198 Y 0.989*;199 H 0.873;200 V 0.889;206 L 0.895;207 L 0.886;208 R 0.998**;209 F 0.972*;210 L 0.517;211 K 0.873;212 M 0.980*;213 R 0.987*;214 G 0.982*;216 N 0.990**;217 I 0.867;218 V 0.885;219 K …	16916235	16921189	-	phosphatidylinositol/phosphatidylcholine transfer protein SFH11 isoform X1 [Oryza sativa Japonica Group];	Phosphatidylinositol/phosphatidylcholine transfer protein SFH11 OS=Arabidopsis thaliana OX=3702 GN=SFH11 PE=3 SV=1;	;CRAL-TRIO lipid binding domain;CRAL-TRIO lipid binding domain;CRAL-TRIO lipid binding domain;	NA	K02433 aspartyl-tRNA(Asn)/glutamyl-tRNA(Gln) amidotransferase subunit A [EC:6.3.5.6 6.3.5.7] | (RefSeq) Glutamyl-tRNA(Gln) amidotransferase subunit A (A);	00970|Aminoacyl-tRNA biosynthesis;
Os01g2549	positive	1.19904e-14	3.51476e-13	proportion--0.30771--0.50243--0.07211--0.11775	1 - 0.547;2 - 0.547;3 - 0.547;4 - 0.547;5 - 0.547;6 - 0.547;7 - 0.547;8 - 0.547;9 - 0.547;10 - 0.547;11 - 0.547;12 - 0.547;13 - 0.547;14 - 0.547;15 - 0.547;16 - 0.547;17 - 0.547;18 - 0.547;19 - 0.547;20 - 0.547;21 - 0.547;22 - 0.547;23 - 0.547;24 - 0.547;25 - 0.547;26 - 0.547;27 - 0.547;28 - 0.547;29 - 0.547;30 - 0.547;31 - 0.547;32 - 0.547;33 - 0.547;34 - 0.547;35 - 0.547;36 - 0.547;37 - 0.547;3…	19347608	19351070	+	hypothetical protein OsI_02763 [Oryza sativa Indica Group];	NA	Mitochondrial import protein TIM15;;Zinc finger, DNL-type;	molecular_function:zinc ion binding "Interacting selectively and non-covalently with zinc [Zn] ions." [GOC:ai](GO:0008270);	K17808 mitochondrial protein import protein ZIM17 | (RefSeq) DNL-type zinc finger protein (A);	NA
Os07g3057	positive	0	0	proportion--0.80058--0.00000--0.19942--0.00000	227 A 0.893;228 Y 0.996**;229 T 1.000**;230 N 0.999**;231 E 0.999**;232 L 0.924;234 N 0.999**;237 S 0.989*;252 V 0.993**;254 D 1.000**;255 F 0.950;257 T 0.998**;258 F 0.994**;260 S 0.997**;261 C 0.996**;262 V 0.997**;263 D 1.000**;264 F 0.995**;265 L 0.995**;266 K 0.999**;267 A 0.933;268 F 0.999**;269 L 0.808;270 T 0.839;271 Q 0.993**;272 K 0.996**;273 L 0.949;274 E 0.999**;275 P 0.995**;276 V 1.…	29984383	29986628	+	hypothetical protein OsI_27386 [Oryza sativa Indica Group];	ABSCISIC ACID-INSENSITIVE 5-like protein 3 OS=Arabidopsis thaliana OX=3702 GN=DPBF4 PE=1 SV=1;	;;	NA	K14432 ABA responsive element binding factor | (RAP-DB) Os07g0686100; Similar to Abscisic acid responsive elements-binding factor. (A);	04075|Plant hormone signal transduction;
Os08g0384	positive	0.00163313	0.0231616	proportion--0.70096--0.18632--0.08905--0.02367	;	26956240	26959570	+	RecName: Full=Meiotic recombination protein SPO11-2; Short=OsSPO11-2; AltName: Full=Topoisomerase 6 subunit A2; Short=OsTOP6A2 [];	Meiotic recombination protein SPO11-2 OS=Oryza sativa subsp. indica OX=39946 GN=SPO11-2 PE=1 SV=1;	Spo11/DNA topoisomerase VI subunit A;Spo11/DNA topoisomerase VI subunit A;Spo11/DNA topoisomerase VI subunit A;Spo11/DNA topoisomerase VI subunit A;Spo11/DNA topoisomerase VI subunit A;Spo11/DNA topoisomerase VI, subunit A, N-terminal;;Spo11/DNA topoisomerase VI subunit A;	molecular_function:DNA binding "Any molecular function by which a gene product interacts selectively and non-covalently with DNA [deoxyribonucleic acid]." [GOC:dph, GOC:jl, GOC:tb, GOC:vw](GO:0003677),molecular_function:catalytic activity "Catalysis of a biochemical reaction at physiological temperatures. In biologically catalyzed reactions, the reactants are known as substrates, and the catalyst…	K10878 meiotic recombination protein SPO11 | (RAP-DB) Os08g0156900, TOPOISOMERASE_6_SUBUNIT_A2, TOP6A2; Spo11/DNA topoisomerase VI, subunit A family protein. (A);	04113|Meiosis - yeast;
Os04g3121	positive	0.00272968	0.038097	proportion--0.00000--0.00000--0.95780--0.04220	192 R 0.956*;	3533825	3536978	-	cyclin-P1-1 [Oryza sativa Japonica Group];	Cyclin-P1-1 OS=Oryza sativa subsp. japonica OX=39947 GN=CYCP1-1 PE=3 SV=2;	;;Cyclin PHO80-like;	biological_process:regulation of cyclin-dependent protein serine/threonine kinase activity "Any process that modulates the frequency, rate or extent of cyclin-dependent protein serine/threonine kinase activity." [GOC:go_curators, GOC:pr](GO:0000079),molecular_function:protein kinase binding "Interacting selectively and non-covalently with a protein kinase, any enzyme that catalyzes the transfer o…	K01255 leucyl aminopeptidase [EC:3.4.11.1] | (RefSeq) leucyl aminopeptidase (A);	00480|Glutathione metabolism;
Os08g0551	positive	0	0	proportion--0.71190--0.18630--0.08069--0.02112	109 D 0.734;247 - 0.663;267 - 0.758;279 - 0.825;296 - 0.816;301 - 0.800;337 K 0.683;338 F 0.968*;339 V 0.989*;340 E 0.778;341 V 0.864;342 D 0.981*;343 E 0.723;344 E 0.778;346 N 0.993**;347 T 0.848;348 R 0.995**;420 S 0.991**;421 S 0.989*;423 K 0.996**;424 L 0.831;425 E 0.985*;469 K 0.982*;470 L 0.996**;473 T 0.982*;474 F 0.997**;475 R 0.869;476 P 0.997**;477 M 0.679;478 E 0.985*;480 T 0.781;481 L…	25440172	25445113	+	hypothetical protein OsI_28059 [Oryza sativa Indica Group];	Cinnamoyl-CoA reductase 1 OS=Oryza sativa subsp. japonica OX=39947 GN=CCR1 PE=1 SV=1;	NAD-dependent epimerase/dehydratase;;;	molecular_function:catalytic activity "Catalysis of a biochemical reaction at physiological temperatures. In biologically catalyzed reactions, the reactants are known as substrates, and the catalysts are naturally occurring macromolecular substances known as enzymes. Enzymes possess specific binding sites for substrates, and are usually composed wholly or largely of protein, but RNA that has cata…	K09753 cinnamoyl-CoA reductase [EC:1.2.1.44] | (RefSeq) cinnamoyl-CoA reductase 1-like isoform X1 (A);	00940|Phenylpropanoid biosynthesis;
Os01g1848	positive	0	0	proportion--0.62621--0.34671--0.01743--0.00965	196 - 0.911;197 - 0.998**;198 - 0.988*;199 - 0.998**;200 - 0.906;201 - 0.910;202 - 0.997**;204 - 0.956*;205 - 0.992**;207 - 0.993**;208 - 0.993**;209 - 0.916;210 - 0.914;211 - 0.905;212 - 0.999**;213 - 0.998**;214 - 0.992**;215 - 0.993**;217 - 0.911;218 - 0.995**;219 - 0.997**;	27689463	27697141	-	hypothetical protein OsI_02036 [Oryza sativa Indica Group];	Nuclear pore complex protein NUP98A OS=Arabidopsis thaliana OX=3702 GN=NUP98A PE=1 SV=1;	;Peptidase S59, nucleoporin;Peptidase S59, nucleoporin;Nucleoporin peptidase S59-like;	cellular_component:nuclear pore "Any of the numerous similar discrete openings in the nuclear envelope of a eukaryotic cell, where the inner and outer nuclear membranes are joined." [ISBN:0198547684](GO:0005643),biological_process:nucleocytoplasmic transport "The directed movement of molecules between the nucleus and the cytoplasm." [GOC:go_curators](GO:0006913),molecular_function:structural cons…	K14297 nuclear pore complex protein Nup98-Nup96 | (RAP-DB) Os01g0383900; Peptidase S59, nucleoporin family protein. (A);	03013|RNA transport;05164|Influenza A;
Os02g0508	positive	0	0	proportion--0.87703--0.00000--0.12297--0.00000	276 M 0.956*;277 H 0.993**;278 K 0.999**;279 P 0.996**;280 V 0.918;281 T 0.993**;282 A 0.998**;283 E 0.909;284 E 0.883;285 M 0.898;286 A 0.995**;289 Y 0.993**;290 M 0.885;292 A 0.916;293 M 0.964*;294 Q 0.982*;311 N 0.986*;313 S 0.894;314 S 0.904;	3593774	3594692	-	ribonuclease H2 subunit C [Oryza sativa Japonica Group];	Uncharacterized protein C12B10.15c OS=Schizosaccharomyces pombe (strain 972 / ATCC 24843) OX=284812 GN=SPAC12B10.15c PE=4 SV=1;	Ribonuclease H2, subunit C;;	biological_process:RNA catabolic process "The chemical reactions and pathways resulting in the breakdown of RNA, ribonucleic acid, one of the two main type of nucleic acid, consisting of a long, unbranched macromolecule formed from ribonucleotides joined in 3',5'-phosphodiester linkage." [ISBN:0198506732](GO:0006401),cellular_component:ribonuclease H2 complex "A protein complex that possesses rib…	K10745 ribonuclease H2 subunit C | (RAP-DB) Os02g0168900; Ribonuclease H2, subunit C domain containing protein. (A);	03030|DNA replication;
Os02g3534	positive	0	0	proportion--0.77286--0.14648--0.06781--0.01285	48 - 0.993**;49 - 0.931;50 - 0.994**;52 - 0.994**;53 - 0.994**;54 - 0.999**;55 - 0.999**;56 - 0.999**;57 - 0.994**;70 - 0.999**;71 - 0.928;73 - 0.935;75 - 0.985*;76 - 0.933;80 - 0.933;81 - 0.925;82 - 0.932;83 - 0.994**;84 - 0.999**;85 - 0.995**;86 - 0.999**;87 - 0.933;88 - 0.996**;89 - 0.995**;92 - 0.999**;93 - 0.927;	32487680	32492552	+	hypothetical protein OsI_08840 [Oryza sativa Indica Group];	Mitochondrial metalloendopeptidase OMA1 OS=Schizosaccharomyces pombe (strain 972 / ATCC 24843) OX=284812 GN=oma1 PE=3 SV=1;	;;Peptidase M48;	molecular_function:metalloendopeptidase activity "Catalysis of the hydrolysis of internal, alpha-peptide bonds in a polypeptide chain by a mechanism in which water acts as a nucleophile, one or two metal ions hold the water molecule in place, and charged amino acid side chains are ligands for the metal ions." [GOC:mah, http://merops.sanger.ac.uk/about/glossary.htm#CATTYPE, http://merops.sanger.ac…	K23010 metalloendopeptidase OMA1, mitochondrial [EC:3.4.24.-] | (RefSeq) mitochondrial metalloendopeptidase OMA1 (A);	NA
Os10g1499	positive	0.00097188	0.0139893	proportion--0.98094--0.00000--0.01906--0.00000	6 E 0.998**;7 Q 0.976*;8 H 0.975*;9 G 0.975*;	18790214	18794184	-	hypothetical protein OsI_33881 [Oryza sativa Indica Group];	E3 ubiquitin-protein ligase RZFP34 OS=Arabidopsis thaliana OX=3702 GN=RZPF34 PE=1 SV=1;	Zinc finger, RING-type;Zinc finger, RING-type;RCHY1, zinc-ribbon;;Zinc finger, CHY-type;;Zinc finger, CHY-type;Zinc finger, CTCHY-type;Zinc finger, RING-type;	molecular_function:zinc ion binding "Interacting selectively and non-covalently with zinc [Zn] ions." [GOC:ai](GO:0008270);	K10144 RING finger and CHY zinc finger domain-containing protein 1 [EC:2.3.2.27] | (RefSeq) E3 ubiquitin-protein ligase MIEL1 isoform X1 (A);	04115|p53 signaling pathway;04120|Ubiquitin mediated proteolysis;05162|Measles;
Os04g3368	positive	0	0	proportion--0.72392--0.22684--0.03749--0.01175	41 - 0.659;42 M 0.990**;44 V 0.993**;45 L 0.893;46 V 0.752;47 G 0.688;48 V 0.945;49 L 0.951*;51 D 0.753;52 V 0.956*;53 S 0.740;54 F 0.961*;55 L 0.910;58 G 0.677;63 - 0.553;64 - 0.775;65 - 0.582;66 - 0.579;67 - 0.734;227 M 0.960*;228 K 0.994**;	1767392	1772901	+	repressor of RNA polymerase III transcription MAF1 homolog [Oryza sativa Japonica Group];	Repressor of RNA polymerase III transcription MAF1 homolog OS=Xenopus laevis OX=8355 GN=maf1 PE=2 SV=1;	Repressor of RNA polymerase III transcription Maf1;Repressor of RNA polymerase III transcription Maf1;;	biological_process:negative regulation of transcription by RNA polymerase III "Any process that stops, prevents, or reduces the frequency, rate or extent of transcription mediated by RNA polymerase III." [GOC:go_curators](GO:0016480);	NA	NA
Os05g2816	positive	4.27812e-06	7.17533e-05	proportion--0.92049--0.07559--0.00362--0.00030	299 H 0.997**;300 K 0.890;	2862133	2863728	+	hypothetical protein OsI_20879 [Oryza sativa Indica Group];	Protein PLASTID MOVEMENT IMPAIRED 2 OS=Arabidopsis thaliana OX=3702 GN=PMI2 PE=1 SV=1;	;;;WEB family;;	NA	K18693 diacylglycerol diphosphate phosphatase / phosphatidate phosphatase [EC:3.1.3.81 3.1.3.4] | (RefSeq) protein PLASTID MOVEMENT IMPAIRED 2-like (A);	00561|Glycerolipid metabolism;00564|Glycerophospholipid metabolism;
Os07g0946	positive	0	0	proportion--0.46416--0.21550--0.21878--0.10157	44 - 0.992**;45 - 0.908;46 - 0.994**;47 - 0.937;48 - 0.924;49 - 0.995**;50 - 0.990*;51 - 0.989*;52 - 0.992**;53 - 0.992**;54 - 0.992**;55 - 0.908;57 - 0.951*;58 - 0.992**;59 - 0.934;60 - 0.889;61 - 0.934;63 - 0.984*;89 - 0.917;90 - 0.992**;91 - 0.995**;92 - 0.968*;95 - 0.912;97 - 0.998**;98 - 0.992**;99 - 0.910;101 - 0.990**;102 - 0.958*;103 - 0.896;104 - 0.624;105 - 0.989*;107 - 0.991**;108 - 0.…	8318865	8320238	-	hypothetical protein OsI_25476 [Oryza sativa Indica Group];	NA	;;	NA	NA	NA
Os01g4267	positive	0	0	proportion--0.75849--0.17411--0.05482--0.01258	522 L 0.900;523 A 0.999**;580 G 0.969*;582 A 0.997**;583 S 0.970*;584 I 0.994**;585 F 0.891;587 N 0.999**;588 D 0.975*;589 M 0.999**;590 A 0.842;591 W 1.000**;592 T 0.999**;593 R 0.994**;594 K 0.999**;595 A 1.000**;596 L 1.000**;597 Q 0.990*;598 Q 0.990**;599 L 0.996**;601 R 0.897;602 S 0.999**;	6203520	6204829	-	uncharacterized protein LOC4324752 [Oryza sativa Japonica Group];	Glucoamylase OS=Aspergillus oryzae (strain ATCC 42149 / RIB 40) OX=510516 GN=glaA PE=2 SV=2;	;Carbohydrate binding module family 20;;Carbohydrate binding module family 20;Carbohydrate binding module family 20;	molecular_function:starch binding "Interacting selectively and non-covalently with starch." [GOC:mengo_curators](GO:2001070);	K22267 starch-binding domain-containing protein 1 | (RefSeq) uncharacterized protein LOC112513125 isoform X1 (A);	NA
Os08g0931	positive	1.69261e-10	3.66821e-09	proportion--0.74477--0.24199--0.00999--0.00325	411 V 0.819;412 G 0.827;414 N 0.981*;415 L 0.811;416 G 0.977*;417 N 0.835;419 L 0.807;458 P 0.820;459 R 0.978*;586 R 0.503;588 S 0.769;634 L 0.753;	20895689	20899162	+	putative MLA1 [Oryza sativa Japonica Group];	Disease resistance protein RGA4 OS=Oryza sativa subsp. japonica OX=39947 GN=RGA4 PE=2 SV=1;	;;NB-ARC;;;;;;;	molecular_function:ADP binding "Interacting selectively and non-covalently with ADP, adenosine 5'-diphosphate." [GOC:jl](GO:0043531);	K13457 disease resistance protein RPM1 | (RefSeq) disease resistance protein RPM1 (A);	04626|Plant-pathogen interaction;
Os03g1871	positive	0	0	proportion--0.95169--0.00000--0.04831--0.00000	423 G 0.881;472 R 0.899;473 L 0.833;476 N 0.827;477 F 0.989*;698 W 0.987*;699 H 0.856;700 V 0.989*;702 G 0.848;703 V 0.959*;704 N 0.998**;705 R 0.995**;706 S 0.851;723 Y 0.989*;726 C 0.850;787 I 0.989*;788 G 0.990*;789 E 0.990**;790 L 0.894;791 S 0.856;793 N 0.847;795 I 0.864;	14468291	14478148	+	F-box domain containing protein [Oryza sativa Japonica Group];	NA	F-box domain;F-box domain;;F-box domain;	molecular_function:protein binding "Interacting selectively and non-covalently with any protein or protein complex [a complex of two or more proteins that may include other nonprotein molecules]." [GOC:go_curators](GO:0005515);	NA	NA
Os06g1759	positive	0	0	proportion--0.79054--0.05956--0.13940--0.01050	456 V 0.942;457 S 0.923;458 R 0.995**;459 K 0.996**;460 Y 0.997**;461 V 0.942;462 W 0.999**;463 I 0.995**;464 Y 0.957*;465 S 0.999**;466 A 0.945;469 Y 0.949;471 F 0.996**;472 I 0.999**;473 V 0.943;474 L 0.998**;475 F 0.997**;476 T 0.995**;479 F 0.996**;480 Y 0.996**;481 R 0.984*;482 Y 0.947;483 V 0.996**;488 R 0.951*;489 L 0.924;490 Q 0.969*;491 A 0.932;492 V 0.995**;493 I 0.999**;494 A 0.916;496…	17777190	17780345	+	hypothetical protein OsI_22844 [Oryza sativa Indica Group];	NA	;Zinc finger, RING-CH-type;Zinc finger, RING-CH-type;;Zinc finger, RING-CH-type;	molecular_function:zinc ion binding "Interacting selectively and non-covalently with zinc [Zn] ions." [GOC:ai](GO:0008270);	K15407 queuine tRNA-ribosyltransferase subunit QTRTD1 [EC:2.4.2.29] | (RefSeq) hypothetical protein (A);	NA
Os04g3361	positive	0	0	proportion--0.48006--0.36780--0.08614--0.06600	121 N 0.872;124 P 0.999**;125 N 0.932;126 P 0.945;127 V 0.994**;128 L 0.959*;129 V 0.989*;130 I 0.996**;131 I 0.995**;132 D 0.994**;134 Q 0.920;135 P 0.999**;136 K 0.999**;141 P 0.992**;142 T 0.999**;143 K 0.987*;144 A 0.993**;146 Y 0.991**;147 A 0.909;148 V 0.900;149 E 0.888;150 E 0.951*;162 V 0.976*;164 V 0.831;165 H 0.976*;224 I 0.994**;225 E 0.999**;227 K 0.984*;228 L 0.985*;229 P 0.994**;230…	1820940	1824094	-	hypothetical protein GOBAR_AA25480 [Gossypium barbadense];	26S proteasome non-ATPase regulatory subunit 7 homolog A OS=Arabidopsis thaliana OX=3702 GN=RPN8A PE=1 SV=1;	Rpn11/EIF3F, C-terminal;MPN domain;;JAB1/MPN/MOV34 metalloenzyme domain;JAB1/MPN/MOV34 metalloenzyme domain;;;;	molecular_function:protein binding "Interacting selectively and non-covalently with any protein or protein complex [a complex of two or more proteins that may include other nonprotein molecules]." [GOC:go_curators](GO:0005515);	K03038 26S proteasome regulatory subunit N8 | (RefSeq) 26S proteasome non-ATPase regulatory subunit 7 homolog A-like (A);	03050|Proteasome;05169|Epstein-Barr virus infection;
Os04g3380	positive	0.000220222	0.00334988	proportion--0.92119--0.07764--0.00108--0.00009	375 Q 0.921;	1708567	1713798	+	auxin response factor 11-like isoform X1 [Oryza sativa Japonica Group];	Auxin response factor 11 OS=Oryza sativa subsp. japonica OX=39947 GN=ARF11 PE=2 SV=1;	Auxin response factor;AUX/IAA domain;B3 DNA binding domain;B3 DNA binding domain;;PB1 domain;;B3 DNA binding domain;	molecular_function:DNA binding "Any molecular function by which a gene product interacts selectively and non-covalently with DNA [deoxyribonucleic acid]." [GOC:dph, GOC:jl, GOC:tb, GOC:vw](GO:0003677),molecular_function:protein binding "Interacting selectively and non-covalently with any protein or protein complex [a complex of two or more proteins that may include other nonprotein molecules]." […	K14486 auxin response factor | (RAP-DB) Os04g0664400; Auxin response factor 1. (A);	04075|Plant hormone signal transduction;
Os01g4436	positive	0	0	proportion--0.68188--0.21260--0.08044--0.02508	319 G 0.959*;320 E 0.999**;349 S 0.983*;350 S 0.991**;351 T 0.936;352 I 0.909;353 L 0.957*;354 S 0.933;355 P 0.840;357 P 0.965*;358 I 0.955*;359 A 0.858;360 A 0.869;361 F 0.928;362 A 0.950;363 R 0.937;364 R 0.834;365 K 0.936;366 E 0.836;367 K 0.958*;368 K 0.908;391 E 0.836;392 V 0.651;393 A 0.625;394 K 0.700;395 H 0.894;396 S 0.815;405 N 0.614;406 W 0.628;407 A 0.906;408 S 0.852;409 M 0.625;410 A…	5044043	5047027	-	Os01g0879600 [Oryza sativa Japonica Group];	NA	Protein of unknown function PDDEXK-like;;Protein of unknown function PDDEXK-like;	NA	NA	NA
Os02g2193	positive	0	0	proportion--0.64117--0.13849--0.18120--0.03914	43 - 0.998**;44 - 0.995**;45 - 0.999**;47 M 0.996**;48 G 0.980*;49 S 0.998**;50 S 0.981*;51 A 0.979*;54 T 1.000**;57 Y 0.999**;58 C 1.000**;59 V 0.982*;60 A 0.982*;61 L 0.999**;62 S 0.984*;63 M 0.999**;64 V 1.000**;65 I 0.992**;66 V 1.000**;67 M 0.999**;68 T 1.000**;69 Q 0.986*;70 L 1.000**;71 P 1.000**;72 P 1.000**;73 T 1.000**;74 E 1.000**;75 A 0.999**;76 D 0.998**;77 S 1.000**;78 V 0.985*;79 A…	21613374	21615500	+	hypothetical protein OsI_07575 [Oryza sativa Indica Group];	GPI-anchored protein LLG1 OS=Arabidopsis thaliana OX=3702 GN=LLG1 PE=1 SV=1;	;GPI-anchored protein LORELEI-like;	NA	K11584 serine/threonine-protein phosphatase 2A regulatory subunit B' | (RefSeq) serine/threonine protein phosphatase 2A 57 kDa regulatory subunit B' beta isoform-like (A);	03015|mRNA surveillance pathway;04071|Sphingolipid signaling pathway;04113|Meiosis - yeast;04114|Oocyte meiosis;04151|PI3K-Akt signaling pathway;04152|AMPK signaling pathway;04261|Adrenergic signaling in cardiomyocytes;04728|Dopaminergic synapse;
Os05g2995	positive	0	0	proportion--0.53498--0.37333--0.05401--0.03769	3 - 0.888;4 - 0.895;6 - 0.990*;7 - 0.999**;8 - 0.974*;9 - 0.899;10 - 0.988*;11 - 0.985*;12 - 0.900;13 - 0.905;14 - 0.998**;15 - 0.993**;16 - 0.976*;17 - 0.998**;18 - 0.988*;19 - 0.894;21 - 0.974*;22 - 0.895;23 - 0.897;24 - 0.997**;25 - 0.895;26 - 0.990*;27 - 0.988*;28 - 0.982*;29 - 0.907;30 - 0.991**;31 - 0.998**;32 - 0.987*;33 - 0.998**;34 - 0.998**;36 - 0.974*;37 - 0.997**;38 - 0.912;41 - 0.987…	1618040	1624680	+	uncharacterized protein LOC4339673 [Oryza sativa Japonica Group];	NA	;;	NA	K16570 gamma-tubulin complex component 3 | (RefSeq) gamma-tubulin complex component 3 (A);	NA
Os01g2830	positive	7.92749e-05	0.0012351	proportion--0.44720--0.40107--0.07999--0.07174	;	17094893	17097631	-	hypothetical protein OsI_03056 [Oryza sativa Indica Group];	Pentatricopeptide repeat-containing protein At1g11290, chloroplastic OS=Arabidopsis thaliana OX=3702 GN=PCMP-H40 PE=2 SV=1;	Pentatricopeptide repeat;Pentatricopeptide repeat;Pentatricopeptide repeat;;;;;;Pentatricopeptide repeat;Pentatricopeptide repeat;Pentatricopeptide repeat;Pentatricopeptide repeat;Pentatricopeptide repeat;Pentatricopeptide repeat;Pentatricopeptide repeat;Pentatricopeptide repeat;Pentatricopeptide repeat;Pentatricopeptide repeat;Pentatricopeptide repeat;Pentatricopeptide repeat;Pentatricopeptide r…	NA	K22262 WD repeat and FYVE domain-containing protein 3 | (RefSeq) protein SPIRRIG (A);	NA
Os06g0454	positive	0	0	proportion--0.69929--0.20327--0.07549--0.02194	182 S 0.983*;189 Y 0.837;190 Q 0.997**;263 W 0.907;264 L 0.776;266 P 0.838;267 L 0.995**;269 E 0.724;270 A 0.783;271 Y 0.787;278 S 0.985*;279 V 0.767;280 A 0.987*;282 D 0.981*;283 S 0.985*;284 R 0.988*;285 Y 0.871;286 H 0.989*;288 E 0.953*;290 A 0.944;291 N 0.983*;292 N 0.981*;293 N 0.975*;294 S 0.995**;295 T 0.794;310 M 0.937;325 D 0.674;326 H 0.988*;327 L 0.983*;328 S 0.981*;329 E 0.868;330 R 0…	3181012	3185874	+	unknown protein [Oryza sativa Japonica Group];	NA	;	NA	NA	NA
Os04g1732	positive	1.43064e-07	2.59344e-06	proportion--0.67551--0.30865--0.01087--0.00497	425 K 0.994**;426 K 0.849;427 E 0.974*;	14219316	14220138	-	uncharacterized protein LOC107280644 [Oryza sativa Japonica Group];	NA	NA	NA	NA	NA
Os03g3136	positive	0.000178316	0.00272532	proportion--0.64079--0.21088--0.11160--0.03673	;	28625906	28633839	-	RecName: Full=Guanine nucleotide-binding protein subunit beta; AltName: Full=WD40 repeat-containing protein 80; Short=OsWD40-80 [];	Guanine nucleotide-binding protein subunit beta OS=Oryza sativa subsp. indica OX=39946 GN=RGBB PE=2 SV=1;	WD40-repeat-containing domain;WD40 repeat;G-protein, beta subunit;G-protein, beta subunit;G-protein, beta subunit;G-protein, beta subunit;Guanine nucleotide-binding protein, beta subunit;WD40 repeat;WD40 repeat;WD40 repeat;WD40 repeat;WD40 repeat;WD40 repeat;WD40 repeat;WD40 repeat;;WD40 repeat;G-protein beta WD-40 repeat;G-protein beta WD-40 repeat;G-protein beta WD-40 repeat;WD40 repeat;WD40 re…	molecular_function:protein binding "Interacting selectively and non-covalently with any protein or protein complex [a complex of two or more proteins that may include other nonprotein molecules]." [GOC:go_curators](GO:0005515),biological_process:signal transduction "The cellular process in which a signal is conveyed to trigger a change in the activity or state of a cell. Signal transduction begin…	K04536 guanine nucleotide-binding protein G(I)/G(S)/G(T) subunit beta-1 | (RAP-DB) Os03g0669200; Similar to GTP binding protein2. (A);	04011|MAPK signaling pathway - yeast;04014|Ras signaling pathway;04062|Chemokine signaling pathway;04151|PI3K-Akt signaling pathway;04713|Circadian entrainment;04723|Retrograde endocannabinoid signaling;04724|Glutamatergic synapse;04725|Cholinergic synapse;04726|Serotonergic synapse;04727|GABAergic synapse;04728|Dopaminergic synapse;04740|Olfactory transduction;04744|Phototransduction;05032|Morph…
Os05g1747	positive	0	0	proportion--0.77951--0.12902--0.07848--0.01299	54 C 0.998**;55 Q 0.924;56 A 0.991**;57 V 0.989*;59 T 0.908;60 V 0.992**;61 H 0.993**;62 A 0.992**;63 P 0.908;64 A 0.992**;65 T 0.995**;66 P 0.911;67 R 0.906;68 R 0.923;69 P 0.925;70 R 0.989*;71 P 0.928;72 S 0.988*;73 S 0.993**;74 T 0.908;76 L 0.987*;77 V 0.992**;78 L 0.985*;79 L 0.886;80 T 0.988*;81 A 0.992**;82 P 0.909;83 T 0.988*;84 F 0.899;85 S 0.987*;86 G 0.911;88 R 0.986*;89 R 0.925;90 P 0.…	11109035	11114063	-	hypothetical protein OsI_19848 [Oryza sativa Indica Group];	Leucine-rich repeat receptor-like serine/threonine-protein kinase At2g14510 OS=Arabidopsis thaliana OX=3702 GN=At2g14510 PE=1 SV=1;	;Leucine-rich repeat-containing N-terminal, plant-type;Malectin-like domain;;	NA	K04733 interleukin-1 receptor-associated kinase 4 [EC:2.7.11.1] | (RefSeq) probable LRR receptor-like serine/threonine-protein kinase At1g67720 (A);	04064|NF-kappa B signaling pathway;04620|Toll-like receptor signaling pathway;04722|Neurotrophin signaling pathway;05133|Pertussis;05140|Leishmaniasis;05142|Chagas disease (American trypanosomiasis);05145|Toxoplasmosis;05152|Tuberculosis;05162|Measles;05164|Influenza A;
Os08g0846	positive	3.97683e-05	0.000630798	proportion--0.43747--0.54843--0.00626--0.00784	264 G 0.741;265 C 0.833;	21684815	21685317	+	unnamed protein product [Oryza sativa Japonica Group];	NA	NA	NA	NA	NA
Os09g0082	positive	2.24265e-14	6.37998e-13	proportion--0.64579--0.25274--0.07292--0.02854	240 A 0.555;241 L 0.984*;242 L 0.898;243 A 0.510;244 T 0.810;245 K 0.892;246 A 0.852;247 I 0.935;248 A 0.515;250 Q 0.916;251 T 0.920;252 I 0.540;254 P 0.973*;255 S 0.619;256 I 0.997**;258 L 0.989*;259 Q 0.870;260 Q 0.945;261 Y 0.954*;265 C 0.983*;267 C 0.830;268 A 0.925;269 S 0.998**;270 F 0.983*;271 S 0.585;272 H 0.508;280 P 0.948;281 L 0.979*;282 A 0.874;283 V 0.880;285 - 0.972*;	24114086	24118166	+	hypothetical protein OsI_30377 [Oryza sativa Indica Group];	Cyclase-like protein 4 OS=Oryza sativa subsp. japonica OX=39947 GN=CYL4 PE=2 SV=1;	;;Kynurenine formamidase/cyclase-like;	molecular_function:arylformamidase activity "Catalysis of the reaction: N-formyl-L-kynurenine + H2O = formate + L-kynurenine." [EC:3.5.1.9](GO:0004061),biological_process:tryptophan catabolic process to kynurenine "The chemical reactions and pathways resulting in the breakdown of tryptophan into other compounds, including kynurenine." [GOC:go_curators](GO:0019441);	NA	NA
Os07g0116	positive	0	0	proportion--0.51117--0.35697--0.07764--0.05422	3 G 0.999**;5 Q 0.998**;6 T 0.998**;7 T 0.890;9 I 0.995**;10 C 0.975*;11 I 0.976*;12 S 0.981*;13 V 0.996**;14 V 0.960*;15 V 0.974*;16 I 0.994**;17 I 0.993**;18 C 0.977*;19 Y 0.999**;20 R 0.999**;21 L 0.998**;22 S 0.990**;23 I 0.852;28 I 0.993**;29 C 0.999**;31 C 0.911;32 V 0.887;33 Q 0.894;34 S 0.996**;36 T 0.995**;37 S 0.784;	911869	913377	+	hypothetical protein [Oryza sativa Japonica Group];	NA	NA	NA	NA	NA
Os02g0632	positive	0	0	proportion--0.57729--0.18829--0.17676--0.05765	2 S 0.999**;3 A 0.991**;4 V 0.975*;5 V 0.998**;7 G 0.979*;8 K 0.852;10 S 0.900;12 S 0.994**;13 I 0.900;19 F 0.895;20 G 0.996**;21 D 0.993**;22 E 0.989*;24 I 0.930;25 P 0.885;26 S 0.995**;27 S 0.899;29 P 0.996**;30 S 0.919;31 P 0.997**;33 S 0.999**;34 P 0.879;35 P 0.996**;36 H 0.999**;37 H 0.992**;39 H 0.996**;40 H 0.841;41 P 0.997**;53 F 0.923;64 L 0.868;65 H 0.999**;67 L 0.921;69 S 0.897;70 L 0.…	4580825	4583773	+	hypothetical protein OsI_06132 [Oryza sativa Indica Group];	NA	;;	NA	NA	NA
Os06g1356	positive	0	0	proportion--0.61319--0.38360--0.00197--0.00123	;	11511173	11513928	+	hypothetical protein OsI_22721 [Oryza sativa Indica Group];	Auxin-responsive protein IAA7 OS=Oryza sativa subsp. japonica OX=39947 GN=IAA7 PE=2 SV=1;	AUX/IAA protein;AUX/IAA domain;;	cellular_component:nucleus "A membrane-bounded organelle of eukaryotic cells in which chromosomes are housed and replicated. In most cells, the nucleus contains all of the cell's chromosomes except the organellar chromosomes, and is the site of RNA synthesis and processing. In some species, or in specialized cell types, RNA metabolism or DNA replication may be absent." [GOC:go_curators](GO:000563…	K14484 auxin-responsive protein IAA | (RefSeq) IAA7 - auxin-responsive Aux/IAA family member (A);	04075|Plant hormone signal transduction;
Os11g1440	positive	4.44089e-14	1.22366e-12	proportion--0.86289--0.00000--0.13711--0.00000	96 Y 0.999**;105 T 0.910;107 R 0.995**;108 G 0.919;113 K 0.999**;114 S 0.999**;115 R 0.917;116 Y 0.883;117 Q 0.993**;119 R 0.992**;120 G 0.994**;121 M 0.971*;	17123061	17123694	+	uncharacterized protein LOC4350443 [Oryza sativa Japonica Group];	NA	NA	NA	NA	NA
Os12g0429	positive	1.58299e-08	3.05326e-07	proportion--0.99238--0.00000--0.00762--0.00000	379 G 0.943;380 S 0.947;	2910847	2912691	-	B3 domain-containing protein Os11g0156000-like [Oryza sativa Japonica Group];	B3 domain-containing protein Os11g0156000 OS=Oryza sativa subsp. japonica OX=39947 GN=Os11g0156000 PE=2 SV=1;	;B3 DNA binding domain;B3 DNA binding domain;B3 DNA binding domain;;	molecular_function:DNA binding "Any molecular function by which a gene product interacts selectively and non-covalently with DNA [deoxyribonucleic acid]." [GOC:dph, GOC:jl, GOC:tb, GOC:vw](GO:0003677);	K09287 RAV-like factor | (RefSeq) AP2/ERF and B3 domain-containing transcription factor RAV1-like (A);	NA
Os07g2157	positive	0	0	proportion--0.63549--0.17854--0.14518--0.04079	3 E 0.995**;4 R 0.994**;5 S 0.999**;6 L 0.946;7 L 0.999**;8 A 0.999**;9 A 0.996**;10 V 0.951*;11 L 0.996**;12 L 0.965*;13 G 0.941;14 V 0.933;15 L 0.995**;17 V 0.996**;20 P 0.995**;21 G 0.996**;26 V 0.927;27 G 0.939;28 T 0.928;29 Q 0.999**;30 P 0.944;31 G 0.936;32 A 0.928;33 M 0.999**;34 E 0.859;35 K 0.996**;37 T 0.779;39 E 0.997**;40 P 0.997**;41 A 0.971*;42 P 0.997**;43 H 0.941;45 S 0.998**;46 L…	23093464	23101065	-	NA	NA	NA	NA	NA	NA
Os01g4825	positive	0	0	proportion--0.69821--0.29643--0.00376--0.00160	;	2345539	2348769	-	kinetochore protein SPC25 homolog [Oryza sativa Japonica Group];	Kinetochore protein SPC25 homolog OS=Arabidopsis thaliana OX=3702 GN=SPC25 PE=1 SV=1;	Chromosome segregation protein Spc25;;;	NA	K11550 kinetochore protein Spc25, animal type | (RefSeq) kinetochore protein Spc25 (A);	NA
Os01g2057	positive	0	0	proportion--0.48041--0.28353--0.14845--0.08761	1 - 0.684;2 - 0.684;3 - 0.684;4 - 0.684;5 - 0.684;6 - 0.684;7 - 0.684;8 - 0.684;9 - 0.684;10 - 0.684;11 - 0.684;12 - 0.684;13 - 0.684;14 - 0.684;15 - 0.684;16 - 0.684;17 - 0.684;18 - 0.684;19 - 0.684;20 - 0.684;21 - 0.684;22 - 0.684;23 - 0.684;24 - 0.684;25 - 0.684;26 - 0.684;27 - 0.684;28 - 0.684;29 - 0.684;30 - 0.684;31 - 0.684;32 - 0.684;33 - 0.684;34 - 0.684;35 - 0.684;36 - 0.684;37 - 0.915;3…	24218807	24219668	+	hypothetical protein [Oryza sativa Japonica Group];	B3 domain-containing protein Os10g0323000 OS=Oryza sativa subsp. japonica OX=39947 GN=Os10g0323000 PE=2 SV=1;	B3 DNA binding domain;	molecular_function:DNA binding "Any molecular function by which a gene product interacts selectively and non-covalently with DNA [deoxyribonucleic acid]." [GOC:dph, GOC:jl, GOC:tb, GOC:vw](GO:0003677);	NA	NA
Os07g1542	positive	1.14548e-08	2.24078e-07	proportion--0.55810--0.32563--0.07343--0.04284	22 - 0.613;23 - 0.664;27 - 0.507;28 - 0.926;30 - 0.531;35 - 0.841;36 - 0.576;40 - 0.517;43 - 0.628;46 - 0.927;50 - 0.612;190 - 0.560;195 - 0.503;361 F 0.944;	16763583	16771748	+	trafficking protein particle complex subunit 4 [Oryza sativa Japonica Group];	Trafficking protein particle complex subunit 4 OS=Dictyostelium discoideum OX=44689 GN=trappc4 PE=3 SV=1;	Trafficking protein particle complex subunit;;Trafficking protein particle complex subunit;Trafficking protein particle complex subunit;	biological_process:vesicle-mediated transport "A cellular transport process in which transported substances are moved in membrane-bounded vesicles; transported substances are enclosed in the vesicle lumen or located in the vesicle membrane. The process begins with a step that directs a substance to the forming vesicle, and includes vesicle budding and coating. Vesicles are then targeted to, and f…	K20303 trafficking protein particle complex subunit 4 | (RAP-DB) Os07g0454700; Similar to Trafficking protein particle complex subunit 4 (Synbindin) (TRS23 homolog). (A);	NA
Os03g4080	positive	0	0	proportion--0.67749--0.16613--0.12558--0.03080	122 R 0.999**;144 T 0.998**;145 G 0.987*;146 K 0.938;147 S 0.997**;148 G 0.994**;149 R 0.993**;150 S 0.994**;151 P 0.999**;155 R 0.988*;156 A 0.919;170 - 0.923;171 - 0.851;173 - 0.815;174 - 0.969*;175 - 0.753;	36080275	36081639	-	hypothetical protein OsI_13948 [Oryza sativa Indica Group];	NA	CLAVATA3/ESR (CLE)-related protein 25/26;;	biological_process:cell-cell signaling involved in cell fate commitment "Signaling at long or short range between cells that results in the commitment of a cell to a certain fate." [GOC:dph, GOC:go_curators, GOC:tb](GO:0045168);	NA	NA
Os09g0369	positive	2.57054e-06	4.34918e-05	proportion--0.47528--0.51136--0.00644--0.00692	438 G 0.987*;439 V 0.857;	19777817	19778741	-	uncharacterized protein LOC112936479 [Oryza sativa Japonica Group];	NA	;;;;	NA	NA	NA
Os11g1287	positive	2.41077e-07	4.32146e-06	proportion--0.79698--0.19072--0.00992--0.00237	130 M 0.997**;131 K 0.988*;	14224020	14226800	-	uncharacterized protein LOC4350369 isoform X2 [Oryza sativa Japonica Group];	NA	;;	NA	NA	NA
Os02g2328	positive	0	0	proportion--0.92202--0.00000--0.07797--0.00000	266 K 0.803;267 C 0.989*;268 V 0.987*;270 I 0.828;271 T 0.989*;273 A 0.959*;274 K 0.811;276 E 0.989*;277 H 0.985*;278 I 0.977*;279 K 0.817;280 Q 0.997**;281 Y 0.984*;282 K 0.786;283 C 0.985*;284 P 0.843;302 S 0.995**;303 S 0.849;304 K 0.983*;305 R 0.843;306 S 0.998**;	23006764	23015170	+	RecName: Full=PHD finger protein ALFIN-LIKE 7 [];	PHD finger protein ALFIN-LIKE 7 OS=Oryza sativa subsp. indica OX=39946 GN=OsI_07694 PE=3 SV=1;	;Alfin;;	biological_process:regulation of transcription, DNA-templated "Any process that modulates the frequency, rate or extent of cellular DNA-templated transcription." [GOC:go_curators, GOC:txnOH](GO:0006355),molecular_function:histone binding "Interacting selectively and non-covalently with a histone, any of a group of water-soluble proteins found in association with the DNA of eukaroytic chromosomes.…	K00521 ferric-chelate reductase [EC:1.16.1.7] | (RefSeq) ferric reduction oxidase 6-like isoform X1 (A);	NA
Os07g2778	positive	0	0	proportion--0.56284--0.17845--0.19643--0.06228	1 - 0.829;2 - 0.829;3 - 0.829;4 - 0.829;5 - 0.829;6 - 0.829;7 - 0.829;8 - 0.829;9 - 0.829;10 - 0.829;11 - 0.829;12 - 0.829;13 - 0.829;14 - 0.829;15 - 0.829;16 - 0.829;17 - 0.829;18 - 0.829;19 - 0.829;20 - 0.829;21 - 0.829;22 - 0.829;23 - 0.829;24 - 0.829;25 - 0.829;26 - 0.829;27 - 0.829;28 - 0.829;29 - 0.829;30 - 0.829;31 - 0.829;32 - 0.829;33 - 0.829;34 - 0.829;35 - 0.829;36 - 0.829;37 - 0.829;3…	27595722	27610572	-	hypothetical protein OsI_27059 [Oryza sativa Indica Group];	NA	;;	NA	NA	NA
Os07g0459	positive	0	0	proportion--0.64907--0.20300--0.11269--0.03524	;	3894238	3900580	-	uncharacterized protein LOC4342484 [Oryza sativa Japonica Group];	NA	NA	NA	NA	NA
Os05g3059	positive	2.566e-11	5.92022e-10	proportion--0.92142--0.05582--0.02146--0.00130	352 L 0.818;353 G 0.812;354 W 0.982*;355 L 0.980*;356 L 0.628;363 H 0.982*;696 K 0.820;	1191899	1194215	+	hypothetical protein OsJ_19684 [Oryza sativa Japonica Group];	Major pollen allergen Ole e 10 OS=Olea europaea OX=4146 PE=1 SV=1;	X8 domain;;;X8 domain;	NA	K22832 1,3-beta-glucanosyltransferase GAS1 [EC:2.4.1.-] | (RefSeq) glucan endo-1,3-beta-glucosidase 3 (A);	NA
Os02g2763	positive	0	0	proportion--0.83717--0.00000--0.16283--0.00000	1 - 0.516;2 - 0.516;3 - 0.516;4 - 0.516;5 - 0.516;6 - 0.516;7 - 0.516;8 - 0.516;9 - 0.516;10 - 0.516;11 - 0.516;12 - 0.516;13 - 0.516;14 - 0.516;15 - 0.516;16 - 0.516;17 - 0.516;18 - 0.516;19 - 0.516;20 - 0.516;21 - 0.516;22 - 0.516;23 - 0.516;24 - 0.516;25 - 0.516;26 - 0.516;27 - 0.516;28 - 0.516;29 - 0.516;30 - 0.516;31 - 0.516;32 - 0.516;33 - 0.516;34 - 0.516;35 - 0.516;36 - 0.516;37 - 0.516;3…	26604328	26607634	+	hypothetical protein OsI_08122 [Oryza sativa Indica Group];	Glycolipid transfer protein 1 OS=Arabidopsis thaliana OX=3702 GN=GLTP1 PE=2 SV=1;	;;Glycolipid transfer protein domain;	cellular_component:cytoplasm "All of the contents of a cell excluding the plasma membrane and nucleus, but including other subcellular structures." [ISBN:0198547684](GO:0005737),biological_process:intermembrane lipid transfer "The transport of lipids between membranes in which a lipid molecule is transported through an aqueous phase from the outer leaflet of a donor membrane to the outer leaflet …	K08051 pleckstrin homology domain containing family A member 8 | (RefSeq) glycolipid transfer protein 1 (A);	NA
Os02g2268	positive	0.000258145	0.00388385	proportion--0.75094--0.23955--0.00721--0.00230	243 R 0.933;244 - 0.970*;	22505089	22506647	-	uncharacterized protein LOC4329649 [Oryza sativa Japonica Group];	NA	;;	NA	NA	NA
Os02g1857	positive	0	0	proportion--0.55036--0.34726--0.06277--0.03961	45 I 0.751;50 S 0.753;51 R 0.881;52 L 0.750;56 A 0.977*;57 S 0.779;59 A 0.973*;60 F 0.748;61 S 0.753;62 A 0.720;65 E 0.773;66 A 0.743;68 P 0.819;69 A 0.572;70 I 0.983*;71 A 0.763;72 T 0.795;73 A 0.994**;74 T 0.981*;75 A 0.759;76 S 0.994**;79 P 0.976*;80 P 0.976*;81 P 0.997**;82 P 0.984*;83 A 0.986*;84 P 0.819;85 A 0.988*;86 A 0.997**;87 A 0.836;91 A 0.737;92 A 0.737;93 A 0.835;94 A 0.785;95 V 0.7…	18291701	18300551	+	uncharacterized protein LOC107276085 [Oryza sativa Japonica Group];	NA	WRC domain;;WRC domain;;	NA	NA	NA
Os02g3503	positive	0.00152283	0.0216611	proportion--0.83065--0.07698--0.08454--0.00783	;	32290861	32297211	+	MADS-box transcription factor 57 isoform X2 [Oryza sativa Japonica Group];	MADS-box transcription factor 57 OS=Oryza sativa subsp. japonica OX=39947 GN=MADS57 PE=1 SV=2;	Transcription factor, MADS-box;Transcription factor, K-box;Transcription factor, MADS-box;Transcription factor, MADS-box;Transcription factor, MADS-box;Transcription factor, MADS-box;Transcription factor, K-box;;;Transcription factor, MADS-box;	molecular_function:DNA binding "Any molecular function by which a gene product interacts selectively and non-covalently with DNA [deoxyribonucleic acid]." [GOC:dph, GOC:jl, GOC:tb, GOC:vw](GO:0003677),molecular_function:DNA-binding transcription factor activity "A protein or a member of a complex that interacts selectively and non-covalently with a specific DNA sequence [sometimes referred to as …	K09264 MADS-box transcription factor, plant | (RefSeq) MADS-box transcription factor 23-like (A);	NA
Os07g2503	positive	9.83214e-12	2.3355e-10	proportion--0.96955--0.00000--0.03045--0.00000	44 - 0.692;45 - 0.956*;46 - 0.976*;47 - 0.708;48 - 0.632;82 V 0.644;436 F 0.997**;437 T 0.960*;439 F 0.751;440 P 0.573;444 R 0.997**;	25521158	25525278	-	putative glycerophosphoryl diester phosphodiesterase [Oryza sativa Japonica Group];	Glycerophosphodiester phosphodiesterase GDPD6 OS=Arabidopsis thaliana OX=3702 GN=GDPD6 PE=2 SV=1;	;Glycerophosphodiester phosphodiesterase domain;Glycerophosphodiester phosphodiesterase domain;;	biological_process:lipid metabolic process "The chemical reactions and pathways involving lipids, compounds soluble in an organic solvent but not, or sparingly, in an aqueous solvent. Includes fatty acids; neutral fats, other fatty-acid esters, and soaps; long-chain [fatty] alcohols and waxes; sphingoids and other long-chain bases; glycolipids, phospholipids and sphingolipids; and carotenes, poly…	K01126 glycerophosphoryl diester phosphodiesterase [EC:3.1.4.46] | (RAP-DB) Os07g0602800; Similar to glycerophosphoryl diester phosphodiesterase. (A);	00564|Glycerophospholipid metabolism;
Os12g2402	positive	7.08754e-05	0.00111142	proportion--0.00000--0.00000--0.92887--0.07113	1 - 0.541;2 - 0.541;3 - 0.541;4 - 0.541;5 M 0.541;6 A 0.541;7 T 0.987*;8 A 0.541;9 T 0.541;10 S 0.541;11 T 0.541;12 A 0.541;13 A 0.541;14 Y 0.541;15 W 0.541;16 L 0.541;17 A 0.541;18 E 0.541;19 H 0.541;20 P 0.541;21 A 0.541;22 I 0.541;23 V 0.541;24 S 0.541;25 F 0.541;26 R 0.541;27 W 0.541;28 S 0.541;29 P 0.541;30 T 0.541;31 G 0.541;32 L 0.541;33 W 0.541;34 F 0.541;35 S 0.541;36 T 0.541;37 W 0.541;…	26387209	26388538	-	hypothetical protein OsI_39257 [Oryza sativa Indica Group];	Elongation of fatty acids protein 3-like OS=Arabidopsis thaliana OX=3702 GN=HOS3 PE=2 SV=1;	;ELO family;ELO family;	cellular_component:integral component of membrane "The component of a membrane consisting of the gene products and protein complexes having at least some part of their peptide sequence embedded in the hydrophobic region of the membrane." [GOC:dos, GOC:go_curators](GO:0016021);	K10249 elongation of very long chain fatty acids protein 4 [EC:2.3.1.199] | (RefSeq) putative elongation of fatty acids protein DDB_G0272012 (A);	00062|Fatty acid elongation;
Os04g3302	positive	4.8493e-07	8.51852e-06	proportion--0.72421--0.27117--0.00336--0.00126	183 - 0.562;189 - 0.574;190 - 0.909;	2255238	2259876	-	AP2-like ethylene-responsive transcription factor AIL5 isoform X2 [Oryza sativa Japonica Group];	AP2-like ethylene-responsive transcription factor AIL5 OS=Arabidopsis thaliana OX=3702 GN=AIL5 PE=2 SV=2;	AP2/ERF domain;AP2/ERF domain;AP2/ERF domain;;;AP2/ERF domain;AP2/ERF domain;AP2/ERF domain;AP2/ERF domain;AP2/ERF domain;	molecular_function:DNA-binding transcription factor activity "A protein or a member of a complex that interacts selectively and non-covalently with a specific DNA sequence [sometimes referred to as a motif] within the regulatory region of a gene to modulate transcription. Regulatory regions include promoters [proximal and distal] and enhancers. Genes are transcriptional units, and include bacteri…	K09285 AP2-like factor, ANT lineage | (RAP-DB) Os04g0653600, APETALA2/ETHYLENE-RESPONSIVE_ELEMENT_BINDING_PROTEIN_44, AP2/EREBP44; Similar to AINTEGUMENTA-like protein. (A);	NA
Os01g4027	positive	0	0	proportion--0.82366--0.17408--0.00186--0.00039	;	8039421	8043922	+	probable serine/threonine-protein kinase PBL1 [Oryza sativa Japonica Group];	Probable serine/threonine-protein kinase PBL15 OS=Arabidopsis thaliana OX=3702 GN=PBL15 PE=1 SV=1;	;Protein kinase domain;;Serine-threonine/tyrosine-protein kinase, catalytic domain;	molecular_function:protein kinase activity "Catalysis of the phosphorylation of an amino acid residue in a protein, usually according to the reaction: a protein + ATP = a phosphoprotein + ADP." [MetaCyc:PROTEIN-KINASE-RXN](GO:0004672),molecular_function:ATP binding "Interacting selectively and non-covalently with ATP, adenosine 5'-triphosphate, a universally important coenzyme and enzyme regulato…	K04733 interleukin-1 receptor-associated kinase 4 [EC:2.7.11.1] | (RefSeq) protein kinase 2A, chloroplastic-like isoform X1 (A);	04064|NF-kappa B signaling pathway;04620|Toll-like receptor signaling pathway;04722|Neurotrophin signaling pathway;05133|Pertussis;05140|Leishmaniasis;05142|Chagas disease (American trypanosomiasis);05145|Toxoplasmosis;05152|Tuberculosis;05162|Measles;05164|Influenza A;
Os03g3571	positive	1.12704e-07	2.05856e-06	proportion--0.86234--0.07370--0.05893--0.00504	;	32560108	32563922	-	endoplasmic reticulum oxidoreductin-1 [Oryza sativa Japonica Group];	Endoplasmic reticulum oxidoreductin-1 OS=Arabidopsis thaliana OX=3702 GN=AERO1 PE=1 SV=1;	Endoplasmic reticulum oxidoreductin 1;Endoplasmic reticulum oxidoreductin 1;;	molecular_function:protein disulfide isomerase activity "Catalysis of the rearrangement of both intrachain and interchain disulfide bonds in proteins." [EC:5.3.4.1, GOC:vw, http://en.wikipedia.org/wiki/Protein_disulfide-isomerase#Function](GO:0003756),cellular_component:endoplasmic reticulum "The irregular network of unit membranes, visible only by electron microscopy, that occurs in the cytoplas…	K10950 ERO1-like protein alpha [EC:1.8.4.-] | (RAP-DB) Os03g0733800; Endoplasmic reticulum oxidoreductin 1 family protein. (A);	04141|Protein processing in endoplasmic reticulum;05110|Vibrio cholerae infection;
Os09g1798	positive	0	0	proportion--0.74208--0.14417--0.09525--0.01850	78 - 1.000**;79 - 0.998**;80 - 0.999**;81 - 0.972*;82 - 1.000**;83 - 0.999**;84 - 0.998**;85 - 0.998**;86 - 0.998**;87 - 0.994**;88 - 0.998**;89 - 0.998**;90 - 1.000**;91 - 0.998**;92 - 0.971*;93 - 1.000**;94 - 0.972*;95 - 0.999**;96 - 0.974*;97 - 0.990*;98 - 0.995**;99 - 1.000**;100 - 1.000**;101 - 0.996**;102 - 0.507;103 - 0.980*;104 - 0.998**;	4248225	4252812	+	hypothetical protein OsI_31972 [Oryza sativa Indica Group];	Transmembrane emp24 domain-containing protein p24beta2 OS=Arabidopsis thaliana OX=3702 GN=At3g07680 PE=1 SV=1;	;TMP21-related;GOLD domain;GOLD domain;GOLD domain;	NA	K20347 p24 family protein beta-1 | (RefSeq) transmembrane emp24 domain-containing protein p24beta2-like (A);	NA
Os10g1152	positive	3.13267e-08	5.93545e-07	proportion--0.72492--0.27505--0.00002--0.00001	;	15524400	15524934	-	disease resistance response protein, putative, expressed [Oryza sativa Japonica Group];	Dirigent protein 1 OS=Arabidopsis thaliana OX=3702 GN=DIR1 PE=2 SV=1;	;Dirigent protein;;	NA	K01870 isoleucyl-tRNA synthetase [EC:6.1.1.5] | (RefSeq) isoleucine--tRNA ligase, chloroplastic/mitochondrial-like (A);	00970|Aminoacyl-tRNA biosynthesis;
Os11g2313	positive	0	0	proportion--0.72905--0.22620--0.03415--0.01060	738 L 0.992**;739 - 0.680;740 V 0.945;741 P 0.995**;742 H 0.995**;743 F 0.995**;744 A 0.995**;745 A 0.996**;746 A 0.999**;747 H 0.999**;748 R 0.947;750 L 0.995**;751 V 0.947;752 A 0.995**;	27906437	27907903	+	Os11g0634700 [Oryza sativa Japonica Group];	Transcription factor bHLH85 OS=Arabidopsis thaliana OX=3702 GN=BHLH85 PE=2 SV=1;	Myc-type, basic helix-loop-helix (bHLH) domain;;Myc-type, basic helix-loop-helix (bHLH) domain;Myc-type, basic helix-loop-helix (bHLH) domain;;	molecular_function:protein dimerization activity "The formation of a protein dimer, a macromolecular structure consists of two noncovalently associated identical or nonidentical subunits." [ISBN:0198506732](GO:0046983);	K12126 phytochrome-interacting factor 3 | (RefSeq) transcription factor PIF3-like isoform X1 (A);	04075|Plant hormone signal transduction;04712|Circadian rhythm - plant;
Os12g1966	positive	3.50394e-11	8.04572e-10	proportion--0.77895--0.20835--0.01002--0.00268	825 M 0.990*;826 V 0.635;827 N 0.985*;828 N 0.869;829 L 0.987*;830 S 0.977*;	22514386	22517851	+	factor of DNA methylation 1 isoform X2 [Oryza sativa Japonica Group];	Factor of DNA methylation 1 OS=Arabidopsis thaliana OX=3702 GN=FDM1 PE=1 SV=1;	;;;Uncharacterised domain XH;;	NA	K18626 trichohyalin | (RefSeq) protein INVOLVED IN DE NOVO 2-like isoform X1 (A);	NA
Os08g1699	positive	0	0	proportion--0.80051--0.08421--0.10431--0.01097	;	9644000	9646850	-	hypothetical protein OsI_29138 [Oryza sativa Indica Group];	NA	;;	NA	NA	NA
Os12g1169	positive	8.27954e-05	0.00128787	proportion--0.77761--0.21530--0.00556--0.00154	192 K 0.955*;	12473436	12474580	+	uncharacterized protein LOC4352073 [Oryza sativa Japonica Group];	NA	;;	NA	NA	NA
Os02g3281	positive	1.08963e-07	1.994e-06	proportion--0.74390--0.12823--0.10907--0.01880	;	30808989	30812777	-	syntaxin-22 [Oryza sativa Japonica Group];	Syntaxin-22 OS=Arabidopsis thaliana OX=3702 GN=SYP22 PE=1 SV=1;	Target SNARE coiled-coil homology domain;Target SNARE coiled-coil homology domain;Target SNARE coiled-coil homology domain;;Syntaxin, N-terminal domain;Syntaxin, N-terminal domain;;	cellular_component:membrane "A lipid bilayer along with all the proteins and protein complexes embedded in it an attached to it." [GOC:dos, GOC:mah, ISBN:0815316194](GO:0016020);	K08488 syntaxin 7 | (RefSeq) LOC109747772; syntaxin-22-like (A);	04130|SNARE interactions in vesicular transport;04145|Phagosome;
Os04g0230	positive	4.44089e-16	1.41814e-14	proportion--0.94252--0.00000--0.05748--0.00000	284 I 0.896;319 R 0.993**;320 T 0.900;321 D 0.998**;322 V 0.996**;323 F 0.912;324 K 0.999**;325 A 0.997**;327 E 0.993**;328 A 0.993**;329 S 0.891;330 K 0.988*;	34840420	34844225	+	OSIGBa0147B06.5 [Oryza sativa];	Inosine-5'-monophosphate dehydrogenase OS=Pyrococcus furiosus (strain ATCC 43587 / DSM 3638 / JCM 8422 / Vc1) OX=186497 GN=guaB PE=3 SV=1;	CBS domain;CBS domain;CBS domain;CBS domain;;;	NA	K00611 ornithine carbamoyltransferase [EC:2.1.3.3] | (RefSeq) ornithine carbamoyltransferase, chloroplastic-like (A);	00220|Arginine biosynthesis;01230|Biosynthesis of amino acids;
Os02g3256	positive	7.67423e-05	0.00119758	proportion--0.82297--0.10539--0.06350--0.00813	;	30571597	30578533	-	DNA topoisomerase 2 [Oryza sativa Japonica Group];	DNA topoisomerase 2 OS=Arabidopsis thaliana OX=3702 GN=TOP2 PE=2 SV=2;	DNA topoisomerase, type IIA, subunit B, domain 2;Histidine kinase/HSP90-like ATPase;DNA topoisomerase, type IIA, subunit A/C-terminal;;Histidine kinase/HSP90-like ATPase;DNA topoisomerase II, eukaryotic-type;DNA topoisomerase II, eukaryotic-type;DNA topoisomerase II, eukaryotic-type;DNA topoisomerase II, eukaryotic-type;DNA topoisomerase II, eukaryotic-type;DNA topoisomerase II, eukaryotic-type;D…	molecular_function:DNA binding "Any molecular function by which a gene product interacts selectively and non-covalently with DNA [deoxyribonucleic acid]." [GOC:dph, GOC:jl, GOC:tb, GOC:vw](GO:0003677),molecular_function:DNA topoisomerase type II [ATP-hydrolyzing] activity "Catalysis of a DNA topological transformation by transiently cleaving a pair of complementary DNA strands to form a gate thro…	K03164 DNA topoisomerase II [EC:5.6.2.2] | (RefSeq) DNA topoisomerase 2 (A);	NA
Os07g1292	positive	1.96343e-12	4.81815e-11	proportion--0.90145--0.00000--0.09855--0.00000	139 P 0.861;141 Q 0.787;142 Y 0.796;149 P 0.790;150 R 0.972*;152 R 0.968*;154 P 0.997**;179 T 0.996**;181 G 0.780;182 N 0.776;183 L 0.960*;184 P 0.809;185 Y 0.972*;187 F 0.795;188 V 0.722;	12643059	12645492	+	hypothetical protein OsI_09593 [Oryza sativa Indica Group];	NA	NA	NA	NA	NA
Os07g0292	positive	0	0	proportion--0.23505--0.22143--0.27986--0.26365	1 - 0.917;2 - 0.917;3 - 0.917;4 - 0.917;5 - 0.917;6 - 0.917;7 - 0.917;8 - 0.917;9 - 0.917;10 - 0.917;11 - 0.917;12 - 0.917;13 - 0.917;14 - 0.917;15 - 0.917;16 - 0.917;17 - 0.917;18 - 0.917;19 - 0.917;20 - 0.917;21 - 0.917;22 - 0.917;23 - 0.917;24 - 0.917;25 - 0.917;26 - 0.917;27 - 0.917;28 - 0.917;29 - 0.917;30 - 0.917;31 - 0.917;32 - 0.917;33 - 0.917;34 - 0.917;35 - 0.917;36 - 0.917;37 - 0.917;3…	2512756	2513532	+	Os05g0399900, partial [Oryza sativa Japonica Group];	NA	NA	NA	NA	NA
Os01g0035	positive	0	0	proportion--0.88529--0.00000--0.11471--0.00000	272 Q 0.973*;273 I 0.994**;275 R 1.000**;281 I 0.959*;283 L 0.971*;284 A 0.966*;285 N 0.968*;286 T 0.971*;287 N 1.000**;295 I 0.994**;296 T 0.998**;298 R 0.999**;299 Q 0.998**;300 L 0.965*;302 A 0.970*;303 S 0.998**;304 D 0.961*;305 V 0.998**;306 T 0.998**;307 D 0.966*;308 T 0.998**;309 A 0.969*;310 V 0.999**;311 K 1.000**;312 I 0.998**;313 G 1.000**;314 E 0.970*;316 T 0.970*;317 V 0.999**;319 F …	44065307	44069366	-	uncharacterized protein LOC4326452 isoform X2 [Oryza sativa Japonica Group];	NA	;;	NA	NA	NA
Os06g2304	positive	0	0	proportion--0.70862--0.19948--0.07171--0.02019	208 L 0.613;280 V 0.701;376 S 0.957*;377 E 0.991**;379 E 0.973*;380 T 0.963*;381 S 0.973*;382 Q 0.815;384 D 0.925;385 K 0.989*;386 I 0.705;412 S 0.679;413 I 0.928;414 S 0.690;455 S 0.949;456 M 0.620;471 - 0.627;472 - 0.991**;473 - 0.602;474 - 0.924;475 - 0.731;476 - 0.610;477 - 0.888;478 - 0.919;479 - 0.961*;480 - 0.956*;481 - 0.921;482 - 0.893;483 - 0.705;484 - 0.890;485 - 0.567;486 - 0.993**;48…	24403945	24420307	-	uncharacterized protein LOC4341451 isoform X2 [Oryza sativa Japonica Group];	Protein AGENET DOMAIN (AGD)-CONTAINING P1 OS=Arabidopsis thaliana OX=3702 GN=AGDP1 PE=1 SV=1;	;Agenet-like domain;Agenet domain, plant type;Agenet domain, plant type;;	NA	NA	NA
Os02g1538	positive	0	0	proportion--0.54267--0.13422--0.25904--0.06407	1 - 0.729;2 - 0.729;3 - 0.729;4 - 0.729;5 - 0.729;6 - 0.729;7 - 0.729;8 - 0.729;9 - 0.729;10 - 0.729;11 - 0.729;12 - 0.729;13 - 0.729;14 - 0.729;15 - 0.729;16 - 0.729;17 - 0.729;18 - 0.729;19 - 0.729;20 - 0.729;21 - 0.729;22 - 0.729;23 - 0.729;24 - 0.729;25 - 0.729;26 M 0.618;27 P 0.676;28 L 0.637;29 L 0.637;30 L 0.637;31 L 0.685;32 L 0.637;33 - 0.729;34 - 0.729;35 S 0.642;36 P 0.619;37 P 0.619;3…	13433086	13444700	+	hypothetical protein OsI_07008 [Oryza sativa Indica Group];	NA	;	NA	NA	NA
Os06g3073	positive	0.000301337	0.00451958	proportion--0.99631--0.00000--0.00369--0.00000	235 Q 0.956*;	30868018	30869621	+	hypothetical protein OsI_24444 [Oryza sativa Indica Group];	B-box zinc finger protein 21 OS=Arabidopsis thaliana OX=3702 GN=BBX21 PE=1 SV=1;	B-box-type zinc finger;B-box-type zinc finger;B-box-type zinc finger;;;B-box-type zinc finger;B-box-type zinc finger;B-box-type zinc finger;	molecular_function:zinc ion binding "Interacting selectively and non-covalently with zinc [Zn] ions." [GOC:ai](GO:0008270);	K19720 collagen, type III, alpha | (RefSeq) predicted protein (A);	04611|Platelet activation;04933|AGE-RAGE signaling pathway in diabetic complications;04974|Protein digestion and absorption;05146|Amoebiasis;
Os04g3070	positive	0	0	proportion--0.74442--0.17775--0.06283--0.01500	43 - 0.862;44 - 0.864;46 - 0.995**;48 - 0.980*;49 - 0.877;50 - 0.850;51 - 0.979*;52 - 0.869;53 - 0.999**;54 - 0.975*;55 T 0.993**;56 G 0.857;58 H 0.992**;59 P 0.869;60 R 0.984*;61 K 0.979*;62 Q 0.887;63 I 0.992**;64 R 0.992**;65 Q 0.999**;66 R 0.869;67 D 0.996**;68 H 0.886;69 V 0.996**;70 L 0.992**;71 S 0.998**;72 R 0.875;73 H 0.992**;74 G 0.998**;75 A 0.990**;76 A 0.991**;77 R 0.992**;78 P 0.995…	4041064	4048016	-	H0714H04.4 [Oryza sativa];	BAG family molecular chaperone regulator 1 OS=Arabidopsis thaliana OX=3702 GN=BAG1 PE=1 SV=1;	;Molecular chaperone regulator BAG;BAG domain;Ubiquitin domain;Ubiquitin domain;	molecular_function:protein binding "Interacting selectively and non-covalently with any protein or protein complex [a complex of two or more proteins that may include other nonprotein molecules]." [GOC:go_curators](GO:0005515),molecular_function:chaperone binding "Interacting selectively and non-covalently with a chaperone protein, a class of proteins that bind to nascent or unfolded polypeptides…	K09555 BCL2-associated athanogene 1 | (RefSeq) BAG family molecular chaperone regulator 4-like isoform X1 (A);	04141|Protein processing in endoplasmic reticulum;
Os08g0418	positive	0	0	proportion--0.92299--0.00000--0.07701--0.00000	275 I 0.948;276 Q 1.000**;277 E 0.937;279 L 0.994**;280 K 0.996**;281 R 0.947;282 Q 1.000**;283 S 0.942;284 R 0.995**;286 D 0.996**;287 P 1.000**;288 N 0.939;289 L 0.917;290 S 0.944;291 G 0.996**;292 E 0.995**;293 D 0.996**;294 S 0.940;295 D 1.000**;296 S 0.945;	26643173	26645264	+	choline-phosphate cytidylyltransferase 2 [Oryza sativa Japonica Group];	Choline-phosphate cytidylyltransferase 2 OS=Arabidopsis thaliana OX=3702 GN=CCT2 PE=1 SV=1;	Cytidyltransferase-like domain;;;	molecular_function:catalytic activity "Catalysis of a biochemical reaction at physiological temperatures. In biologically catalyzed reactions, the reactants are known as substrates, and the catalysts are naturally occurring macromolecular substances known as enzymes. Enzymes possess specific binding sites for substrates, and are usually composed wholly or largely of protein, but RNA that has cata…	K00968 choline-phosphate cytidylyltransferase [EC:2.7.7.15] | (RefSeq) choline-phosphate cytidylyltransferase 2 (A);	00440|Phosphonate and phosphinate metabolism;00564|Glycerophospholipid metabolism;05231|Choline metabolism in cancer;
Os01g3649	positive	0	0	proportion--0.95481--0.00000--0.04519--0.00000	41 V 0.994**;43 P 0.965*;44 E 0.991**;45 L 0.942;46 A 0.976*;47 Y 0.857;48 S 0.876;71 K 0.999**;73 A 0.988*;74 A 0.866;75 L 0.869;76 H 0.998**;77 V 0.993**;78 F 0.874;79 G 0.991**;80 L 0.883;	10792867	10795273	-	RecName: Full=Zinc finger A20 and AN1 domain-containing stress-associated protein 3; Short=OsSAP3 [];	Zinc finger A20 and AN1 domain-containing stress-associated protein 3 OS=Oryza sativa subsp. japonica OX=39947 GN=SAP3 PE=2 SV=2;	Zinc finger, AN1-type;Zinc finger, A20-type;Zinc finger, AN1-type;;;Zinc finger, AN1-type;Zinc finger, A20-type;Zinc finger, A20-type;	molecular_function:DNA binding "Any molecular function by which a gene product interacts selectively and non-covalently with DNA [deoxyribonucleic acid]." [GOC:dph, GOC:jl, GOC:tb, GOC:vw](GO:0003677),molecular_function:zinc ion binding "Interacting selectively and non-covalently with zinc [Zn] ions." [GOC:ai](GO:0008270);	NA	NA
Os05g0989	positive	0	0	proportion--0.77312--0.18041--0.03768--0.00879	1 M 0.534;2 E 0.534;3 R 0.534;4 A 0.534;5 T 0.534;6 T 0.534;7 S 0.534;8 G 0.534;9 G 0.534;10 G 0.534;11 G 0.534;12 G 0.534;13 G 0.534;14 S 0.534;15 Q 0.534;16 P 0.534;17 P 0.534;18 R 0.534;19 G 0.534;20 V 0.534;21 G 0.534;22 L 0.534;23 P 0.534;24 L 0.534;25 V 0.534;26 E 0.534;27 V 0.534;28 Q 0.534;29 A 0.534;30 A 0.534;31 A 0.534;32 A 1.000**;33 S 1.000**;34 L 0.698;35 R 0.999**;36 R 1.000**;37 S…	21460377	21462750	-	uncharacterized protein LOC4338221 [Oryza sativa Japonica Group];	NA	;	NA	NA	NA
Os10g0139	positive	4.76008e-10	9.93641e-09	proportion--0.83046--0.16954--0.00000--0.00000	;	1941457	1943961	+	hypothetical protein OsI_32598 [Oryza sativa Indica Group];	NA	F-box domain;F-box domain;;;	molecular_function:protein binding "Interacting selectively and non-covalently with any protein or protein complex [a complex of two or more proteins that may include other nonprotein molecules]." [GOC:go_curators](GO:0005515);	NA	NA
Os12g2000	positive	0	0	proportion--0.72663--0.20715--0.05153--0.01469	652 S 0.623;694 V 0.887;695 S 0.998**;696 I 0.990**;697 L 0.902;698 A 0.988*;699 A 0.997**;892 S 0.873;893 N 0.990*;895 G 0.998**;896 N 0.987*;897 Y 0.875;899 V 0.874;900 L 0.958*;901 S 0.988*;902 N 0.887;903 I 0.878;917 R 0.970*;919 Q 0.989*;920 M 0.956*;921 K 0.988*;922 G 0.974*;923 T 0.988*;	22845257	22847371	-	LOW QUALITY PROTEIN: pentatricopeptide repeat-containing protein At3g29230-like [Oryza sativa Japonica Group];	Pentatricopeptide repeat-containing protein At3g29230 OS=Arabidopsis thaliana OX=3702 GN=PCMP-E27 PE=2 SV=1;	Pentatricopeptide repeat;Pentatricopeptide repeat;Pentatricopeptide repeat;Pentatricopeptide repeat;;;;;Pentatricopeptide repeat;Pentatricopeptide repeat;Pentatricopeptide repeat;Pentatricopeptide repeat;Pentatricopeptide repeat;Pentatricopeptide repeat;Pentatricopeptide repeat;	NA	K13800 UMP-CMP kinase [EC:2.7.4.14] | (RefSeq) pentatricopeptide repeat-containing protein At4g25270, chloroplastic (A);	00240|Pyrimidine metabolism;
Os03g3777	positive	1.11037e-06	1.91221e-05	proportion--0.00000--0.99093--0.00000--0.00907	396 S 0.820;397 K 0.997**;398 A 0.821;399 V 0.999**;	34059174	34063433	+	predicted protein, partial [Hordeum vulgare subsp. vulgare];	Probable prolyl 4-hydroxylase 9 OS=Arabidopsis thaliana OX=3702 GN=P4H9 PE=2 SV=1;	;Oxoglutarate/iron-dependent dioxygenase;Oxoglutarate/iron-dependent dioxygenase;Prolyl 4-hydroxylase, alpha subunit;;	molecular_function:iron ion binding "Interacting selectively and non-covalently with iron [Fe] ions." [GOC:ai](GO:0005506),molecular_function:oxidoreductase activity "Catalysis of an oxidation-reduction [redox] reaction, a reversible chemical reaction in which the oxidation state of an atom or atoms within a molecule is altered. One substrate acts as a hydrogen or electron donor and becomes oxidi…	K00472 prolyl 4-hydroxylase [EC:1.14.11.2] | (RefSeq) probable prolyl 4-hydroxylase 9 (A);	00330|Arginine and proline metabolism;
Os05g1825	positive	7.56373e-12	1.81004e-10	proportion--0.95671--0.00000--0.04329--0.00000	76 W 0.976*;77 L 0.999**;79 K 0.998**;80 A 0.785;81 R 0.787;82 I 1.000**;84 Q 0.977*;85 G 0.952*;86 S 0.999**;140 P 0.779;146 D 0.976*;	10403273	10405576	+	hypothetical protein OsJ_18498 [Oryza sativa Japonica Group];	Methyl-CpG-binding domain-containing protein 1 OS=Arabidopsis thaliana OX=3702 GN=MBD1 PE=1 SV=1;	Methyl-CpG DNA binding;Methyl-CpG DNA binding;Zinc finger, CW-type;;Methyl-CpG DNA binding;Zinc finger, CW-type;;	molecular_function:DNA binding "Any molecular function by which a gene product interacts selectively and non-covalently with DNA [deoxyribonucleic acid]." [GOC:dph, GOC:jl, GOC:tb, GOC:vw](GO:0003677),cellular_component:nucleus "A membrane-bounded organelle of eukaryotic cells in which chromosomes are housed and replicated. In most cells, the nucleus contains all of the cell's chromosomes except …	NA	NA
Os05g2121	positive	0	0	proportion--0.86740--0.00000--0.13260--0.00000	125 T 1.000**;126 G 0.995**;128 I 0.992**;150 I 0.994**;151 V 0.954*;152 R 1.000**;154 T 1.000**;169 V 0.999**;170 I 0.991**;171 P 0.991**;172 V 0.999**;173 S 0.875;174 N 0.987*;175 K 1.000**;177 S 1.000**;178 R 1.000**;	7885367	7886253	+	uncharacterized protein LOC4338962 isoform X2 [Oryza sativa Japonica Group];	NA	;;	NA	NA	NA
Os08g2595	positive	1.01954e-10	2.23464e-09	proportion--0.15965--0.29468--0.19175--0.35393	1 M 0.608;2 E 0.608;3 L 0.608;4 S 0.608;5 G 0.608;6 Q 0.608;7 P 0.608;8 C 0.608;9 Y 0.608;10 G 0.608;11 R 0.608;12 G 0.608;13 L 0.608;14 A 0.608;15 G 0.608;16 L 0.608;17 L 0.608;18 W 0.608;19 P 0.608;20 V 0.608;21 G 0.608;22 P 0.608;23 G 0.608;24 Q 0.608;25 I 0.608;26 I 0.608;27 R 0.608;28 T 0.608;29 N 0.608;30 L 0.608;31 D 0.608;32 R 0.608;33 P 0.608;34 S 0.608;35 V 0.608;36 R 0.608;37 N 0.608;3…	1784479	1791242	-	hypothetical protein OsI_35987 [Oryza sativa Indica Group];	NA	NA	NA	NA	NA
Os03g3140	positive	3.66374e-15	1.10072e-13	proportion--0.58244--0.27708--0.09519--0.04529	5 - 0.995**;6 - 0.996**;7 - 0.999**;8 P 0.886;9 S 0.987*;10 W 0.986*;11 S 0.975*;12 S 0.875;13 A 0.987*;14 D 0.890;15 G 0.980*;16 L 0.990*;17 N 0.987*;18 D 0.987*;19 F 0.973*;20 S 0.873;21 P 0.999**;22 R 0.999**;23 L 0.955*;24 P 0.954*;25 S 0.996**;26 D 0.950*;27 P 0.957*;28 S 0.999**;29 R 0.954*;31 V 0.993**;32 A 0.954*;	28652938	28656193	+	hypothetical protein BAE44_0008970, partial [Dichanthelium oligosanthes];	NA	;;	NA	NA	NA
Os09g1205	positive	9.62563e-14	2.59301e-12	proportion--0.75275--0.21653--0.02385--0.00686	260 K 0.920;261 Y 0.919;262 A 0.993**;263 G 0.921;264 V 0.920;265 L 0.998**;266 Y 0.993**;267 G 0.921;268 L 0.938;293 G 0.993**;294 T 0.992**;296 G 0.921;	9115163	9118716	-	probable CCR4-associated factor 1 homolog 7 [Oryza sativa Japonica Group];	Probable CCR4-associated factor 1 homolog 7 OS=Arabidopsis thaliana OX=3702 GN=CAF1-7 PE=2 SV=2;	Ribonuclease CAF1;CCR4-NOT transcription complex subunit 7/8/Pop2;Ribonuclease CAF1;;	molecular_function:poly[A]-specific ribonuclease activity "Catalysis of the exonucleolytic cleavage of poly[A] to 5'-AMP." [EC:3.1.13.4, ISBN:0198547684](GO:0004535),cellular_component:CCR4-NOT complex "The evolutionarily conserved CCR4-NOT complex is involved in several aspects of mRNA metabolism, including repression and activation of mRNA initiation, control of mRNA elongation, and the deadeny…	K12581 CCR4-NOT transcription complex subunit 7/8 | (RefSeq) probable CCR4-associated factor 1 homolog 7 (A);	03018|RNA degradation;
Os05g0119	positive	1.05204e-06	1.81826e-05	proportion--0.87359--0.10044--0.02329--0.00268	41 R 0.870;42 E 0.729;52 G 0.781;88 V 0.973*;89 S 0.783;	30035635	30038055	-	transcription factor MYB48 [Oryza sativa Japonica Group];	Myb-related protein MYBAS2 OS=Oryza sativa subsp. japonica OX=39947 GN=MYBAS2 PE=2 SV=1;	;;Myb domain;Myb-like domain;SANT/Myb domain;SANT/Myb domain;	NA	K09422 transcription factor MYB, plant | (RefSeq) transcription factor MYB48 (A);	NA
Os04g0406	positive	0.000396684	0.00591286	proportion--0.94830--0.04369--0.00766--0.00035	4 G 0.974*;5 M 0.948;	32239820	32246904	+	momilactone A synthase-like isoform X2 [Oryza sativa Japonica Group];	Momilactone A synthase OS=Oryza sativa subsp. japonica OX=39947 GN=Os04g0179200 PE=2 SV=1;	;Short-chain dehydrogenase/reductase SDR;Short-chain dehydrogenase/reductase SDR;Short-chain dehydrogenase/reductase SDR;Short-chain dehydrogenase/reductase SDR;Short-chain dehydrogenase/reductase SDR;Short-chain dehydrogenase/reductase SDR;;Short-chain dehydrogenase/reductase SDR;Short-chain dehydrogenase/reductase SDR;Short-chain dehydrogenase/reductase SDR;;	NA	K13070 momilactone-A synthase [EC:1.1.1.295] | (RefSeq) momilactone A synthase (A);	00904|Diterpenoid biosynthesis;
Os12g1884	positive	0.00352756	0.0485997	proportion--0.78519--0.21095--0.00305--0.00082	135 A 0.902;571 R 0.769;	21925156	21932022	-	hypothetical protein OsJ_36510 [Oryza sativa Japonica Group];	Cytochrome c oxidase subunit 5C OS=Oryza sativa subsp. japonica OX=39947 GN=COX5C PE=3 SV=3;	;INO80 complex, subunit Ies2;;INO80 complex subunit B-like conserved region;INO80 complex subunit B-like conserved region;	biological_process:chromatin remodeling "Dynamic structural changes to eukaryotic chromatin occurring throughout the cell division cycle. These changes range from the local changes necessary for transcriptional regulation to global changes necessary for chromosome segregation." [GOC:jid, GOC:vw, PMID:12697820](GO:0006338),cellular_component:Ino80 complex "A multisubunit protein complex that conta…	K11666 INO80 complex subunit B | (RefSeq) protein split ends isoform X1 (A);	NA
Os07g2383	positive	0.00210876	0.0296889	proportion--0.87004--0.12996--0.00000--0.00000	;	24650056	24650838	-	RNA-binding protein 12 [Oryza sativa Japonica Group];	Non-specific lipid-transfer protein C6 OS=Oryza sativa subsp. japonica OX=39947 GN=C6 PE=2 SV=1;	;Bifunctional inhibitor/plant lipid transfer protein/seed storage helical domain;;	NA	NA	NA
Os08g2181	positive	2.81093e-05	0.000449562	proportion--1.00000--0.00000--0.00000--0.00000	;	5119806	5121018	-	ethylene-responsive transcription factor ERF109 [Oryza sativa Japonica Group];	Ethylene-responsive transcription factor ERF109 OS=Arabidopsis thaliana OX=3702 GN=ERF109 PE=1 SV=1;	AP2/ERF domain;AP2/ERF domain;AP2/ERF domain;;;AP2/ERF domain;AP2/ERF domain;	molecular_function:DNA-binding transcription factor activity "A protein or a member of a complex that interacts selectively and non-covalently with a specific DNA sequence [sometimes referred to as a motif] within the regulatory region of a gene to modulate transcription. Regulatory regions include promoters [proximal and distal] and enhancers. Genes are transcriptional units, and include bacteri…	K09286 EREBP-like factor | (RefSeq) ethylene-responsive transcription factor RAP2-3-like (A);	NA
Os04g1985	positive	6.35048e-14	1.73496e-12	proportion--0.91323--0.05035--0.03452--0.00190	9 - 0.858;10 - 0.853;11 - 0.864;13 - 0.850;14 - 0.795;15 - 0.696;17 - 0.829;19 - 0.941;20 - 0.649;22 M 0.624;82 - 0.852;83 - 0.768;84 - 0.720;85 - 0.928;86 - 0.878;87 - 0.689;88 - 0.698;	12447292	12454660	+	uncharacterized protein LOC107277191 isoform X1 [Oryza sativa Japonica Group];	Heavy metal-associated isoprenylated plant protein 47 OS=Arabidopsis thaliana OX=3702 GN=HIPP47 PE=3 SV=1;	;;;;	NA	K04733 interleukin-1 receptor-associated kinase 4 [EC:2.7.11.1] | (RefSeq) receptor-like protein kinase HERK 1 (A);	04064|NF-kappa B signaling pathway;04620|Toll-like receptor signaling pathway;04722|Neurotrophin signaling pathway;05133|Pertussis;05140|Leishmaniasis;05142|Chagas disease (American trypanosomiasis);05145|Toxoplasmosis;05152|Tuberculosis;05162|Measles;05164|Influenza A;
Os04g0938	positive	2.77556e-14	7.78124e-13	proportion--0.58381--0.35150--0.04038--0.02431	127 M 0.965*;195 I 0.914;196 H 0.999**;197 L 0.968*;229 L 0.897;230 K 0.932;232 T 0.999**;234 G 0.998**;252 S 0.997**;	23677906	23686091	-	hypothetical protein OsI_15270 [Oryza sativa Indica Group];	Salt stress-induced protein OS=Oryza sativa subsp. japonica OX=39947 GN=SALT PE=1 SV=1;	;Jacalin-like lectin domain;;	NA	K04733 interleukin-1 receptor-associated kinase 4 [EC:2.7.11.1] | (RefSeq) jacalin-related lectin 3 isoform X3 (A);	04064|NF-kappa B signaling pathway;04620|Toll-like receptor signaling pathway;04722|Neurotrophin signaling pathway;05133|Pertussis;05140|Leishmaniasis;05142|Chagas disease (American trypanosomiasis);05145|Toxoplasmosis;05152|Tuberculosis;05162|Measles;05164|Influenza A;
Os04g0069	positive	0.00356273	0.0490142	proportion--1.00000--0.00000--0.00000--0.00000	;	36619750	36620817	+	B0616E02-H0507E05.6 [Oryza sativa];	21 kDa protein OS=Daucus carota OX=4039 PE=2 SV=1;	;Pectinesterase inhibitor domain;Pectinesterase inhibitor domain;;	molecular_function:enzyme inhibitor activity "Binds to and stops, prevents or reduces the activity of an enzyme." [GOC:ai, GOC:ebc](GO:0004857);	K01051 pectinesterase [EC:3.1.1.11] | (RefSeq) pectinesterase 3-like (A);	00040|Pentose and glucuronate interconversions;00500|Starch and sucrose metabolism;
Os03g0685	positive	0	0	proportion--0.94836--0.00000--0.05164--0.00000	7 M 0.991**;9 E 0.981*;10 E 0.998**;11 A 0.990**;14 A 0.991**;15 A 0.895;16 G 0.893;17 C 0.899;18 S 0.996**;26 P 0.896;27 A 0.992**;29 P 0.992**;30 R 0.991**;31 A 0.991**;33 A 0.890;34 A 0.991**;36 C 0.991**;37 G 0.991**;39 A 0.895;40 A 0.992**;41 E 0.886;42 L 0.896;51 L 0.969*;52 C 0.991**;70 P 0.990**;71 T 0.996**;72 G 0.889;73 V 0.896;	4827916	4833066	+	Protein phosphatase 2C containing protein, expressed [Oryza sativa Japonica Group];	Probable protein phosphatase 2C BIPP2C1 OS=Oryza sativa subsp. indica OX=39946 GN=BIPP2C1 PE=2 SV=1;	Protein phosphatase 2C;PPM-type phosphatase domain;PPM-type phosphatase domain;PPM-type phosphatase domain;;PPM-type phosphatase domain;	molecular_function:catalytic activity "Catalysis of a biochemical reaction at physiological temperatures. In biologically catalyzed reactions, the reactants are known as substrates, and the catalysts are naturally occurring macromolecular substances known as enzymes. Enzymes possess specific binding sites for substrates, and are usually composed wholly or largely of protein, but RNA that has cata…	K17508 protein phosphatase PTC7 [EC:3.1.3.16] | (RefSeq) probable protein phosphatase 2C 62 (A);	NA
Os10g0343	positive	0.00017253	0.00264528	proportion--0.89474--0.10392--0.00120--0.00014	;	4469234	4477044	-	hypothetical protein OsI_32807 [Oryza sativa Indica Group];	Alcohol dehydrogenase-like 4 OS=Arabidopsis thaliana OX=3702 GN=At1g64710 PE=2 SV=1;	;Alcohol dehydrogenase, C-terminal;;Alcohol dehydrogenase, N-terminal;	biological_process:oxidation-reduction process "A metabolic process that results in the removal or addition of one or more electrons to or from a substance, with or without the concomitant removal or addition of a proton or protons." [GOC:dhl, GOC:ecd, GOC:jh2, GOC:jid, GOC:mlg, GOC:rph](GO:0055114);	K00001 alcohol dehydrogenase [EC:1.1.1.1] | (RefSeq) alcohol dehydrogenase-like 4 (A);	00010|Glycolysis / Gluconeogenesis;00071|Fatty acid degradation;00350|Tyrosine metabolism;00625|Chloroalkane and chloroalkene degradation;00626|Naphthalene degradation;00830|Retinol metabolism;00980|Metabolism of xenobiotics by cytochrome P450;00982|Drug metabolism - cytochrome P450;01220|Degradation of aromatic compounds;
Os02g2377	positive	0	0	proportion--0.67128--0.22219--0.08003--0.02649	1 - 0.992**;3 - 0.999**;4 - 0.999**;5 - 0.922;6 - 0.986*;7 - 0.919;8 - 0.999**;9 - 0.992**;10 - 0.999**;11 - 0.999**;12 - 0.995**;13 - 0.999**;14 - 0.919;15 - 0.999**;16 - 0.999**;17 - 0.987*;18 - 0.931;19 - 0.994**;20 - 0.992**;21 - 0.901;22 - 0.999**;24 - 0.993**;25 - 0.999**;311 V 0.833;313 N 0.992**;314 Q 0.995**;315 D 0.996**;316 I 0.993**;317 I 0.917;318 P 0.994**;	23485913	23492748	+	ent-cassadiene synthase [Oryza sativa Indica Group];	Ent-cassa-12,15-diene synthase OS=Oryza sativa subsp. indica OX=39946 GN=KSL7 PE=2 SV=2;	Terpene synthase, metal-binding domain;Terpene synthase, metal-binding domain;;;	molecular_function:magnesium ion binding "Interacting selectively and non-covalently with magnesium [Mg] ions." [GOC:ai](GO:0000287),molecular_function:terpene synthase activity "Catalysis of the formation of cyclic terpenes through the cyclization of linear terpenes [e.g. isopentenyl-PP, geranyl-PP, farnesyl-PP and geranylgeranyl-PP] containing varying numbers of isoprene units." [EC:4.2.3.-, GO…	K14036 ent-cassa-12,15-diene synthase [EC:4.2.3.28] | (RAP-DB) Os02g0570400, KAURENE_SYNTHASE-LIKE_7, ENT-KAURENE_SYNTHASE_7, KS7, DITERPENE_CYCLASE_1, KSL7, DTC1; Similar to Ent-kaurene synthase 1A. (A);	00904|Diterpenoid biosynthesis;
Os10g1419	positive	0	0	proportion--0.45917--0.28340--0.15918--0.09825	63 G 0.979*;64 Y 0.998**;65 G 0.992**;66 G 0.958*;231 - 0.992**;232 - 0.997**;233 - 0.963*;234 - 0.992**;235 - 0.998**;236 - 0.998**;237 - 0.992**;238 - 0.998**;239 - 0.993**;240 - 0.988*;241 - 0.937;242 - 0.999**;264 V 0.844;265 N 0.923;266 H 0.980*;267 G 0.997**;268 S 0.970*;269 P 0.950*;270 A 0.916;271 G 0.760;272 V 0.998**;273 I 0.531;274 G 0.989*;275 S 0.880;276 L 0.795;277 I 0.988*;278 L 0.…	17916814	17922011	+	uncharacterized protein LOC9268141 [Oryza sativa Japonica Group];	NA	;;	NA	NA	NA
Os02g2308	positive	6.3529e-11	1.42814e-09	proportion--0.40499--0.35331--0.12909--0.11261	1 - 0.646;2 - 0.646;3 - 0.646;4 - 0.646;5 - 0.646;6 - 0.646;7 - 0.646;8 - 0.646;9 - 0.646;10 - 0.646;11 - 0.646;12 - 0.646;13 - 0.646;14 - 0.646;15 - 0.646;16 - 0.646;17 - 0.646;18 - 0.646;19 - 0.646;20 - 0.646;21 - 0.646;22 - 0.646;23 M 0.651;24 P 0.656;25 R 0.704;26 D 0.657;27 E 0.651;28 P 0.680;29 N 0.665;30 P 0.653;31 T 0.665;32 A 0.616;33 L 0.681;34 H 0.655;35 S 0.684;36 S 0.678;37 L 0.678;3…	22853011	22860327	-	COX assembly mitochondrial protein 2 homolog [Oryza sativa Japonica Group];	NA	Cytochrome c oxidase biogenesis protein Cmc1-like;;Cytochrome c oxidase biogenesis protein Cmc1-like;	NA	K18172 COX assembly mitochondrial protein 2 | (RAP-DB) Os02g0560450; Cytochrome c oxidase biogenesis protein Cmc1-like domain containing protein. (A);	NA
Os05g3078	positive	0	0	proportion--0.76128--0.20638--0.02545--0.00690	388 E 1.000**;389 S 0.995**;390 I 0.996**;392 Q 0.990**;393 A 0.998**;394 L 0.995**;395 L 0.995**;396 D 0.999**;397 A 0.944;398 K 0.996**;399 A 0.995**;400 R 0.992**;401 L 0.966*;402 R 0.996**;403 G 0.995**;404 S 0.970*;476 - 0.994**;	1053328	1057302	+	pentatricopeptide repeat-containing protein At4g11690 [Oryza sativa Japonica Group];	Pentatricopeptide repeat-containing protein At4g11690 OS=Arabidopsis thaliana OX=3702 GN=At4g11690 PE=2 SV=1;	Pentatricopeptide repeat;Pentatricopeptide repeat;Pentatricopeptide repeat;;;;Pentatricopeptide repeat;Pentatricopeptide repeat;Pentatricopeptide repeat;Pentatricopeptide repeat;Pentatricopeptide repeat;Pentatricopeptide repeat;Pentatricopeptide repeat;Pentatricopeptide repeat;Pentatricopeptide repeat;Pentatricopeptide repeat;Pentatricopeptide repeat;Pentatricopeptide repeat;Pentatricopeptide rep…	NA	K17964 leucine-rich PPR motif-containing protein, mitochondrial | (RefSeq) pentatricopeptide repeat-containing protein At5g12100, mitochondrial (A);	NA
[truncated: 162 more rows]
