# Supplementary material for: Chromosomal-level genome assembly of the high-quality Xian/Indica rice (Oryza sativa L.) Xiangyaxiangzhan
Source: BMC Plant Biol. 2023 Feb 14;23:94. doi: 10.1186/s12870-023-04114-0 (PMC9926808; doi:10.1186/s12870-023-04114-0)
Supplement: Supplementary file 16 — Additional file 16: Table S15. Statistics for TEs in 9311, MH63, and ZS97 genomes. [file 12870_2023_4114_MOESM16_ESM.xlsx]

## Sheet: Sheet1
Table S15 Statistics for TEs in 9311, MH63, and ZS97 genomes.
	9311				MH63				ZS97
	Length (bp)	Percentage of genome (%)	Number		Length (bp)	Percentage of genome (%)	Number		Length (bp)	Percentage of genome (%)	Number
Class I: Retrotransposon	172285229	0.403474	469577		156293238	0.394914	297278		153688289	0.392496	297294
LTR-Retrotransposon	155486812	0.364134	411370		146041129	0.369009	257411		143265129	0.365877	256760
LTR/Gypsy	92931922	0.217637	175497		93190118	0.235468	111868		88390881	0.225737	109134
LTR/Copia	24289494	0.0568834	60346		17973807	0.0454153	33640		19158709	0.0489284	38441
LTR/Other	38265396	0.0896135	175527		34877204	0.0881259	111903		35715539	0.0912119	109185
Non-LTR Retrotransposon	16798417	0.0393401	58207		10252109	0.0259045	39867		10423160	0.0266191	40534
SINE	910218	0.00213163	3923		789022	0.00199366	3910		908332	0.00231974	4775
LINE	15888199	0.0372085	54284		9463087	0.0239108	35957		9514828	0.0242994	35759
Class II: DNA Transposon	92247034	0.216033	371936		70905330	0.17916	286239		69296125	0.176972	282269
EnSpm/CACTA	2348437	0.00549979	4062		2755233	0.00696178	5003		3086858	0.00788336	5280
hAT	5379681	0.0125986	20222		4688783	0.0118474	18807		5114922	0.0130627	21191
Harbinger	186217	0.0004361	565		259865	0.000656614	975		254336	0.000649535	1003
Tc1/Mariner	14091602	0.033001	63014		10309063	0.0260484	51235		10095917	0.0257834	51665
MuDR	114896	0.000269074	440		192543	0.000486508	842		185610	0.000474019	811
Helitron	5007835	0.0117278	14565		3503795	0.00885321	10139		3243426	0.00828321	8927
Other	65118366	0.1525	269068		49196048	0.124306	199238		47315056	0.120835	193392
Unclassified	23380	5.47535e-05	212		28692	7.24975e-05	252		30467	7.7808e-05	277
Total content	243152536	0.569437	783940		214819277	0.542794	591857		211166527	0.539287	588309
Total Genome Length	427004890				395765488				391566487
