# Supplementary material for: Chromosomal-level genome assembly of the high-quality Xian/Indica rice (Oryza sativa L.) Xiangyaxiangzhan
Source: BMC Plant Biol. 2023 Feb 14;23:94. doi: 10.1186/s12870-023-04114-0 (PMC9926808; doi:10.1186/s12870-023-04114-0)
Supplement: Supplementary file 18 — Additional file 18: Table S16. Complete LTRs and the flanking gene (within 1 kb) location in XYXZ genome. [file 12870_2023_4114_MOESM18_ESM.xlsx]

## Sheet: sheet1
Table S16 Complete LTRs and the flanking gene (within 1kb) location in XYXZ genome.
Gene Chr	Gene up 1K start	Gene up 1K end	Gene ID	LTR Chr	LTR start	LTR end	LTR ID
chr01	1288453	1289452	Os01g0175.UP	chr01	1283148	1289171	genome_TE581595
chr01	2747184	2748183	Os01g0355.UP	chr01	2734667	2747227	genome_TE584458
chr01	7080213	7081212	Os01g0895.UP	chr01	7073894	7080384	genome_TE593574
chr01	9492941	9493940	Os01g1203.UP	chr01	9474250	9492994	genome_TE599022
chr01	10352767	10353766	Os01g1298.UP	chr01	10339865	10353243	genome_TE600750
chr01	12499689	12500688	Os01g1490.UP	chr01	12480238	12500617	genome_TE604919
chr01	13300136	13301135	Os01g1565.UP	chr01	13290431	13301227	genome_TE606476
chr01	14665657	14666656	Os01g1681.UP	chr01	14654192	14666730	genome_TE608906
chr01	15574733	15575732	Os01g1756.UP	chr01	15569035	15575275	genome_TE610574
chr01	16078414	16079413	Os01g1807.UP	chr01	16073994	16078658	genome_TE611610
chr01	16346737	16347736	Os01g1826.UP	chr01	16333575	16347562	genome_TE612079
chr01	16761900	16762899	Os01g1859.UP	chr01	16750669	16761967	genome_TE612805
chr01	16880683	16881682	Os01g1863.UP	chr01	16878747	16881265	genome_TE613028
chr01	18474490	18475489	Os01g1904.UP	chr01	18463073	18474838	genome_TE614065
chr01	19888136	19889135	Os01g2033.UP	chr01	19883956	19888508	genome_TE616312
chr01	21031997	21032996	Os01g2136.UP	chr01	21020455	21033402	genome_TE618539
chr01	23062096	23063095	Os01g2347.UP	chr01	23056241	23062964	genome_TE622566
chr01	28145859	28146858	Os01g2945.UP	chr01	28133479	28146450	genome_TE633635
chr01	29337276	29338275	Os01g3096.UP	chr01	29335849	29337641	genome_TE635934
chr01	33130693	33131692	Os01g3595.UP	chr01	33119697	33131033	genome_TE643149
chr01	35258453	35259452	Os01g3900.UP	chr01	35258861	35276341	genome_TE647174
chr01	35274524	35275523	Os01g3901.UP	chr01	35258861	35276341	genome_TE647174
chr01	35485178	35486177	Os01g3921.UP	chr01	35472410	35485436	genome_TE647624
chr01	35944182	35945181	Os01g3995.UP	chr01	35935821	35944944	genome_TE648571
chr01	35944692	35945691	Os01g3996.UP	chr01	35935821	35944944	genome_TE648571
chr01	38261905	38262904	Os01g4289.UP	chr01	38250301	38261951	genome_TE653095
chr01	38935268	38936267	Os01g4388.UP	chr01	38931340	38935793	genome_TE654360
chr01	41526338	41527337	Os01g4758.UP	chr01	41522702	41526646	genome_TE659034
chr01	42248135	42249134	Os01g4878.UP	chr01	42233971	42248537	genome_TE660455
chr01	3130742	3131741	Os01g0427.UP	chr01	3130982	3147126	genome_TE585186
chr01	10969454	10970453	Os01g1351.UP	chr01	10968764	10976219	genome_TE602146
chr01	11191415	11192414	Os01g1374.UP	chr01	11192107	11198534	genome_TE602510
chr01	15568607	15569606	Os01g1755.UP	chr01	15569035	15575275	genome_TE610574
chr01	16333354	16334353	Os01g1825.UP	chr01	16333575	16347562	genome_TE612079
chr01	16409533	16410532	Os01g1829.UP	chr01	16409978	16421823	genome_TE612162
chr01	19370926	19371925	Os01g1982.UP	chr01	19371697	19376904	genome_TE615479
chr01	19588090	19589089	Os01g2012.UP	chr01	19588099	19595755	genome_TE615932
chr01	22271687	22272686	Os01g2255.UP	chr01	22266557	22273775	genome_TE620901
chr01	24517321	24518320	Os01g2492.UP	chr01	24517927	24531831	genome_TE625725
chr01	24842288	24843287	Os01g2536.UP	chr01	24843244	24848331	genome_TE626626
chr01	25491933	25492932	Os01g2615.UP	chr01	25492541	25504203	genome_TE628000
chr01	26469112	26470111	Os01g2723.UP	chr01	26469953	26478440	genome_TE630151
chr01	32672929	32673928	Os01g3539.UP	chr01	32673542	32690175	genome_TE642374
chr01	33098176	33099175	Os01g3593.UP	chr01	33098099	33102826	genome_TE643122
chr01	33163819	33164818	Os01g3602.UP	chr01	33164586	33173848	genome_TE643217
chr01	39654446	39655445	Os01g4493.UP	chr01	39655263	39666577	genome_TE655634
chr01	507731	508730	Os01g0072.DOWN	chr01	508354	515257	genome_TE580314
chr01	640917	641916	Os01g0095.DOWN	chr01	641253	652565	genome_TE580550
chr01	2602957	2603956	Os01g0334.DOWN	chr01	2603620	2609451	genome_TE584191
chr01	9473808	9474807	Os01g1202.DOWN	chr01	9474250	9492994	genome_TE599022
chr01	10138206	10139205	Os01g1270.DOWN	chr01	10139143	10143550	genome_TE600265
chr01	11093139	11094138	Os01g1359.DOWN	chr01	11094050	11108031	genome_TE602286
chr01	13763566	13764565	Os01g1607.DOWN	chr01	13763656	13767766	genome_TE607446
chr01	13970840	13971839	Os01g1618.DOWN	chr01	13971055	13982797	genome_TE607727
chr01	14233648	14234647	Os01g1638.DOWN	chr01	14234196	14248473	genome_TE608000
chr01	14363164	14364163	Os01g1653.DOWN	chr01	14363923	14374106	genome_TE608179
chr01	15190585	15191584	Os01g1729.DOWN	chr01	15191087	15198876	genome_TE609936
chr01	17078864	17079863	Os01g1880.DOWN	chr01	17078313	17087454	genome_TE613351
chr01	17356954	17357953	Os01g1890.DOWN	chr01	17357139	17365558	genome_TE613646
chr01	18462506	18463505	Os01g1903.DOWN	chr01	18463073	18474838	genome_TE614065
chr01	19887597	19888596	Os01g2032.DOWN	chr01	19883956	19888508	genome_TE616312
chr01	25371904	25372903	Os01g2600.DOWN	chr01	25371856	25373626	genome_TE627727
chr01	28934461	28935460	Os01g3040.DOWN	chr01	28934538	28938547	genome_TE635131
chr01	29335419	29336418	Os01g3095.DOWN	chr01	29335849	29337641	genome_TE635934
chr01	32370617	32371616	Os01g3501.DOWN	chr01	32371198	32387031	genome_TE641821
chr01	35260527	35261526	Os01g3900.DOWN	chr01	35258861	35276341	genome_TE647174
chr01	35472339	35473338	Os01g3920.DOWN	chr01	35472410	35485436	genome_TE647624
chr01	39848883	39849882	Os01g4519.DOWN	chr01	39849639	39868737	genome_TE656087
chr01	40903403	40904402	Os01g4666.DOWN	chr01	40903509	40909905	genome_TE657781
chr01	42233698	42234697	Os01g4877.DOWN	chr01	42233971	42248537	genome_TE660455
chr01	43687279	43688278	Os01g5093.DOWN	chr01	43687638	43693602	genome_TE663156
chr01	651397	652396	Os01g0096.DOWN	chr01	641253	652565	genome_TE580550
chr01	1922825	1923824	Os01g0248.DOWN	chr01	1912516	1923024	genome_TE582884
chr01	3139583	3140582	Os01g0428.DOWN	chr01	3130982	3147126	genome_TE585186
chr01	9255491	9256490	Os01g1176.DOWN	chr01	9246946	9256594	genome_TE598517
chr01	9838562	9839561	Os01g1236.DOWN	chr01	9830488	9838737	genome_TE599656
chr01	10967921	10968920	Os01g1351.DOWN	chr01	10968764	10976219	genome_TE602146
chr01	11107470	11108469	Os01g1360.DOWN	chr01	11094050	11108031	genome_TE602286
chr01	13035410	13036409	Os01g1543.DOWN	chr01	13024270	13035451	genome_TE605976
chr01	15198495	15199494	Os01g1730.DOWN	chr01	15191087	15198876	genome_TE609936
chr01	16356555	16357554	Os01g1827.DOWN	chr01	16349914	16357277	genome_TE612086
chr01	17086961	17087960	Os01g1881.DOWN	chr01	17078313	17087454	genome_TE613351
chr01	17245383	17246382	Os01g1882.DOWN	chr01	17242035	17248101	genome_TE613492
chr01	19376222	19377221	Os01g1984.DOWN	chr01	19371697	19376904	genome_TE615479
chr01	19398192	19399191	Os01g1988.DOWN	chr01	19387011	19399065	genome_TE615518
chr01	19595210	19596209	Os01g2013.DOWN	chr01	19588099	19595755	genome_TE615932
chr01	22270344	22271343	Os01g2255.DOWN	chr01	22266557	22273775	genome_TE620901
chr01	22477079	22478078	Os01g2288.DOWN	chr01	22469561	22477925	genome_TE621387
chr01	23537196	23538195	Os01g2390.DOWN	chr01	23528515	23537725	genome_TE623760
chr01	24900774	24901773	Os01g2546.DOWN	chr01	24895539	24902164	genome_TE626694
chr01	25877285	25878284	Os01g2666.DOWN	chr01	25864622	25877490	genome_TE628780
chr01	26478037	26479036	Os01g2724.DOWN	chr01	26469953	26478440	genome_TE630151
chr01	29384453	29385452	Os01g3104.DOWN	chr01	29375317	29385284	genome_TE635977
chr01	32386350	32387349	Os01g3502.DOWN	chr01	32371198	32387031	genome_TE641821
chr01	35139057	35140056	Os01g3883.DOWN	chr01	35128169	35139833	genome_TE646939
chr01	35298800	35299799	Os01g3903.DOWN	chr01	35296296	35299409	genome_TE647233
chr01	37362135	37363134	Os01g4174.DOWN	chr01	37356963	37362730	genome_TE651223
chr01	38476246	38477245	Os01g4324.DOWN	chr01	38465686	38476815	genome_TE653507
chr01	39785852	39786851	Os01g4507.DOWN	chr01	39773934	39785932	genome_TE655918
chr02	262659	263658	Os02g0039.UP	chr02	258189	263204	genome_TE319249
chr02	1184843	1185842	Os02g0187.UP	chr02	1179537	1185769	genome_TE320828
chr02	1830959	1831958	Os02g0285.UP	chr02	1818471	1831050	genome_TE321923
chr02	3129487	3130486	Os02g0452.UP	chr02	3117236	3130137	genome_TE324358
chr02	3332179	3333178	Os02g0474.UP	chr02	3326392	3332381	genome_TE324688
chr02	3766318	3767317	Os02g0532.UP	chr02	3746366	3767134	genome_TE325486
chr02	5407427	5408426	Os02g0729.UP	chr02	5406094	5407825	genome_TE329014
chr02	6816514	6817513	Os02g0886.UP	chr02	6816604	6833833	genome_TE332204
chr02	8029771	8030770	Os02g0985.UP	chr02	8020851	8030722	genome_TE334838
chr02	9170185	9171184	Os02g1099.UP	chr02	9157270	9170214	genome_TE337315
chr02	10256828	10257827	Os02g1205.UP	chr02	10254509	10257424	genome_TE339568
chr02	11265276	11266275	Os02g1298.UP	chr02	11252999	11265559	genome_TE341267
chr02	11600879	11601878	Os02g1336.UP	chr02	11595182	11600972	genome_TE341984
chr02	12367169	12368168	Os02g1417.UP	chr02	12356056	12368054	genome_TE343380
chr02	12367952	12368951	Os02g1418.UP	chr02	12356056	12368054	genome_TE343380
chr02	14972045	14973044	Os02g1630.UP	chr02	14961352	14973038	genome_TE347016
chr02	16129139	16130138	Os02g1690.UP	chr02	16118333	16129636	genome_TE348588
chr02	16404417	16405416	Os02g1707.UP	chr02	16384860	16406775	genome_TE349027
chr02	17103465	17104464	Os02g1778.UP	chr02	17097720	17104194	genome_TE350048
chr02	20476701	20477700	Os02g2066.UP	chr02	20472682	20477498	genome_TE357100
chr02	21276714	21277713	Os02g2157.UP	chr02	21276171	21278143	genome_TE358809
chr02	21277918	21278917	Os02g2158.UP	chr02	21276171	21278143	genome_TE358809
chr02	21318685	21319684	Os02g2160.UP	chr02	21299652	21318825	genome_TE358887
chr02	21420107	21421106	Os02g2173.UP	chr02	21415031	21421076	genome_TE359106
chr02	22710286	22711285	Os02g2291.UP	chr02	22699373	22710537	genome_TE361676
chr02	24419501	24420500	Os02g2498.UP	chr02	24408739	24420037	genome_TE365667
chr02	31403570	31404569	Os02g3362.UP	chr02	31395359	31403864	genome_TE378922
chr02	414722	415721	Os02g0061.UP	chr02	415210	420168	genome_TE319524
chr02	3019512	3020511	Os02g0433.UP	chr02	3020298	3023212	genome_TE324196
chr02	3116281	3117280	Os02g0451.UP	chr02	3117236	3130137	genome_TE324358
chr02	4255276	4256275	Os02g0593.UP	chr02	4254698	4258275	genome_TE326568
chr02	9783176	9784175	Os02g1155.UP	chr02	9783817	9789342	genome_TE338559
chr02	10462986	10463985	Os02g1219.UP	chr02	10455271	10465721	genome_TE339907
chr02	11940011	11941010	Os02g1372.UP	chr02	11940338	11944015	genome_TE342718
chr02	12123902	12124901	Os02g1385.UP	chr02	12124046	12136044	genome_TE342884
chr02	12140430	12141429	Os02g1386.UP	chr02	12140505	12145830	genome_TE342889
chr02	12373546	12374545	Os02g1420.UP	chr02	12373538	12393609	genome_TE343393
chr02	12450010	12451009	Os02g1426.UP	chr02	12450933	12462231	genome_TE343503
chr02	13678297	13679296	Os02g1561.UP	chr02	13678642	13692941	genome_TE345741
chr02	14852350	14853349	Os02g1618.UP	chr02	14853281	14865012	genome_TE346945
chr02	14852803	14853802	Os02g1619.UP	chr02	14853281	14865012	genome_TE346945
chr02	15341398	15342397	Os02g1657.UP	chr02	15341240	15346112	genome_TE347399
chr02	16559153	16560152	Os02g1709.UP	chr02	16559606	16562855	genome_TE349104
chr02	17409626	17410625	Os02g1801.UP	chr02	17410112	17413501	genome_TE350710
chr02	20294603	20295602	Os02g2045.UP	chr02	20294516	20299899	genome_TE356694
chr02	20945124	20946123	Os02g2115.UP	chr02	20945823	20950622	genome_TE358108
chr02	21276097	21277096	Os02g2155.UP	chr02	21276171	21278143	genome_TE358809
chr02	21277630	21278629	Os02g2156.UP	chr02	21276171	21278143	genome_TE358809
chr02	21930224	21931223	Os02g2217.UP	chr02	21917317	21933450	genome_TE360264
chr02	22593539	22594538	Os02g2278.UP	chr02	22594026	22603013	genome_TE361480
chr02	22698615	22699614	Os02g2290.UP	chr02	22699373	22710537	genome_TE361676
chr02	25422747	25423746	Os02g2642.UP	chr02	25423708	25427657	genome_TE367544
chr02	25932116	25933115	Os02g2682.UP	chr02	25932251	25942874	genome_TE368392
chr02	26394837	26395836	Os02g2732.UP	chr02	26395223	26407848	genome_TE368971
chr02	28061583	28062582	Os02g2933.UP	chr02	28061805	28066758	genome_TE372508
chr02	29209375	29210374	Os02g3094.UP	chr02	29209440	29222912	genome_TE374688
chr02	30627971	30628970	Os02g3267.UP	chr02	30628025	30645709	genome_TE377555
chr02	32140497	32141496	Os02g3477.UP	chr02	32140941	32145132	genome_TE380159
chr02	33655405	33656404	Os02g3694.UP	chr02	33655761	33660913	genome_TE382825
chr02	34987539	34988538	Os02g3880.UP	chr02	34974803	34993742	genome_TE385031
chr02	35408679	35409678	Os02g3941.UP	chr02	35409514	35412926	genome_TE385745
chr02	36929226	36930225	Os02g4148.UP	chr02	36929807	36943160	genome_TE388467
chr02	257788	258787	Os02g0038.DOWN	chr02	258189	263204	genome_TE319249
chr02	673296	674295	Os02g0100.DOWN	chr02	673445	690968	genome_TE319939
chr02	1817909	1818908	Os02g0284.DOWN	chr02	1818471	1831050	genome_TE321923
chr02	2194004	2195003	Os02g0335.DOWN	chr02	2194711	2202284	genome_TE322719
chr02	3326320	3327319	Os02g0473.DOWN	chr02	3326392	3332381	genome_TE324688
chr02	6816448	6817447	Os02g0885.DOWN	chr02	6816604	6833833	genome_TE332204
chr02	7711556	7712555	Os02g0967.DOWN	chr02	7711902	7716111	genome_TE334288
chr02	8640035	8641034	Os02g1037.DOWN	chr02	8640687	8644663	genome_TE336100
chr02	10324945	10325944	Os02g1209.DOWN	chr02	10325691	10334015	genome_TE339674
chr02	11252157	11253156	Os02g1296.DOWN	chr02	11252999	11265559	genome_TE341267
chr02	11271293	11272292	Os02g1300.DOWN	chr02	11272238	11285833	genome_TE341285
chr02	11606964	11607963	Os02g1338.DOWN	chr02	11607375	11612002	genome_TE342004
chr02	11872521	11873520	Os02g1367.DOWN	chr02	11873106	11884893	genome_TE342600
chr02	12907369	12908368	Os02g1480.DOWN	chr02	12907756	12915422	genome_TE344329
chr02	13028271	13029270	Os02g1496.DOWN	chr02	13028624	13040705	genome_TE344537
chr02	13516418	13517417	Os02g1549.DOWN	chr02	13517043	13528970	genome_TE345515
chr02	14603768	14604767	Os02g1601.DOWN	chr02	14604359	14616166	genome_TE346491
chr02	14974075	14975074	Os02g1630.DOWN	chr02	14974465	14986260	genome_TE347020
chr02	15326043	15327042	Os02g1656.DOWN	chr02	15326821	15331682	genome_TE347389
chr02	16644917	16645916	Os02g1722.DOWN	chr02	16645457	16657256	genome_TE349257
chr02	18374647	18375646	Os02g1863.DOWN	chr02	18375524	18380307	genome_TE352740
chr02	19629345	19630344	Os02g1984.DOWN	chr02	19629868	19638350	genome_TE355057
chr02	21243263	21244262	Os02g2148.DOWN	chr02	21243710	21258200	genome_TE358772
chr02	34207525	34208524	Os02g3777.DOWN	chr02	34207955	34222572	genome_TE383749
chr02	3153927	3154926	Os02g0456.DOWN	chr02	3150418	3154818	genome_TE324385
chr02	5449267	5450266	Os02g0734.DOWN	chr02	5437241	5450147	genome_TE329067
chr02	6175532	6176531	Os02g0814.DOWN	chr02	6164941	6176239	genome_TE330707
chr02	6294284	6295283	Os02g0823.DOWN	chr02	6288768	6294338	genome_TE330972
chr02	6401942	6402941	Os02g0839.DOWN	chr02	6390902	6402931	genome_TE331246
chr02	10461816	10462815	Os02g1219.DOWN	chr02	10455271	10465721	genome_TE339907
chr02	12392611	12393610	Os02g1421.DOWN	chr02	12373538	12393609	genome_TE343393
chr02	14598451	14599450	Os02g1599.DOWN	chr02	14579780	14599318	genome_TE346483
chr02	14599100	14600099	Os02g1600.DOWN	chr02	14579780	14599318	genome_TE346483
chr02	15029706	15030705	Os02g1633.DOWN	chr02	15018716	15030767	genome_TE347050
chr02	17423936	17424935	Os02g1802.DOWN	chr02	17413802	17425104	genome_TE350711
chr02	18830853	18831852	Os02g1905.DOWN	chr02	18819298	18831837	genome_TE353580
chr02	18954586	18955585	Os02g1920.DOWN	chr02	18942252	18954623	genome_TE353797
chr02	20286488	20287487	Os02g2045.DOWN	chr02	20282631	20287048	genome_TE356687
chr02	20949880	20950879	Os02g2116.DOWN	chr02	20945823	20950622	genome_TE358108
chr02	21275703	21276702	Os02g2156.DOWN	chr02	21276171	21278143	genome_TE358809
chr02	21928371	21929370	Os02g2217.DOWN	chr02	21917317	21933450	genome_TE360264
chr02	25972518	25973517	Os02g2689.DOWN	chr02	25966861	25972679	genome_TE368432
chr02	32145057	32146056	Os02g3478.DOWN	chr02	32140941	32145132	genome_TE380159
chr02	33643143	33644142	Os02g3691.DOWN	chr02	33637811	33643800	genome_TE382807
chr02	34986038	34987037	Os02g3880.DOWN	chr02	34974803	34993742	genome_TE385031
chr02	34993027	34994026	Os02g3881.DOWN	chr02	34974803	34993742	genome_TE385031
chr02	35448100	35449099	Os02g3948.DOWN	chr02	35444882	35448848	genome_TE385824
chr02	36397118	36398117	Os02g4067.DOWN	chr02	36375134	36397223	genome_TE387385
chr03	3433733	3434732	Os03g0463.UP	chr03	3421277	3433743	genome_TE511152
chr03	4209066	4210065	Os03g0590.UP	chr03	4207426	4209245	genome_TE512641
chr03	7087996	7088995	Os03g0978.UP	chr03	7075863	7088817	genome_TE518023
chr03	8569257	8570256	Os03g1161.UP	chr03	8564411	8573846	genome_TE520522
chr03	9365080	9366079	Os03g1260.UP	chr03	9353310	9365397	genome_TE521764
chr03	18570287	18571286	Os03g2276.UP	chr03	18568138	18570725	genome_TE540391
chr03	21336154	21337153	Os03g2465.UP	chr03	21328612	21336455	genome_TE544437
chr03	21962245	21963244	Os03g2493.UP	chr03	21957640	21962487	genome_TE545153
chr03	23695036	23696035	Os03g2669.UP	chr03	23684252	23695932	genome_TE548508
chr03	23995203	23996202	Os03g2692.UP	chr03	23992568	24024060	genome_TE549041
chr03	23996343	23997342	Os03g2693.UP	chr03	23992568	24024060	genome_TE549041
chr03	25212320	25213319	Os03g2794.UP	chr03	25201192	25213273	genome_TE551630
chr03	28710733	28711732	Os03g3150.UP	chr03	28704415	28710939	genome_TE559503
chr03	31796841	31797840	Os03g3498.UP	chr03	31791091	31797453	genome_TE566068
chr03	33252546	33253545	Os03g3667.UP	chr03	33246949	33253289	genome_TE568842
chr03	34362073	34363072	Os03g3817.UP	chr03	34352214	34362416	genome_TE570964
chr03	35006797	35007796	Os03g3916.UP	chr03	34994639	35006966	genome_TE572299
chr03	35273600	35274599	Os03g3953.UP	chr03	35262613	35273999	genome_TE572833
chr03	35775713	35776712	Os03g4030.UP	chr03	35764463	35776491	genome_TE573768
chr03	37262131	37263130	Os03g4266.UP	chr03	37250903	37262572	genome_TE576605
chr03	38019645	38020644	Os03g4386.UP	chr03	38018245	38020223	genome_TE577827
chr03	38740284	38741283	Os03g4508.UP	chr03	38729260	38740466	genome_TE579284
chr03	297047	298046	Os03g0034.UP	chr03	297940	309424	genome_TE506001
chr03	2093130	2094129	Os03g0285.UP	chr03	2093933	2104964	genome_TE508960
chr03	2712421	2713420	Os03g0362.UP	chr03	2712736	2718330	genome_TE509901
chr03	9682015	9683014	Os03g1296.UP	chr03	9682549	9687324	genome_TE522402
chr03	11593910	11594909	Os03g1590.UP	chr03	11594165	11615765	genome_TE526287
chr03	14481313	14482312	Os03g1872.UP	chr03	14481722	14483497	genome_TE531049
chr03	15461833	15462832	Os03g1974.UP	chr03	15462145	15473937	genome_TE533258
chr03	17166361	17167360	Os03g2149.UP	chr03	17167111	17180077	genome_TE537224
chr03	20658156	20659155	Os03g2437.UP	chr03	20658799	20677294	genome_TE543785
chr03	21267220	21268219	Os03g2460.UP	chr03	21265159	21268109	genome_TE544348
chr03	21327974	21328973	Os03g2464.UP	chr03	21328612	21336455	genome_TE544437
chr03	21790408	21791407	Os03g2485.UP	chr03	21790505	21811206	genome_TE544934
chr03	24560171	24561170	Os03g2758.UP	chr03	24560591	24566067	genome_TE550303
chr03	25518607	25519606	Os03g2821.UP	chr03	25518763	25530446	genome_TE552106
chr03	25803005	25804004	Os03g2853.UP	chr03	25803704	25816395	genome_TE552716
chr03	28528328	28529327	Os03g3126.UP	chr03	28529017	28536338	genome_TE559167
chr03	28615564	28616563	Os03g3134.UP	chr03	28615952	28622348	genome_TE559300
chr03	29755611	29756610	Os03g3266.UP	chr03	29755664	29760473	genome_TE561933
chr03	31143582	31144581	Os03g3424.UP	chr03	31143732	31146513	genome_TE564790
chr03	34765987	34766986	Os03g3876.UP	chr03	34766048	34771710	genome_TE571862
chr03	35262579	35263578	Os03g3952.UP	chr03	35262613	35273999	genome_TE572833
chr03	36723419	36724418	Os03g4177.UP	chr03	36724267	36733304	genome_TE575638
chr03	36842899	36843898	Os03g4197.UP	chr03	36843604	36855081	genome_TE575859
chr03	37310248	37311247	Os03g4273.UP	chr03	37310910	37316093	genome_TE576671
chr03	37822922	37823921	Os03g4352.UP	chr03	37822310	37833159	genome_TE577589
chr03	37829543	37830542	Os03g4353.UP	chr03	37822310	37833159	genome_TE577589
chr03	6280417	6281416	Os03g0877.DOWN	chr03	6280436	6284914	genome_TE516464
chr03	8570458	8571457	Os03g1161.DOWN	chr03	8564411	8573846	genome_TE520522
chr03	9399253	9400252	Os03g1267.DOWN	chr03	9399795	9414713	genome_TE521813
chr03	11831985	11832984	Os03g1615.DOWN	chr03	11832783	11839661	genome_TE526795
chr03	20286002	20287001	Os03g2419.DOWN	chr03	20286717	20295205	genome_TE543328
chr03	20336835	20337834	Os03g2422.DOWN	chr03	20337281	20342484	genome_TE543404
chr03	21065662	21066661	Os03g2455.DOWN	chr03	21066006	21070380	genome_TE544202
chr03	22682476	22683475	Os03g2554.DOWN	chr03	22683148	22684804	genome_TE546519
chr03	23996656	23997655	Os03g2692.DOWN	chr03	23992568	24024060	genome_TE549041
chr03	23997927	23998926	Os03g2693.DOWN	chr03	23992568	24024060	genome_TE549041
chr03	24550266	24551265	Os03g2757.DOWN	chr03	24550651	24557366	genome_TE550298
chr03	26020220	26021219	Os03g2872.DOWN	chr03	26020268	26029375	genome_TE553221
chr03	27154576	27155575	Os03g2988.DOWN	chr03	27155247	27172264	genome_TE555955
chr03	27626424	27627423	Os03g3034.DOWN	chr03	27626699	27632933	genome_TE557052
chr03	29803878	29804877	Os03g3267.DOWN	chr03	29803669	29808103	genome_TE561992
chr03	31877871	31878870	Os03g3504.DOWN	chr03	31878451	31883320	genome_TE566220
chr03	32817581	32818580	Os03g3607.DOWN	chr03	32818361	32822833	genome_TE567918
chr03	34351956	34352955	Os03g3816.DOWN	chr03	34352214	34362416	genome_TE570964
chr03	35412111	35413110	Os03g3972.DOWN	chr03	35412437	35426867	genome_TE573049
chr03	35439379	35440378	Os03g3974.DOWN	chr03	35439688	35443643	genome_TE573100
chr03	37443393	37444392	Os03g4295.DOWN	chr03	37443945	37448946	genome_TE576865
chr03	2104566	2105565	Os03g0286.DOWN	chr03	2093933	2104964	genome_TE508960
chr03	2117259	2118258	Os03g0287.DOWN	chr03	2113580	2117637	genome_TE508972
chr03	2718128	2719127	Os03g0363.DOWN	chr03	2712736	2718330	genome_TE509901
chr03	4598506	4599505	Os03g0654.DOWN	chr03	4585625	4599431	genome_TE513426
chr03	5053813	5054812	Os03g0710.DOWN	chr03	5048810	5054497	genome_TE514297
chr03	8538430	8539429	Os03g1159.DOWN	chr03	8528321	8539209	genome_TE520484
chr03	9364486	9365485	Os03g1259.DOWN	chr03	9353310	9365397	genome_TE521764
chr03	11839483	11840482	Os03g1616.DOWN	chr03	11832783	11839661	genome_TE526795
chr03	15346404	15347403	Os03g1966.DOWN	chr03	15335517	15346809	genome_TE532965
chr03	16028094	16029093	Os03g2051.DOWN	chr03	16021804	16028253	genome_TE534584
chr03	16384162	16385161	Os03g2086.DOWN	chr03	16378315	16385208	genome_TE535399
chr03	16792616	16793615	Os03g2110.DOWN	chr03	16787071	16793510	genome_TE536333
chr03	17930556	17931555	Os03g2207.DOWN	chr03	17918609	17931190	genome_TE538954
chr03	18213428	18214427	Os03g2243.DOWN	chr03	18209862	18214384	genome_TE539593
chr03	18868308	18869307	Os03g2311.DOWN	chr03	18864087	18868460	genome_TE541057
chr03	19470324	19471323	Os03g2360.DOWN	chr03	19463295	19470802	genome_TE542153
chr03	19965067	19966066	Os03g2400.DOWN	chr03	19929968	19965964	genome_TE543108
chr03	19965067	19966066	Os03g2400.DOWN	chr03	19929968	19965964	genome_TE543108
chr03	20676452	20677451	Os03g2438.DOWN	chr03	20658799	20677294	genome_TE543785
chr03	21325287	21326286	Os03g2464.DOWN	chr03	21317715	21325356	genome_TE544432
chr03	22372733	22373732	Os03g2527.DOWN	chr03	22362344	22373658	genome_TE545921
chr03	23609214	23610213	Os03g2662.DOWN	chr03	23580233	23609616	genome_TE548376
chr03	27632428	27633427	Os03g3035.DOWN	chr03	27626699	27632933	genome_TE557052
chr03	28870180	28871179	Os03g3171.DOWN	chr03	28862570	28870491	genome_TE559992
chr03	29109437	29110436	Os03g3195.DOWN	chr03	29098407	29110206	genome_TE560652
chr03	35411580	35412579	Os03g3973.DOWN	chr03	35412437	35426867	genome_TE573049
chr03	36854839	36855838	Os03g4198.DOWN	chr03	36843604	36855081	genome_TE575859
chr03	37447584	37448583	Os03g4296.DOWN	chr03	37443945	37448946	genome_TE576865
chr03	37821583	37822582	Os03g4352.DOWN	chr03	37822310	37833159	genome_TE577589
chr03	37827692	37828691	Os03g4353.DOWN	chr03	37822310	37833159	genome_TE577589
chr03	37830408	37831407	Os03g4354.DOWN	chr03	37822310	37833159	genome_TE577589
chr03	37888478	37889477	Os03g4362.DOWN	chr03	37883453	37889322	genome_TE577635
chr04	1363347	1364346	Os04g0111.UP	chr04	1360580	1364903	genome_TE666385
chr04	3528923	3529922	Os04g0290.UP	chr04	3522796	3529908	genome_TE670041
chr04	4025286	4026285	Os04g0313.UP	chr04	4013944	4025935	genome_TE670417
chr04	4832365	4833364	Os04g0369.UP	chr04	4824319	4833272	genome_TE671877
chr04	4855755	4856754	Os04g0371.UP	chr04	4842690	4856673	genome_TE671907
chr04	5078263	5079262	Os04g0390.UP	chr04	5072480	5079174	genome_TE672372
chr04	5145818	5146817	Os04g0395.UP	chr04	5129648	5146049	genome_TE672471
chr04	5784150	5785149	Os04g0454.UP	chr04	5778938	5784968	genome_TE673731
chr04	6153841	6154840	Os04g0492.UP	chr04	6146070	6156505	genome_TE674286
chr04	6560674	6561673	Os04g0534.UP	chr04	6555711	6580432	genome_TE675062
chr04	7284930	7285929	Os04g0586.UP	chr04	7273268	7285262	genome_TE676184
chr04	7662202	7663201	Os04g0616.UP	chr04	7648713	7663155	genome_TE676607
chr04	8289679	8290678	Os04g0641.UP	chr04	8273861	8290230	genome_TE677345
chr04	8612682	8613681	Os04g0657.UP	chr04	8613186	8619551	genome_TE677716
chr04	8614241	8615240	Os04g0658.UP	chr04	8613186	8619551	genome_TE677716
chr04	8823616	8824615	Os04g0669.UP	chr04	8802119	8824024	genome_TE677931
chr04	9004265	9005264	Os04g0679.UP	chr04	8999689	9014824	genome_TE678106
chr04	9004991	9005990	Os04g0680.UP	chr04	8999689	9014824	genome_TE678106
chr04	9008434	9009433	Os04g0681.UP	chr04	8999689	9014824	genome_TE678106
chr04	11943015	11944014	Os04g0787.UP	chr04	11922690	11943374	genome_TE680421
chr04	12805129	12806128	Os04g0846.UP	chr04	12800604	12805844	genome_TE681845
chr04	18346857	18347856	Os04g1272.UP	chr04	18337223	18347645	genome_TE692694
chr04	19199251	19200250	Os04g1319.UP	chr04	19194520	19199439	genome_TE693612
chr04	25983424	25984423	Os04g2127.UP	chr04	25980237	25983428	genome_TE707070
chr04	27911518	27912517	Os04g2379.UP	chr04	27907166	27911887	genome_TE710263
chr04	28436206	28437205	Os04g2458.UP	chr04	28433281	28436681	genome_TE711240
chr04	28577402	28578401	Os04g2477.UP	chr04	28568146	28577692	genome_TE711478
chr04	28709538	28710537	Os04g2489.UP	chr04	28697283	28710420	genome_TE711577
chr04	32333572	32334571	Os04g2935.UP	chr04	32327409	32334476	genome_TE717657
chr04	32711212	32712211	Os04g2983.UP	chr04	32700758	32711744	genome_TE718319
chr04	33167874	33168873	Os04g3032.UP	chr04	33162666	33168450	genome_TE719254
chr04	34182878	34183877	Os04g3148.UP	chr04	34172540	34183846	genome_TE720977
chr04	35281522	35282521	Os04g3311.UP	chr04	35280220	35281525	genome_TE722827
chr04	35789569	35790568	Os04g3381.UP	chr04	35778493	35790468	genome_TE723723
chr04	1370189	1371188	Os04g0110.UP	chr04	1370473	1383995	genome_TE666398
chr04	1886712	1887711	Os04g0169.UP	chr04	1887057	1915110	genome_TE667322
chr04	1886712	1887711	Os04g0169.UP	chr04	1887057	1915110	genome_TE667322
chr04	2854912	2855911	Os04g0244.UP	chr04	2854973	2861422	genome_TE669075
chr04	3189764	3190763	Os04g0261.UP	chr04	3189606	3211191	genome_TE669392
chr04	4093613	4094612	Os04g0316.UP	chr04	4094076	4098041	genome_TE670491
chr04	4324989	4325988	Os04g0337.UP	chr04	4325316	4338178	genome_TE670938
chr04	4842015	4843014	Os04g0370.UP	chr04	4842690	4856673	genome_TE671907
chr04	4897365	4898364	Os04g0378.UP	chr04	4897604	4909318	genome_TE672050
chr04	5364902	5365901	Os04g0414.UP	chr04	5364957	5376313	genome_TE672873
chr04	5402940	5403939	Os04g0419.UP	chr04	5403506	5416360	genome_TE672938
chr04	5564843	5565842	Os04g0432.UP	chr04	5554937	5567033	genome_TE673263
chr04	6091482	6092481	Os04g0490.UP	chr04	6091577	6103337	genome_TE674237
chr04	7624536	7625535	Os04g0613.UP	chr04	7624871	7636859	genome_TE676598
chr04	7648630	7649629	Os04g0615.UP	chr04	7648713	7663155	genome_TE676607
chr04	7981602	7982601	Os04g0629.UP	chr04	7982592	7993969	genome_TE676953
chr04	8337312	8338311	Os04g0642.UP	chr04	8331967	8356913	genome_TE677365
chr04	8415134	8416133	Os04g0647.UP	chr04	8415326	8430020	genome_TE677469
chr04	8612938	8613937	Os04g0656.UP	chr04	8613186	8619551	genome_TE677716
chr04	8999660	9000659	Os04g0677.UP	chr04	8999689	9014824	genome_TE678106
chr04	9000141	9001140	Os04g0678.UP	chr04	8999689	9014824	genome_TE678106
chr04	11713226	11714225	Os04g0766.UP	chr04	11714148	11725474	genome_TE680165
chr04	12060391	12061390	Os04g0796.UP	chr04	12060364	12068992	genome_TE680578
chr04	16215263	16216262	Os04g1121.UP	chr04	16206802	16233079	genome_TE688519
chr04	16223599	16224598	Os04g1122.UP	chr04	16206802	16233079	genome_TE688519
chr04	16224929	16225928	Os04g1123.UP	chr04	16206802	16233079	genome_TE688519
chr04	17008245	17009244	Os04g1159.UP	chr04	17001563	17019615	genome_TE689911
chr04	18637605	18638604	Os04g1290.UP	chr04	18637622	18683152	genome_TE693069
chr04	19562629	19563628	Os04g1352.UP	chr04	19562694	19567716	genome_TE694306
chr04	20094971	20095970	Os04g1381.UP	chr04	20094974	20117668	genome_TE695151
chr04	20408062	20409061	Os04g1412.UP	chr04	20408278	20422453	genome_TE695675
chr04	20618584	20619583	Os04g1438.UP	chr04	20619084	20632273	genome_TE696223
chr04	21729582	21730581	Os04g1545.UP	chr04	21730070	21741673	genome_TE698634
chr04	21872230	21873229	Os04g1566.UP	chr04	21872788	21878478	genome_TE698938
chr04	23456193	23457192	Os04g1757.UP	chr04	23456623	23469445	genome_TE702353
chr04	24247450	24248449	Os04g1878.UP	chr04	24247498	24253491	genome_TE704182
chr04	25377534	25378533	Os04g2026.UP	chr04	25378326	25389787	genome_TE706100
chr04	27096470	27097469	Os04g2276.UP	chr04	27097429	27103710	genome_TE708769
chr04	27340878	27341877	Os04g2311.UP	chr04	27341580	27352909	genome_TE709172
chr04	27620684	27621683	Os04g2347.UP	chr04	27620920	27625738	genome_TE709737
chr04	28071290	28072289	Os04g2403.UP	chr04	28071755	28086087	genome_TE710612
chr04	28344425	28345424	Os04g2441.UP	chr04	28344632	28357450	genome_TE711085
chr04	28433054	28434053	Os04g2457.UP	chr04	28433281	28436681	genome_TE711240
chr04	29731285	29732284	Os04g2619.UP	chr04	29732009	29747605	genome_TE713423
chr04	30060732	30061731	Os04g2666.UP	chr04	30061467	30072895	genome_TE713908
chr04	30731361	30732360	Os04g2740.UP	chr04	30726981	30744042	genome_TE715185
chr04	31073838	31074837	Os04g2771.UP	chr04	31057980	31075707	genome_TE715706
chr04	32171730	32172729	Os04g2909.UP	chr04	32172380	32185205	genome_TE717424
chr04	34203219	34204218	Os04g3152.UP	chr04	34204114	34218050	genome_TE721038
chr04	35526182	35527181	Os04g3338.UP	chr04	35527169	35535653	genome_TE723330
chr04	36064476	36065475	Os04g3432.UP	chr04	36064845	36077735	genome_TE724197
chr04	1370189	1371188	Os04g0111.DOWN	chr04	1370473	1383995	genome_TE666398
chr04	2008920	2009919	Os04g0170.DOWN	chr04	2008899	2016235	genome_TE667397
chr04	2248681	2249680	Os04g0197.DOWN	chr04	2248955	2255048	genome_TE667819
chr04	3021315	3022314	Os04g0253.DOWN	chr04	3021907	3033895	genome_TE669289
chr04	3537372	3538371	Os04g0291.DOWN	chr04	3537483	3548800	genome_TE670060
chr04	3557711	3558710	Os04g0292.DOWN	chr04	3558344	3567356	genome_TE670083
chr04	5021523	5022522	Os04g0386.DOWN	chr04	5021657	5030575	genome_TE672273
chr04	5597964	5598963	Os04g0435.DOWN	chr04	5597804	5602194	genome_TE673358
chr04	6155357	6156356	Os04g0492.DOWN	chr04	6146070	6156505	genome_TE674286
chr04	7310406	7311405	Os04g0589.DOWN	chr04	7311119	7320891	genome_TE676205
chr04	8296813	8297812	Os04g0641.DOWN	chr04	8293774	8302431	genome_TE677352
chr04	8584155	8585154	Os04g0654.DOWN	chr04	8583981	8600200	genome_TE677668
chr04	8615193	8616192	Os04g0657.DOWN	chr04	8613186	8619551	genome_TE677716
chr04	8619594	8620593	Os04g0658.DOWN	chr04	8620151	8632153	genome_TE677719
chr04	9005726	9006725	Os04g0679.DOWN	chr04	8999689	9014824	genome_TE678106
chr04	9006335	9007334	Os04g0680.DOWN	chr04	8999689	9014824	genome_TE678106
chr04	9009764	9010763	Os04g0681.DOWN	chr04	8999689	9014824	genome_TE678106
chr04	9344098	9345097	Os04g0701.DOWN	chr04	9345000	9356771	genome_TE678353
chr04	14519794	14520793	Os04g0990.DOWN	chr04	14519810	14532988	genome_TE684988
chr04	15613879	15614878	Os04g1086.DOWN	chr04	15614196	15619565	genome_TE687361
chr04	16595147	16596146	Os04g1143.DOWN	chr04	16593304	16598503	genome_TE689168
chr04	18003633	18004632	Os04g1254.DOWN	chr04	18004617	18014914	genome_TE692149
chr04	19561730	19562729	Os04g1351.DOWN	chr04	19562694	19567716	genome_TE694306
chr04	26477116	26478115	Os04g2186.DOWN	chr04	26478035	26490979	genome_TE707774
chr04	28696602	28697601	Os04g2488.DOWN	chr04	28697283	28710420	genome_TE711577
chr04	30114098	30115097	Os04g2674.DOWN	chr04	30114698	30127588	genome_TE713995
chr04	33162739	33163738	Os04g3031.DOWN	chr04	33162666	33168450	genome_TE719254
chr04	35912615	35913614	Os04g3399.DOWN	chr04	35912893	35924345	genome_TE723947
chr04	1363347	1364346	Os04g0110.DOWN	chr04	1360580	1364903	genome_TE666385
chr04	2859454	2860453	Os04g0245.DOWN	chr04	2854973	2861422	genome_TE669075
chr04	3208462	3209461	Os04g0262.DOWN	chr04	3189606	3211191	genome_TE669392
chr04	3959510	3960509	Os04g0311.DOWN	chr04	3954845	3960065	genome_TE670387
chr04	4995435	4996434	Os04g0385.DOWN	chr04	4991286	4995941	genome_TE672231
chr04	5092903	5093902	Os04g0391.DOWN	chr04	5084692	5093884	genome_TE672387
chr04	5375990	5376989	Os04g0415.DOWN	chr04	5364957	5376313	genome_TE672873
chr04	5396042	5397041	Os04g0419.DOWN	chr04	5392776	5396178	genome_TE672922
chr04	5563426	5564425	Os04g0432.DOWN	chr04	5554937	5567033	genome_TE673263
chr04	5566653	5567652	Os04g0433.DOWN	chr04	5554937	5567033	genome_TE673263
chr04	6102420	6103419	Os04g0491.DOWN	chr04	6091577	6103337	genome_TE674237
chr04	6155976	6156975	Os04g0493.DOWN	chr04	6146070	6156505	genome_TE674286
chr04	8335990	8336989	Os04g0642.DOWN	chr04	8331967	8356913	genome_TE677365
chr04	8998462	8999461	Os04g0677.DOWN	chr04	8987031	8998836	genome_TE678104
chr04	8998664	8999663	Os04g0678.DOWN	chr04	8987031	8998836	genome_TE678104
chr04	9080142	9081141	Os04g0682.DOWN	chr04	9056855	9080959	genome_TE678125
chr04	9407321	9408320	Os04g0705.DOWN	chr04	9402306	9408271	genome_TE678401
chr04	10216666	10217665	Os04g0738.DOWN	chr04	10214069	10216799	genome_TE679317
chr04	11293706	11294705	Os04g0746.DOWN	chr04	11285445	11293724	genome_TE679718
chr04	11724738	11725737	Os04g0768.DOWN	chr04	11714148	11725474	genome_TE680165
chr04	11875661	11876660	Os04g0783.DOWN	chr04	11860568	11887928	genome_TE680392
chr04	11875661	11876660	Os04g0783.DOWN	chr04	11860568	11887928	genome_TE680392
chr04	12067986	12068985	Os04g0797.DOWN	chr04	12060364	12068992	genome_TE680578
chr04	13861883	13862882	Os04g0940.DOWN	chr04	13846041	13862838	genome_TE683929
chr04	14182450	14183449	Os04g0958.DOWN	chr04	14161004	14182894	genome_TE684374
chr04	14182450	14183449	Os04g0958.DOWN	chr04	14161004	14182894	genome_TE684374
chr04	14446267	14447266	Os04g0981.DOWN	chr04	14436812	14447259	genome_TE684821
chr04	14446910	14447909	Os04g0982.DOWN	chr04	14436812	14447259	genome_TE684821
chr04	16213957	16214956	Os04g1121.DOWN	chr04	16206802	16233079	genome_TE688519
chr04	16221139	16222138	Os04g1122.DOWN	chr04	16206802	16233079	genome_TE688519
chr04	16223553	16224552	Os04g1123.DOWN	chr04	16206802	16233079	genome_TE688519
chr04	16341573	16342572	Os04g1129.DOWN	chr04	16331559	16342261	genome_TE688731
chr04	17004785	17005784	Os04g1159.DOWN	chr04	17001563	17019615	genome_TE689911
chr04	17148677	17149676	Os04g1174.DOWN	chr04	17145287	17149514	genome_TE690220
chr04	21741067	21742066	Os04g1546.DOWN	chr04	21730070	21741673	genome_TE698634
chr04	21822169	21823168	Os04g1559.DOWN	chr04	21810725	21822408	genome_TE698816
chr04	23316554	23317553	Os04g1740.DOWN	chr04	23312556	23317003	genome_TE702002
chr04	24252550	24253549	Os04g1879.DOWN	chr04	24247498	24253491	genome_TE704182
chr04	30841438	30842437	Os04g2747.DOWN	chr04	30829580	30841602	genome_TE715321
chr04	31072253	31073252	Os04g2771.DOWN	chr04	31057980	31075707	genome_TE715706
chr04	32395968	32396967	Os04g2946.DOWN	chr04	32390405	32396635	genome_TE717744
chr04	34217951	34218950	Os04g3153.DOWN	chr04	34204114	34218050	genome_TE721038
chr04	36596392	36597391	Os04g3510.DOWN	chr04	36591356	36597129	genome_TE725196
chr04	36683007	36684006	Os04g3521.DOWN	chr04	36665455	36683198	genome_TE725315
chr05	654127	655126	Os05g0095.UP	chr05	648378	654830	genome_TE262880
chr05	2938850	2939849	Os05g0382.UP	chr05	2929625	2939053	genome_TE267476
chr05	4023273	4024272	Os05g0492.UP	chr05	4012945	4024240	genome_TE269519
chr05	4527200	4528199	Os05g0547.UP	chr05	4509373	4528201	genome_TE270477
chr05	8173808	8174807	Os05g0874.UP	chr05	8163036	8174496	genome_TE278321
chr05	8484944	8485943	Os05g0898.UP	chr05	8478803	8485235	genome_TE279001
chr05	9011616	9012615	Os05g0952.UP	chr05	8990365	9012636	genome_TE279801
chr05	10035922	10036921	Os05g1020.UP	chr05	10034078	10048425	genome_TE281444
chr05	10076157	10077156	Os05g1021.UP	chr05	10064898	10076378	genome_TE281467
chr05	10711581	10712580	Os05g1041.UP	chr05	10690102	10711585	genome_TE281902
chr05	11151187	11152186	Os05g1070.UP	chr05	11144308	11151941	genome_TE282530
chr05	11386296	11387295	Os05g1084.UP	chr05	11380566	11386834	genome_TE282861
chr05	12201074	12202073	Os05g1131.UP	chr05	12189141	12202025	genome_TE283886
chr05	12558299	12559298	Os05g1143.UP	chr05	12553241	12558742	genome_TE284206
chr05	12688779	12689778	Os05g1149.UP	chr05	12678532	12689038	genome_TE284315
chr05	13072868	13073867	Os05g1159.UP	chr05	13070114	13073734	genome_TE284649
chr05	13202861	13203860	Os05g1170.UP	chr05	13191632	13203627	genome_TE284830
chr05	13730080	13731079	Os05g1218.UP	chr05	13727175	13735088	genome_TE285630
chr05	13734843	13735842	Os05g1219.UP	chr05	13727175	13735088	genome_TE285630
chr05	13941226	13942225	Os05g1240.UP	chr05	13936638	13941558	genome_TE286067
chr05	14322830	14323829	Os05g1271.UP	chr05	14314585	14323838	genome_TE286711
chr05	14620867	14621866	Os05g1289.UP	chr05	14606320	14621795	genome_TE287086
chr05	16360754	16361753	Os05g1430.UP	chr05	16353512	16361105	genome_TE289705
chr05	16691244	16692243	Os05g1453.UP	chr05	16682960	16691773	genome_TE290333
chr05	17097564	17098563	Os05g1489.UP	chr05	17085964	17098103	genome_TE291252
chr05	17668630	17669629	Os05g1544.UP	chr05	17657765	17668728	genome_TE292519
chr05	19150869	19151868	Os05g1680.UP	chr05	19139415	19150924	genome_TE295756
chr05	21543217	21544216	Os05g1954.UP	chr05	21531233	21543255	genome_TE300961
chr05	22493588	22494587	Os05g2063.UP	chr05	22482314	22494076	genome_TE302832
chr05	22734391	22735390	Os05g2087.UP	chr05	22718845	22734635	genome_TE303359
chr05	23743868	23744867	Os05g2224.UP	chr05	23731798	23744659	genome_TE305491
chr05	24663945	24664944	Os05g2336.UP	chr05	24646704	24664015	genome_TE307399
chr05	26012496	26013495	Os05g2504.UP	chr05	25996995	26013141	genome_TE310059
chr05	26671664	26672663	Os05g2603.UP	chr05	26657230	26672355	genome_TE311495
chr05	27169616	27170615	Os05g2679.UP	chr05	27165314	27181466	genome_TE312415
chr05	27179280	27180279	Os05g2680.UP	chr05	27165314	27181466	genome_TE312415
chr05	29421304	29422303	Os05g3024.UP	chr05	29416450	29429096	genome_TE316646
chr05	30177877	30178876	Os05g3133.UP	chr05	30166748	30178266	genome_TE317937
chr05	3679255	3680254	Os05g0466.UP	chr05	3679295	3686764	genome_TE268971
chr05	3751761	3752760	Os05g0472.UP	chr05	3751776	3757983	genome_TE269119
chr05	4323929	4324928	Os05g0535.UP	chr05	4323973	4334582	genome_TE270225
chr05	4407288	4408287	Os05g0539.UP	chr05	4408065	4420443	genome_TE270332
chr05	4972274	4973273	Os05g0583.UP	chr05	4972550	4974490	genome_TE271045
chr05	7503380	7504379	Os05g0813.UP	chr05	7504278	7511160	genome_TE276927
chr05	8458029	8459028	Os05g0896.UP	chr05	8458461	8470161	genome_TE278989
chr05	10879623	10880622	Os05g1047.UP	chr05	10879902	10919208	genome_TE282092
chr05	10879623	10880622	Os05g1047.UP	chr05	10879902	10919208	genome_TE282092
chr05	11061239	11062238	Os05g1058.UP	chr05	11061605	11064143	genome_TE282346
chr05	13545773	13546772	Os05g1202.UP	chr05	13546143	13564729	genome_TE285328
chr05	14220922	14221921	Os05g1263.UP	chr05	14221589	14233130	genome_TE286570
chr05	14355458	14356457	Os05g1275.UP	chr05	14355014	14360102	genome_TE286753
chr05	16162571	16163570	Os05g1414.UP	chr05	16162957	16170982	genome_TE289359
chr05	18537386	18538385	Os05g1622.UP	chr05	18538189	18541256	genome_TE294331
chr05	19417214	19418213	Os05g1718.UP	chr05	19417278	19428882	genome_TE296385
chr05	20047951	20048950	Os05g1769.UP	chr05	20048236	20055167	genome_TE297571
chr05	25043596	25044595	Os05g2393.UP	chr05	25044295	25047201	genome_TE308194
chr05	25297474	25298473	Os05g2427.UP	chr05	25297949	25309256	genome_TE308589
chr05	25996943	25997942	Os05g2503.UP	chr05	25996995	26013141	genome_TE310059
chr05	26734027	26735026	Os05g2614.UP	chr05	26734467	26739269	genome_TE311621
chr05	26805681	26806680	Os05g2629.UP	chr05	26806557	26822193	genome_TE311705
chr05	28267283	28268282	Os05g2851.UP	chr05	28268272	28273280	genome_TE314544
chr05	29419254	29420253	Os05g3023.UP	chr05	29416450	29429096	genome_TE316646
chr05	29457342	29458341	Os05g3029.UP	chr05	29457843	29470727	genome_TE316691
chr05	647567	648566	Os05g0094.DOWN	chr05	648378	654830	genome_TE262880
chr05	6789900	6790899	Os05g0748.DOWN	chr05	6790343	6803190	genome_TE275222
chr05	8018351	8019350	Os05g0863.DOWN	chr05	8018564	8033505	genome_TE277962
chr05	8478189	8479188	Os05g0897.DOWN	chr05	8478803	8485235	genome_TE279001
chr05	8989993	8990992	Os05g0951.DOWN	chr05	8990365	9012636	genome_TE279801
chr05	10037686	10038685	Os05g1020.DOWN	chr05	10034078	10048425	genome_TE281444
chr05	10077813	10078812	Os05g1021.DOWN	chr05	10078493	10090597	genome_TE281472
chr05	13574273	13575272	Os05g1204.DOWN	chr05	13575016	13582341	genome_TE285347
chr05	13574660	13575659	Os05g1205.DOWN	chr05	13575016	13582341	genome_TE285347
chr05	13731570	13732569	Os05g1218.DOWN	chr05	13727175	13735088	genome_TE285630
chr05	14641369	14642368	Os05g1290.DOWN	chr05	14642162	14658008	genome_TE287117
chr05	15393745	15394744	Os05g1352.DOWN	chr05	15394156	15412984	genome_TE288584
chr05	15776110	15777109	Os05g1398.DOWN	chr05	15776169	15785990	genome_TE289092
chr05	16302331	16303330	Os05g1426.DOWN	chr05	16302954	16316091	genome_TE289632
chr05	18656347	18657346	Os05g1635.DOWN	chr05	18656995	18662329	genome_TE294620
chr05	22495083	22496082	Os05g2063.DOWN	chr05	22495817	22505804	genome_TE302841
chr05	22718705	22719704	Os05g2086.DOWN	chr05	22718845	22734635	genome_TE303359
chr05	23783049	23784048	Os05g2229.DOWN	chr05	23783250	23788883	genome_TE305575
chr05	24759015	24760014	Os05g2350.DOWN	chr05	24759541	24772145	genome_TE307629
chr05	27164509	27165508	Os05g2678.DOWN	chr05	27165314	27181466	genome_TE312415
chr05	27171306	27172305	Os05g2679.DOWN	chr05	27165314	27181466	genome_TE312415
chr05	27180868	27181867	Os05g2680.DOWN	chr05	27165314	27181466	genome_TE312415
chr05	27317395	27318394	Os05g2703.DOWN	chr05	27317684	27330694	genome_TE312721
chr05	29102165	29103164	Os05g2974.DOWN	chr05	29102184	29117956	genome_TE316042
chr05	29428112	29429111	Os05g3024.DOWN	chr05	29416450	29429096	genome_TE316646
chr05	2215593	2216592	Os05g0277.DOWN	chr05	2211432	2216540	genome_TE266044
chr05	3697774	3698773	Os05g0467.DOWN	chr05	3686878	3698205	genome_TE268972
chr05	5229161	5230160	Os05g0615.DOWN	chr05	5223018	5229699	genome_TE271647
chr05	6336373	6337372	Os05g0704.DOWN	chr05	6324847	6336651	genome_TE273999
chr05	7249694	7250693	Os05g0785.DOWN	chr05	7248355	7250104	genome_TE276300
chr05	7369880	7370879	Os05g0795.DOWN	chr05	7363674	7370174	genome_TE276604
chr05	7813261	7814260	Os05g0844.DOWN	chr05	7807471	7813860	genome_TE277610
chr05	8900914	8901913	Os05g0933.DOWN	chr05	8894819	8901792	genome_TE279654
chr05	10307842	10308841	Os05g1027.DOWN	chr05	10286157	10308241	genome_TE281542
chr05	12351841	12352840	Os05g1137.DOWN	chr05	12350250	12373945	genome_TE284002
chr05	14354272	14355271	Os05g1275.DOWN	chr05	14355014	14360102	genome_TE286753
chr05	16100843	16101842	Os05g1407.DOWN	chr05	16088846	16100908	genome_TE289199
chr05	18111572	18112571	Os05g1578.DOWN	chr05	18107102	18112797	genome_TE293372
chr05	18662034	18663033	Os05g1636.DOWN	chr05	18656995	18662329	genome_TE294620
chr05	19798462	19799461	Os05g1750.DOWN	chr05	19790903	19799075	genome_TE297136
chr05	25023002	25024001	Os05g2387.DOWN	chr05	25019542	25023998	genome_TE308145
chr05	25548256	25549255	Os05g2465.DOWN	chr05	25535938	25549005	genome_TE309036
chr05	28272714	28273713	Os05g2853.DOWN	chr05	28268272	28273280	genome_TE314544
chr05	29417401	29418400	Os05g3023.DOWN	chr05	29416450	29429096	genome_TE316646
chr05	29470690	29471689	Os05g3030.DOWN	chr05	29457843	29470727	genome_TE316691
chr06	777900	778899	Os06g0109.UP	chr06	777953	790600	genome_TE154864
chr06	2174293	2175292	Os06g0315.UP	chr06	2169019	2174663	genome_TE157628
chr06	2411938	2412937	Os06g0362.UP	chr06	2406766	2412418	genome_TE158047
chr06	2501486	2502485	Os06g0376.UP	chr06	2489268	2502196	genome_TE158170
chr06	3581248	3582247	Os06g0508.UP	chr06	3576641	3582371	genome_TE160298
chr06	6814555	6815554	Os06g0905.UP	chr06	6803782	6815136	genome_TE167890
chr06	9958352	9959351	Os06g1215.UP	chr06	9944783	9958992	genome_TE175128
chr06	10839618	10840617	Os06g1296.UP	chr06	10833808	10840207	genome_TE176975
chr06	11510173	11511172	Os06g1356.UP	chr06	11506299	11510640	genome_TE178383
chr06	12917838	12918837	Os06g1481.UP	chr06	12908887	12918967	genome_TE181139
chr06	13704911	13705910	Os06g1541.UP	chr06	13700932	13705584	genome_TE182751
chr06	15118252	15119251	Os06g1630.UP	chr06	15110306	15119247	genome_TE184881
chr06	15746797	15747796	Os06g1646.UP	chr06	15738877	15750389	genome_TE185589
chr06	15748455	15749454	Os06g1647.UP	chr06	15738877	15750389	genome_TE185589
chr06	15926263	15927262	Os06g1656.UP	chr06	15922285	15926659	genome_TE185772
chr06	15969835	15970834	Os06g1657.UP	chr06	15959257	15970075	genome_TE185787
chr06	16077759	16078758	Os06g1663.UP	chr06	16066478	16078290	genome_TE185917
chr06	17843687	17844686	Os06g1767.UP	chr06	17830547	17846036	genome_TE188334
chr06	18195380	18196379	Os06g1805.UP	chr06	18185101	18196361	genome_TE189059
chr06	18547243	18548242	Os06g1832.UP	chr06	18536641	18548208	genome_TE189774
chr06	19486658	19487657	Os06g1880.UP	chr06	19482385	19488695	genome_TE190989
chr06	19619165	19620164	Os06g1886.UP	chr06	19611888	19619729	genome_TE191149
chr06	20139742	20140741	Os06g1934.UP	chr06	20137996	20142393	genome_TE192121
chr06	22864074	22865073	Os06g2181.UP	chr06	22862097	22865024	genome_TE198087
chr06	25622522	25623521	Os06g2428.UP	chr06	25618194	25623079	genome_TE203500
chr06	25829337	25830336	Os06g2456.UP	chr06	25825640	25829961	genome_TE204034
chr06	29353753	29354752	Os06g2856.UP	chr06	29348985	29354005	genome_TE211721
chr06	31535407	31536406	Os06g3157.UP	chr06	31522111	31535532	genome_TE215547
chr06	31684941	31685940	Os06g3173.UP	chr06	31674720	31685727	genome_TE215778
chr06	789415	790414	Os06g0110.UP	chr06	777953	790600	genome_TE154864
chr06	845455	846454	Os06g0119.UP	chr06	845965	851674	genome_TE154984
chr06	2449455	2450454	Os06g0369.UP	chr06	2449485	2456110	genome_TE158108
chr06	10978568	10979567	Os06g1305.UP	chr06	10979556	10992606	genome_TE177288
chr06	11309258	11310257	Os06g1343.UP	chr06	11310136	11321294	genome_TE177993
chr06	12917840	12918839	Os06g1480.UP	chr06	12908887	12918967	genome_TE181139
chr06	13255339	13256338	Os06g1506.UP	chr06	13255441	13267417	genome_TE181938
chr06	13303088	13304087	Os06g1511.UP	chr06	13303913	13307175	genome_TE181987
chr06	14307912	14308911	Os06g1590.UP	chr06	14307943	14319602	genome_TE183824
chr06	14565362	14566361	Os06g1602.UP	chr06	14565797	14577877	genome_TE184268
chr06	16242990	16243989	Os06g1677.UP	chr06	16243961	16255722	genome_TE186094
chr06	17844400	17845399	Os06g1766.UP	chr06	17830547	17846036	genome_TE188334
chr06	21128394	21129393	Os06g2019.UP	chr06	21128769	21145436	genome_TE194115
chr06	22248978	22249977	Os06g2126.UP	chr06	22249664	22255457	genome_TE196851
chr06	22591389	22592388	Os06g2154.UP	chr06	22583999	22600621	genome_TE197532
chr06	22595642	22596641	Os06g2155.UP	chr06	22583999	22600621	genome_TE197532
chr06	26028767	26029766	Os06g2475.UP	chr06	26028770	26032298	genome_TE204473
chr06	26840203	26841202	Os06g2562.UP	chr06	26841183	26847623	genome_TE206177
chr06	27679055	27680054	Os06g2661.UP	chr06	27679478	27691106	genome_TE208245
chr06	30624600	30625599	Os06g3029.UP	chr06	30624700	30629946	genome_TE213965
chr06	785613	786612	Os06g0109.DOWN	chr06	777953	790600	genome_TE154864
chr06	2168571	2169570	Os06g0314.DOWN	chr06	2169019	2174663	genome_TE157628
chr06	2406380	2407379	Os06g0361.DOWN	chr06	2406766	2412418	genome_TE158047
chr06	2764759	2765758	Os06g0419.DOWN	chr06	2765359	2768504	genome_TE158747
chr06	5464718	5465717	Os06g0744.DOWN	chr06	5465711	5478631	genome_TE164891
chr06	7184143	7185142	Os06g0956.DOWN	chr06	7182415	7201333	genome_TE168738
chr06	7645679	7646678	Os06g0995.DOWN	chr06	7646128	7651580	genome_TE169837
chr06	8091953	8092952	Os06g1048.DOWN	chr06	8092569	8105433	genome_TE170841
chr06	9475012	9476011	Os06g1168.DOWN	chr06	9475676	9485394	genome_TE173968
chr06	10764570	10765569	Os06g1288.DOWN	chr06	10765489	10771334	genome_TE176844
chr06	13771686	13772685	Os06g1549.DOWN	chr06	13771954	13774787	genome_TE182880
chr06	14989431	14990430	Os06g1627.DOWN	chr06	14982129	14989709	genome_TE184742
chr06	15748351	15749350	Os06g1646.DOWN	chr06	15738877	15750389	genome_TE185589
chr06	15859485	15860484	Os06g1649.DOWN	chr06	15859489	15870539	genome_TE185673
chr06	16066321	16067320	Os06g1662.DOWN	chr06	16066478	16078290	genome_TE185917
chr06	16746187	16747186	Os06g1701.DOWN	chr06	16746271	16771165	genome_TE186670
chr06	17845137	17846136	Os06g1767.DOWN	chr06	17830547	17846036	genome_TE188334
chr06	18536555	18537554	Os06g1831.DOWN	chr06	18536641	18548208	genome_TE189774
chr06	20141116	20142115	Os06g1934.DOWN	chr06	20137996	20142393	genome_TE192121
chr06	21720945	21721944	Os06g2076.DOWN	chr06	21721622	21730558	genome_TE195470
chr06	22519022	22520021	Os06g2152.DOWN	chr06	22519297	22524107	genome_TE197373
chr06	26080673	26081672	Os06g2482.DOWN	chr06	26081221	26097081	genome_TE204596
chr06	26645566	26646565	Os06g2546.DOWN	chr06	26646107	26651401	genome_TE205702
chr06	31674145	31675144	Os06g3172.DOWN	chr06	31674720	31685727	genome_TE215778
chr06	785183	786182	Os06g0110.DOWN	chr06	777953	790600	genome_TE154864
chr06	851659	852658	Os06g0121.DOWN	chr06	845965	851674	genome_TE154984
chr06	5746723	5747722	Os06g0780.DOWN	chr06	5740166	5746904	genome_TE165442
chr06	7183500	7184499	Os06g0957.DOWN	chr06	7182415	7201333	genome_TE168738
chr06	7650893	7651892	Os06g0996.DOWN	chr06	7646128	7651580	genome_TE169837
chr06	10282642	10283641	Os06g1250.DOWN	chr06	10276258	10282656	genome_TE175867
chr06	10420716	10421715	Os06g1261.DOWN	chr06	10411454	10421053	genome_TE176144
chr06	10839215	10840214	Os06g1295.DOWN	chr06	10833808	10840207	genome_TE176975
chr06	11685674	11686673	Os06g1368.DOWN	chr06	11681073	11685713	genome_TE178731
chr06	12913441	12914440	Os06g1480.DOWN	chr06	12908887	12918967	genome_TE181139
chr06	12968532	12969531	Os06g1485.DOWN	chr06	12962866	12968948	genome_TE181249
chr06	14171678	14172677	Os06g1581.DOWN	chr06	14166023	14172185	genome_TE183566
chr06	14989383	14990382	Os06g1628.DOWN	chr06	14982129	14989709	genome_TE184742
chr06	16684981	16685980	Os06g1692.DOWN	chr06	16669970	16685698	genome_TE186517
chr06	17141366	17142365	Os06g1716.DOWN	chr06	17127885	17141651	genome_TE187088
chr06	17843199	17844198	Os06g1766.DOWN	chr06	17830547	17846036	genome_TE188334
chr06	19076612	19077611	Os06g1864.DOWN	chr06	19065497	19077406	genome_TE190606
chr06	19264044	19265043	Os06g1870.DOWN	chr06	19253731	19264943	genome_TE190764
chr06	19805263	19806262	Os06g1900.DOWN	chr06	19797268	19806188	genome_TE191514
chr06	21686861	21687860	Os06g2071.DOWN	chr06	21673306	21687209	genome_TE195367
chr06	22592453	22593452	Os06g2155.DOWN	chr06	22583999	22600621	genome_TE197532
chr06	22599069	22600068	Os06g2156.DOWN	chr06	22583999	22600621	genome_TE197532
chr06	23667133	23668132	Os06g2222.DOWN	chr06	23655639	23667985	genome_TE199411
chr06	26522243	26523242	Os06g2529.DOWN	chr06	26515078	26522472	genome_TE205424
chr06	27632274	27633273	Os06g2657.DOWN	chr06	27628537	27632520	genome_TE208105
chr06	28158455	28159454	Os06g2712.DOWN	chr06	28153685	28158515	genome_TE209206
chr06	29166538	29167537	Os06g2820.DOWN	chr06	29161735	29167367	genome_TE211380
chr06	30629040	30630039	Os06g3030.DOWN	chr06	30624700	30629946	genome_TE213965
chr07	1891740	1892739	Os07g0224.UP	chr07	1874355	1897947	genome_TE451959
chr07	2377247	2378246	Os07g0276.UP	chr07	2375022	2378194	genome_TE452782
chr07	5527788	5528787	Os07g0677.UP	chr07	5523688	5528621	genome_TE459620
chr07	5560622	5561621	Os07g0684.UP	chr07	5555422	5560873	genome_TE459669
chr07	5873113	5874112	Os07g0725.UP	chr07	5869004	5873283	genome_TE460412
chr07	6396462	6397461	Os07g0793.UP	chr07	6383987	6396914	genome_TE461488
chr07	8001142	8002141	Os07g0913.UP	chr07	7987797	8002081	genome_TE464383
chr07	8633369	8634368	Os07g0987.UP	chr07	8626872	8633593	genome_TE465261
chr07	8776549	8777548	Os07g1001.UP	chr07	8769561	8776960	genome_TE465564
chr07	9932352	9933351	Os07g1093.UP	chr07	9924188	9932781	genome_TE467815
chr07	10824915	10825914	Os07g1176.UP	chr07	10820775	10826043	genome_TE469385
chr07	11266035	11267034	Os07g1197.UP	chr07	11254094	11266879	genome_TE469774
chr07	12030252	12031251	Os07g1244.UP	chr07	12025369	12038762	genome_TE470601
chr07	12349034	12350033	Os07g1267.UP	chr07	12329612	12361309	genome_TE471018
chr07	12650997	12651996	Os07g1293.UP	chr07	12651691	12658385	genome_TE471465
chr07	12656342	12657341	Os07g1294.UP	chr07	12651691	12658385	genome_TE471465
chr07	13770286	13771285	Os07g1331.UP	chr07	13763114	13770630	genome_TE472279
chr07	13781113	13782112	Os07g1333.UP	chr07	13779373	13781201	genome_TE472293
chr07	14314320	14315319	Os07g1377.UP	chr07	14299459	14314931	genome_TE473070
chr07	17186369	17187368	Os07g1571.UP	chr07	17174413	17187798	genome_TE477944
chr07	17946025	17947024	Os07g1628.UP	chr07	17935214	17946492	genome_TE479236
chr07	19977634	19978633	Os07g1816.UP	chr07	19975576	19978621	genome_TE483343
chr07	19978002	19979001	Os07g1817.UP	chr07	19975576	19978621	genome_TE483343
chr07	19978290	19979289	Os07g1818.UP	chr07	19975576	19978621	genome_TE483343
chr07	23688089	23689088	Os07g2245.UP	chr07	23686983	23688737	genome_TE492189
chr07	24996164	24997163	Os07g2433.UP	chr07	24994662	25006202	genome_TE494657
chr07	26453181	26454180	Os07g2623.UP	chr07	26437589	26453259	genome_TE497390
chr07	27903495	27904494	Os07g2809.UP	chr07	27901099	27904258	genome_TE500369
chr07	1765198	1766197	Os07g0211.UP	chr07	1766010	1781884	genome_TE451890
chr07	1890454	1891453	Os07g0223.UP	chr07	1874355	1897947	genome_TE451959
chr07	3676147	3677146	Os07g0440.UP	chr07	3676457	3682856	genome_TE455635
chr07	4795922	4796921	Os07g0597.UP	chr07	4796136	4807691	genome_TE457966
chr07	5887227	5888226	Os07g0728.UP	chr07	5888015	5892903	genome_TE460453
chr07	7006896	7007895	Os07g0835.UP	chr07	7007765	7021299	genome_TE462504
chr07	7429928	7430927	Os07g0865.UP	chr07	7430172	7438568	genome_TE463341
chr07	7645218	7646217	Os07g0890.UP	chr07	7646032	7658328	genome_TE463851
chr07	7873680	7874679	Os07g0908.UP	chr07	7873716	7885030	genome_TE464218
chr07	8430533	8431532	Os07g0956.UP	chr07	8431022	8441996	genome_TE464998
chr07	8699982	8700981	Os07g0996.UP	chr07	8700816	8711864	genome_TE465435
chr07	8998100	8999099	Os07g1019.UP	chr07	8998105	9011653	genome_TE465958
chr07	9694072	9695071	Os07g1080.UP	chr07	9694514	9702614	genome_TE467472
chr07	10820688	10821687	Os07g1175.UP	chr07	10820775	10826043	genome_TE469385
chr07	11143546	11144545	Os07g1193.UP	chr07	11144400	11158936	genome_TE469682
chr07	11203068	11204067	Os07g1195.UP	chr07	11203885	11216360	genome_TE469725
chr07	11362910	11363909	Os07g1202.UP	chr07	11361515	11384528	genome_TE469954
chr07	11417938	11418937	Os07g1204.UP	chr07	11418016	11433589	genome_TE469969
chr07	11432511	11433510	Os07g1205.UP	chr07	11418016	11433589	genome_TE469969
chr07	11865572	11866571	Os07g1230.UP	chr07	11866519	11883204	genome_TE470405
chr07	12347322	12348321	Os07g1266.UP	chr07	12329612	12361309	genome_TE471018
chr07	13646566	13647565	Os07g1321.UP	chr07	13647528	13659240	genome_TE472134
chr07	13907869	13908868	Os07g1341.UP	chr07	13908084	13912349	genome_TE472463
chr07	15233072	15234071	Os07g1437.UP	chr07	15233422	15241551	genome_TE474677
chr07	16613225	16614224	Os07g1530.UP	chr07	16614014	16619416	genome_TE477051
chr07	17327558	17328557	Os07g1581.UP	chr07	17328541	17345476	genome_TE478145
chr07	17433376	17434375	Os07g1590.UP	chr07	17434354	17442555	genome_TE478349
chr07	17684427	17685426	Os07g1614.UP	chr07	17684567	17692592	genome_TE478831
chr07	20176175	20177174	Os07g1831.UP	chr07	20176464	20192304	genome_TE483884
chr07	21038639	21039638	Os07g1931.UP	chr07	21038942	21044611	genome_TE486006
chr07	24658349	24659348	Os07g2386.UP	chr07	24659118	24665515	genome_TE493986
chr07	27726314	27727313	Os07g2792.UP	chr07	27727297	27736451	genome_TE500032
chr07	30307346	30308345	Os07g3113.UP	chr07	30307782	30321400	genome_TE505010
chr07	1893127	1894126	Os07g0224.DOWN	chr07	1874355	1897947	genome_TE451959
chr07	2776991	2777990	Os07g0331.DOWN	chr07	2777249	2783057	genome_TE453531
chr07	2914115	2915114	Os07g0347.DOWN	chr07	2914293	2928740	genome_TE453927
chr07	4288168	4289167	Os07g0531.DOWN	chr07	4288716	4293587	genome_TE456905
chr07	4588150	4589149	Os07g0569.DOWN	chr07	4589067	4601640	genome_TE457560
chr07	6668611	6669610	Os07g0815.DOWN	chr07	6669029	6682294	genome_TE461936
chr07	8012729	8013728	Os07g0915.DOWN	chr07	8013380	8025415	genome_TE464395
chr07	8013119	8014118	Os07g0916.DOWN	chr07	8013380	8025415	genome_TE464395
chr07	8029461	8030460	Os07g0917.DOWN	chr07	8029553	8041593	genome_TE464402
chr07	8547489	8548488	Os07g0982.DOWN	chr07	8548412	8564420	genome_TE465193
chr07	11606811	11607810	Os07g1214.DOWN	chr07	11607276	11615366	genome_TE470104
chr07	11957807	11958806	Os07g1239.DOWN	chr07	11957890	11965251	genome_TE470514
chr07	12031088	12032087	Os07g1243.DOWN	chr07	12025369	12038762	genome_TE470601
chr07	12034074	12035073	Os07g1244.DOWN	chr07	12025369	12038762	genome_TE470601
chr07	12351458	12352457	Os07g1267.DOWN	chr07	12329612	12361309	genome_TE471018
chr07	12556622	12557621	Os07g1283.DOWN	chr07	12556737	12567706	genome_TE471310
chr07	12652447	12653446	Os07g1293.DOWN	chr07	12651691	12658385	genome_TE471465
chr07	14298751	14299750	Os07g1376.DOWN	chr07	14299459	14314931	genome_TE473070
chr07	14320537	14321536	Os07g1377.DOWN	chr07	14320961	14323033	genome_TE473078
chr07	14408453	14409452	Os07g1384.DOWN	chr07	14408980	14415391	genome_TE473307
chr07	14867868	14868867	Os07g1418.DOWN	chr07	14868687	14873107	genome_TE474157
chr07	15586823	15587822	Os07g1469.DOWN	chr07	15587577	15607720	genome_TE475407
chr07	16458470	16459469	Os07g1519.DOWN	chr07	16459113	16467396	genome_TE476753
chr07	17187747	17188746	Os07g1571.DOWN	chr07	17174413	17187798	genome_TE477944
chr07	17253432	17254431	Os07g1573.DOWN	chr07	17253627	17260258	genome_TE478024
chr07	18209769	18210768	Os07g1653.DOWN	chr07	18210619	18228803	genome_TE479737
chr07	19397410	19398409	Os07g1753.DOWN	chr07	19397459	19418468	genome_TE482146
chr07	24998052	24999051	Os07g2433.DOWN	chr07	24994662	25006202	genome_TE494657
chr07	26174327	26175326	Os07g2575.DOWN	chr07	26175295	26191221	genome_TE496817
chr07	27461567	27462566	Os07g2763.DOWN	chr07	27462489	27473797	genome_TE499629
chr07	29713360	29714359	Os07g3026.DOWN	chr07	29713629	29714912	genome_TE503886
chr07	1368903	1369902	Os07g0169.DOWN	chr07	1366682	1369815	genome_TE451025
chr07	1886542	1887541	Os07g0223.DOWN	chr07	1874355	1897947	genome_TE451959
chr07	2966821	2967820	Os07g0352.DOWN	chr07	2960236	2967073	genome_TE454014
chr07	4293105	4294104	Os07g0532.DOWN	chr07	4288716	4293587	genome_TE456905
chr07	6682121	6683120	Os07g0816.DOWN	chr07	6669029	6682294	genome_TE461936
chr07	7021164	7022163	Os07g0836.DOWN	chr07	7007765	7021299	genome_TE462504
chr07	8040753	8041752	Os07g0918.DOWN	chr07	8029553	8041593	genome_TE464402
chr07	8258135	8259134	Os07g0937.DOWN	chr07	8247034	8259011	genome_TE464715
chr07	8301445	8302444	Os07g0941.DOWN	chr07	8292952	8302136	genome_TE464760
chr07	8873522	8874521	Os07g1007.DOWN	chr07	8869772	8874173	genome_TE465662
chr07	8997189	8998188	Os07g1020.DOWN	chr07	8998105	9011653	genome_TE465958
chr07	9909708	9910707	Os07g1092.DOWN	chr07	9897758	9910308	genome_TE467790
chr07	10166313	10167312	Os07g1116.DOWN	chr07	10158203	10167203	genome_TE468222
chr07	11361448	11362447	Os07g1202.DOWN	chr07	11339681	11361542	genome_TE469951
chr07	11361448	11362447	Os07g1202.DOWN	chr07	11361515	11384528	genome_TE469954
chr07	11430764	11431763	Os07g1205.DOWN	chr07	11418016	11433589	genome_TE469969
chr07	11717449	11718448	Os07g1219.DOWN	chr07	11711623	11717919	genome_TE470153
chr07	12345441	12346440	Os07g1266.DOWN	chr07	12329612	12361309	genome_TE471018
chr07	12597706	12598705	Os07g1288.DOWN	chr07	12582460	12598265	genome_TE471360
chr07	13780357	13781356	Os07g1332.DOWN	chr07	13779373	13781201	genome_TE472293
chr07	14434775	14435774	Os07g1386.DOWN	chr07	14423658	14435003	genome_TE473335
chr07	15088734	15089733	Os07g1430.DOWN	chr07	15077996	15089293	genome_TE474459
chr07	16467023	16468022	Os07g1520.DOWN	chr07	16459113	16467396	genome_TE476753
chr07	17520350	17521349	Os07g1599.DOWN	chr07	17515839	17520828	genome_TE478511
chr07	18425558	18426557	Os07g1665.DOWN	chr07	18420816	18425669	genome_TE480064
chr07	18592100	18593099	Os07g1679.DOWN	chr07	18587945	18592845	genome_TE480354
chr07	22573072	22574071	Os07g2101.DOWN	chr07	22561509	22573220	genome_TE489639
chr07	23608769	23609768	Os07g2230.DOWN	chr07	23597953	23609725	genome_TE492012
chr07	25503658	25504657	Os07g2500.DOWN	chr07	25498411	25504407	genome_TE495578
chr07	25504184	25505183	Os07g2501.DOWN	chr07	25498411	25504407	genome_TE495578
chr07	27560424	27561423	Os07g2773.DOWN	chr07	27544340	27562396	genome_TE499718
chr08	2649460	2650459	Os08g0313.UP	chr08	2638201	2649511	genome_TE053379
chr08	3118903	3119902	Os08g0357.UP	chr08	3114689	3119426	genome_TE054110
chr08	5437378	5438377	Os08g0609.UP	chr08	5426533	5438004	genome_TE058929
chr08	5538759	5539758	Os08g0612.UP	chr08	5531437	5539281	genome_TE059070
chr08	6585323	6586322	Os08g0702.UP	chr08	6573636	6590290	genome_TE061189
chr08	6705731	6706730	Os08g0704.UP	chr08	6695469	6706678	genome_TE061249
chr08	7021362	7022361	Os08g0719.UP	chr08	7011580	7037845	genome_TE061538
chr08	7729471	7730470	Os08g0768.UP	chr08	7714770	7732341	genome_TE062254
chr08	7902968	7903967	Os08g0776.UP	chr08	7897164	7911232	genome_TE062295
chr08	7935551	7936550	Os08g0778.UP	chr08	7930816	7950926	genome_TE062322
chr08	8008752	8009751	Os08g0782.UP	chr08	7997476	8009532	genome_TE062389
chr08	8009052	8010051	Os08g0783.UP	chr08	7997476	8009532	genome_TE062389
chr08	10422930	10423929	Os08g1007.UP	chr08	10412568	10423897	genome_TE067127
chr08	11346657	11347656	Os08g1088.UP	chr08	11339735	11346924	genome_TE068808
chr08	12511535	12512534	Os08g1186.UP	chr08	12505859	12512144	genome_TE070606
chr08	12606674	12607673	Os08g1196.UP	chr08	12585082	12607545	genome_TE070737
chr08	12606958	12607957	Os08g1197.UP	chr08	12585082	12607545	genome_TE070737
chr08	14078696	14079695	Os08g1268.UP	chr08	14068572	14079237	genome_TE072050
chr08	14818095	14819094	Os08g1293.UP	chr08	14812461	14818873	genome_TE072668
chr08	15080390	15081389	Os08g1311.UP	chr08	15068551	15080884	genome_TE073067
chr08	15720212	15721211	Os08g1355.UP	chr08	15698314	15720616	genome_TE073786
chr08	17398699	17399698	Os08g1496.UP	chr08	17386915	17398913	genome_TE077232
chr08	18299460	18300459	Os08g1547.UP	chr08	18287322	18302572	genome_TE078592
chr08	18568572	18569571	Os08g1567.UP	chr08	18556846	18568629	genome_TE079032
chr08	19095724	19096723	Os08g1594.UP	chr08	19089905	19096594	genome_TE079744
chr08	20187827	20188826	Os08g1679.UP	chr08	20184101	20188574	genome_TE081926
chr08	20840603	20841602	Os08g1717.UP	chr08	20832220	20841245	genome_TE083121
chr08	21470094	21471093	Os08g1778.UP	chr08	21468055	21470992	genome_TE084654
chr08	22217504	22218503	Os08g1869.UP	chr08	22214877	22217771	genome_TE086486
chr08	22487992	22488991	Os08g1890.UP	chr08	22472233	22488207	genome_TE087127
chr08	23151652	23152651	Os08g1960.UP	chr08	23145352	23151734	genome_TE088791
chr08	24711580	24712579	Os08g2136.UP	chr08	24696147	24713226	genome_TE091959
chr08	25390629	25391628	Os08g2200.UP	chr08	25378258	25391217	genome_TE093318
chr08	25481525	25482524	Os08g2210.UP	chr08	25476318	25481867	genome_TE093550
chr08	27604040	27605039	Os08g2483.UP	chr08	27594016	27604298	genome_TE098128
chr08	30050733	30051732	Os08g2810.UP	chr08	30046098	30051531	genome_TE103202
chr08	62765	63764	Os08g0002.UP	chr08	62998	68235	genome_TE048218
chr08	2548117	2549116	Os08g0302.UP	chr08	2548380	2558658	genome_TE053157
chr08	4189270	4190269	Os08g0472.UP	chr08	4190130	4203044	genome_TE056301
chr08	4782392	4783391	Os08g0539.UP	chr08	4782626	4786335	genome_TE057471
chr08	5049432	5050431	Os08g0564.UP	chr08	5050387	5061333	genome_TE058068
chr08	5385664	5386663	Os08g0606.UP	chr08	5386561	5395660	genome_TE058877
chr08	6694637	6695636	Os08g0703.UP	chr08	6695469	6706678	genome_TE061249
chr08	7021566	7022565	Os08g0718.UP	chr08	7011580	7037845	genome_TE061538
chr08	8648033	8649032	Os08g0847.UP	chr08	8648217	8660212	genome_TE063466
chr08	8821590	8822589	Os08g0861.UP	chr08	8822124	8829326	genome_TE063819
chr08	9748766	9749765	Os08g0950.UP	chr08	9749375	9760687	genome_TE065947
chr08	11393971	11394970	Os08g1092.UP	chr08	11394472	11407332	genome_TE068891
chr08	11818024	11819023	Os08g1125.UP	chr08	11818393	11824810	genome_TE069636
chr08	12293206	12294205	Os08g1172.UP	chr08	12293459	12303773	genome_TE070358
chr08	13028132	13029131	Os08g1227.UP	chr08	13028973	13042967	genome_TE071300
chr08	14606879	14607878	Os08g1283.UP	chr08	14607652	14627523	genome_TE072449
chr08	15923302	15924301	Os08g1380.UP	chr08	15923765	15932431	genome_TE074231
chr08	16230377	16231376	Os08g1404.UP	chr08	16230450	16243372	genome_TE074882
chr08	20331723	20332722	Os08g1682.UP	chr08	20332375	20344435	genome_TE082086
chr08	23218111	23219110	Os08g1972.UP	chr08	23218538	23223452	genome_TE088905
chr08	23898369	23899368	Os08g2042.UP	chr08	23898748	23903469	genome_TE090222
chr08	26433599	26434598	Os08g2336.UP	chr08	26434589	26445326	genome_TE095765
chr08	28887411	28888410	Os08g2654.UP	chr08	28887272	28891704	genome_TE100859
chr08	29923295	29924294	Os08g2792.UP	chr08	29923806	29931704	genome_TE102970
chr08	30045937	30046936	Os08g2809.UP	chr08	30046098	30051531	genome_TE103202
chr08	655936	656935	Os08g0089.DOWN	chr08	656504	661422	genome_TE049345
chr08	4303099	4304098	Os08g0489.DOWN	chr08	4302887	4310542	genome_TE056525
chr08	4925725	4926724	Os08g0555.DOWN	chr08	4925555	4933726	genome_TE057744
chr08	5934114	5935113	Os08g0646.DOWN	chr08	5934119	5948826	genome_TE059976
chr08	6475011	6476010	Os08g0689.DOWN	chr08	6475850	6487627	genome_TE061113
chr08	6573524	6574523	Os08g0701.DOWN	chr08	6573636	6590290	genome_TE061189
chr08	6586781	6587780	Os08g0702.DOWN	chr08	6573636	6590290	genome_TE061189
chr08	7022563	7023562	Os08g0719.DOWN	chr08	7011580	7037845	genome_TE061538
chr08	7731849	7732848	Os08g0768.DOWN	chr08	7714770	7732341	genome_TE062254
chr08	7731849	7732848	Os08g0768.DOWN	chr08	7732325	7744006	genome_TE062255
chr08	7948855	7949854	Os08g0778.DOWN	chr08	7930816	7950926	genome_TE062322
chr08	8895230	8896229	Os08g0872.DOWN	chr08	8895561	8901990	genome_TE064036
chr08	9010959	9011958	Os08g0886.DOWN	chr08	9011772	9019208	genome_TE064330
chr08	9011615	9012614	Os08g0887.DOWN	chr08	9011772	9019208	genome_TE064330
chr08	9995977	9996976	Os08g0973.DOWN	chr08	9996086	10007608	genome_TE066461
chr08	11219972	11220971	Os08g1078.DOWN	chr08	11220433	11230193	genome_TE068639
chr08	11985992	11986991	Os08g1145.DOWN	chr08	11986579	11998346	genome_TE069863
chr08	12513507	12514506	Os08g1186.DOWN	chr08	12514260	12526257	genome_TE070616
chr08	13846829	13847828	Os08g1256.DOWN	chr08	13847475	13851793	genome_TE071857
chr08	14652728	14653727	Os08g1284.DOWN	chr08	14652315	14654246	genome_TE072502
chr08	16628478	16629477	Os08g1438.DOWN	chr08	16629424	16634671	genome_TE075705
chr08	18301369	18302368	Os08g1547.DOWN	chr08	18287322	18302572	genome_TE078592
chr08	19658628	19659627	Os08g1635.DOWN	chr08	19658758	19665701	genome_TE081001
chr08	20831406	20832405	Os08g1716.DOWN	chr08	20832220	20841245	genome_TE083121
chr08	22681475	22682474	Os08g1910.DOWN	chr08	22682344	22691268	genome_TE087570
chr08	23274692	23275691	Os08g1978.DOWN	chr08	23275134	23280600	genome_TE089034
chr08	24195039	24196038	Os08g2074.DOWN	chr08	24195274	24200750	genome_TE090939
chr08	24525790	24526789	Os08g2121.DOWN	chr08	24525958	24538885	genome_TE091663
chr08	24696828	24697827	Os08g2135.DOWN	chr08	24696147	24713226	genome_TE091959
chr08	24712994	24713993	Os08g2136.DOWN	chr08	24696147	24713226	genome_TE091959
chr08	26562419	26563418	Os08g2356.DOWN	chr08	26563317	26580849	genome_TE095971
chr08	26565878	26566877	Os08g2357.DOWN	chr08	26563317	26580849	genome_TE095971
chr08	29801124	29802123	Os08g2774.DOWN	chr08	29801800	29806535	genome_TE102707
chr08	1342692	1343691	Os08g0171.DOWN	chr08	1337050	1342699	genome_TE050826
chr08	1824310	1825309	Os08g0225.DOWN	chr08	1808081	1824495	genome_TE051734
chr08	2764684	2765683	Os08g0316.DOWN	chr08	2752025	2767578	genome_TE053476
chr08	2823989	2824988	Os08g0323.DOWN	chr08	2819412	2823991	genome_TE053536
chr08	4219377	4220376	Os08g0476.DOWN	chr08	4214884	4220192	genome_TE056313
chr08	7017712	7018711	Os08g0718.DOWN	chr08	7011580	7037845	genome_TE061538
chr08	7084715	7085714	Os08g0720.DOWN	chr08	7048821	7084942	genome_TE061549
chr08	7084715	7085714	Os08g0720.DOWN	chr08	7048821	7084942	genome_TE061549
chr08	7950771	7951770	Os08g0779.DOWN	chr08	7930816	7950926	genome_TE062322
chr08	8378189	8379188	Os08g0816.DOWN	chr08	8370819	8378385	genome_TE062907
chr08	10567222	10568221	Os08g1024.DOWN	chr08	10562980	10567428	genome_TE067416
chr08	11513522	11514521	Os08g1100.DOWN	chr08	11496503	11513836	genome_TE069022
chr08	11898303	11899302	Os08g1136.DOWN	chr08	11887698	11898596	genome_TE069747
chr08	14114393	14115392	Os08g1273.DOWN	chr08	14107319	14114921	genome_TE072114
chr08	14528504	14529503	Os08g1282.DOWN	chr08	14515190	14529723	genome_TE072396
chr08	14897182	14898181	Os08g1296.DOWN	chr08	14874923	14897946	genome_TE072742
chr08	16029760	16030759	Os08g1387.DOWN	chr08	16024224	16029775	genome_TE074428
chr08	16376795	16377794	Os08g1413.DOWN	chr08	16372527	16377460	genome_TE075111
chr08	16539343	16540342	Os08g1427.DOWN	chr08	16534692	16539932	genome_TE075512
chr08	16539680	16540679	Os08g1428.DOWN	chr08	16534692	16539932	genome_TE075512
chr08	16634352	16635351	Os08g1439.DOWN	chr08	16629424	16634671	genome_TE075705
chr08	19198903	19199902	Os08g1602.DOWN	chr08	19193738	19200011	genome_TE079980
chr08	21321084	21322083	Os08g1763.DOWN	chr08	21314936	21321860	genome_TE084240
chr08	22191763	22192762	Os08g1865.DOWN	chr08	22188509	22192391	genome_TE086434
chr08	22263412	22264411	Os08g1873.DOWN	chr08	22252066	22263941	genome_TE086611
chr08	23279668	23280667	Os08g1979.DOWN	chr08	23275134	23280600	genome_TE089034
chr08	23387601	23388600	Os08g1992.DOWN	chr08	23381933	23388349	genome_TE089223
chr08	23903301	23904300	Os08g2043.DOWN	chr08	23898748	23903469	genome_TE090222
chr08	27514863	27515862	Os08g2471.DOWN	chr08	27510699	27515778	genome_TE098028
chr09	1126925	1127924	Os09g0098.UP	chr09	1116083	1127846	genome_TE217698
chr09	2188233	2189232	Os09g0172.UP	chr09	2182621	2188841	genome_TE219084
chr09	2684166	2685165	Os09g0208.UP	chr09	2680636	2685046	genome_TE219815
chr09	2997428	2998427	Os09g0226.UP	chr09	2983380	2997680	genome_TE220212
chr09	3007545	3008544	Os09g0227.UP	chr09	3002647	3008058	genome_TE220229
chr09	3073336	3074335	Os09g0235.UP	chr09	3068608	3080145	genome_TE220286
chr09	3073336	3074335	Os09g0235.UP	chr09	3068608	3080145	genome_TE220286
chr09	4296010	4297009	Os09g0290.UP	chr09	4284612	4296590	genome_TE221581
chr09	4337631	4338630	Os09g0291.UP	chr09	4336834	4351369	genome_TE221614
chr09	5420599	5421598	Os09g0378.UP	chr09	5409258	5420994	genome_TE223669
chr09	5870832	5871831	Os09g0412.UP	chr09	5859849	5871609	genome_TE224395
chr09	7000414	7001413	Os09g0514.UP	chr09	6990671	7001332	genome_TE226369
chr09	7536134	7537133	Os09g0552.UP	chr09	7524279	7539928	genome_TE227399
chr09	8165273	8166272	Os09g0596.UP	chr09	8161443	8165974	genome_TE228716
chr09	10840727	10841726	Os09g0794.UP	chr09	10835328	10841607	genome_TE233986
chr09	11147414	11148413	Os09g0820.UP	chr09	11140434	11147557	genome_TE234585
chr09	16015137	16016136	Os09g1216.UP	chr09	16008140	16015252	genome_TE244635
chr09	18106918	18107917	Os09g1469.UP	chr09	18100866	18107416	genome_TE249311
chr09	21826052	21827051	Os09g1833.UP	chr09	21813905	21826867	genome_TE255728
chr09	528194	529193	Os09g0055.UP	chr09	528240	553306	genome_TE216550
chr09	1857157	1858156	Os09g0145.UP	chr09	1857415	1869168	genome_TE218614
chr09	2532909	2533908	Os09g0196.UP	chr09	2533000	2555964	genome_TE219626
chr09	2650163	2651162	Os09g0207.UP	chr09	2651154	2670158	genome_TE219795
chr09	3064304	3065303	Os09g0233.UP	chr09	3064653	3068142	genome_TE220282
chr09	3073849	3074848	Os09g0234.UP	chr09	3068608	3080145	genome_TE220286
chr09	3073849	3074848	Os09g0234.UP	chr09	3068608	3080145	genome_TE220286
chr09	4095326	4096325	Os09g0281.UP	chr09	4095757	4107811	genome_TE221293
chr09	4268127	4269126	Os09g0289.UP	chr09	4268340	4279895	genome_TE221566
chr09	4951661	4952660	Os09g0344.UP	chr09	4952377	4963775	genome_TE222699
chr09	9554667	9555666	Os09g0700.UP	chr09	9554917	9565586	genome_TE231628
chr09	12003724	12004723	Os09g0877.UP	chr09	11993190	12004731	genome_TE236618
chr09	16953408	16954407	Os09g1330.UP	chr09	16953453	16958952	genome_TE247015
chr09	18100193	18101192	Os09g1468.UP	chr09	18100866	18107416	genome_TE249311
chr09	20969174	20970173	Os09g1823.UP	chr09	20969426	20975849	genome_TE255450
chr09	1571884	1572883	Os09g0128.DOWN	chr09	1572015	1584387	genome_TE218378
chr09	1885187	1886186	Os09g0148.DOWN	chr09	1886119	1891035	genome_TE218662
chr09	2131030	2132029	Os09g0171.DOWN	chr09	2131437	2135767	genome_TE219063
chr09	2811556	2812555	Os09g0210.DOWN	chr09	2812168	2823009	genome_TE219972
chr09	3009117	3010116	Os09g0227.DOWN	chr09	3009282	3020593	genome_TE220230
chr09	3075290	3076289	Os09g0235.DOWN	chr09	3068608	3080145	genome_TE220286
chr09	3075290	3076289	Os09g0235.DOWN	chr09	3068608	3080145	genome_TE220286
chr09	4348147	4349146	Os09g0291.DOWN	chr09	4336834	4351369	genome_TE221614
chr09	6990543	6991542	Os09g0513.DOWN	chr09	6990671	7001332	genome_TE226369
chr09	7537619	7538618	Os09g0552.DOWN	chr09	7524279	7539928	genome_TE227399
chr09	7787664	7788663	Os09g0562.DOWN	chr09	7788484	7792833	genome_TE227843
chr09	8161253	8162252	Os09g0595.DOWN	chr09	8161443	8165974	genome_TE228716
chr09	10725571	10726570	Os09g0785.DOWN	chr09	10725888	10732272	genome_TE233731
chr09	11981783	11982782	Os09g0876.DOWN	chr09	11982150	11986400	genome_TE236601
chr09	12411149	12412148	Os09g0901.DOWN	chr09	12411611	12414336	genome_TE237446
chr09	13005569	13006568	Os09g0954.DOWN	chr09	13006313	13019114	genome_TE238917
chr09	13526097	13527096	Os09g1018.DOWN	chr09	13526400	13537486	genome_TE240092
chr09	16076519	16077518	Os09g1223.DOWN	chr09	16077142	16079524	genome_TE244811
chr09	17278749	17279748	Os09g1367.DOWN	chr09	17278752	17285160	genome_TE247721
chr09	19120419	19121418	Os09g1581.DOWN	chr09	19120320	19125124	genome_TE251472
chr09	19292371	19293370	Os09g1606.DOWN	chr09	19293023	19305051	genome_TE251775
chr09	21796560	21797559	Os09g1831.DOWN	chr09	21797176	21804707	genome_TE255691
chr09	22078085	22079084	Os09g1877.DOWN	chr09	22078130	22084967	genome_TE256201
chr09	23913654	23914653	Os09g2141.DOWN	chr09	23912729	23927099	genome_TE259945
chr09	24410743	24411742	Os09g2222.DOWN	chr09	24411150	24424370	genome_TE260779
chr09	802726	803725	Os09g0069.DOWN	chr09	783020	803289	genome_TE217004
chr09	1354237	1355236	Os09g0115.DOWN	chr09	1341636	1354494	genome_TE218134
chr09	1645550	1646549	Os09g0133.DOWN	chr09	1631695	1646253	genome_TE218424
chr09	3072576	3073575	Os09g0234.DOWN	chr09	3068608	3080145	genome_TE220286
chr09	3072576	3073575	Os09g0234.DOWN	chr09	3068608	3080145	genome_TE220286
chr09	4092676	4093675	Os09g0281.DOWN	chr09	4089052	4093410	genome_TE221288
chr09	4374020	4375019	Os09g0292.DOWN	chr09	4352704	4374746	genome_TE221618
chr09	10150637	10151636	Os09g0731.DOWN	chr09	10139316	10151631	genome_TE232714
chr09	10183807	10184806	Os09g0734.DOWN	chr09	10167982	10184062	genome_TE232773
chr09	11146918	11147917	Os09g0819.DOWN	chr09	11140434	11147557	genome_TE234585
chr09	11994071	11995070	Os09g0877.DOWN	chr09	11993190	12004731	genome_TE236618
chr09	12729859	12730858	Os09g0934.DOWN	chr09	12727625	12730159	genome_TE238167
chr09	13624783	13625782	Os09g1028.DOWN	chr09	13615779	13625002	genome_TE240298
chr09	13820996	13821995	Os09g1050.DOWN	chr09	13808364	13821427	genome_TE240718
chr09	13947703	13948702	Os09g1063.DOWN	chr09	13941693	13948476	genome_TE240859
chr09	16958133	16959132	Os09g1331.DOWN	chr09	16953453	16958952	genome_TE247015
chr09	17627052	17628051	Os09g1412.DOWN	chr09	17617025	17628102	genome_TE248415
chr09	18710223	18711222	Os09g1532.DOWN	chr09	18705251	18710399	genome_TE250560
chr09	19124665	19125664	Os09g1582.DOWN	chr09	19120320	19125124	genome_TE251472
chr09	24276257	24277256	Os09g2200.DOWN	chr09	24265097	24276425	genome_TE260514
chr10	1517443	1518442	Os10g0097.UP	chr10	1500125	1518369	genome_TE002554
chr10	1518283	1519282	Os10g0098.UP	chr10	1500125	1518369	genome_TE002554
chr10	3518696	3519695	Os10g0295.UP	chr10	3508001	3519639	genome_TE006688
chr10	3851782	3852781	Os10g0304.UP	chr10	3848043	3860353	genome_TE007179
chr10	4406246	4407245	Os10g0340.UP	chr10	4393765	4414297	genome_TE008168
chr10	4918967	4919966	Os10g0384.UP	chr10	4907752	4919056	genome_TE009176
chr10	5659543	5660542	Os10g0442.UP	chr10	5647302	5660163	genome_TE010659
chr10	7100403	7101402	Os10g0577.UP	chr10	7098856	7110711	genome_TE013508
chr10	7106213	7107212	Os10g0578.UP	chr10	7098856	7110711	genome_TE013508
chr10	8744815	8745814	Os10g0655.UP	chr10	8733793	8745514	genome_TE015488
chr10	9316801	9317800	Os10g0684.UP	chr10	9304750	9316814	genome_TE016023
chr10	9974105	9975104	Os10g0708.UP	chr10	9960950	9974267	genome_TE016684
chr10	10041287	10042286	Os10g0711.UP	chr10	10031235	10042145	genome_TE016733
chr10	11211716	11212715	Os10g0800.UP	chr10	11207899	11212595	genome_TE018492
chr10	11212113	11213112	Os10g0801.UP	chr10	11207899	11212595	genome_TE018492
chr10	11248633	11249632	Os10g0803.UP	chr10	11244456	11249425	genome_TE018509
chr10	11479665	11480664	Os10g0808.UP	chr10	11460553	11479707	genome_TE018862
chr10	11832445	11833444	Os10g0833.UP	chr10	11825308	11832982	genome_TE019443
chr10	15899519	15900518	Os10g1187.UP	chr10	15897503	15900421	genome_TE027167
chr10	17244523	17245522	Os10g1333.UP	chr10	17231621	17245217	genome_TE030478
chr10	17611360	17612359	Os10g1377.UP	chr10	17605149	17611882	genome_TE031246
chr10	17797296	17798295	Os10g1405.UP	chr10	17792739	17797503	genome_TE031706
chr10	20765412	20766411	Os10g1706.UP	chr10	20751352	20765584	genome_TE038427
chr10	21081653	21082652	Os10g1753.UP	chr10	21079674	21082608	genome_TE039151
chr10	22106303	22107302	Os10g1890.UP	chr10	22095043	22107103	genome_TE041373
chr10	22824951	22825950	Os10g1976.UP	chr10	22806746	22825143	genome_TE042825
chr10	23981857	23982856	Os10g2123.UP	chr10	23974811	23982534	genome_TE045213
chr10	25481633	25482632	Os10g2329.UP	chr10	25471321	25482589	genome_TE048059
chr10	313663	314662	Os10g0031.UP	chr10	306132	328782	genome_TE000478
chr10	1153426	1154425	Os10g0072.UP	chr10	1154115	1160635	genome_TE001957
chr10	1499279	1500278	Os10g0096.UP	chr10	1500125	1518369	genome_TE002554
chr10	1884046	1885045	Os10g0132.UP	chr10	1884542	1896775	genome_TE003294
chr10	3893135	3894134	Os10g0306.UP	chr10	3894007	3910979	genome_TE007287
chr10	4139597	4140596	Os10g0325.UP	chr10	4140516	4148747	genome_TE007640
chr10	4312346	4313345	Os10g0336.UP	chr10	4313169	4324975	genome_TE008023
chr10	8925069	8926068	Os10g0669.UP	chr10	8912808	8930696	genome_TE015772
chr10	9421658	9422657	Os10g0692.UP	chr10	9420375	9424838	genome_TE016231
chr10	9799475	9800474	Os10g0701.UP	chr10	9799567	9817931	genome_TE016524
chr10	9960408	9961407	Os10g0707.UP	chr10	9960950	9974267	genome_TE016684
chr10	10885423	10886422	Os10g0768.UP	chr10	10885928	10897225	genome_TE017882
chr10	10987207	10988206	Os10g0776.UP	chr10	10987221	11009617	genome_TE018055
chr10	10987207	10988206	Os10g0776.UP	chr10	10987221	11009617	genome_TE018055
chr10	12582365	12583364	Os10g0904.UP	chr10	12582456	12587520	genome_TE020735
chr10	14454789	14455788	Os10g1069.UP	chr10	14454818	14474996	genome_TE024514
chr10	14654652	14655651	Os10g1071.UP	chr10	14655584	14673321	genome_TE024674
chr10	15006799	15007798	Os10g1100.UP	chr10	15007523	15018828	genome_TE025042
chr10	15509917	15510916	Os10g1151.UP	chr10	15510522	15524052	genome_TE026276
chr10	20246642	20247641	Os10g1646.UP	chr10	20247235	20261872	genome_TE037463
chr10	20247109	20248108	Os10g1647.UP	chr10	20247235	20261872	genome_TE037463
chr10	20719288	20720287	Os10g1701.UP	chr10	20720113	20733020	genome_TE038380
chr10	21681995	21682994	Os10g1836.UP	chr10	21682824	21688256	genome_TE040466
chr10	25084268	25085267	Os10g2270.UP	chr10	25085261	25090119	genome_TE047384
chr10	25131677	25132676	Os10g2279.UP	chr10	25132201	25145033	genome_TE047459
chr10	310344	311343	Os10g0030.DOWN	chr10	306132	328782	genome_TE000478
chr10	425577	426576	Os10g0036.DOWN	chr10	426194	430598	genome_TE000654
chr10	753010	754009	Os10g0056.DOWN	chr10	753162	766738	genome_TE001396
chr10	1789725	1790724	Os10g0124.DOWN	chr10	1789828	1801136	genome_TE003125
chr10	2354720	2355719	Os10g0185.DOWN	chr10	2354789	2361245	genome_TE004349
chr10	3857325	3858324	Os10g0304.DOWN	chr10	3848043	3860353	genome_TE007179
chr10	4409219	4410218	Os10g0340.DOWN	chr10	4393765	4414297	genome_TE008168
chr10	6764109	6765108	Os10g0547.DOWN	chr10	6764898	6770815	genome_TE012869
chr10	7102703	7103702	Os10g0577.DOWN	chr10	7098856	7110711	genome_TE013508
chr10	7107710	7108709	Os10g0578.DOWN	chr10	7098856	7110711	genome_TE013508
chr10	8284467	8285466	Os10g0621.DOWN	chr10	8284427	8300087	genome_TE014683
chr10	8706951	8707950	Os10g0653.DOWN	chr10	8707274	8720253	genome_TE015458
chr10	8746506	8747505	Os10g0655.DOWN	chr10	8746982	8758748	genome_TE015496
chr10	9466140	9467139	Os10g0693.DOWN	chr10	9466596	9478502	genome_TE016252
chr10	10035926	10036925	Os10g0710.DOWN	chr10	10031235	10042145	genome_TE016733
chr10	13095415	13096414	Os10g0941.DOWN	chr10	13095574	13100086	genome_TE021670
chr10	17313835	17314834	Os10g1343.DOWN	chr10	17314461	17322864	genome_TE030622
chr10	23534144	23535143	Os10g2061.DOWN	chr10	23534840	23537308	genome_TE044386
chr10	25435002	25436001	Os10g2322.DOWN	chr10	25435224	25440715	genome_TE048011
chr10	309356	310355	Os10g0031.DOWN	chr10	306132	328782	genome_TE000478
chr10	564900	565899	Os10g0048.DOWN	chr10	554093	565332	genome_TE001002
chr10	927434	928433	Os10g0062.DOWN	chr10	919460	927489	genome_TE001645
chr10	2292540	2293539	Os10g0174.DOWN	chr10	2282655	2292673	genome_TE004217
chr10	2913566	2914565	Os10g0232.DOWN	chr10	2901335	2913831	genome_TE005428
chr10	3152479	3153478	Os10g0260.DOWN	chr10	3148109	3153025	genome_TE005965
chr10	3856627	3857626	Os10g0305.DOWN	chr10	3848043	3860353	genome_TE007179
chr10	4007294	4008293	Os10g0312.DOWN	chr10	3999023	4007354	genome_TE007421
chr10	4634289	4635288	Os10g0360.DOWN	chr10	4619063	4635084	genome_TE008627
chr10	5106204	5107203	Os10g0401.DOWN	chr10	5099531	5106377	genome_TE009502
chr10	6459617	6460616	Os10g0518.DOWN	chr10	6453890	6460380	genome_TE012307
chr10	8923536	8924535	Os10g0669.DOWN	chr10	8912808	8930696	genome_TE015772
chr10	9798166	9799165	Os10g0701.DOWN	chr10	9796306	9798680	genome_TE016519
chr10	10258054	10259053	Os10g0721.DOWN	chr10	10246970	10258954	genome_TE016950
chr10	10896813	10897812	Os10g0769.DOWN	chr10	10885928	10897225	genome_TE017882
chr10	12391317	12392316	Os10g0883.DOWN	chr10	12380606	12392293	genome_TE020384
chr10	12451004	12452003	Os10g0888.DOWN	chr10	12448420	12453587	genome_TE020483
chr10	12667243	12668242	Os10g0910.DOWN	chr10	12655190	12667810	genome_TE020907
chr10	14474068	14475067	Os10g1070.DOWN	chr10	14454818	14474996	genome_TE024514
chr10	15523400	15524399	Os10g1152.DOWN	chr10	15510522	15524052	genome_TE026276
chr10	20456721	20457720	Os10g1663.DOWN	chr10	20448365	20456878	genome_TE037917
chr10	21861080	21862079	Os10g1861.DOWN	chr10	21857278	21861643	genome_TE040855
chr10	22419053	22420052	Os10g1933.DOWN	chr10	22410593	22419124	genome_TE042002
chr10	22760050	22761049	Os10g1971.DOWN	chr10	22753965	22760308	genome_TE042670
chr10	25089560	25090559	Os10g2271.DOWN	chr10	25085261	25090119	genome_TE047384
chr11	377228	378227	Os11g0049.UP	chr11	364668	377642	genome_TE390505
chr11	4348030	4349029	Os11g0570.UP	chr11	4347982	4360954	genome_TE398030
chr11	6136323	6137322	Os11g0752.UP	chr11	6129053	6136579	genome_TE401806
chr11	6858855	6859854	Os11g0830.UP	chr11	6847955	6859831	genome_TE403291
chr11	9455749	9456748	Os11g1044.UP	chr11	9444695	9456711	genome_TE408288
chr11	9776725	9777724	Os11g1071.UP	chr11	9766931	9777049	genome_TE408898
chr11	10964153	10965152	Os11g1158.UP	chr11	10959033	10964272	genome_TE411293
chr11	12825142	12826141	Os11g1258.UP	chr11	12821542	12827677	genome_TE413594
chr11	13502241	13503240	Os11g1264.UP	chr11	13498721	13503023	genome_TE413966
chr11	13918439	13919438	Os11g1275.UP	chr11	13910375	13919123	genome_TE414342
chr11	14603163	14604162	Os11g1302.UP	chr11	14595024	14603706	genome_TE414891
chr11	15885337	15886336	Os11g1378.UP	chr11	15877280	15886191	genome_TE416608
chr11	16410584	16411583	Os11g1403.UP	chr11	16406747	16410780	genome_TE417475
chr11	16606500	16607499	Os11g1409.UP	chr11	16606558	16617410	genome_TE417759
chr11	17087111	17088110	Os11g1438.UP	chr11	17088037	17107808	genome_TE418429
chr11	18146875	18147874	Os11g1500.UP	chr11	18139339	18147757	genome_TE419915
chr11	18514678	18515677	Os11g1516.UP	chr11	18505871	18515515	genome_TE420475
chr11	19451109	19452108	Os11g1576.UP	chr11	19444785	19451402	genome_TE422513
chr11	20269421	20270420	Os11g1637.UP	chr11	20263475	20269912	genome_TE423966
chr11	20730668	20731667	Os11g1680.UP	chr11	20725655	20731291	genome_TE424916
chr11	21122832	21123831	Os11g1709.UP	chr11	21113690	21122900	genome_TE425631
chr11	22371121	22372120	Os11g1812.UP	chr11	22366291	22371501	genome_TE428355
chr11	23111374	23112373	Os11g1873.UP	chr11	23100363	23111693	genome_TE429982
chr11	23522834	23523833	Os11g1912.UP	chr11	23517823	23523466	genome_TE430913
chr11	25434046	25435045	Os11g2076.UP	chr11	25423802	25434785	genome_TE435163
chr11	28083499	28084498	Os11g2320.UP	chr11	28078909	28084109	genome_TE440825
chr11	28928619	28929618	Os11g2399.UP	chr11	28923994	28930284	genome_TE442766
chr11	30275269	30276268	Os11g2510.UP	chr11	30270669	30276207	genome_TE445104
chr11	31960167	31961166	Os11g2653.UP	chr11	31952310	31960343	genome_TE448250
chr11	1481097	1482096	Os11g0214.UP	chr11	1481792	1488188	genome_TE392475
chr11	5163779	5164778	Os11g0658.UP	chr11	5164740	5177728	genome_TE399789
chr11	6242330	6243329	Os11g0763.UP	chr11	6242525	6255343	genome_TE402046
chr11	7762677	7763676	Os11g0909.UP	chr11	7763591	7775403	genome_TE405309
chr11	7776846	7777845	Os11g0910.UP	chr11	7776988	7784725	genome_TE405313
chr11	8083080	8084079	Os11g0935.UP	chr11	8083225	8095780	genome_TE405866
chr11	8135963	8136962	Os11g0945.UP	chr11	8136333	8165768	genome_TE405993
chr11	10122244	10123243	Os11g1092.UP	chr11	10119579	10123255	genome_TE409614
chr11	10122689	10123688	Os11g1093.UP	chr11	10119579	10123255	genome_TE409614
chr11	11402878	11403877	Os11g1189.UP	chr11	11403488	11415279	genome_TE412012
chr11	12201245	12202244	Os11g1243.UP	chr11	12201788	12207748	genome_TE413126
chr11	12826028	12827027	Os11g1257.UP	chr11	12821542	12827677	genome_TE413594
chr11	14796479	14797478	Os11g1308.UP	chr11	14796779	14808567	genome_TE415023
chr11	15245714	15246713	Os11g1337.UP	chr11	15246271	15251985	genome_TE415494
chr11	15246232	15247231	Os11g1338.UP	chr11	15246271	15251985	genome_TE415494
chr11	16616744	16617743	Os11g1410.UP	chr11	16606558	16617410	genome_TE417759
chr11	19819146	19820145	Os11g1602.UP	chr11	19819344	19825243	genome_TE423132
chr11	20090163	20091162	Os11g1619.UP	chr11	20090653	20102437	genome_TE423602
chr11	20399800	20400799	Os11g1650.UP	chr11	20400232	20401880	genome_TE424346
chr11	20446436	20447435	Os11g1651.UP	chr11	20446831	20455234	genome_TE424413
chr11	20699314	20700313	Os11g1678.UP	chr11	20700086	20711693	genome_TE424857
chr11	21243802	21244801	Os11g1720.UP	chr11	21244694	21253469	genome_TE425887
chr11	21590222	21591221	Os11g1749.UP	chr11	21590968	21596430	genome_TE426599
chr11	24410994	24411993	Os11g1971.UP	chr11	24406125	24422072	genome_TE432929
chr11	24421126	24422125	Os11g1972.UP	chr11	24406125	24422072	genome_TE432929
chr11	24421489	24422488	Os11g1973.UP	chr11	24406125	24422072	genome_TE432929
chr11	24439056	24440055	Os11g1977.UP	chr11	24440018	24444155	genome_TE432996
chr11	25247467	25248466	Os11g2062.UP	chr11	25246071	25257427	genome_TE434744
chr11	26347561	26348560	Os11g2163.UP	chr11	26347994	26353689	genome_TE436972
chr11	26973419	26974418	Os11g2222.UP	chr11	26973985	26979992	genome_TE438512
chr11	28209674	28210673	Os11g2336.UP	chr11	28210504	28216939	genome_TE441086
chr11	28385771	28386770	Os11g2353.UP	chr11	28386544	28397827	genome_TE441493
chr11	30420628	30421627	Os11g2517.UP	chr11	30420751	30434815	genome_TE445293
chr11	30696377	30697376	Os11g2548.UP	chr11	30696386	30702647	genome_TE445807
chr11	402019	403018	Os11g0056.DOWN	chr11	402418	415478	genome_TE390534
chr11	2405161	2406160	Os11g0356.DOWN	chr11	2405785	2410187	genome_TE394092
chr11	3367692	3368691	Os11g0466.DOWN	chr11	3368380	3375675	genome_TE396029
chr11	6422448	6423447	Os11g0784.DOWN	chr11	6422530	6428960	genome_TE402313
chr11	9473481	9474480	Os11g1047.DOWN	chr11	9474226	9478867	genome_TE408337
chr11	9474232	9475231	Os11g1048.DOWN	chr11	9474226	9478867	genome_TE408337
chr11	9766386	9767385	Os11g1070.DOWN	chr11	9766931	9777049	genome_TE408898
chr11	11214404	11215403	Os11g1172.DOWN	chr11	11211737	11223453	genome_TE411805
chr11	12830501	12831500	Os11g1258.DOWN	chr11	12830578	12841170	genome_TE413597
chr11	13924287	13925286	Os11g1276.DOWN	chr11	13925144	13937168	genome_TE414362
chr11	14442588	14443587	Os11g1294.DOWN	chr11	14442675	14472738	genome_TE414772
chr11	15034845	15035844	Os11g1319.DOWN	chr11	15035651	15047456	genome_TE415259
chr11	15798612	15799611	Os11g1373.DOWN	chr11	15799432	15805828	genome_TE416508
chr11	16615877	16616876	Os11g1409.DOWN	chr11	16606558	16617410	genome_TE417759
chr11	16690317	16691316	Os11g1418.DOWN	chr11	16690676	16709864	genome_TE417848
chr11	16743288	16744287	Os11g1422.DOWN	chr11	16744234	16758676	genome_TE417916
chr11	17088268	17089267	Os11g1438.DOWN	chr11	17088037	17107808	genome_TE418429
chr11	17583816	17584815	Os11g1459.DOWN	chr11	17572193	17584382	genome_TE418910
chr11	18290425	18291424	Os11g1506.DOWN	chr11	18289874	18310134	genome_TE420173
chr11	20806269	20807268	Os11g1688.DOWN	chr11	20806715	20810367	genome_TE425135
chr11	21113577	21114576	Os11g1708.DOWN	chr11	21113690	21122900	genome_TE425631
chr11	21787478	21788477	Os11g1759.DOWN	chr11	21788154	21800131	genome_TE427006
chr11	24173155	24174154	Os11g1950.DOWN	chr11	24173340	24176816	genome_TE432346
chr11	26496714	26497713	Os11g2178.DOWN	chr11	26497232	26503695	genome_TE437412
chr11	27027628	27028627	Os11g2229.DOWN	chr11	27028220	27029980	genome_TE438657
chr11	27311047	27312046	Os11g2251.DOWN	chr11	27311365	27323147	genome_TE439269
chr11	27334537	27335536	Os11g2253.DOWN	chr11	27335174	27340077	genome_TE439298
chr11	28524441	28525440	Os11g2370.DOWN	chr11	28525176	28526990	genome_TE441810
chr11	28930130	28931129	Os11g2399.DOWN	chr11	28923994	28930284	genome_TE442766
chr11	29476479	29477478	Os11g2426.DOWN	chr11	29476667	29483546	genome_TE443602
chr11	30894790	30895789	Os11g2564.DOWN	chr11	30895440	30909180	genome_TE446237
chr11	3982534	3983533	Os11g0531.DOWN	chr11	3971039	3982801	genome_TE397357
chr11	5619821	5620820	Os11g0705.DOWN	chr11	5613966	5620378	genome_TE400719
chr11	7774519	7775518	Os11g0910.DOWN	chr11	7763591	7775403	genome_TE405309
chr11	8095513	8096512	Os11g0936.DOWN	chr11	8083225	8095780	genome_TE405866
chr11	10120436	10121435	Os11g1092.DOWN	chr11	10119579	10123255	genome_TE409614
chr11	10121434	10122433	Os11g1093.DOWN	chr11	10119579	10123255	genome_TE409614
chr11	11108197	11109196	Os11g1165.DOWN	chr11	11097267	11108959	genome_TE411635
chr11	11108953	11109952	Os11g1166.DOWN	chr11	11097267	11108959	genome_TE411635
chr11	11223064	11224063	Os11g1173.DOWN	chr11	11211737	11223453	genome_TE411805
chr11	12824282	12825281	Os11g1257.DOWN	chr11	12821542	12827677	genome_TE413594
chr11	12839773	12840772	Os11g1259.DOWN	chr11	12830578	12841170	genome_TE413597
chr11	13540017	13541016	Os11g1265.DOWN	chr11	13522713	13541051	genome_TE414008
chr11	14525427	14526426	Os11g1300.DOWN	chr11	14519236	14526438	genome_TE414831
chr11	14536188	14537187	Os11g1301.DOWN	chr11	14530121	14538276	genome_TE414844
chr11	15124573	15125572	Os11g1323.DOWN	chr11	15113590	15125347	genome_TE415297
chr11	15251202	15252201	Os11g1339.DOWN	chr11	15246271	15251985	genome_TE415494
chr11	16182578	16183577	Os11g1392.DOWN	chr11	16165516	16182741	genome_TE417051
chr11	16614994	16615993	Os11g1410.DOWN	chr11	16606558	16617410	genome_TE417759
chr11	16616087	16617086	Os11g1411.DOWN	chr11	16606558	16617410	genome_TE417759
chr11	17378108	17379107	Os11g1445.DOWN	chr11	17352839	17379048	genome_TE418555
chr11	17378108	17379107	Os11g1445.DOWN	chr11	17352839	17379048	genome_TE418555
chr11	19155999	19156998	Os11g1547.DOWN	chr11	19147246	19156837	genome_TE421889
chr11	19615042	19616041	Os11g1586.DOWN	chr11	19609411	19615751	genome_TE422777
chr11	20444714	20445713	Os11g1651.DOWN	chr11	20440008	20445336	genome_TE424410
chr11	24408540	24409539	Os11g1971.DOWN	chr11	24406125	24422072	genome_TE432929
chr11	24414767	24415766	Os11g1972.DOWN	chr11	24406125	24422072	genome_TE432929
chr11	24420234	24421233	Os11g1973.DOWN	chr11	24406125	24422072	genome_TE432929
chr11	25245602	25246601	Os11g2062.DOWN	chr11	25246071	25257427	genome_TE434744
chr11	26353056	26354055	Os11g2164.DOWN	chr11	26347994	26353689	genome_TE436972
chr11	26376277	26377276	Os11g2165.DOWN	chr11	26371524	26376305	genome_TE437047
chr11	27943200	27944199	Os11g2315.DOWN	chr11	27931819	27943817	genome_TE440492
chr11	28367410	28368409	Os11g2349.DOWN	chr11	28357060	28367873	genome_TE441445
chr11	28526071	28527070	Os11g2371.DOWN	chr11	28525176	28526990	genome_TE441810
chr11	30231696	30232695	Os11g2508.DOWN	chr11	30213245	30232780	genome_TE445022
chr11	30411445	30412444	Os11g2515.DOWN	chr11	30402644	30412149	genome_TE445279
chr12	1171526	1172525	Os12g0171.UP	chr12	1166589	1172354	genome_TE105529
chr12	2097341	2098340	Os12g0317.UP	chr12	2090547	2098287	genome_TE107102
chr12	4689956	4690955	Os12g0627.UP	chr12	4686871	4690478	genome_TE112595
chr12	4835345	4836344	Os12g0640.UP	chr12	4830497	4836137	genome_TE112867
chr12	5564792	5565791	Os12g0715.UP	chr12	5559086	5564878	genome_TE114237
chr12	5841474	5842473	Os12g0722.UP	chr12	5833360	5842467	genome_TE114758
chr12	5979364	5980363	Os12g0733.UP	chr12	5979802	5996076	genome_TE115031
chr12	5995276	5996275	Os12g0734.UP	chr12	5979802	5996076	genome_TE115031
chr12	9782628	9783627	Os12g1012.UP	chr12	9772209	9783564	genome_TE122143
chr12	9783172	9784171	Os12g1013.UP	chr12	9772209	9783564	genome_TE122143
chr12	11039389	11040388	Os12g1097.UP	chr12	11031247	11054813	genome_TE124119
chr12	11297331	11298330	Os12g1105.UP	chr12	11297500	11319375	genome_TE124322
chr12	12373641	12374640	Os12g1158.UP	chr12	12365858	12374577	genome_TE125560
chr12	13170453	13171452	Os12g1214.UP	chr12	13157611	13170609	genome_TE127135
chr12	14927931	14928930	Os12g1324.UP	chr12	14928663	14940070	genome_TE130164
chr12	15402259	15403258	Os12g1339.UP	chr12	15391446	15403085	genome_TE130754
chr12	15722803	15723802	Os12g1360.UP	chr12	15716272	15722962	genome_TE131261
chr12	16352034	16353033	Os12g1408.UP	chr12	16352690	16355755	genome_TE132249
chr12	18368045	18369044	Os12g1563.UP	chr12	18363556	18369033	genome_TE136212
chr12	19341645	19342644	Os12g1667.UP	chr12	19331045	19341682	genome_TE138231
chr12	20363216	20364215	Os12g1773.UP	chr12	20360014	20364135	genome_TE140315
chr12	20810739	20811738	Os12g1804.UP	chr12	20809768	20813655	genome_TE141221
chr12	21564092	21565091	Os12g1865.UP	chr12	21558031	21565664	genome_TE142682
chr12	24300448	24301447	Os12g2149.UP	chr12	24289927	24301304	genome_TE148175
chr12	24632787	24633786	Os12g2181.UP	chr12	24626645	24633081	genome_TE148999
chr12	25693648	25694647	Os12g2315.UP	chr12	25693848	25712397	genome_TE151211
chr12	25696268	25697267	Os12g2316.UP	chr12	25693848	25712397	genome_TE151211
chr12	25705994	25706993	Os12g2317.UP	chr12	25693848	25712397	genome_TE151211
chr12	56002	57001	Os12g0003.UP	chr12	56085	60496	genome_TE103561
chr12	1080717	1081716	Os12g0160.UP	chr12	1081228	1086090	genome_TE105391
chr12	6285209	6286208	Os12g0757.UP	chr12	6271443	6286180	genome_TE115542
chr12	6345990	6346989	Os12g0763.UP	chr12	6346108	6356797	genome_TE115729
chr12	9636370	9637369	Os12g1000.UP	chr12	9636955	9642453	genome_TE121842
chr12	10500677	10501676	Os12g1067.UP	chr12	10501571	10514322	genome_TE123350
chr12	11035202	11036201	Os12g1096.UP	chr12	11031247	11054813	genome_TE124119
chr12	11061566	11062565	Os12g1098.UP	chr12	11062086	11074125	genome_TE124129
chr12	14221029	14222028	Os12g1287.UP	chr12	14221465	14234105	genome_TE129064
chr12	14846476	14847475	Os12g1316.UP	chr12	14847473	14855631	genome_TE130125
chr12	14861550	14862549	Os12g1318.UP	chr12	14862536	14871732	genome_TE130141
chr12	14927699	14928698	Os12g1321.UP	chr12	14928663	14940070	genome_TE130164
chr12	14928563	14929562	Os12g1322.UP	chr12	14928663	14940070	genome_TE130164
chr12	14928897	14929896	Os12g1323.UP	chr12	14928663	14940070	genome_TE130164
chr12	15448479	15449478	Os12g1341.UP	chr12	15441357	15461682	genome_TE130801
chr12	15681732	15682731	Os12g1356.UP	chr12	15682001	15686017	genome_TE131189
chr12	15760869	15761868	Os12g1364.UP	chr12	15760965	15769028	genome_TE131320
chr12	18984767	18985766	Os12g1619.UP	chr12	18984835	18994008	genome_TE137391
chr12	19569543	19570542	Os12g1696.UP	chr12	19569668	19576730	genome_TE138807
chr12	25710703	25711702	Os12g2318.UP	chr12	25693848	25712397	genome_TE151211
chr12	26602620	26603619	Os12g2437.UP	chr12	26603257	26614692	genome_TE152968
chr12	1064797	1065796	Os12g0157.DOWN	chr12	1065530	1070704	genome_TE105378
chr12	1080838	1081837	Os12g0159.DOWN	chr12	1081228	1086090	genome_TE105391
chr12	2090497	2091496	Os12g0316.DOWN	chr12	2090547	2098287	genome_TE107102
chr12	2338441	2339440	Os12g0356.DOWN	chr12	2339237	2344498	genome_TE107593
chr12	5507211	5508210	Os12g0709.DOWN	chr12	5507602	5514959	genome_TE114189
chr12	5558710	5559709	Os12g0714.DOWN	chr12	5559086	5564878	genome_TE114237
chr12	5981387	5982386	Os12g0733.DOWN	chr12	5979802	5996076	genome_TE115031
chr12	7347970	7348969	Os12g0857.DOWN	chr12	7348666	7360463	genome_TE117857
chr12	7887572	7888571	Os12g0890.DOWN	chr12	7888386	7901970	genome_TE118793
chr12	8229500	8230499	Os12g0909.DOWN	chr12	8229576	8233488	genome_TE119589
chr12	9594956	9595955	Os12g0996.DOWN	chr12	9595134	9612300	genome_TE121777
chr12	10325880	10326879	Os12g1054.DOWN	chr12	10326120	10341331	genome_TE123072
chr12	11041504	11042503	Os12g1097.DOWN	chr12	11031247	11054813	genome_TE124119
chr12	11755681	11756680	Os12g1116.DOWN	chr12	11756173	11762204	genome_TE124676
chr12	12248873	12249872	Os12g1154.DOWN	chr12	12249834	12257676	genome_TE125386
chr12	12971172	12972171	Os12g1200.DOWN	chr12	12971399	12979294	genome_TE126736
chr12	14820833	14821832	Os12g1313.DOWN	chr12	14821582	14831195	genome_TE130085
chr12	14929359	14930358	Os12g1324.DOWN	chr12	14928663	14940070	genome_TE130164
chr12	16355544	16356543	Os12g1408.DOWN	chr12	16352690	16355755	genome_TE132249
chr12	18074070	18075069	Os12g1532.DOWN	chr12	18074654	18080003	genome_TE135532
chr12	20159768	20160767	Os12g1755.DOWN	chr12	20160388	20167041	genome_TE139930
chr12	20561770	20562769	Os12g1789.DOWN	chr12	20562125	20576097	genome_TE140759
chr12	20944647	20945646	Os12g1812.DOWN	chr12	20945465	20963514	genome_TE141500
chr12	22416604	22417603	Os12g1953.DOWN	chr12	22416710	22423093	genome_TE144340
chr12	22938407	22939406	Os12g2014.DOWN	chr12	22935114	22943979	genome_TE145353
chr12	23496112	23497111	Os12g2060.DOWN	chr12	23492128	23502710	genome_TE146484
chr12	24027994	24028993	Os12g2115.DOWN	chr12	24028563	24031678	genome_TE147651
chr12	25694910	25695909	Os12g2315.DOWN	chr12	25693848	25712397	genome_TE151211
chr12	25706983	25707982	Os12g2316.DOWN	chr12	25693848	25712397	genome_TE151211
chr12	25707585	25708584	Os12g2317.DOWN	chr12	25693848	25712397	genome_TE151211
chr12	60030	61029	Os12g0004.DOWN	chr12	56085	60496	genome_TE103561
chr12	349288	350287	Os12g0047.DOWN	chr12	343677	350345	genome_TE104099
chr12	2601414	2602413	Os12g0384.DOWN	chr12	2586977	2601655	genome_TE108165
chr12	6282854	6283853	Os12g0757.DOWN	chr12	6271443	6286180	genome_TE115542
chr12	6355956	6356955	Os12g0764.DOWN	chr12	6346108	6356797	genome_TE115729
chr12	7393060	7394059	Os12g0859.DOWN	chr12	7381975	7393625	genome_TE117872
chr12	8066281	8067280	Os12g0903.DOWN	chr12	8060504	8067180	genome_TE119196
chr12	8981229	8982228	Os12g0955.DOWN	chr12	8969481	8982706	genome_TE120762
chr12	9270825	9271824	Os12g0976.DOWN	chr12	9260927	9271708	genome_TE121312
chr12	9310611	9311610	Os12g0978.DOWN	chr12	9298484	9311408	genome_TE121338
chr12	10146083	10147082	Os12g1039.DOWN	chr12	10140600	10146624	genome_TE122719
chr12	10275603	10276602	Os12g1050.DOWN	chr12	10274622	10277306	genome_TE122959
chr12	11033755	11034754	Os12g1096.DOWN	chr12	11031247	11054813	genome_TE124119
chr12	12133067	12134066	Os12g1149.DOWN	chr12	12128569	12133836	genome_TE125187
chr12	13242302	13243301	Os12g1218.DOWN	chr12	13232982	13244227	genome_TE127222
chr12	14459393	14460392	Os12g1292.DOWN	chr12	14438966	14459877	genome_TE129332
chr12	15685773	15686772	Os12g1357.DOWN	chr12	15682001	15686017	genome_TE131189
chr12	20022566	20023565	Os12g1741.DOWN	chr12	20017738	20022939	genome_TE139791
chr12	21961076	21962075	Os12g1889.DOWN	chr12	21956510	21964360	genome_TE143295
chr12	22687925	22688924	Os12g1987.DOWN	chr12	22677103	22688399	genome_TE144896
chr12	24030937	24031936	Os12g2117.DOWN	chr12	24028563	24031678	genome_TE147651
chr12	24416148	24417147	Os12g2161.DOWN	chr12	24403690	24416523	genome_TE148504
chr12	25709004	25710003	Os12g2318.DOWN	chr12	25693848	25712397	genome_TE151211
