# Supplementary material for: Chromosomal-level genome assembly of the high-quality Xian/Indica rice (Oryza sativa L.) Xiangyaxiangzhan
Source: BMC Plant Biol. 2023 Feb 14;23:94. doi: 10.1186/s12870-023-04114-0 (PMC9926808; doi:10.1186/s12870-023-04114-0)
Supplement: Supplementary file 21 — Additional file 21: Table S7. Statistics for gene function annotation. [file 12870_2023_4114_MOESM21_ESM.xlsx]

## Sheet: Sheet1
Table S7 Statistics for gene function annotation.
	Number	Percent(%)
Total	39722	-
Swissprot	22435	56.5
Nr	36592	92.1
KEGG	21974	55.3
InterPro	27833	70.1
GO	16399	41.3
Pfam	22510	56.7
Annotated	36672	92.3
Unannotated	3050	7.7
